# Supplementary material for: The Role of Informative and Ambiguous Feedback in Avoidance Behavior: Empirical and Computational Findings
Source: PLoS One. 2015 Dec 2;10(12):e0144083. doi: 10.1371/journal.pone.0144083 (PMC4668119; doi:10.1371/journal.pone.0144083)
Supplement: S2 File — Information contained in the file header describes how to use and run the program. (ZIP) [file pone.0144083.s002.zip]

Archive with 204 entries (202 files):
- Moustafa2015_data/Moustafa2015_demog.xls
- Moustafa2015_data/Moustafa2015_Feedback/
- Moustafa2015_data/Moustafa2015_Feedback/001.doc
- Moustafa2015_data/Moustafa2015_Feedback/002.doc
- Moustafa2015_data/Moustafa2015_Feedback/003.doc
- Moustafa2015_data/Moustafa2015_Feedback/004.doc
- Moustafa2015_data/Moustafa2015_Feedback/005.doc
- Moustafa2015_data/Moustafa2015_Feedback/006.doc
- Moustafa2015_data/Moustafa2015_Feedback/007.doc
- Moustafa2015_data/Moustafa2015_Feedback/008.doc
- Moustafa2015_data/Moustafa2015_Feedback/009.doc
- Moustafa2015_data/Moustafa2015_Feedback/010.doc
- Moustafa2015_data/Moustafa2015_Feedback/011.doc
- Moustafa2015_data/Moustafa2015_Feedback/012.doc
- Moustafa2015_data/Moustafa2015_Feedback/013.doc
- Moustafa2015_data/Moustafa2015_Feedback/014.doc
- Moustafa2015_data/Moustafa2015_Feedback/015.doc
- Moustafa2015_data/Moustafa2015_Feedback/016.doc
- Moustafa2015_data/Moustafa2015_Feedback/017.doc
- Moustafa2015_data/Moustafa2015_Feedback/018.doc
- Moustafa2015_data/Moustafa2015_Feedback/019.doc
- Moustafa2015_data/Moustafa2015_Feedback/020.doc
- Moustafa2015_data/Moustafa2015_Feedback/021.doc
- Moustafa2015_data/Moustafa2015_Feedback/022.doc
- Moustafa2015_data/Moustafa2015_Feedback/023.doc
- Moustafa2015_data/Moustafa2015_Feedback/024.doc
- Moustafa2015_data/Moustafa2015_Feedback/025.doc
- Moustafa2015_data/Moustafa2015_Feedback/026.doc
- Moustafa2015_data/Moustafa2015_Feedback/027.doc
- Moustafa2015_data/Moustafa2015_Feedback/028.doc
- Moustafa2015_data/Moustafa2015_Feedback/029.doc
- Moustafa2015_data/Moustafa2015_Feedback/030.doc
- Moustafa2015_data/Moustafa2015_Feedback/031.doc
- Moustafa2015_data/Moustafa2015_Feedback/032.doc
- Moustafa2015_data/Moustafa2015_Feedback/033.doc
- Moustafa2015_data/Moustafa2015_Feedback/034.doc
- Moustafa2015_data/Moustafa2015_Feedback/035.doc
- Moustafa2015_data/Moustafa2015_Feedback/036.doc
- Moustafa2015_data/Moustafa2015_Feedback/037.doc
- Moustafa2015_data/Moustafa2015_Feedback/038.doc
- Moustafa2015_data/Moustafa2015_Feedback/039.doc
- Moustafa2015_data/Moustafa2015_Feedback/040.doc
- Moustafa2015_data/Moustafa2015_Feedback/041.doc
- Moustafa2015_data/Moustafa2015_Feedback/042.doc
- Moustafa2015_data/Moustafa2015_Feedback/043.doc
- Moustafa2015_data/Moustafa2015_Feedback/044.doc
- Moustafa2015_data/Moustafa2015_Feedback/045.doc
- Moustafa2015_data/Moustafa2015_Feedback/046.doc
- Moustafa2015_data/Moustafa2015_Feedback/047.doc
- Moustafa2015_data/Moustafa2015_Feedback/048.doc
- Moustafa2015_data/Moustafa2015_Feedback/049.doc
- Moustafa2015_data/Moustafa2015_Feedback/050.doc
- Moustafa2015_data/Moustafa2015_Feedback/051.doc
- Moustafa2015_data/Moustafa2015_Feedback/052.doc
- Moustafa2015_data/Moustafa2015_Feedback/053.doc
- Moustafa2015_data/Moustafa2015_Feedback/054.doc
- Moustafa2015_data/Moustafa2015_Feedback/055.doc
- Moustafa2015_data/Moustafa2015_Feedback/056.doc
- Moustafa2015_data/Moustafa2015_Feedback/057.doc
- Moustafa2015_data/Moustafa2015_Feedback/058.doc
- Moustafa2015_data/Moustafa2015_Feedback/059.doc
- Moustafa2015_data/Moustafa2015_Feedback/060.doc
- Moustafa2015_data/Moustafa2015_Feedback/061.doc
- Moustafa2015_data/Moustafa2015_Feedback/062.doc
- Moustafa2015_data/Moustafa2015_Feedback/063.doc
- Moustafa2015_data/Moustafa2015_Feedback/064.doc
- Moustafa2015_data/Moustafa2015_Feedback/065.doc
- Moustafa2015_data/Moustafa2015_Feedback/066.doc
- Moustafa2015_data/Moustafa2015_Feedback/067.doc
- Moustafa2015_data/Moustafa2015_Feedback/068.doc
- Moustafa2015_data/Moustafa2015_Feedback/069.doc
- Moustafa2015_data/Moustafa2015_Feedback/070.doc
- Moustafa2015_data/Moustafa2015_Feedback/071.doc
- Moustafa2015_data/Moustafa2015_Feedback/072.doc
- Moustafa2015_data/Moustafa2015_Feedback/073.doc
- Moustafa2015_data/Moustafa2015_Feedback/074.doc
- Moustafa2015_data/Moustafa2015_Feedback/075.doc
- Moustafa2015_data/Moustafa2015_Feedback/076.doc
- Moustafa2015_data/Moustafa2015_Feedback/077.doc
- Moustafa2015_data/Moustafa2015_Feedback/078.doc
- Moustafa2015_data/Moustafa2015_Feedback/079.doc
- Moustafa2015_data/Moustafa2015_Feedback/080.doc
- Moustafa2015_data/Moustafa2015_Feedback/081.doc
- Moustafa2015_data/Moustafa2015_Feedback/082.doc
- Moustafa2015_data/Moustafa2015_Feedback/083.doc
- Moustafa2015_data/Moustafa2015_Feedback/084.doc
- Moustafa2015_data/Moustafa2015_Feedback/085.doc
- Moustafa2015_data/Moustafa2015_Feedback/086.doc
- Moustafa2015_data/Moustafa2015_Feedback/087.doc
- Moustafa2015_data/Moustafa2015_Feedback/088.doc
- Moustafa2015_data/Moustafa2015_Feedback/089.doc
- Moustafa2015_data/Moustafa2015_Feedback/090.doc
- Moustafa2015_data/Moustafa2015_Feedback/091.doc
- Moustafa2015_data/Moustafa2015_Feedback/092.doc
- Moustafa2015_data/Moustafa2015_Feedback/093.doc
- Moustafa2015_data/Moustafa2015_Feedback/094.doc
- Moustafa2015_data/Moustafa2015_Feedback/095.doc
- Moustafa2015_data/Moustafa2015_Feedback/096.doc
- Moustafa2015_data/Moustafa2015_Feedback/097.doc
- Moustafa2015_data/Moustafa2015_Feedback/098.doc
- Moustafa2015_data/Moustafa2015_Feedback/099.doc
- Moustafa2015_data/Moustafa2015_Feedback/100.doc
- Moustafa2015_data/Moustafa2015_NoFeedback/
- Moustafa2015_data/Moustafa2015_NoFeedback/001.doc
- Moustafa2015_data/Moustafa2015_NoFeedback/002.doc
- Moustafa2015_data/Moustafa2015_NoFeedback/003.doc
- Moustafa2015_data/Moustafa2015_NoFeedback/004.doc
- Moustafa2015_data/Moustafa2015_NoFeedback/005.doc
- Moustafa2015_data/Moustafa2015_NoFeedback/006.doc
- Moustafa2015_data/Moustafa2015_NoFeedback/007.doc
- Moustafa2015_data/Moustafa2015_NoFeedback/008.doc
- Moustafa2015_data/Moustafa2015_NoFeedback/009.doc
- Moustafa2015_data/Moustafa2015_NoFeedback/010.doc
- Moustafa2015_data/Moustafa2015_NoFeedback/011.doc
- Moustafa2015_data/Moustafa2015_NoFeedback/012.doc
- Moustafa2015_data/Moustafa2015_NoFeedback/013.doc
- Moustafa2015_data/Moustafa2015_NoFeedback/014.doc
- Moustafa2015_data/Moustafa2015_NoFeedback/015.doc
- Moustafa2015_data/Moustafa2015_NoFeedback/016.doc
- Moustafa2015_data/Moustafa2015_NoFeedback/017.doc
- Moustafa2015_data/Moustafa2015_NoFeedback/018.doc
- Moustafa2015_data/Moustafa2015_NoFeedback/019.doc
- Moustafa2015_data/Moustafa2015_NoFeedback/020.doc
- Moustafa2015_data/Moustafa2015_NoFeedback/021.doc
- Moustafa2015_data/Moustafa2015_NoFeedback/022.doc
- Moustafa2015_data/Moustafa2015_NoFeedback/023.doc
- Moustafa2015_data/Moustafa2015_NoFeedback/024.doc
- Moustafa2015_data/Moustafa2015_NoFeedback/025.doc
- Moustafa2015_data/Moustafa2015_NoFeedback/026.doc
- Moustafa2015_data/Moustafa2015_NoFeedback/027.doc
- Moustafa2015_data/Moustafa2015_NoFeedback/028.doc
- Moustafa2015_data/Moustafa2015_NoFeedback/029.doc
- Moustafa2015_data/Moustafa2015_NoFeedback/030.doc
- Moustafa2015_data/Moustafa2015_NoFeedback/031.doc
- Moustafa2015_data/Moustafa2015_NoFeedback/032.doc
- Moustafa2015_data/Moustafa2015_NoFeedback/033.doc
- Moustafa2015_data/Moustafa2015_NoFeedback/034.doc
- Moustafa2015_data/Moustafa2015_NoFeedback/035.doc
- Moustafa2015_data/Moustafa2015_NoFeedback/036.doc
- Moustafa2015_data/Moustafa2015_NoFeedback/037.doc
- Moustafa2015_data/Moustafa2015_NoFeedback/038.doc
- Moustafa2015_data/Moustafa2015_NoFeedback/039.doc
- Moustafa2015_data/Moustafa2015_NoFeedback/040.doc
- Moustafa2015_data/Moustafa2015_NoFeedback/041.doc
- Moustafa2015_data/Moustafa2015_NoFeedback/042.doc
- Moustafa2015_data/Moustafa2015_NoFeedback/043.doc
- Moustafa2015_data/Moustafa2015_NoFeedback/044.doc
- Moustafa2015_data/Moustafa2015_NoFeedback/045.doc
- Moustafa2015_data/Moustafa2015_NoFeedback/046.doc
- Moustafa2015_data/Moustafa2015_NoFeedback/047.doc
- Moustafa2015_data/Moustafa2015_NoFeedback/048.doc
- Moustafa2015_data/Moustafa2015_NoFeedback/049.doc
- Moustafa2015_data/Moustafa2015_NoFeedback/050.doc
- Moustafa2015_data/Moustafa2015_NoFeedback/051.doc
- Moustafa2015_data/Moustafa2015_NoFeedback/052.doc
- Moustafa2015_data/Moustafa2015_NoFeedback/053.doc
- Moustafa2015_data/Moustafa2015_NoFeedback/054.doc
- Moustafa2015_data/Moustafa2015_NoFeedback/055.doc
- Moustafa2015_data/Moustafa2015_NoFeedback/056.doc
- Moustafa2015_data/Moustafa2015_NoFeedback/057.doc
- Moustafa2015_data/Moustafa2015_NoFeedback/058.doc
- Moustafa2015_data/Moustafa2015_NoFeedback/059.doc
- Moustafa2015_data/Moustafa2015_NoFeedback/060.doc
- Moustafa2015_data/Moustafa2015_NoFeedback/061.doc
- Moustafa2015_data/Moustafa2015_NoFeedback/062.doc
- Moustafa2015_data/Moustafa2015_NoFeedback/063.doc
- Moustafa2015_data/Moustafa2015_NoFeedback/064.doc
- Moustafa2015_data/Moustafa2015_NoFeedback/065.doc
- Moustafa2015_data/Moustafa2015_NoFeedback/066.doc
- Moustafa2015_data/Moustafa2015_NoFeedback/067.doc
- Moustafa2015_data/Moustafa2015_NoFeedback/068.doc
- Moustafa2015_data/Moustafa2015_NoFeedback/069.doc
- Moustafa2015_data/Moustafa2015_NoFeedback/070.doc
- Moustafa2015_data/Moustafa2015_NoFeedback/071.doc
- Moustafa2015_data/Moustafa2015_NoFeedback/072.doc
- Moustafa2015_data/Moustafa2015_NoFeedback/073.doc
- Moustafa2015_data/Moustafa2015_NoFeedback/074.doc
- Moustafa2015_data/Moustafa2015_NoFeedback/075.doc
- Moustafa2015_data/Moustafa2015_NoFeedback/076.doc
- Moustafa2015_data/Moustafa2015_NoFeedback/077.doc
- Moustafa2015_data/Moustafa2015_NoFeedback/078.doc
- Moustafa2015_data/Moustafa2015_NoFeedback/079.doc
- Moustafa2015_data/Moustafa2015_NoFeedback/080.doc
- Moustafa2015_data/Moustafa2015_NoFeedback/081.doc
- Moustafa2015_data/Moustafa2015_NoFeedback/082.doc
- Moustafa2015_data/Moustafa2015_NoFeedback/083.doc
- Moustafa2015_data/Moustafa2015_NoFeedback/084.doc
- Moustafa2015_data/Moustafa2015_NoFeedback/085.doc
- Moustafa2015_data/Moustafa2015_NoFeedback/086.doc
- Moustafa2015_data/Moustafa2015_NoFeedback/087.doc
- Moustafa2015_data/Moustafa2015_NoFeedback/088.doc
- Moustafa2015_data/Moustafa2015_NoFeedback/089.doc
- Moustafa2015_data/Moustafa2015_NoFeedback/090.doc
- Moustafa2015_data/Moustafa2015_NoFeedback/091.doc
- Moustafa2015_data/Moustafa2015_NoFeedback/092.doc
- Moustafa2015_data/Moustafa2015_NoFeedback/093.doc
- Moustafa2015_data/Moustafa2015_NoFeedback/094.doc
- Moustafa2015_data/Moustafa2015_NoFeedback/095.doc
- Moustafa2015_data/Moustafa2015_NoFeedback/096.doc
- Moustafa2015_data/Moustafa2015_NoFeedback/097.doc
- Moustafa2015_data/Moustafa2015_NoFeedback/098.doc
- Moustafa2015_data/Moustafa2015_NoFeedback/099.doc
- Moustafa2015_data/Moustafa2015_NoFeedback/100.doc
- Moustafa2015_data/README.docx
