# Supplementary material for: The Role of Informative and Ambiguous Feedback in Avoidance Behavior: Empirical and Computational Findings
Source: PLoS One. 2015 Dec 2;10(12):e0144083. doi: 10.1371/journal.pone.0144083 (PMC4668119; doi:10.1371/journal.pone.0144083)
Supplement: S2 File — Information contained in the file header describes how to use and run the program. (ZIP) [file pone.0144083.s002.zip › Moustafa2015_data/Moustafa2015_demog.xls]

## Sheet: readme
Moustafa, Sheynin & Myers, 2015, PLOS ONE, Under review
The following sheet contains demographic information (subject age, gender) as well as empirical data summary for subjects in the no-feedback and feedback conditions.
Data are indexed by subject ID, corresponding to filenames in the accompanying raw data files.
The following sheet is organized as one line per subject.
Column headings:
ID = an identifying number for each subject
Condition = Experimental condition (=No-Feedback, 9=Feedback)
AGE = subject age, in years, at testing
Gender = subject gender (F=female, M=male)
RewAct = Percent of 80 reward-based trials on which reward (+25) was actually obtained
PunAct = Percent of 80 punishment-based trials on which punishment (-25) was actually avoided
RewOpt = percent of reward-based trials on which subject made the optimal (most often rewarded) categorization response, regardless of actual outcome; note skipped trials are not included
PunOpt = percent of punishment-based trials on which subject made optimal (least often punished) categorization response, regardless of actual outcome; note skipped trials are not included
RewSkip = number of reward-based trials on which subject made a skip response
PunSkip = number of punishment-based trials on which subject made a skip response
RT_rewopt = reaction time, reward-based trials, optimal response
RT_rewnonopt = reaction time, reward-based trials, non-optimal response
RT_punopt = reaction time, punishment-based trials, optimal response
RT_punnonopt = reaction time, punishment-based trials, non-optimal response
RT_rewskip = reaction time, reward-based trials, skip response
RT_punskip = reaction time, punishment-based trials, skip response
TotalPoints = total points accumulated during the 160 trials
Note: "adaptive responses" = optimal responses for reward-based trials, and optimal responses plus skip responses for punishment-based trials.
Note: "." = no data available (e.g. no RT available if subject never executed that type of response on that type of trial)
Note: One subject in feedback condition failed to complete full task due to experimenter error; this subject's data should be excluded from analysis.

## Sheet: Moustafa2015_nofeedback
SUBJECT ID	Condition	AGE	Gender	RewAct	PunAct	RewOpt	PunOpt	RewSkip	PunSkip	RT_rewopt	RT_rewnonopt	RT_punopt	RT_punnonopt	RT_rewskip	RT_punskip	TotalPoints
001	8	21	F	61.25	51.9	56.25	64.56	0	1	713.333	907.958	796.667	889.917	.	1100	775
002	8	21	F	60	63.75	72.5	81.25	0	0	1496.88	1730.71	1252.25	1614.06	.	.	975
003	8	20	M	58.75	56.45	61.25	72.58	0	18	599.667	647.292	855.958	1058.33	.	2084.89	1000
004	8	18	F	66.23	53.84	79.22	58.97	3	41	1029.46	1663.08	1631.67	1812.46	2375	1163.04	1325
005	8	20	M	47.5	63.75	50	66.25	0	0	765.667	802.833	982.292	985.458	.	.	725
006	8	18	M	66.25	57.5	83.75	65	0	0	597.875	508.917	1004.08	995.042	.	.	975
007	8	21	F	76.25	55.36	96.25	58.93	0	24	1209.75	891.667	1350.29	1393.92	.	1396.39	1400
008	8	19	M	50	75	50	94.64	0	24	1238.33	1376.25	1788.54	2983.33	.	1390.83	1150
009	8	24	M	55	51.95	60	55.84	0	3	1982.33	1986.87	2453.29	2268.46	.	3416.67	675
010	8	22	M	55	61.29	55	67.74	20	18	747.208	1089.5	960.167	832.778	404.056	357.333	725
011	8	18	M	59.21	67.74	57.89	58.06	4	49	1037.38	911.125	849.5	1160.78	269.444	860.083	1375
012	8	21	F	76.25	62.5	91.25	66.67	0	56	1086.08	1636.08	2379.17	2115.72	.	1523.29	1800
013	8	22	F	79.49	47.37	96.15	63.16	2	61	798.083	1270.83	952.5	1608.33	1016.67	825.208	1800
014	8	19	M	48.75	61.54	48.75	71.79	0	2	670.375	659.375	970.833	1068.62	.	1216.67	725
015	8	24	M	65.38	68.97	79.49	72.41	2	51	1163.29	1717.25	1794.17	1782.75	1183.33	987.917	1550
016	8	19	M	50	54.54	50	81	0	58	565.833	727.083	956.667	1079.17	.	665.917	1250
017	8	24	M	57.3	54.57	58.66	60.65	5	19	1317.33	1825.17	1427.46	1231.25	2335.42	1925.92	1050
018	8	18	M	26.02	42.85	5.47	47.61	7	59	1397.22	1459.08	2336.12	1695.83	1357.62	1453.79	675
019	8	20	M	79.74	51.85	100	59.25	1	53	675.25	.	1036.33	1230.25	300	626.444	1750
020	8	19	F	78.75	40.9	98.75	72.72	0	58	1384.92	2483.33	2224.33	4241.67	.	1703.62	1750
021	8	18	M	50	63.75	50	81.25	0	0	743.333	646.667	895.375	790.292	.	.	775
022	8	19	M	53.75	66.66	53.75	82.45	0	23	892.875	952.917	1160.58	2308.33	.	1983.21	1100
023	8	18	M	18.75	62.5	6.25	67.5	0	0	1266.67	759.583	1145.29	936.542	.	.	125
024	8	18	M	57.5	67.94	62.5	82.05	0	2	930.083	823.25	1077.17	960.208	.	3741.67	1025
025	8	21	F	73.75	45	91.25	52.5	0	0	934.792	383.333	1207.92	1295.08	.	.	875
026	8	19	M	80	79.1	100	94.03	0	13	1383.33	.	1404.17	1666.67	.	2188.88	1750
027	8	20	M	48.75	51.25	53.75	53.75	0	0	320.833	445.667	471.625	396.833	.	.	500
028	8	18	F	36.71	63.75	36.71	71.25	1	0	605.417	803.833	1120.83	802.333	1500	.	500
029	8	18	F	53.16	54.17	63.29	54.17	1	8	697.458	744.417	753.792	602.833	450	893.667	725
030	8	18	F	80	58.75	92.5	63.75	0	0	1039.08	1869.5	1342.71	1291	.	.	1275
031	8	19	M	65	49.09	77.5	49.09	0	25	735.875	595.611	842.708	640.458	.	916.5	1100
032	8	18	F	45	49.35	47.5	54.55	0	3	588.792	625.667	718.542	660.125	.	1716.67	425
033	8	18	M	78.48	50	98.73	50	1	56	941.583	2083.33	1359.28	1401.11	466.667	867.625	1750
034	8	18	M	72.5	70	90	66.67	0	50	718.667	1014.67	746.167	1160	.	894.667	1725
035	8	18	M	72.5	60	92.5	75	0	0	892.75	876.389	1179.54	1188.54	.	.	1150
036	8	18	F	52.5	45	50	52.5	0	0	687	707.792	863.958	921.333	.	.	450
037	8	22	F	60	57.41	65	55.56	0	26	985.042	1304.38	1380.79	1443.04	.	1424.88	1125
038	8	20	M	42.5	56.41	47.5	53.85	0	2	461.625	362.75	504.667	529.208	.	425	500
039	8	19	F	46.25	50	48.75	57.5	0	0	1063.42	1154.92	1260.96	1089.42	.	.	425
040	8	20	M	80	67.5	100	77.5	0	0	802.917	.	1382.08	1674	.	.	1450
041	8	23	F	43.75	62.5	46.25	62.5	0	0	573.125	557.417	623.333	732.208	.	.	625
042	8	20	M	76.25	62.5	96.25	68.75	0	64	785.458	2311.17	1656	1610	.	1175	1875
043	8	18	F	51.25	61.25	53.75	66.25	0	0	803.583	871.667	979.875	1118.58	.	.	750
044	8	18	M	80	56.52	100	52.17	0	57	828.125	.	986.083	1099	.	1212.96	1850
045	8	18	F	78.75	53.75	98.75	56.25	0	0	1494.04	883.333	1945.12	2586.71	.	.	1150
046	8	21	F	53.75	67.5	53.75	75	0	0	703.917	727.5	936.167	1112.5	.	.	925
047	8	19	F	75	57.14	92.5	65.3	0	31	675.792	843.75	1115.17	953.625	.	1072.11	1475
048	8	18	F	38.75	46.25	48.75	48.75	0	0	633.75	613.042	693.042	563.417	.	.	200
049	8	21	F	71.25	46.25	91.25	53.75	0	0	899.083	1182.5	1117.29	1365.54	.	.	850
050	8	18	F	53.75	36.84	51.25	36.84	0	23	872.833	945.708	921.458	1008	.	1244.61	675
051	8	18	F	72.5	58.92	87.5	64.25	0	24	782.792	728.667	1010.42	1098.25	.	1145.08	1375
052	8	21	M	55	67.5	52.5	80	0	0	692.417	912.167	950	1276.28	.	.	950
053	8	24	F	66.25	60	66.25	62.5	0	0	1162	1151.96	1066.46	1366.62	.	.	1025
054	8	19	M	71.79	38.09	87.17	47.61	2	59	1053.08	1437.17	1730.17	2265.25	375	1484.58	1575
055	8	21	M	58.75	66.25	68.75	61.25	0	0	824.125	769.667	818.417	1048.38	.	.	1000
056	8	18	M	20	70.51	0	88.46	0	2	1234.88	1520.21	1406.38	1282	.	1125	325
057	8	22	F	75	45	90	52.35	0	0	.	743.75	1007.12	1932.39	.	.	900
058	8	18	F	56.96	46.66	56.96	53.33	1	20	1096.38	1272.78	1527.25	1754.58	850	1205.42	825
059	8	19	F	48.1	60	50.63	61.33	1	5	868.25	1025.58	1073.96	1224.29	2583.33	1562.5	700
060	8	22	M	48.71	5.68	48.71	52.05	2	7	527.792	642.125	562.792	542.208	1433.33	1271.11	550
061	8	21	F	80	75.6	97.5	85.36	0	39	656.125	595.833	515.375	549.917	.	778.417	1850
062	8	19	F	48.75	52.5	56.25	50	0	0	797.5	1000	802.75	1102.78	.	.	525
063	8	18	F	41.25	48.75	48.75	53.75	0	0	1060.71	992.5	847.375	1160.08	.	.	300
064	8	19	M	68.75	44.44	86.25	51.85	0	53	846.958	788.375	842.292	875.125	.	796.375	1500
065	8	19	F	75	51.25	92.5	48.75	0	0	776.875	1022.5	1629.5	2113.08	.	.	1025
066	8	19	M	51.25	68	53.75	86.66	0	5	723.125	838.333	1015.96	987.875	.	1856.92	925
067	8	20	M	47.5	61.25	50	61.25	0	0	809.208	888.917	1177.71	1354.17	.	.	675
068	8	19	F	22.5	45.16	5	56.45	0	18	809.208	734.875	1002.96	1090.17	.	838.25	100
069	8	19	F	50	67.5	50	80	0	0	1108.33	628.958	876.167	764.375	.	.	850
070	8	19	F	50	62.5	50	82.5	0	0	859.167	792.083	1118.58	882.208	.	.	750
071	8	18	F	82.27	64.91	98.73	78.94	1	23	952.208	1210.62	1524.21	1226.67	516.667	2097.96	1625
072	8	19	F	42.5	55	52.5	65	0	40	738.917	450	967.5	1820.12	.	1785.72	900
073	8	20	M	50	38.25	50	44.11	0	46	1182.08	1222.21	1598.89	1533.33	.	698.5	975
074	8	18	M	68.35	48.33	78.48	58.33	1	20	590.833	562.083	944.889	1293.56	216.667	1234.25	1075
075	8	21	M	50	77.5	50	97.5	0	0	850.875	964.833	1020.5	859.375	.	.	1050
076	8	18	F	53.75	61.53	51.25	60.25	0	2	807.5	845.417	864.375	1966.67	.	683.333	825
077	8	19	F	66.25	47.5	81.25	55	0	0	1315.21	743.792	739.25	628.5	.	.	775
078	8	22	F	45	53.75	42.5	53.75	0	0	878.042	660.333	727.167	866.458	.	.	475
079	8	18	M	53.75	46.66	51.25	46.66	0	65	1266.38	1203	2228.5	1676.83	.	1439.33	1375
080	8	19	M	49.36	61.25	49.36	71.25	1	0	847.667	682.625	775.958	1085	1900	.	700
081	8	18	M	55	49.36	55	44.3	0	1	565.333	706	604.125	769.333	.	2083.33	600
082	8	18	M	76.25	48.38	86.25	46.77	0	18	940.625	891.667	966.083	1320.29	.	1142.33	1225
083	8	22	M	50	60.6	50	72.75	0	47	953.333	1218.33	1529	1380.21	.	1281.17	1175
084	8	20	M	80	65.45	100	78.18	0	25	1265	.	1472.21	3470	.	1643.17	1625
085	8	23	M	70	71.25	85	88.75	0	0	1370.83	1864.25	1321.38	1497.92	.	.	1325
086	8	22	M	61.25	54.43	68.75	58.22	0	1	1097.5	1031.96	1338.42	1196.71	.	1500	825
087	8	20	F	73.75	72.5	88.75	85	0	0	788.417	1221.42	944.875	1072.92	.	.	1425
088	8	23	F	51.35	56.94	51.35	58.33	6	8	866.75	813.375	791.042	662.625	977.083	852.75	675
089	8	18	F	77.5	54.55	95	78.79	0	47	1133.08	2775	868.944	1090.62	.	1048.17	1675
090	8	21	F	78.75	33.33	98.75	51.85	0	53	939.958	1216.67	1530.83	1972.39	.	868.917	1625
091	8	18	F	52.5	63.75	50	68.75	0	0	794.583	719.167	1019.54	1226.67	.	.	825
092	8	20	F	42.5	37.5	42.5	50	0	48	751.042	912.25	1092.96	1773.58	.	1039.58	850
093	8	19	M	67.16	57.89	79.1	47.37	13	61	849.333	1102.94	866.083	1580	798.111	719.375	1425
094	8	24	F	57.5	60	62.5	70	0	0	943.333	726.292	909.917	1044.58	.	.	850
095	8	25	M	48.75	47.5	48.75	45	0	0	468	498.5	464.917	558.875	.	.	425
096	8	18	M	20	75	0	95	0	0	.	816.667	814.542	1077.78	.	.	400
097	8	19	M	0	55.56	0	55.56	78	71	.	1241.67	2210.42	1479.17	430.167	507.542	400
098	8	19	F	78.75	62.5	98.75	75	0	16	1511.17	6183.33	1746.58	1476.58	.	1602.5	1475
099	8	21	M	78.75	56.25	98.75	65.63	0	48	942.958	933.333	924.583	830.833	.	1289.56	1725
100	8	21	M	68.75	72.5	83.75	77.5	0	0	729.625	620.833	938.167	914.833	.	.	1325

## Sheet: Moustafa2015_feedback
SUBJECT ID	Condition	AGE	Gender	RewAct	PunAct	RewOpt	PunOpt	RewSkip	PunSkip	RT_rewopt	RT_rewnonopt	RT_punopt	RT_punnonopt	RT_rewskip	RT_punskip	TotalPoints	Notes
001	9	18	F	69.73	50	86.84	75	4	72	1409.67	2575	1669.5	3191.67	3302.78	998.458	1725
002	9	23	M	53.75	68.75	56.25	71.25	0	0	1094.88	1229.08	1191.25	1858.12	.	.	950
003	9	20	M	80	76.56	100	89.06	0	16	941.875	.	978.792	1427.78	.	1383.92	1725
004	9	22	F	52.5	50	47.5	47.5	0	0	961.125	1539.96	1097.21	1252.67	.	.	550
005	9	23	M	61.66	55.31	68.33	55.31	20	33	1805	1885	1641.29	1512.79	1269.62	1553.88	900
006	9	22	F	55.69	59.75	63.29	58.75	1	0	1473.5	1523.46	1577.12	1736.88	6566.67	.	775
007	9	20	M	51.25	58.75	43.75	56.25	0	0	1221.75	809.083	1308.17	1463.71	.	.	700
008	9	19	M	20	47.36	0	47.36	0	61	.	787.083	1131.5	1141.67	.	1120	650
009	9	21	M	47.5	51.25	47.5	61.25	0	0	1341.04	1114.79	2006.79	2160.83	.	.	475
010	9	19	M	80	56.25	100	73.75	0	0	1384.79	.	2089.33	2207.79	.	.	1225
011	9	19	M	48.05	58.44	48.05	61.03	3	3	517.625	493.917	468.792	326.833	983.333	629.167	625
012	9	20	F	80	61.64	100	75.34	0	7	1021.04	.	1405.25	1169.79	.	1850	1400
013	9	19	M	41.09	40.54	47.94	47.29	7	6	1810.92	1520.21	1774.29	2129.5	3316.67	1463.83	150
014	9	23	F	51.89	56.09	51.89	63.41	1	39	649	754.792	804.167	928.417	716.667	905.667	1075
015	9	18	M	56.33	41.81	50.7	38.18	9	25	924.417	977	900	1124.22	1164.58	1267.83	700
016	9	21	F	45	50	47.5	55.12	0	2	752.542	879.083	810.75	801.958	.	783.333	425
017	9	22	F	46.25	58.75	46.25	73.75	0	0	554.375	626.292	555.625	534.292	.	.	600
018	9	22	F	46.25	66.25	46.25	76.25	0	0	1048.58	814.167	1447.62	1493.04	.	.	750
019	9	18	M	77.5	53.75	92.5	71.25	0	0	1171	472.222	1456.04	774.708	.	.	1125
020	9	19	F	72.6	63.41	94.52	75.6	7	39	1026.83	2275	1543.29	1823.62	2197.67	1134.62	1450
021	9	20	F	51.25	50	51.25	60	0	0	1427.17	1764.62	1454.42	2461.71	.	.	525
022	9	19	M	51.25	62.06	51.25	72.41	0	22	747.875	890.5	1127.39	1172.83	.	1173.75	975
023	9	21	M	47.5	46.25	40	43.75	0	0	424.5	432.25	291.875	386.5	.	.	375
024	9	20	M	56.25	58.75	53.75	66.25	0	0	1134.08	1081.5	1057.5	1054.25	.	.	800
025	9	18	M	56.25	63.15	46.25	67.1	0	4	1336.29	1557.58	1068.92	1341.42	.	1202.75	925
026	9	19	M	48.75	53.75	48.75	58.75	0	0	1040.42	1408.21	1269.96	1379.29	.	.	550
027	9	23	F	50	50	50	57.5	0	0	1054	814.208	1027.71	1244.38	.	.	500
028	9	22	F	52.5	53.75	50	51.25	0	0	1332.5	1267.33	1587.29	997.125	.	.	625
029	9	20	F	50	58.75	50	71.25	0	0	1067.92	1026.67	1886.79	1647.25	.	.	675
030	9	21	F	76.25	77.55	93.75	79.59	0	31	1351.79	3106.67	1955.67	2034.72	.	2645.89	1750
031	9	18	M	50.63	65.82	50.63	83.54	1	1	2130.83	1202.58	1196.08	2443.04	2683.33	1533.33	825
032	9	19	F	66.25	43.33	81.25	35	0	20	1060.33	1170.12	1411.54	1248.92	.	1611.5	975
033	9	20	F	51.25	55	51.25	57.5	0	0	604.208	580.917	552.792	505	.	.	625
034	9	23	F	72.5	67.21	90	78.68	0	19	1006.04	1657.17	1621	1589.11	.	1611.75	1450
035	9	20	M	67.5	58.75	82.5	66.25	0	0	790.292	985.125	937.75	929.125	.	.	1025
036	9	19	F	48.75	53.75	51.25	41.25	0	0	851.208	812.208	725.833	664.333	.	.	550
037	9	23	F	22.5	66.66	7.5	69.23	0	2	727.833	942.208	1288.29	1613.42	.	2333.33	300
038	9	18	F	80	57.14	100	71.42	0	59	669.792	.	854.667	1188.33	.	715.083	1875
039	9	20	M	56.25	50	53.75	43.75	0	64	1892.04	1772.33	1583.33	3595.83	.	1027.38	1425
040	9	19	M	48.75	67.5	53.75	85	0	0	1334.42	1317	1897.83	2130.54	.	.	825
041	9	18	M	51.25	56.57	58.75	63.15	0	4	1393.96	1329.88	1426.21	1409.67	.	1947.25	700
042	9	24	F	76.25	63.75	96.26	71.25	0	0	932.958	2812.5	1462.42	2262.79	.	.	1300
043	9	19	F	55	52.5	52.5	52.5	0	0	989.208	941.292	960	975.958	.	.	650
044	9	21	F	40	50	35	55	0	0	2213.04	1364.75	1532.92	1455.58	.	.	300
045	9	20	M	55	52.5	65	65	0	0	867.75	630.375	1081.04	1058.75	.	.	650
046	9	18	M	49.36	59.49	46.83	51.89	1	1	829.208	659.167	838.5	1151.29	1583.33	1116.67	675
047	9	20	F	44.44	30	45.83	40	8	70	2352.04	2299.79	3087.5	3272.17	3575.58	1065.83	1125
048	9	23	F	80	66.25	100	78.75	0	0	908.125	.	1204.54	1752.5	.	.	1425
049	9	19	F	36.25	66.25	28.75	78.75	0	0	1099.83	1518.92	1663.71	1379	.	.	550
050	9	23	F	48.75	51.28	43.75	61.53	0	2	1086.25	1063.33	1254.96	1716.67	.	2200	525
051	9	22	F	78.75	63.88	98.75	75	0	8	835.25	1133.33	983.125	1145.83	.	897.917	1425
052	9	19	F	50	42.5	50	52.5	0	0	1567.54	1493.92	1534.71	1731	.	.	350
053	9	21	M	46.83	51.89	41.77	58.22	1	1	764.417	733	805.083	772.833	2016.67	816.667	475
054	9	22	M	60	51.25	55	58.75	0	0	1638.96	1360.88	2057.46	2062.75	.	.	725
055	9	21	F	55	44.3	55	59.49	0	1	902.583	710.958	874.833	843.917	.	1566.67	500
056	9	18	F	47.5	56.25	47.5	66.25	0	0	798.042	994.458	1040.25	1190.96	.	.	575
057	9	18	F	52.56	66.66	48.71	86.66	2	5	1059.67	1193.04	980.458	1232.83	2291.67	1970	900
058	9	18	M	61.84	40	61	37.5	4	40	1125.29	1048.88	1288.54	1401.46	1363.92	1385.25	1075
059	9	18	F	45.45	52.05	49.35	49.31	3	7	660.708	934.125	1113.46	871.25	772.167	1145.83	500
060	9	20	F	53.75	48.75	53.75	58.75	0	0	1131.58	1147.21	1385.04	1579.37	.	.	550
061	9	20	M	78.75	50	93.75	55	0	40	1068	2053.33	1328.89	1479.94	.	1078.89	1575
062	9	21	F	46.15	55	43.58	57.5	2	0	639.292	676.583	856.833	856.958	358.333	.	500
063	9	20	M	53.75	53.75	43.75	51.25	0	0	2170.46	937.333	1215.42	3558.79	.	.	650
064	9	24	M	60.75	47.82	65.82	50	1	34	969.375	1216.11	1161.17	1286.06	983.333	1685.17	1100
065	9	24	M	71.25	67.08	81.25	69.62	0	1	1765.92	1559.25	2153.08	2241	.	27750	1275
066	9	20	F	50	47.88	50	59.15	0	9	1445.42	1287.08	1920.42	1832.17	.	7389.92	575
067	9	22	F	45	71.25	45	76.25	0	0	1714.96	2393.5	1975.17	2396.96	.	.	825
068	9	20	M	46.25	67.5	46.25	77.5	0	0	1028.08	881.167	1276.33	1303.25	.	.	775
069	9	18	F	48.75	52.5	48.75	57.5	0	0	827.875	792.917	943.667	1030.58	.	.	525
070	9	18	M	21.25	55.84	1.25	58.44	0	3	1716.67	1115.5	1464.67	1741.62	.	3083.33	75
071	9	19	F	43.75	45	48.75	42.5	0	0	1306.5	1237.08	1366.96	1242.58	.	.	275
072	9	22	M	50	50	47.5	52.5	0	0	854.625	799.875	1075.83	1297.79	.	.	500
073	9	19	M	22.5	46.25	10	46.25	0	0	1108.33	1381.21	2226.62	2284.42	.	.	-125
074	9	19	M	42.5	55	45	57.5	0	0	482.25	460.458	654.125	490.75	.	.	450
075	9	19	F	76.25	37.5	96.25	50	0	64	1111.62	4127.83	2262.5	1988.92	.	1243	1775
076	9	21	F	50	51.25	55	43.75	0	0	1644.46	1480.21	1531.25	1691.12	.	.	525
077	9	18	M	45	68.75	50	68.75	0	0	1125.46	1371.12	1317.67	2201.04	.	.	775
078	9	23	F	53.75	58.82	53.75	64.7	0	46	920.333	798.458	1017.5	1465	.	1372.39	1225
079	9	21	F	48.75	55	48.75	62.5	0	0	926.208	1177.83	1440.46	1362.12	.	.	575
080	9	18	F	51.25	45	53.75	45	0	0	555.5	527.583	487.25	615.042	.	.	425
081	9	23	F	61.25	55	68.75	70	0	0	772.917	792.417	672.042	597.625	.	.	825
082	9	25	F	45	35	65	45	0	0	2069.54	3578.5	3113	2524.17	.	.	400	This subject did not complete full task due to experimenter error; data should be excluded from analysis.
083	9	19	M	47.5	55	37.5	52.5	0	0	1279.12	1280.54	1592.25	1434.83	.	.	550
084	9	18	F	80	50	100	52.5	0	0	857.083	.	1200.75	1159	.	.	1100
085	9	22	M	52.5	58.75	57.5	63.75	0	0	897.583	1070.79	1196.54	1319.96	.	.	725
086	9	19	M	32.5	71.42	75	76.78	0	24	819.792	841.792	964.111	1187.06	.	1457.94	1350
087	9	20	F	51.25	53.75	53.75	53.75	0	0	632.125	494.292	499.083	493.167	.	.	600
088	9	18	M	51.25	52.3	51.25	67.69	0	15	1822.42	1458.87	2606.04	3026.04	.	2889.44	750
089	9	18	M	78.75	60.56	98.75	74.64	0	9	1712.79	2200	2156.33	3413.92	.	1603.67	1375
090	9	23	F	77.5	75	97.5	92.5	0	0	1028.17	1983.33	1057	2485.42	.	.	1550
091	9	20	M	73.75	62.5	91.25	50	0	64	1579.33	2140.25	2800	3020.83	.	1601.88	1825
092	9	19	F	79.74	60.86	100	73.91	1	34	1125.92	.	1610.62	1627.78	866.667	1188.83	1625
093	9	19	M	48.8	47.36	60.46	44.73	37	42	318.792	413.417	332.208	401.458	298.889	251.389	525
094	9	21	F	53.75	48.75	51.25	48.75	0	0	515.917	458.75	670.583	521.125	.	.	550
095	9	18	F	50	62.5	50	72.5	0	0	944.583	1852.5	1099.46	1627.75	.	.	750
096	9	23	M	50	68.85	50	91.8	0	19	1384.17	1475.83	1689.42	3197.22	.	1929.28	1025
097	9	19	M	52.38	46.26	53.97	43.28	17	13	423.083	393.708	440.667	459.625	528.542	501.375	425
098	9	19	F	41.25	36.25	46.25	46.25	0	0	350.875	303.958	470.833	429.875	.	.	50
099	9	18	M	78.75	69.62	98.75	78.48	0	1	1175.5	916.667	1099.38	1906.58	.	1866.67	1475
100	9	19	M	65	57.14	76.66	51.42	20	45	530.458	484.333	505.333	390.25	572.111	664.75	1100
