# Supplementary material for: The Role of Informative and Ambiguous Feedback in Avoidance Behavior: Empirical and Computational Findings
Source: PLoS One. 2015 Dec 2;10(12):e0144083. doi: 10.1371/journal.pone.0144083 (PMC4668119; doi:10.1371/journal.pone.0144083)
Supplement: S2 File — Information contained in the file header describes how to use and run the program. (ZIP) [file pone.0144083.s002.zip › Moustafa2015_data/Moustafa2015_Feedback/001.doc]

1 Green_Pict	StimA	A	25	0 B 0 0 RT 606
2 CirclePict	StimD	B	0	25 A 0 0 RT 254
3 Worms_Pict	StimB	B	25	0 A 0 0 RT 173
4 Worms_Pict	StimB	A	25	0 B 0 1 RT 186
5 SticksPict	StimC	B	0	25 A 0 1 RT 112
6 Green_Pict	StimA	A	25	0 B 0 0 RT 180
7 Worms_Pict	StimB	B	25	0 B 1 1 RT 207
8 Worms_Pict	StimB	B	25	0 B 1 1 RT 103
9 CirclePict	StimD	A	0	25 B 0 1 RT 140
10 SticksPict	StimC	A	0	25 A 1 1 RT 117
11 Green_Pict	StimA	A	25	0 B 0 0 RT 117
12 Green_Pict	StimA	B	25	0 B 1 0 RT 59
13 SticksPict	StimC	A	0	25 B 0 0 RT 129
14 SticksPict	StimC	A	0	25 A 1 1 RT 95
15 SticksPict	StimC	A	0	25 A 1 1 RT 81
16 Green_Pict	StimA	A	25	0 B 0 0 RT 63
17 CirclePict	StimD	B	0	25 B 1 1 RT 56
18 SticksPict	StimC	B	0	25 s RT 128
19 Green_Pict	StimA	A	25	0 B 0 0 RT 220
20 Worms_Pict	StimB	B	25	0 B 1 1 RT 268
21 CirclePict	StimD	B	0	25 s RT 154
22 Worms_Pict	StimB	B	25	0 B 1 1 RT 94
23 Worms_Pict	StimB	B	25	0 B 1 1 RT 104
24 CirclePict	StimD	B	0	25 s RT 65
25 SticksPict	StimC	A	0	25 s RT 62
26 CirclePict	StimD	B	0	25 s RT 128
27 Green_Pict	StimA	B	25	0 s RT 168
28 SticksPict	StimC	A	0	25 s RT 105
29 Green_Pict	StimA	A	25	0 B 0 0 RT 58
30 Green_Pict	StimA	A	25	0 B 0 0 RT 45
31 SticksPict	StimC	A	0	25 s RT 75
32 Worms_Pict	StimB	B	25	0 B 1 1 RT 47
33 CirclePict	StimD	B	0	25 s RT 52
34 CirclePict	StimD	B	0	25 s RT 41
35 Worms_Pict	StimB	B	25	0 B 1 1 RT 42
36 Green_Pict	StimA	A	25	0 s RT 197
37 Worms_Pict	StimB	A	25	0 B 0 1 RT 144
38 SticksPict	StimC	A	0	25 s RT 56
39 CirclePict	StimD	B	0	25 s RT 76
40 CirclePict	StimD	A	0	25 s RT 73
41 Worms_Pict	StimB	B	25	0 B 1 1 RT 73
42 CirclePict	StimD	B	0	25 s RT 53
43 CirclePict	StimD	A	0	25 s RT 39
44 Worms_Pict	StimB	A	25	0 B 0 1 RT 45
45 Worms_Pict	StimB	B	25	0 B 1 1 RT 49
46 CirclePict	StimD	B	0	25 s RT 48
47 Worms_Pict	StimB	A	25	0 B 0 1 RT 45
48 Green_Pict	StimA	A	25	0 s RT 253
49 Green_Pict	StimA	A	25	0 A 1 1 RT 141
50 Worms_Pict	StimB	B	25	0 B 1 1 RT 45
51 Green_Pict	StimA	A	25	0 A 1 1 RT 222
52 Worms_Pict	StimB	B	25	0 B 1 1 RT 43
53 Worms_Pict	StimB	B	25	0 B 1 1 RT 35
54 SticksPict	StimC	A	0	25 s RT 54
55 SticksPict	StimC	A	0	25 s RT 35
56 CirclePict	StimD	B	0	25 s RT 43
57 SticksPict	StimC	A	0	25 s RT 71
58 SticksPict	StimC	B	0	25 s RT 40
59 Green_Pict	StimA	A	25	0 A 1 1 RT 60
60 Worms_Pict	StimB	B	25	0 B 1 1 RT 42
61 Green_Pict	StimA	A	25	0 A 1 1 RT 58
62 CirclePict	StimD	A	0	25 s RT 44
63 CirclePict	StimD	B	0	25 s RT 35
64 SticksPict	StimC	A	0	25 s RT 87
65 CirclePict	StimD	B	0	25 s RT 38
66 SticksPict	StimC	B	0	25 s RT 22
67 SticksPict	StimC	A	0	25 s RT 21
68 Green_Pict	StimA	A	25	0 A 1 1 RT 53
69 Green_Pict	StimA	B	25	0 A 0 1 RT 64
70 SticksPict	StimC	A	0	25 s RT 44
71 Worms_Pict	StimB	B	25	0 B 1 1 RT 44
72 Green_Pict	StimA	B	25	0 A 0 1 RT 50
73 SticksPict	StimC	A	0	25 s RT 46
74 Worms_Pict	StimB	B	25	0 B 1 1 RT 29
75 SticksPict	StimC	A	0	25 s RT 52
76 CirclePict	StimD	B	0	25 s RT 37
77 CirclePict	StimD	B	0	25 s RT 59
78 CirclePict	StimD	B	0	25 s RT 40
79 Green_Pict	StimA	A	25	0 A 1 1 RT 54
80 Green_Pict	StimA	A	25	0 A 1 1 RT 111
81 Green_Pict	StimA	A	25	0 A 1 1 RT 33
82 Worms_Pict	StimB	B	25	0 B 1 1 RT 38
83 SticksPict	StimC	A	0	25 s RT 39
84 Worms_Pict	StimB	B	25	0 B 1 1 RT 49
85 SticksPict	StimC	B	0	25 s RT 41
86 CirclePict	StimD	B	0	25 s RT 40
87 SticksPict	StimC	B	0	25 s RT 32
88 SticksPict	StimC	A	0	25 s RT 31
89 Green_Pict	StimA	A	25	0 A 1 1 RT 53
90 SticksPict	StimC	A	0	25 s RT 37
91 SticksPict	StimC	A	0	25 s RT 27
92 Green_Pict	StimA	A	25	0 A 1 1 RT 113
93 SticksPict	StimC	A	0	25 s RT 39
94 Green_Pict	StimA	A	25	0 A 1 1 RT 49
95 Green_Pict	StimA	A	25	0 A 1 1 RT 45
96 Worms_Pict	StimB	B	25	0 B 1 1 RT 44
97 Green_Pict	StimA	A	25	0 A 1 1 RT 133
98 CirclePict	StimD	B	0	25 s RT 48
99 Green_Pict	StimA	B	25	0 A 0 1 RT 57
100 SticksPict	StimC	A	0	25 s RT 69
101 Worms_Pict	StimB	B	25	0 B 1 1 RT 32
102 CirclePict	StimD	B	0	25 s RT 49
103 CirclePict	StimD	B	0	25 s RT 39
104 Worms_Pict	StimB	B	25	0 B 1 1 RT 50
105 Worms_Pict	StimB	A	25	0 B 0 1 RT 108
106 CirclePict	StimD	B	0	25 s RT 46
107 SticksPict	StimC	A	0	25 s RT 51
108 CirclePict	StimD	A	0	25 s RT 36
109 CirclePict	StimD	A	0	25 s RT 38
110 Green_Pict	StimA	B	25	0 A 0 1 RT 64
111 CirclePict	StimD	B	0	25 s RT 44
112 SticksPict	StimC	A	0	25 s RT 38
113 Green_Pict	StimA	A	25	0 B 0 0 RT 140
114 CirclePict	StimD	B	0	25 s RT 75
115 Worms_Pict	StimB	A	25	0 B 0 1 RT 112
116 Worms_Pict	StimB	B	25	0 s RT 159
117 CirclePict	StimD	B	0	25 s RT 62
118 Worms_Pict	StimB	B	25	0 B 1 1 RT 37
119 Worms_Pict	StimB	B	25	0 B 1 1 RT 51
120 Green_Pict	StimA	A	25	0 A 1 1 RT 52
121 SticksPict	StimC	B	0	25 s RT 50
122 SticksPict	StimC	B	0	25 s RT 60
123 Green_Pict	StimA	A	25	0 A 1 1 RT 53
124 Worms_Pict	StimB	B	25	0 B 1 1 RT 44
125 Green_Pict	StimA	A	25	0 A 1 1 RT 96
126 Green_Pict	StimA	A	25	0 A 1 1 RT 45
127 CirclePict	StimD	A	0	25 s RT 46
128 SticksPict	StimC	A	0	25 s RT 158
129 Worms_Pict	StimB	B	25	0 B 1 1 RT 44
130 Worms_Pict	StimB	B	25	0 B 1 1 RT 155
131 SticksPict	StimC	A	0	25 s RT 182
132 CirclePict	StimD	A	0	25 s RT 38
133 Worms_Pict	StimB	B	25	0 B 1 1 RT 40
134 SticksPict	StimC	A	0	25 s RT 53
135 Green_Pict	StimA	A	25	0 A 1 1 RT 43
136 CirclePict	StimD	B	0	25 s RT 43
137 Green_Pict	StimA	A	25	0 A 1 1 RT 87
138 CirclePict	StimD	B	0	25 s RT 43
139 Worms_Pict	StimB	B	25	0 B 1 1 RT 42
140 Worms_Pict	StimB	B	25	0 B 1 1 RT 57
141 Green_Pict	StimA	B	25	0 A 0 1 RT 207
142 SticksPict	StimC	A	0	25 s RT 76
143 CirclePict	StimD	B	0	25 s RT 53
144 Green_Pict	StimA	A	25	0 A 1 1 RT 86
145 SticksPict	StimC	A	0	25 s RT 48
146 Green_Pict	StimA	A	25	0 A 1 1 RT 45
147 Worms_Pict	StimB	A	25	0 B 0 1 RT 56
148 CirclePict	StimD	B	0	25 s RT 42
149 Worms_Pict	StimB	B	25	0 B 1 1 RT 49
150 SticksPict	StimC	A	0	25 s RT 44
151 CirclePict	StimD	B	0	25 s RT 35
152 CirclePict	StimD	B	0	25 s RT 51
153 Worms_Pict	StimB	B	25	0 B 1 1 RT 44
154 SticksPict	StimC	A	0	25 s RT 65
155 Green_Pict	StimA	B	25	0 A 0 1 RT 116
156 SticksPict	StimC	A	0	25 s RT 70
157 Green_Pict	StimA	A	25	0 A 1 1 RT 179
158 Worms_Pict	StimB	A	25	0 B 0 1 RT 49
159 CirclePict	StimD	B	0	25 s RT 110
160 CirclePict	StimD	B	0	25 s RT 45
