# Supplementary material for: The Role of Informative and Ambiguous Feedback in Avoidance Behavior: Empirical and Computational Findings
Source: PLoS One. 2015 Dec 2;10(12):e0144083. doi: 10.1371/journal.pone.0144083 (PMC4668119; doi:10.1371/journal.pone.0144083)
Supplement: S2 File — Information contained in the file header describes how to use and run the program. (ZIP) [file pone.0144083.s002.zip › Moustafa2015_data/Moustafa2015_Feedback/002.doc]

1 Worms_Pict	StimA	A	25	0 B 0 0 RT 292
2 SticksPict	StimD	B	0	25 A 0 0 RT 361
3 Worms_Pict	StimA	A	25	0 B 0 0 RT 108
4 Green_Pict	StimB	B	25	0 B 1 1 RT 143
5 CirclePict	StimC	B	0	25 B 1 0 RT 321
6 CirclePict	StimC	A	0	25 A 1 1 RT 134
7 Worms_Pict	StimA	A	25	0 B 0 0 RT 82
8 Green_Pict	StimB	B	25	0 B 1 1 RT 78
9 SticksPict	StimD	B	0	25 A 0 0 RT 128
10 SticksPict	StimD	B	0	25 B 1 1 RT 75
11 CirclePict	StimC	A	0	25 A 1 1 RT 98
12 SticksPict	StimD	B	0	25 B 1 1 RT 110
13 Green_Pict	StimB	B	25	0 B 1 1 RT 70
14 Worms_Pict	StimA	B	25	0 B 1 0 RT 69
15 SticksPict	StimD	A	0	25 A 1 0 RT 123
16 Green_Pict	StimB	B	25	0 B 1 1 RT 75
17 CirclePict	StimC	A	0	25 B 0 0 RT 71
18 Worms_Pict	StimA	A	25	0 B 0 0 RT 80
19 Worms_Pict	StimA	A	25	0 B 0 0 RT 95
20 Worms_Pict	StimA	B	25	0 B 1 0 RT 93
21 CirclePict	StimC	B	0	25 A 0 1 RT 68
22 Green_Pict	StimB	B	25	0 B 1 1 RT 67
23 CirclePict	StimC	A	0	25 A 1 1 RT 75
24 CirclePict	StimC	A	0	25 A 1 1 RT 68
25 Worms_Pict	StimA	A	25	0 B 0 0 RT 61
26 Green_Pict	StimB	B	25	0 B 1 1 RT 65
27 SticksPict	StimD	B	0	25 A 0 0 RT 128
28 Worms_Pict	StimA	A	25	0 B 0 0 RT 62
29 SticksPict	StimD	B	0	25 B 1 1 RT 59
30 Green_Pict	StimB	A	25	0 B 0 1 RT 54
31 Green_Pict	StimB	B	25	0 B 1 1 RT 67
32 CirclePict	StimC	A	0	25 A 1 1 RT 110
33 SticksPict	StimD	B	0	25 B 1 1 RT 97
34 SticksPict	StimD	A	0	25 B 0 1 RT 59
35 Green_Pict	StimB	A	25	0 B 0 1 RT 70
36 CirclePict	StimC	A	0	25 A 1 1 RT 93
37 SticksPict	StimD	B	0	25 B 1 1 RT 133
38 Worms_Pict	StimA	A	25	0 B 0 0 RT 73
39 Green_Pict	StimB	B	25	0 B 1 1 RT 53
40 CirclePict	StimC	A	0	25 A 1 1 RT 68
41 Worms_Pict	StimA	A	25	0 B 0 0 RT 59
42 Green_Pict	StimB	B	25	0 B 1 1 RT 53
43 Worms_Pict	StimA	A	25	0 B 0 0 RT 52
44 Green_Pict	StimB	B	25	0 B 1 1 RT 148
45 CirclePict	StimC	B	0	25 A 0 1 RT 66
46 SticksPict	StimD	B	0	25 B 1 1 RT 64
47 SticksPict	StimD	B	0	25 B 1 1 RT 66
48 Green_Pict	StimB	B	25	0 B 1 1 RT 61
49 Worms_Pict	StimA	A	25	0 B 0 0 RT 86
50 Worms_Pict	StimA	B	25	0 B 1 0 RT 52
51 CirclePict	StimC	A	0	25 A 1 1 RT 54
52 CirclePict	StimC	A	0	25 B 0 0 RT 99
53 Green_Pict	StimB	B	25	0 B 1 1 RT 48
54 Worms_Pict	StimA	A	25	0 B 0 0 RT 56
55 Green_Pict	StimB	B	25	0 B 1 1 RT 57
56 CirclePict	StimC	A	0	25 A 1 1 RT 51
57 SticksPict	StimD	B	0	25 B 1 1 RT 55
58 SticksPict	StimD	B	0	25 B 1 1 RT 60
59 Green_Pict	StimB	A	25	0 B 0 1 RT 65
60 CirclePict	StimC	B	0	25 A 0 1 RT 55
61 Worms_Pict	StimA	A	25	0 B 0 0 RT 87
62 Green_Pict	StimB	A	25	0 B 0 1 RT 82
63 Worms_Pict	StimA	A	25	0 B 0 0 RT 62
64 SticksPict	StimD	A	0	25 A 1 0 RT 93
65 Green_Pict	StimB	B	25	0 B 1 1 RT 74
66 Worms_Pict	StimA	A	25	0 A 1 1 RT 94
67 SticksPict	StimD	B	0	25 B 1 1 RT 92
68 Green_Pict	StimB	B	25	0 B 1 1 RT 65
69 Green_Pict	StimB	B	25	0 B 1 1 RT 61
70 CirclePict	StimC	A	0	25 B 0 0 RT 78
71 Worms_Pict	StimA	B	25	0 B 1 0 RT 56
72 CirclePict	StimC	A	0	25 A 1 1 RT 62
73 SticksPict	StimD	B	0	25 A 0 0 RT 67
74 SticksPict	StimD	A	0	25 A 1 0 RT 60
75 Worms_Pict	StimA	A	25	0 B 0 0 RT 60
76 SticksPict	StimD	B	0	25 A 0 0 RT 89
77 SticksPict	StimD	B	0	25 B 1 1 RT 73
78 CirclePict	StimC	A	0	25 A 1 1 RT 51
79 CirclePict	StimC	A	0	25 A 1 1 RT 58
80 CirclePict	StimC	A	0	25 A 1 1 RT 108
81 Green_Pict	StimB	B	25	0 B 1 1 RT 47
82 Worms_Pict	StimA	A	25	0 B 0 0 RT 48
83 Worms_Pict	StimA	A	25	0 A 1 1 RT 57
84 CirclePict	StimC	B	0	25 B 1 0 RT 143
85 Worms_Pict	StimA	A	25	0 B 0 0 RT 90
86 CirclePict	StimC	A	0	25 B 0 0 RT 74
87 SticksPict	StimD	B	0	25 B 1 1 RT 55
88 Worms_Pict	StimA	A	25	0 B 0 0 RT 106
89 CirclePict	StimC	A	0	25 A 1 1 RT 69
90 Green_Pict	StimB	B	25	0 B 1 1 RT 54
91 Worms_Pict	StimA	B	25	0 A 0 1 RT 126
92 Worms_Pict	StimA	A	25	0 B 0 0 RT 50
93 Green_Pict	StimB	A	25	0 B 0 1 RT 57
94 SticksPict	StimD	B	0	25 A 0 0 RT 69
95 Green_Pict	StimB	B	25	0 B 1 1 RT 74
96 SticksPict	StimD	A	0	25 A 1 0 RT 89
97 Worms_Pict	StimA	B	25	0 B 1 0 RT 55
98 SticksPict	StimD	B	0	25 B 1 1 RT 59
99 CirclePict	StimC	A	0	25 A 1 1 RT 75
100 Green_Pict	StimB	B	25	0 B 1 1 RT 50
101 Worms_Pict	StimA	A	25	0 A 1 1 RT 78
102 SticksPict	StimD	B	0	25 B 1 1 RT 55
103 CirclePict	StimC	A	0	25 B 0 0 RT 57
104 Green_Pict	StimB	A	25	0 B 0 1 RT 57
105 Worms_Pict	StimA	A	25	0 B 0 0 RT 72
106 SticksPict	StimD	B	0	25 B 1 1 RT 69
107 CirclePict	StimC	B	0	25 A 0 1 RT 53
108 SticksPict	StimD	B	0	25 A 0 0 RT 55
109 SticksPict	StimD	A	0	25 B 0 1 RT 66
110 Green_Pict	StimB	B	25	0 B 1 1 RT 43
111 Green_Pict	StimB	B	25	0 B 1 1 RT 43
112 Worms_Pict	StimA	A	25	0 B 0 0 RT 39
113 SticksPict	StimD	B	0	25 B 1 1 RT 78
114 Green_Pict	StimB	B	25	0 B 1 1 RT 53
115 SticksPict	StimD	B	0	25 A 0 0 RT 86
116 Green_Pict	StimB	B	25	0 B 1 1 RT 52
117 CirclePict	StimC	A	0	25 B 0 0 RT 74
118 CirclePict	StimC	A	0	25 A 1 1 RT 73
119 CirclePict	StimC	A	0	25 B 0 0 RT 152
120 CirclePict	StimC	A	0	25 A 1 1 RT 48
121 Green_Pict	StimB	B	25	0 B 1 1 RT 46
122 SticksPict	StimD	B	0	25 B 1 1 RT 68
123 CirclePict	StimC	B	0	25 A 0 1 RT 54
124 Worms_Pict	StimA	A	25	0 B 0 0 RT 73
125 CirclePict	StimC	A	0	25 A 1 1 RT 209
126 CirclePict	StimC	A	0	25 A 1 1 RT 58
127 Worms_Pict	StimA	A	25	0 B 0 0 RT 46
128 Green_Pict	StimB	B	25	0 B 1 1 RT 52
129 Green_Pict	StimB	B	25	0 B 1 1 RT 53
130 Worms_Pict	StimA	A	25	0 B 0 0 RT 62
131 SticksPict	StimD	B	0	25 B 1 1 RT 55
132 Green_Pict	StimB	B	25	0 B 1 1 RT 56
133 SticksPict	StimD	B	0	25 B 1 1 RT 71
134 Green_Pict	StimB	B	25	0 B 1 1 RT 52
135 CirclePict	StimC	A	0	25 A 1 1 RT 49
136 Worms_Pict	StimA	A	25	0 B 0 0 RT 66
137 SticksPict	StimD	A	0	25 B 0 1 RT 50
138 Green_Pict	StimB	A	25	0 B 0 1 RT 66
139 SticksPict	StimD	B	0	25 B 1 1 RT 42
140 SticksPict	StimD	B	0	25 B 1 1 RT 53
141 CirclePict	StimC	B	0	25 A 0 1 RT 55
142 Worms_Pict	StimA	B	25	0 B 1 0 RT 68
143 CirclePict	StimC	A	0	25 A 1 1 RT 102
144 Worms_Pict	StimA	A	25	0 B 0 0 RT 86
145 Green_Pict	StimB	B	25	0 B 1 1 RT 52
146 CirclePict	StimC	A	0	25 A 1 1 RT 52
147 SticksPict	StimD	B	0	25 B 1 1 RT 53
148 Green_Pict	StimB	B	25	0 B 1 1 RT 58
149 Worms_Pict	StimA	A	25	0 B 0 0 RT 58
150 Worms_Pict	StimA	A	25	0 A 1 1 RT 63
151 CirclePict	StimC	A	0	25 A 1 1 RT 60
152 SticksPict	StimD	B	0	25 B 1 1 RT 65
153 Green_Pict	StimB	B	25	0 B 1 1 RT 50
154 Worms_Pict	StimA	A	25	0 B 0 0 RT 69
155 Green_Pict	StimB	A	25	0 B 0 1 RT 49
156 Worms_Pict	StimA	B	25	0 B 1 0 RT 52
157 SticksPict	StimD	A	0	25 A 1 0 RT 56
158 SticksPict	StimD	B	0	25 B 1 1 RT 74
159 CirclePict	StimC	A	0	25 A 1 1 RT 51
160 CirclePict	StimC	A	0	25 B 0 0 RT 119
