# Supplementary material for: The Role of Informative and Ambiguous Feedback in Avoidance Behavior: Empirical and Computational Findings
Source: PLoS One. 2015 Dec 2;10(12):e0144083. doi: 10.1371/journal.pone.0144083 (PMC4668119; doi:10.1371/journal.pone.0144083)
Supplement: S2 File — Information contained in the file header describes how to use and run the program. (ZIP) [file pone.0144083.s002.zip › Moustafa2015_data/Moustafa2015_Feedback/003.doc]

1 CirclePict	StimC	B	0	25 A 0 1 RT 214
2 CirclePict	StimC	A	0	25 B 0 0 RT 134
3 CirclePict	StimC	A	0	25 B 0 0 RT 101
4 CirclePict	StimC	A	0	25 A 1 1 RT 92
5 Worms_Pict	StimB	B	25	0 B 1 1 RT 150
6 Green_Pict	StimA	A	25	0 A 1 1 RT 157
7 CirclePict	StimC	A	0	25 A 1 1 RT 121
8 SticksPict	StimD	B	0	25 B 1 1 RT 115
9 Worms_Pict	StimB	B	25	0 B 1 1 RT 77
10 CirclePict	StimC	A	0	25 A 1 1 RT 62
11 SticksPict	StimD	B	0	25 B 1 1 RT 56
12 Worms_Pict	StimB	A	25	0 B 0 1 RT 36
13 SticksPict	StimD	B	0	25 B 1 1 RT 49
14 Worms_Pict	StimB	B	25	0 B 1 1 RT 39
15 SticksPict	StimD	A	0	25 B 0 1 RT 46
16 Green_Pict	StimA	A	25	0 A 1 1 RT 62
17 Green_Pict	StimA	B	25	0 A 0 1 RT 49
18 SticksPict	StimD	B	0	25 B 1 1 RT 48
19 Green_Pict	StimA	A	25	0 A 1 1 RT 46
20 SticksPict	StimD	B	0	25 B 1 1 RT 54
21 Green_Pict	StimA	B	25	0 A 0 1 RT 44
22 Worms_Pict	StimB	B	25	0 B 1 1 RT 59
23 SticksPict	StimD	B	0	25 B 1 1 RT 47
24 Green_Pict	StimA	A	25	0 A 1 1 RT 54
25 Green_Pict	StimA	A	25	0 A 1 1 RT 46
26 CirclePict	StimC	A	0	25 A 1 1 RT 72
27 SticksPict	StimD	B	0	25 B 1 1 RT 42
28 SticksPict	StimD	A	0	25 B 0 1 RT 49
29 Worms_Pict	StimB	B	25	0 B 1 1 RT 39
30 SticksPict	StimD	B	0	25 B 1 1 RT 37
31 Green_Pict	StimA	A	25	0 A 1 1 RT 45
32 Worms_Pict	StimB	B	25	0 B 1 1 RT 45
33 CirclePict	StimC	A	0	25 A 1 1 RT 44
34 CirclePict	StimC	A	0	25 A 1 1 RT 43
35 Worms_Pict	StimB	B	25	0 B 1 1 RT 50
36 Worms_Pict	StimB	A	25	0 B 0 1 RT 42
37 CirclePict	StimC	B	0	25 B 1 0 RT 35
38 Green_Pict	StimA	A	25	0 A 1 1 RT 50
39 Green_Pict	StimA	A	25	0 A 1 1 RT 48
40 Worms_Pict	StimB	B	25	0 B 1 1 RT 54
41 SticksPict	StimD	B	0	25 B 1 1 RT 51
42 SticksPict	StimD	B	0	25 B 1 1 RT 105
43 SticksPict	StimD	B	0	25 B 1 1 RT 35
44 Worms_Pict	StimB	B	25	0 B 1 1 RT 47
45 SticksPict	StimD	B	0	25 B 1 1 RT 58
46 CirclePict	StimC	A	0	25 A 1 1 RT 49
47 CirclePict	StimC	A	0	25 A 1 1 RT 76
48 SticksPict	StimD	B	0	25 B 1 1 RT 40
49 Worms_Pict	StimB	B	25	0 B 1 1 RT 47
50 Green_Pict	StimA	B	25	0 A 0 1 RT 43
51 Green_Pict	StimA	A	25	0 A 1 1 RT 34
52 Green_Pict	StimA	B	25	0 A 0 1 RT 55
53 CirclePict	StimC	A	0	25 A 1 1 RT 82
54 CirclePict	StimC	A	0	25 A 1 1 RT 55
55 CirclePict	StimC	A	0	25 A 1 1 RT 46
56 Green_Pict	StimA	A	25	0 A 1 1 RT 40
57 Green_Pict	StimA	A	25	0 A 1 1 RT 47
58 Green_Pict	StimA	A	25	0 A 1 1 RT 52
59 Green_Pict	StimA	A	25	0 A 1 1 RT 50
60 Worms_Pict	StimB	A	25	0 B 0 1 RT 53
61 Green_Pict	StimA	A	25	0 A 1 1 RT 58
62 CirclePict	StimC	A	0	25 A 1 1 RT 95
63 Worms_Pict	StimB	B	25	0 B 1 1 RT 57
64 SticksPict	StimD	A	0	25 B 0 1 RT 43
65 CirclePict	StimC	A	0	25 A 1 1 RT 60
66 SticksPict	StimD	B	0	25 B 1 1 RT 106
67 CirclePict	StimC	A	0	25 A 1 1 RT 49
68 CirclePict	StimC	B	0	25 A 0 1 RT 81
69 CirclePict	StimC	B	0	25 A 0 1 RT 48
70 Worms_Pict	StimB	B	25	0 B 1 1 RT 48
71 SticksPict	StimD	B	0	25 B 1 1 RT 33
72 Green_Pict	StimA	A	25	0 A 1 1 RT 51
73 Worms_Pict	StimB	B	25	0 B 1 1 RT 49
74 Worms_Pict	StimB	B	25	0 B 1 1 RT 44
75 Worms_Pict	StimB	B	25	0 B 1 1 RT 56
76 Green_Pict	StimA	A	25	0 A 1 1 RT 44
77 Worms_Pict	StimB	B	25	0 B 1 1 RT 45
78 Worms_Pict	StimB	A	25	0 B 0 1 RT 36
79 SticksPict	StimD	B	0	25 B 1 1 RT 52
80 SticksPict	StimD	A	0	25 B 0 1 RT 75
81 Green_Pict	StimA	A	25	0 A 1 1 RT 53
82 SticksPict	StimD	B	0	25 B 1 1 RT 49
83 Green_Pict	StimA	A	25	0 A 1 1 RT 40
84 Green_Pict	StimA	A	25	0 A 1 1 RT 35
85 CirclePict	StimC	A	0	25 s RT 96
86 CirclePict	StimC	A	0	25 s RT 123
87 Worms_Pict	StimB	B	25	0 B 1 1 RT 119
88 Green_Pict	StimA	B	25	0 A 0 1 RT 48
89 CirclePict	StimC	B	0	25 s RT 60
90 CirclePict	StimC	A	0	25 s RT 116
91 Worms_Pict	StimB	B	25	0 B 1 1 RT 111
92 SticksPict	StimD	B	0	25 B 1 1 RT 94
93 SticksPict	StimD	A	0	25 B 0 1 RT 42
94 Green_Pict	StimA	A	25	0 A 1 1 RT 49
95 Green_Pict	StimA	A	25	0 A 1 1 RT 35
96 Worms_Pict	StimB	B	25	0 B 1 1 RT 57
97 CirclePict	StimC	A	0	25 B 0 0 RT 69
98 SticksPict	StimD	B	0	25 B 1 1 RT 77
99 Worms_Pict	StimB	A	25	0 B 0 1 RT 44
100 Worms_Pict	StimB	B	25	0 B 1 1 RT 44
101 Worms_Pict	StimB	B	25	0 B 1 1 RT 51
102 Worms_Pict	StimB	A	25	0 B 0 1 RT 39
103 CirclePict	StimC	A	0	25 s RT 55
104 SticksPict	StimD	B	0	25 B 1 1 RT 61
105 Worms_Pict	StimB	B	25	0 B 1 1 RT 41
106 CirclePict	StimC	A	0	25 s RT 53
107 Green_Pict	StimA	A	25	0 A 1 1 RT 134
108 SticksPict	StimD	B	0	25 B 1 1 RT 72
109 SticksPict	StimD	B	0	25 B 1 1 RT 44
110 Green_Pict	StimA	A	25	0 A 1 1 RT 54
111 CirclePict	StimC	A	0	25 s RT 108
112 SticksPict	StimD	B	0	25 B 1 1 RT 48
113 Green_Pict	StimA	A	25	0 A 1 1 RT 50
114 Green_Pict	StimA	B	25	0 A 0 1 RT 37
115 Worms_Pict	StimB	B	25	0 B 1 1 RT 56
116 CirclePict	StimC	B	0	25 B 1 0 RT 64
117 SticksPict	StimD	B	0	25 B 1 1 RT 54
118 Worms_Pict	StimB	B	25	0 B 1 1 RT 40
119 SticksPict	StimD	A	0	25 B 0 1 RT 52
120 CirclePict	StimC	A	0	25 B 0 0 RT 56
121 CirclePict	StimC	A	0	25 s RT 91
122 CirclePict	StimC	B	0	25 s RT 100
123 Green_Pict	StimA	A	25	0 A 1 1 RT 53
124 SticksPict	StimD	B	0	25 B 1 1 RT 54
125 SticksPict	StimD	B	0	25 B 1 1 RT 35
126 Worms_Pict	StimB	B	25	0 B 1 1 RT 42
127 Worms_Pict	StimB	B	25	0 B 1 1 RT 65
128 SticksPict	StimD	B	0	25 B 1 1 RT 41
129 CirclePict	StimC	A	0	25 s RT 119
130 SticksPict	StimD	B	0	25 B 1 1 RT 39
131 Green_Pict	StimA	A	25	0 A 1 1 RT 51
132 Green_Pict	StimA	A	25	0 A 1 1 RT 64
133 Green_Pict	StimA	A	25	0 A 1 1 RT 207
134 CirclePict	StimC	A	0	25 s RT 75
135 Green_Pict	StimA	B	25	0 A 0 1 RT 44
136 CirclePict	StimC	A	0	25 s RT 53
137 Green_Pict	StimA	A	25	0 A 1 1 RT 53
138 Worms_Pict	StimB	B	25	0 B 1 1 RT 61
139 Worms_Pict	StimB	A	25	0 B 0 1 RT 60
140 CirclePict	StimC	A	0	25 s RT 70
141 Green_Pict	StimA	A	25	0 A 1 1 RT 56
142 Worms_Pict	StimB	B	25	0 B 1 1 RT 47
143 SticksPict	StimD	A	0	25 B 0 1 RT 44
144 SticksPict	StimD	B	0	25 B 1 1 RT 43
145 SticksPict	StimD	B	0	25 B 1 1 RT 37
146 Worms_Pict	StimB	B	25	0 B 1 1 RT 46
147 Green_Pict	StimA	A	25	0 A 1 1 RT 61
148 CirclePict	StimC	A	0	25 s RT 75
149 Worms_Pict	StimB	B	25	0 B 1 1 RT 81
150 Worms_Pict	StimB	A	25	0 B 0 1 RT 50
151 CirclePict	StimC	A	0	25 s RT 73
152 CirclePict	StimC	B	0	25 B 1 0 RT 104
153 Worms_Pict	StimB	B	25	0 B 1 1 RT 43
154 SticksPict	StimD	B	0	25 B 1 1 RT 50
155 Worms_Pict	StimB	B	25	0 B 1 1 RT 36
156 SticksPict	StimD	B	0	25 B 1 1 RT 45
157 Green_Pict	StimA	A	25	0 A 1 1 RT 64
158 Green_Pict	StimA	B	25	0 A 0 1 RT 52
159 SticksPict	StimD	A	0	25 B 0 1 RT 48
160 CirclePict	StimC	A	0	25 s RT 53
