# Supplementary material for: The Role of Informative and Ambiguous Feedback in Avoidance Behavior: Empirical and Computational Findings
Source: PLoS One. 2015 Dec 2;10(12):e0144083. doi: 10.1371/journal.pone.0144083 (PMC4668119; doi:10.1371/journal.pone.0144083)
Supplement: S2 File — Information contained in the file header describes how to use and run the program. (ZIP) [file pone.0144083.s002.zip › Moustafa2015_data/Moustafa2015_Feedback/004.doc]

1 SticksPict	StimB	A	25	0 A 1 0 RT 426
2 SticksPict	StimB	B	25	0 B 1 1 RT 221
3 Green_Pict	StimA	A	25	0 B 0 0 RT 266
4 Worms_Pict	StimC	A	0	25 A 1 1 RT 160
5 Worms_Pict	StimC	A	0	25 A 1 1 RT 217
6 Green_Pict	StimA	A	25	0 B 0 0 RT 419
7 Green_Pict	StimA	A	25	0 A 1 1 RT 127
8 CirclePict	StimD	B	0	25 A 0 0 RT 69
9 Worms_Pict	StimC	A	0	25 B 0 0 RT 122
10 CirclePict	StimD	B	0	25 A 0 0 RT 92
11 CirclePict	StimD	B	0	25 B 1 1 RT 89
12 SticksPict	StimB	B	25	0 B 1 1 RT 0
13 Worms_Pict	StimC	A	0	25 A 1 1 RT 129
14 SticksPict	StimB	B	25	0 B 1 1 RT 62
15 Green_Pict	StimA	A	25	0 B 0 0 RT 142
16 Worms_Pict	StimC	A	0	25 A 1 1 RT 5
17 SticksPict	StimB	B	25	0 A 0 0 RT 70
18 Green_Pict	StimA	A	25	0 B 0 0 RT 75
19 SticksPict	StimB	A	25	0 A 1 0 RT 92
20 Green_Pict	StimA	B	25	0 A 0 1 RT 73
21 Worms_Pict	StimC	B	0	25 A 0 1 RT 107
22 SticksPict	StimB	B	25	0 B 1 1 RT 51
23 Worms_Pict	StimC	A	0	25 B 0 0 RT 56
24 Worms_Pict	StimC	A	0	25 A 1 1 RT 33
25 CirclePict	StimD	B	0	25 A 0 0 RT 241
26 SticksPict	StimB	B	25	0 B 1 1 RT 101
27 Green_Pict	StimA	B	25	0 B 1 0 RT 87
28 Worms_Pict	StimC	B	0	25 A 0 1 RT 50
29 Worms_Pict	StimC	A	0	25 B 0 0 RT 100
30 CirclePict	StimD	B	0	25 A 0 0 RT 130
31 CirclePict	StimD	B	0	25 B 1 1 RT 73
32 SticksPict	StimB	B	25	0 B 1 1 RT 176
33 Green_Pict	StimA	A	25	0 B 0 0 RT 79
34 CirclePict	StimD	B	0	25 B 1 1 RT 66
35 CirclePict	StimD	A	0	25 A 1 0 RT 42
36 Green_Pict	StimA	A	25	0 A 1 1 RT 61
37 CirclePict	StimD	B	0	25 B 1 1 RT 106
38 SticksPict	StimB	B	25	0 A 0 0 RT 0
39 CirclePict	StimD	A	0	25 A 1 0 RT 65
40 Green_Pict	StimA	A	25	0 A 1 1 RT 85
41 Worms_Pict	StimC	A	0	25 B 0 0 RT 173
42 CirclePict	StimD	B	0	25 B 1 1 RT 85
43 SticksPict	StimB	A	25	0 B 0 1 RT 90
44 Green_Pict	StimA	A	25	0 B 0 0 RT 112
45 SticksPict	StimB	B	25	0 B 1 1 RT 52
46 CirclePict	StimD	B	0	25 A 0 0 RT 107
47 Worms_Pict	StimC	A	0	25 B 0 0 RT 92
48 SticksPict	StimB	B	25	0 A 0 0 RT 109
49 SticksPict	StimB	A	25	0 A 1 0 RT 70
50 SticksPict	StimB	B	25	0 A 0 0 RT 86
51 Worms_Pict	StimC	A	0	25 A 1 1 RT 88
52 Worms_Pict	StimC	B	0	25 A 0 1 RT 78
53 Green_Pict	StimA	A	25	0 B 0 0 RT 70
54 SticksPict	StimB	B	25	0 B 1 1 RT 130
55 SticksPict	StimB	B	25	0 B 1 1 RT 68
56 CirclePict	StimD	B	0	25 B 1 1 RT 97
57 CirclePict	StimD	B	0	25 B 1 1 RT 68
58 Green_Pict	StimA	A	25	0 B 0 0 RT 66
59 Worms_Pict	StimC	A	0	25 B 0 0 RT 98
60 CirclePict	StimD	A	0	25 A 1 0 RT 279
61 CirclePict	StimD	B	0	25 A 0 0 RT 55
62 CirclePict	StimD	A	0	25 B 0 1 RT 64
63 Green_Pict	StimA	A	25	0 A 1 1 RT 68
64 Worms_Pict	StimC	A	0	25 A 1 1 RT 83
65 SticksPict	StimB	B	25	0 A 0 0 RT 117
66 CirclePict	StimD	B	0	25 A 0 0 RT 80
67 Green_Pict	StimA	B	25	0 B 1 0 RT 132
68 Green_Pict	StimA	A	25	0 B 0 0 RT 58
69 SticksPict	StimB	B	25	0 A 0 0 RT 61
70 Worms_Pict	StimC	B	0	25 B 1 0 RT 29
71 CirclePict	StimD	B	0	25 A 0 0 RT 24
72 SticksPict	StimB	B	25	0 B 1 1 RT 25
73 Worms_Pict	StimC	A	0	25 A 1 1 RT 26
74 Worms_Pict	StimC	A	0	25 B 0 0 RT 30
75 Green_Pict	StimA	A	25	0 A 1 1 RT 32
76 CirclePict	StimD	B	0	25 B 1 1 RT 25
77 Green_Pict	StimA	A	25	0 A 1 1 RT 40
78 Worms_Pict	StimC	A	0	25 B 0 0 RT 45
79 Green_Pict	StimA	A	25	0 A 1 1 RT 25
80 Green_Pict	StimA	B	25	0 B 1 0 RT 31
81 CirclePict	StimD	B	0	25 A 0 0 RT 44
82 Worms_Pict	StimC	B	0	25 B 1 0 RT 36
83 Green_Pict	StimA	A	25	0 A 1 1 RT 38
84 Green_Pict	StimA	A	25	0 B 0 0 RT 61
85 Green_Pict	StimA	A	25	0 A 1 1 RT 80
86 Worms_Pict	StimC	B	0	25 B 1 0 RT 83
87 CirclePict	StimD	B	0	25 B 1 1 RT 178
88 SticksPict	StimB	B	25	0 A 0 0 RT 104
89 SticksPict	StimB	B	25	0 A 0 0 RT 100
90 Worms_Pict	StimC	A	0	25 B 0 0 RT 96
91 SticksPict	StimB	B	25	0 A 0 0 RT 66
92 CirclePict	StimD	B	0	25 A 0 0 RT 108
93 SticksPict	StimB	B	25	0 A 0 0 RT 64
94 CirclePict	StimD	B	0	25 A 0 0 RT 75
95 SticksPict	StimB	B	25	0 A 0 0 RT 57
96 CirclePict	StimD	A	0	25 A 1 0 RT 71
97 Green_Pict	StimA	B	25	0 A 0 1 RT 30
98 CirclePict	StimD	A	0	25 A 1 0 RT 58
99 Green_Pict	StimA	A	25	0 A 1 1 RT 31
100 Worms_Pict	StimC	A	0	25 B 0 0 RT 53
101 SticksPict	StimB	B	25	0 A 0 0 RT 41
102 Green_Pict	StimA	A	25	0 B 0 0 RT 58
103 Worms_Pict	StimC	A	0	25 A 1 1 RT 26
104 SticksPict	StimB	B	25	0 A 0 0 RT 68
105 Worms_Pict	StimC	A	0	25 B 0 0 RT 89
106 CirclePict	StimD	B	0	25 B 1 1 RT 39
107 CirclePict	StimD	B	0	25 A 0 0 RT 38
108 Green_Pict	StimA	B	25	0 B 1 0 RT 32
109 SticksPict	StimB	B	25	0 A 0 0 RT 35
110 Worms_Pict	StimC	A	0	25 B 0 0 RT 45
111 Green_Pict	StimA	A	25	0 A 1 1 RT 23
112 Worms_Pict	StimC	A	0	25 B 0 0 RT 27
113 Green_Pict	StimA	A	25	0 A 1 1 RT 29
114 CirclePict	StimD	B	0	25 B 1 1 RT 26
115 Worms_Pict	StimC	A	0	25 A 1 1 RT 55
116 SticksPict	StimB	A	25	0 B 0 1 RT 28
117 SticksPict	StimB	A	25	0 A 1 0 RT 68
118 Green_Pict	StimA	A	25	0 B 0 0 RT 58
119 Worms_Pict	StimC	A	0	25 A 1 1 RT 28
120 CirclePict	StimD	B	0	25 B 1 1 RT 35
121 Green_Pict	StimA	A	25	0 A 1 1 RT 30
122 CirclePict	StimD	B	0	25 B 1 1 RT 41
123 CirclePict	StimD	B	0	25 A 0 0 RT 42
124 CirclePict	StimD	B	0	25 B 1 1 RT 29
125 CirclePict	StimD	B	0	25 A 0 0 RT 33
126 Worms_Pict	StimC	A	0	25 B 0 0 RT 46
127 CirclePict	StimD	B	0	25 A 0 0 RT 1
128 SticksPict	StimB	B	25	0 B 1 1 RT 29
129 Green_Pict	StimA	B	25	0 A 0 1 RT 63
130 Green_Pict	StimA	B	25	0 B 1 0 RT 53
131 Worms_Pict	StimC	B	0	25 A 0 1 RT 45
132 Green_Pict	StimA	A	25	0 B 0 0 RT 31
133 SticksPict	StimB	A	25	0 A 1 0 RT 56
134 Worms_Pict	StimC	A	0	25 B 0 0 RT 28
135 Worms_Pict	StimC	A	0	25 A 1 1 RT 21
136 SticksPict	StimB	A	25	0 B 0 1 RT 45
137 Worms_Pict	StimC	B	0	25 A 0 1 RT 43
138 SticksPict	StimB	B	25	0 B 1 1 RT 24
139 Worms_Pict	StimC	A	0	25 A 1 1 RT 31
140 Green_Pict	StimA	A	25	0 B 0 0 RT 39
141 SticksPict	StimB	B	25	0 A 0 0 RT 69
142 Worms_Pict	StimC	A	0	25 B 0 0 RT 37
143 Green_Pict	StimA	A	25	0 A 1 1 RT 52
144 SticksPict	StimB	B	25	0 B 1 1 RT 28
145 Green_Pict	StimA	A	25	0 A 1 1 RT 35
146 SticksPict	StimB	B	25	0 B 1 1 RT 23
147 Worms_Pict	StimC	A	0	25 A 1 1 RT 33
148 CirclePict	StimD	A	0	25 B 0 1 RT 104
149 SticksPict	StimB	B	25	0 A 0 0 RT 57
150 Green_Pict	StimA	A	25	0 B 0 0 RT 86
151 Green_Pict	StimA	A	25	0 B 0 0 RT 78
152 Worms_Pict	StimC	A	0	25 B 0 0 RT 117
153 CirclePict	StimD	A	0	25 A 1 0 RT 46
154 SticksPict	StimB	B	25	0 B 1 1 RT 36
155 CirclePict	StimD	B	0	25 B 1 1 RT 40
156 Green_Pict	StimA	A	25	0 A 1 1 RT 48
157 CirclePict	StimD	B	0	25 B 1 1 RT 46
158 SticksPict	StimB	B	25	0 B 1 1 RT 56
159 CirclePict	StimD	B	0	25 B 1 1 RT 70
160 Worms_Pict	StimC	A	0	25 B 0 0 RT 41
