# Supplementary material for: The Role of Informative and Ambiguous Feedback in Avoidance Behavior: Empirical and Computational Findings
Source: PLoS One. 2015 Dec 2;10(12):e0144083. doi: 10.1371/journal.pone.0144083 (PMC4668119; doi:10.1371/journal.pone.0144083)
Supplement: S2 File — Information contained in the file header describes how to use and run the program. (ZIP) [file pone.0144083.s002.zip › Moustafa2015_data/Moustafa2015_Feedback/005.doc]

1 CirclePict	StimB	B	25	0 B 1 1 RT 381
2 Worms_Pict	StimC	A	0	25 A 1 1 RT 168
3 Worms_Pict	StimC	A	0	25 B 0 0 RT 128
4 Green_Pict	StimD	A	0	25 B 0 1 RT 264
5 Worms_Pict	StimC	A	0	25 A 1 1 RT 133
6 Green_Pict	StimD	B	0	25 B 1 1 RT 127
7 Worms_Pict	StimC	A	0	25 B 0 0 RT 64
8 Worms_Pict	StimC	B	0	25 A 0 1 RT 138
9 Green_Pict	StimD	A	0	25 s RT 163
10 SticksPict	StimA	A	25	0 A 1 1 RT 168
11 Green_Pict	StimD	B	0	25 A 0 0 RT 95
12 SticksPict	StimA	A	25	0 A 1 1 RT 101
13 Worms_Pict	StimC	A	0	25 A 1 1 RT 93
14 SticksPict	StimA	B	25	0 A 0 1 RT 67
15 Green_Pict	StimD	B	0	25 B 1 1 RT 73
16 CirclePict	StimB	B	25	0 B 1 1 RT 124
17 Worms_Pict	StimC	B	0	25 s RT 97
18 SticksPict	StimA	A	25	0 A 1 1 RT 207
19 Green_Pict	StimD	B	0	25 s RT 69
20 SticksPict	StimA	A	25	0 s RT 86
21 Worms_Pict	StimC	A	0	25 s RT 61
22 CirclePict	StimB	B	25	0 A 0 0 RT 172
23 CirclePict	StimB	A	25	0 A 1 0 RT 99
24 Green_Pict	StimD	B	0	25 B 1 1 RT 238
25 SticksPict	StimA	A	25	0 s RT 93
26 Green_Pict	StimD	B	0	25 s RT 65
27 Green_Pict	StimD	B	0	25 A 0 0 RT 84
28 Worms_Pict	StimC	A	0	25 s RT 80
29 CirclePict	StimB	B	25	0 A 0 0 RT 193
30 CirclePict	StimB	A	25	0 s RT 100
31 SticksPict	StimA	A	25	0 A 1 1 RT 142
32 SticksPict	StimA	B	25	0 A 0 1 RT 96
33 CirclePict	StimB	B	25	0 B 1 1 RT 104
34 Worms_Pict	StimC	A	0	25 B 0 0 RT 326
35 SticksPict	StimA	A	25	0 A 1 1 RT 122
36 CirclePict	StimB	B	25	0 A 0 0 RT 100
37 CirclePict	StimB	B	25	0 B 1 1 RT 76
38 CirclePict	StimB	B	25	0 B 1 1 RT 94
39 Green_Pict	StimD	B	0	25 B 1 1 RT 65
40 SticksPict	StimA	A	25	0 A 1 1 RT 61
41 CirclePict	StimB	B	25	0 B 1 1 RT 64
42 Worms_Pict	StimC	A	0	25 B 0 0 RT 72
43 Worms_Pict	StimC	A	0	25 A 1 1 RT 52
44 Worms_Pict	StimC	A	0	25 B 0 0 RT 120
45 SticksPict	StimA	B	25	0 A 0 1 RT 57
46 Worms_Pict	StimC	A	0	25 B 0 0 RT 77
47 CirclePict	StimB	B	25	0 A 0 0 RT 62
48 Green_Pict	StimD	A	0	25 B 0 1 RT 64
49 CirclePict	StimB	B	25	0 B 1 1 RT 120
50 Worms_Pict	StimC	A	0	25 A 1 1 RT 179
51 CirclePict	StimB	B	25	0 B 1 1 RT 109
52 Worms_Pict	StimC	A	0	25 s RT 273
53 Green_Pict	StimD	B	0	25 s RT 63
54 Green_Pict	StimD	B	0	25 s RT 207
55 Worms_Pict	StimC	B	0	25 B 1 0 RT 90
56 SticksPict	StimA	A	25	0 A 1 1 RT 115
57 Green_Pict	StimD	B	0	25 A 0 0 RT 78
58 CirclePict	StimB	B	25	0 B 1 1 RT 54
59 CirclePict	StimB	B	25	0 s RT 177
60 SticksPict	StimA	A	25	0 B 0 0 RT 92
61 Worms_Pict	StimC	B	0	25 s RT 28
62 SticksPict	StimA	A	25	0 s RT 20
63 SticksPict	StimA	A	25	0 s RT 36
64 Green_Pict	StimD	A	0	25 s RT 61
65 CirclePict	StimB	A	25	0 A 1 0 RT 85
66 Worms_Pict	StimC	A	0	25 s RT 40
67 Green_Pict	StimD	B	0	25 s RT 49
68 CirclePict	StimB	B	25	0 A 0 0 RT 114
69 CirclePict	StimB	B	25	0 s RT 39
70 Worms_Pict	StimC	A	0	25 s RT 249
71 Green_Pict	StimD	B	0	25 B 1 1 RT 120
72 SticksPict	StimA	A	25	0 A 1 1 RT 69
73 Green_Pict	StimD	B	0	25 s RT 36
74 SticksPict	StimA	A	25	0 A 1 1 RT 144
75 SticksPict	StimA	B	25	0 B 1 0 RT 157
76 CirclePict	StimB	A	25	0 s RT 97
77 SticksPict	StimA	A	25	0 A 1 1 RT 213
78 Green_Pict	StimD	B	0	25 B 1 1 RT 67
79 Green_Pict	StimD	B	0	25 B 1 1 RT 72
80 SticksPict	StimA	A	25	0 A 1 1 RT 57
81 SticksPict	StimA	A	25	0 B 0 0 RT 106
82 Worms_Pict	StimC	A	0	25 A 1 1 RT 125
83 CirclePict	StimB	B	25	0 B 1 1 RT 42
84 Worms_Pict	StimC	A	0	25 s RT 83
85 SticksPict	StimA	B	25	0 s RT 106
86 CirclePict	StimB	B	25	0 B 1 1 RT 269
87 SticksPict	StimA	A	25	0 s RT 66
88 Green_Pict	StimD	B	0	25 B 1 1 RT 211
89 Green_Pict	StimD	A	0	25 A 1 0 RT 81
90 Worms_Pict	StimC	A	0	25 s RT 24
91 Green_Pict	StimD	A	0	25 B 0 1 RT 65
92 CirclePict	StimB	B	25	0 A 0 0 RT 68
93 Worms_Pict	StimC	A	0	25 s RT 31
94 Worms_Pict	StimC	B	0	25 B 1 0 RT 84
95 Green_Pict	StimD	B	0	25 s RT 143
96 SticksPict	StimA	A	25	0 s RT 114
97 Worms_Pict	StimC	B	0	25 s RT 50
98 Worms_Pict	StimC	A	0	25 A 1 1 RT 103
99 CirclePict	StimB	B	25	0 s RT 213
100 Green_Pict	StimD	B	0	25 B 1 1 RT 83
101 CirclePict	StimB	A	25	0 B 0 1 RT 157
102 SticksPict	StimA	A	25	0 A 1 1 RT 109
103 SticksPict	StimA	B	25	0 A 0 1 RT 106
104 Worms_Pict	StimC	A	0	25 A 1 1 RT 140
105 SticksPict	StimA	A	25	0 A 1 1 RT 234
106 Green_Pict	StimD	B	0	25 B 1 1 RT 78
107 Green_Pict	StimD	B	0	25 s RT 119
108 CirclePict	StimB	B	25	0 B 1 1 RT 175
109 Green_Pict	StimD	B	0	25 s RT 221
110 CirclePict	StimB	B	25	0 A 0 0 RT 222
111 CirclePict	StimB	A	25	0 A 1 0 RT 179
112 SticksPict	StimA	A	25	0 A 1 1 RT 165
113 SticksPict	StimA	A	25	0 A 1 1 RT 79
114 Green_Pict	StimD	B	0	25 A 0 0 RT 69
115 CirclePict	StimB	B	25	0 s RT 82
116 CirclePict	StimB	B	25	0 B 1 1 RT 157
117 Worms_Pict	StimC	A	0	25 B 0 0 RT 147
118 Green_Pict	StimD	B	0	25 A 0 0 RT 57
119 Worms_Pict	StimC	A	0	25 s RT 60
120 SticksPict	StimA	A	25	0 B 0 0 RT 233
121 Green_Pict	StimD	B	0	25 s RT 144
122 Worms_Pict	StimC	A	0	25 s RT 188
123 Green_Pict	StimD	A	0	25 s RT 39
124 SticksPict	StimA	A	25	0 A 1 1 RT 54
125 SticksPict	StimA	B	25	0 A 0 1 RT 45
126 CirclePict	StimB	B	25	0 B 1 1 RT 118
127 Green_Pict	StimD	B	0	25 A 0 0 RT 39
128 Worms_Pict	StimC	A	0	25 B 0 0 RT 69
129 CirclePict	StimB	B	25	0 s RT 48
130 SticksPict	StimA	A	25	0 B 0 0 RT 45
131 SticksPict	StimA	B	25	0 A 0 1 RT 51
132 SticksPict	StimA	A	25	0 B 0 0 RT 66
133 SticksPict	StimA	A	25	0 B 0 0 RT 32
134 CirclePict	StimB	B	25	0 A 0 0 RT 23
135 CirclePict	StimB	B	25	0 s RT 20
136 Worms_Pict	StimC	A	0	25 s RT 49
137 Green_Pict	StimD	B	0	25 s RT 250
138 Green_Pict	StimD	A	0	25 A 1 0 RT 109
139 Green_Pict	StimD	B	0	25 s RT 18
140 CirclePict	StimB	B	25	0 s RT 17
141 Worms_Pict	StimC	A	0	25 s RT 43
142 SticksPict	StimA	A	25	0 B 0 0 RT 73
143 Green_Pict	StimD	B	0	25 B 1 1 RT 95
144 Worms_Pict	StimC	A	0	25 A 1 1 RT 25
145 Worms_Pict	StimC	B	0	25 A 0 1 RT 20
146 CirclePict	StimB	B	25	0 B 1 1 RT 25
147 SticksPict	StimA	A	25	0 A 1 1 RT 46
148 SticksPict	StimA	A	25	0 A 1 1 RT 33
149 Green_Pict	StimD	B	0	25 A 0 0 RT 32
150 Green_Pict	StimD	B	0	25 B 1 1 RT 29
151 CirclePict	StimB	A	25	0 s RT 20
152 SticksPict	StimA	A	25	0 s RT 23
153 CirclePict	StimB	B	25	0 s RT 12
154 Worms_Pict	StimC	A	0	25 s RT 14
155 CirclePict	StimB	B	25	0 s RT 12
156 Worms_Pict	StimC	A	0	25 s RT 13
157 Worms_Pict	StimC	B	0	25 B 1 0 RT 29
158 Green_Pict	StimD	B	0	25 A 0 0 RT 14
159 CirclePict	StimB	A	25	0 B 0 1 RT 25
160 Worms_Pict	StimC	A	0	25 s RT 48
