# Supplementary material for: The Role of Informative and Ambiguous Feedback in Avoidance Behavior: Empirical and Computational Findings
Source: PLoS One. 2015 Dec 2;10(12):e0144083. doi: 10.1371/journal.pone.0144083 (PMC4668119; doi:10.1371/journal.pone.0144083)
Supplement: S2 File — Information contained in the file header describes how to use and run the program. (ZIP) [file pone.0144083.s002.zip › Moustafa2015_data/Moustafa2015_Feedback/006.doc]

1 Green_Pict	StimA	B	25	0 B 1 0 RT 126
2 Worms_Pict	StimB	A	25	0 B 0 1 RT 171
3 Worms_Pict	StimB	B	25	0 B 1 1 RT 227
4 CirclePict	StimC	A	0	25 A 1 1 RT 121
5 SticksPict	StimD	B	0	25 B 1 1 RT 117
6 SticksPict	StimD	A	0	25 A 1 0 RT 115
7 Green_Pict	StimA	A	25	0 A 1 1 RT 381
8 Worms_Pict	StimB	B	25	0 A 0 0 RT 121
9 Green_Pict	StimA	A	25	0 B 0 0 RT 133
10 Green_Pict	StimA	A	25	0 B 0 0 RT 72
11 Worms_Pict	StimB	B	25	0 B 1 1 RT 192
12 CirclePict	StimC	A	0	25 A 1 1 RT 198
13 CirclePict	StimC	A	0	25 B 0 0 RT 137
14 Worms_Pict	StimB	B	25	0 A 0 0 RT 292
15 SticksPict	StimD	B	0	25 B 1 1 RT 129
16 Worms_Pict	StimB	B	25	0 B 1 1 RT 122
17 Worms_Pict	StimB	A	25	0 B 0 1 RT 68
18 Worms_Pict	StimB	B	25	0 A 0 0 RT 65
19 SticksPict	StimD	B	0	25 B 1 1 RT 270
20 CirclePict	StimC	A	0	25 A 1 1 RT 138
21 CirclePict	StimC	A	0	25 A 1 1 RT 65
22 SticksPict	StimD	B	0	25 A 0 0 RT 91
23 Green_Pict	StimA	B	25	0 A 0 1 RT 117
24 Green_Pict	StimA	A	25	0 B 0 0 RT 264
25 CirclePict	StimC	B	0	25 B 1 0 RT 131
26 Green_Pict	StimA	A	25	0 A 1 1 RT 77
27 SticksPict	StimD	B	0	25 B 1 1 RT 101
28 SticksPict	StimD	B	0	25 A 0 0 RT 79
29 Green_Pict	StimA	A	25	0 A 1 1 RT 207
30 CirclePict	StimC	A	0	25 B 0 0 RT 297
31 CirclePict	StimC	B	0	25 B 1 0 RT 247
32 CirclePict	StimC	A	0	25 A 1 1 RT 154
33 Worms_Pict	StimB	B	25	0 s RT 394
34 CirclePict	StimC	A	0	25 B 0 0 RT 196
35 SticksPict	StimD	B	0	25 A 0 0 RT 268
36 SticksPict	StimD	B	0	25 B 1 1 RT 83
37 Green_Pict	StimA	A	25	0 A 1 1 RT 90
38 SticksPict	StimD	A	0	25 A 1 0 RT 202
39 Worms_Pict	StimB	B	25	0 A 0 0 RT 127
40 Green_Pict	StimA	A	25	0 A 1 1 RT 120
41 Green_Pict	StimA	B	25	0 A 0 1 RT 140
42 Worms_Pict	StimB	B	25	0 A 0 0 RT 80
43 SticksPict	StimD	B	0	25 A 0 0 RT 104
44 SticksPict	StimD	A	0	25 B 0 1 RT 129
45 CirclePict	StimC	B	0	25 A 0 1 RT 59
46 CirclePict	StimC	A	0	25 A 1 1 RT 38
47 SticksPict	StimD	B	0	25 A 0 0 RT 86
48 CirclePict	StimC	A	0	25 A 1 1 RT 110
49 Worms_Pict	StimB	A	25	0 B 0 1 RT 239
50 Green_Pict	StimA	A	25	0 B 0 0 RT 122
51 SticksPict	StimD	B	0	25 B 1 1 RT 236
52 Green_Pict	StimA	A	25	0 B 0 0 RT 132
53 Green_Pict	StimA	A	25	0 B 0 0 RT 125
54 CirclePict	StimC	A	0	25 B 0 0 RT 229
55 Green_Pict	StimA	B	25	0 A 0 1 RT 115
56 CirclePict	StimC	A	0	25 A 1 1 RT 65
57 CirclePict	StimC	A	0	25 A 1 1 RT 294
58 CirclePict	StimC	B	0	25 A 0 1 RT 177
59 Worms_Pict	StimB	B	25	0 B 1 1 RT 87
60 SticksPict	StimD	B	0	25 B 1 1 RT 64
61 SticksPict	StimD	B	0	25 B 1 1 RT 80
62 Worms_Pict	StimB	B	25	0 B 1 1 RT 94
63 Worms_Pict	StimB	B	25	0 B 1 1 RT 105
64 Green_Pict	StimA	A	25	0 B 0 0 RT 114
65 CirclePict	StimC	A	0	25 A 1 1 RT 33
66 Green_Pict	StimA	A	25	0 A 1 1 RT 63
67 CirclePict	StimC	A	0	25 A 1 1 RT 26
68 Green_Pict	StimA	A	25	0 A 1 1 RT 91
69 Worms_Pict	StimB	B	25	0 A 0 0 RT 49
70 SticksPict	StimD	B	0	25 A 0 0 RT 167
71 Green_Pict	StimA	A	25	0 B 0 0 RT 51
72 SticksPict	StimD	B	0	25 B 1 1 RT 35
73 SticksPict	StimD	A	0	25 B 0 1 RT 27
74 Worms_Pict	StimB	A	25	0 A 1 0 RT 176
75 SticksPict	StimD	B	0	25 A 0 0 RT 62
76 Worms_Pict	StimB	B	25	0 B 1 1 RT 54
77 Worms_Pict	StimB	B	25	0 B 1 1 RT 65
78 CirclePict	StimC	A	0	25 A 1 1 RT 39
79 Green_Pict	StimA	A	25	0 A 1 1 RT 40
80 Worms_Pict	StimB	B	25	0 A 0 0 RT 78
81 SticksPict	StimD	B	0	25 B 1 1 RT 124
82 Green_Pict	StimA	B	25	0 A 0 1 RT 63
83 Worms_Pict	StimB	B	25	0 B 1 1 RT 28
84 Worms_Pict	StimB	B	25	0 B 1 1 RT 53
85 SticksPict	StimD	B	0	25 B 1 1 RT 70
86 Green_Pict	StimA	A	25	0 A 1 1 RT 50
87 Green_Pict	StimA	A	25	0 A 1 1 RT 37
88 Green_Pict	StimA	A	25	0 A 1 1 RT 105
89 CirclePict	StimC	B	0	25 A 0 1 RT 112
90 Worms_Pict	StimB	B	25	0 B 1 1 RT 45
91 SticksPict	StimD	B	0	25 B 1 1 RT 52
92 SticksPict	StimD	B	0	25 B 1 1 RT 79
93 CirclePict	StimC	A	0	25 B 0 0 RT 169
94 SticksPict	StimD	B	0	25 A 0 0 RT 25
95 SticksPict	StimD	A	0	25 A 1 0 RT 23
96 SticksPict	StimD	B	0	25 A 0 0 RT 43
97 Green_Pict	StimA	B	25	0 B 1 0 RT 26
98 CirclePict	StimC	A	0	25 B 0 0 RT 35
99 Green_Pict	StimA	A	25	0 A 1 1 RT 28
100 CirclePict	StimC	A	0	25 A 1 1 RT 34
101 Green_Pict	StimA	A	25	0 A 1 1 RT 82
102 Worms_Pict	StimB	B	25	0 A 0 0 RT 69
103 Worms_Pict	StimB	B	25	0 B 1 1 RT 68
104 CirclePict	StimC	A	0	25 B 0 0 RT 62
105 SticksPict	StimD	B	0	25 A 0 0 RT 37
106 Green_Pict	StimA	A	25	0 B 0 0 RT 38
107 SticksPict	StimD	A	0	25 B 0 1 RT 61
108 Worms_Pict	StimB	A	25	0 B 0 1 RT 20
109 Green_Pict	StimA	A	25	0 A 1 1 RT 58
110 Green_Pict	StimA	A	25	0 A 1 1 RT 116
111 CirclePict	StimC	A	0	25 A 1 1 RT 64
112 CirclePict	StimC	B	0	25 B 1 0 RT 24
113 Worms_Pict	StimB	B	25	0 B 1 1 RT 29
114 SticksPict	StimD	B	0	25 B 1 1 RT 167
115 CirclePict	StimC	A	0	25 B 0 0 RT 60
116 Worms_Pict	StimB	A	25	0 A 1 0 RT 48
117 CirclePict	StimC	A	0	25 A 1 1 RT 64
118 Worms_Pict	StimB	B	25	0 A 0 0 RT 120
119 Worms_Pict	StimB	B	25	0 B 1 1 RT 39
120 CirclePict	StimC	A	0	25 B 0 0 RT 79
121 SticksPict	StimD	B	0	25 A 0 0 RT 33
122 SticksPict	StimD	B	0	25 B 1 1 RT 52
123 Green_Pict	StimA	A	25	0 B 0 0 RT 68
124 CirclePict	StimC	B	0	25 B 1 0 RT 165
125 Green_Pict	StimA	A	25	0 A 1 1 RT 18
126 CirclePict	StimC	A	0	25 A 1 1 RT 58
127 Worms_Pict	StimB	B	25	0 B 1 1 RT 24
128 CirclePict	StimC	A	0	25 B 0 0 RT 104
129 Worms_Pict	StimB	B	25	0 B 1 1 RT 25
130 Green_Pict	StimA	A	25	0 A 1 1 RT 43
131 CirclePict	StimC	A	0	25 A 1 1 RT 61
132 Green_Pict	StimA	A	25	0 B 0 0 RT 20
133 SticksPict	StimD	B	0	25 B 1 1 RT 20
134 Worms_Pict	StimB	A	25	0 A 1 0 RT 74
135 SticksPict	StimD	B	0	25 B 1 1 RT 59
136 Worms_Pict	StimB	B	25	0 B 1 1 RT 83
137 CirclePict	StimC	A	0	25 B 0 0 RT 52
138 CirclePict	StimC	B	0	25 B 1 0 RT 19
139 Worms_Pict	StimB	B	25	0 B 1 1 RT 26
140 CirclePict	StimC	A	0	25 A 1 1 RT 87
141 SticksPict	StimD	A	0	25 B 0 1 RT 69
142 SticksPict	StimD	B	0	25 A 0 0 RT 30
143 Worms_Pict	StimB	B	25	0 A 0 0 RT 34
144 Green_Pict	StimA	B	25	0 A 0 1 RT 19
145 Worms_Pict	StimB	B	25	0 B 1 1 RT 28
146 SticksPict	StimD	B	0	25 B 1 1 RT 66
147 SticksPict	StimD	B	0	25 A 0 0 RT 23
148 Worms_Pict	StimB	B	25	0 B 1 1 RT 57
149 SticksPict	StimD	A	0	25 B 0 1 RT 68
150 Green_Pict	StimA	A	25	0 A 1 1 RT 20
151 Green_Pict	StimA	A	25	0 B 0 0 RT 111
152 CirclePict	StimC	A	0	25 A 1 1 RT 24
153 Green_Pict	StimA	A	25	0 B 0 0 RT 26
154 CirclePict	StimC	A	0	25 A 1 1 RT 130
155 SticksPict	StimD	B	0	25 B 1 1 RT 75
156 Green_Pict	StimA	B	25	0 A 0 1 RT 43
157 Green_Pict	StimA	A	25	0 A 1 1 RT 62
158 Worms_Pict	StimB	B	25	0 A 0 0 RT 34
159 Worms_Pict	StimB	A	25	0 B 0 1 RT 52
160 CirclePict	StimC	A	0	25 B 0 0 RT 16
