# Supplementary material for: The Role of Informative and Ambiguous Feedback in Avoidance Behavior: Empirical and Computational Findings
Source: PLoS One. 2015 Dec 2;10(12):e0144083. doi: 10.1371/journal.pone.0144083 (PMC4668119; doi:10.1371/journal.pone.0144083)
Supplement: S2 File — Information contained in the file header describes how to use and run the program. (ZIP) [file pone.0144083.s002.zip › Moustafa2015_data/Moustafa2015_Feedback/007.doc]

1 SticksPict	StimD	B	0	25 A 0 0 RT 505
2 CirclePict	StimC	B	0	25 B 1 0 RT 89
3 CirclePict	StimC	A	0	25 B 0 0 RT 254
4 SticksPict	StimD	B	0	25 B 1 1 RT 225
5 SticksPict	StimD	B	0	25 A 0 0 RT 237
6 Green_Pict	StimB	B	25	0 A 0 0 RT 177
7 SticksPict	StimD	A	0	25 B 0 1 RT 284
8 CirclePict	StimC	A	0	25 B 0 0 RT 113
9 Green_Pict	StimB	B	25	0 A 0 0 RT 70
10 SticksPict	StimD	B	0	25 A 0 0 RT 84
11 Green_Pict	StimB	B	25	0 A 0 0 RT 69
12 Green_Pict	StimB	B	25	0 B 1 1 RT 73
13 Green_Pict	StimB	A	25	0 A 1 0 RT 53
14 CirclePict	StimC	A	0	25 B 0 0 RT 42
15 Worms_Pict	StimA	A	25	0 A 1 1 RT 144
16 Worms_Pict	StimA	A	25	0 B 0 0 RT 120
17 Green_Pict	StimB	A	25	0 B 0 1 RT 223
18 Worms_Pict	StimA	A	25	0 A 1 1 RT 141
19 SticksPict	StimD	B	0	25 A 0 0 RT 84
20 Worms_Pict	StimA	A	25	0 B 0 0 RT 48
21 Worms_Pict	StimA	A	25	0 B 0 0 RT 20
22 CirclePict	StimC	A	0	25 A 1 1 RT 19
23 Green_Pict	StimB	B	25	0 B 1 1 RT 192
24 CirclePict	StimC	A	0	25 B 0 0 RT 1047
25 SticksPict	StimD	B	0	25 A 0 0 RT 27
26 Worms_Pict	StimA	A	25	0 B 0 0 RT 41
27 Worms_Pict	StimA	B	25	0 B 1 0 RT 69
28 Green_Pict	StimB	B	25	0 A 0 0 RT 87
29 SticksPict	StimD	B	0	25 A 0 0 RT 94
30 Worms_Pict	StimA	A	25	0 B 0 0 RT 35
31 Worms_Pict	StimA	B	25	0 B 1 0 RT 191
32 CirclePict	StimC	A	0	25 A 1 1 RT 170
33 SticksPict	StimD	B	0	25 B 1 1 RT 55
34 CirclePict	StimC	B	0	25 A 0 1 RT 64
35 Green_Pict	StimB	B	25	0 B 1 1 RT 186
36 CirclePict	StimC	A	0	25 A 1 1 RT 320
37 Green_Pict	StimB	B	25	0 B 1 1 RT 72
38 Worms_Pict	StimA	A	25	0 B 0 0 RT 60
39 SticksPict	StimD	A	0	25 A 1 0 RT 41
40 CirclePict	StimC	A	0	25 A 1 1 RT 235
41 SticksPict	StimD	B	0	25 B 1 1 RT 42
42 SticksPict	StimD	B	0	25 B 1 1 RT 40
43 Green_Pict	StimB	B	25	0 B 1 1 RT 42
44 CirclePict	StimC	B	0	25 A 0 1 RT 192
45 CirclePict	StimC	A	0	25 B 0 0 RT 24
46 Green_Pict	StimB	B	25	0 A 0 0 RT 51
47 SticksPict	StimD	B	0	25 B 1 1 RT 22
48 Green_Pict	StimB	B	25	0 A 0 0 RT 62
49 SticksPict	StimD	A	0	25 B 0 1 RT 20
50 CirclePict	StimC	A	0	25 A 1 1 RT 34
51 SticksPict	StimD	B	0	25 A 0 0 RT 79
52 SticksPict	StimD	B	0	25 B 1 1 RT 26
53 Green_Pict	StimB	A	25	0 B 0 1 RT 209
54 Green_Pict	StimB	B	25	0 B 1 1 RT 52
55 CirclePict	StimC	A	0	25 B 0 0 RT 163
56 Worms_Pict	StimA	A	25	0 A 1 1 RT 38
57 Worms_Pict	StimA	A	25	0 A 1 1 RT 54
58 Green_Pict	StimB	B	25	0 B 1 1 RT 70
59 CirclePict	StimC	B	0	25 A 0 1 RT 122
60 Worms_Pict	StimA	A	25	0 B 0 0 RT 37
61 Worms_Pict	StimA	A	25	0 B 0 0 RT 31
62 SticksPict	StimD	B	0	25 A 0 0 RT 55
63 CirclePict	StimC	A	0	25 B 0 0 RT 53
64 Green_Pict	StimB	B	25	0 A 0 0 RT 13
65 Worms_Pict	StimA	A	25	0 A 1 1 RT 17
66 Worms_Pict	StimA	A	25	0 B 0 0 RT 106
67 CirclePict	StimC	A	0	25 A 1 1 RT 37
68 Worms_Pict	StimA	B	25	0 B 1 0 RT 36
69 Worms_Pict	StimA	A	25	0 B 0 0 RT 269
70 SticksPict	StimD	A	0	25 A 1 0 RT 34
71 Green_Pict	StimB	B	25	0 B 1 1 RT 66
72 SticksPict	StimD	B	0	25 B 1 1 RT 60
73 Worms_Pict	StimA	A	25	0 A 1 1 RT 108
74 CirclePict	StimC	A	0	25 A 1 1 RT 69
75 SticksPict	StimD	B	0	25 A 0 0 RT 121
76 CirclePict	StimC	A	0	25 A 1 1 RT 20
77 Worms_Pict	StimA	B	25	0 B 1 0 RT 16
78 Green_Pict	StimB	A	25	0 A 1 0 RT 14
79 Green_Pict	StimB	B	25	0 A 0 0 RT 16
80 CirclePict	StimC	A	0	25 B 0 0 RT 15
81 CirclePict	StimC	A	0	25 A 1 1 RT 22
82 Green_Pict	StimB	B	25	0 B 1 1 RT 57
83 Worms_Pict	StimA	A	25	0 A 1 1 RT 35
84 Green_Pict	StimB	B	25	0 B 1 1 RT 63
85 CirclePict	StimC	A	0	25 A 1 1 RT 28
86 CirclePict	StimC	A	0	25 B 0 0 RT 17
87 CirclePict	StimC	A	0	25 A 1 1 RT 23
88 CirclePict	StimC	A	0	25 A 1 1 RT 12
89 CirclePict	StimC	B	0	25 B 1 0 RT 19
90 Green_Pict	StimB	B	25	0 A 0 0 RT 17
91 CirclePict	StimC	A	0	25 A 1 1 RT 16
92 SticksPict	StimD	B	0	25 B 1 1 RT 12
93 Green_Pict	StimB	B	25	0 A 0 0 RT 14
94 Worms_Pict	StimA	A	25	0 B 0 0 RT 12
95 SticksPict	StimD	A	0	25 A 1 0 RT 15
96 Worms_Pict	StimA	A	25	0 B 0 0 RT 13
97 SticksPict	StimD	A	0	25 A 1 0 RT 11
98 Green_Pict	StimB	B	25	0 A 0 0 RT 14
99 SticksPict	StimD	B	0	25 A 0 0 RT 39
100 Worms_Pict	StimA	B	25	0 B 1 0 RT 20
101 SticksPict	StimD	B	0	25 B 1 1 RT 14
102 Worms_Pict	StimA	A	25	0 B 0 0 RT 38
103 SticksPict	StimD	B	0	25 B 1 1 RT 27
104 Worms_Pict	StimA	A	25	0 A 1 1 RT 13
105 Worms_Pict	StimA	A	25	0 B 0 0 RT 24
106 CirclePict	StimC	A	0	25 A 1 1 RT 13
107 Green_Pict	StimB	B	25	0 A 0 0 RT 12
108 Green_Pict	StimB	B	25	0 B 1 1 RT 12
109 SticksPict	StimD	B	0	25 B 1 1 RT 50
110 Green_Pict	StimB	A	25	0 A 1 0 RT 17
111 CirclePict	StimC	B	0	25 B 1 0 RT 20
112 SticksPict	StimD	B	0	25 A 0 0 RT 15
113 Worms_Pict	StimA	B	25	0 B 1 0 RT 23
114 Green_Pict	StimB	B	25	0 B 1 1 RT 15
115 Worms_Pict	StimA	A	25	0 B 0 0 RT 20
116 Worms_Pict	StimA	A	25	0 A 1 1 RT 17
117 CirclePict	StimC	A	0	25 A 1 1 RT 34
118 SticksPict	StimD	B	0	25 B 1 1 RT 14
119 Green_Pict	StimB	A	25	0 A 1 0 RT 15
120 SticksPict	StimD	B	0	25 A 0 0 RT 20
121 Worms_Pict	StimA	A	25	0 B 0 0 RT 17
122 Green_Pict	StimB	B	25	0 A 0 0 RT 12
123 Worms_Pict	StimA	A	25	0 B 0 0 RT 12
124 Worms_Pict	StimA	B	25	0 B 1 0 RT 16
125 Green_Pict	StimB	B	25	0 B 1 1 RT 30
126 CirclePict	StimC	B	0	25 B 1 0 RT 65
127 Worms_Pict	StimA	B	25	0 A 0 1 RT 15
128 Worms_Pict	StimA	A	25	0 A 1 1 RT 26
129 Green_Pict	StimB	B	25	0 B 1 1 RT 53
130 Green_Pict	StimB	A	25	0 B 0 1 RT 21
131 Green_Pict	StimB	B	25	0 A 0 0 RT 33
132 CirclePict	StimC	A	0	25 A 1 1 RT 29
133 Green_Pict	StimB	B	25	0 B 1 1 RT 31
134 CirclePict	StimC	A	0	25 A 1 1 RT 46
135 CirclePict	StimC	A	0	25 A 1 1 RT 39
136 CirclePict	StimC	A	0	25 A 1 1 RT 29
137 Worms_Pict	StimA	A	25	0 B 0 0 RT 28
138 SticksPict	StimD	B	0	25 A 0 0 RT 15
139 SticksPict	StimD	B	0	25 B 1 1 RT 27
140 Worms_Pict	StimA	A	25	0 B 0 0 RT 74
141 Green_Pict	StimB	B	25	0 B 1 1 RT 71
142 Green_Pict	StimB	A	25	0 B 0 1 RT 30
143 SticksPict	StimD	B	0	25 A 0 0 RT 46
144 Worms_Pict	StimA	A	25	0 B 0 0 RT 101
145 CirclePict	StimC	A	0	25 A 1 1 RT 163
146 Green_Pict	StimB	B	25	0 B 1 1 RT 48
147 CirclePict	StimC	B	0	25 A 0 1 RT 108
148 SticksPict	StimD	B	0	25 A 0 0 RT 69
149 SticksPict	StimD	B	0	25 B 1 1 RT 27
150 Worms_Pict	StimA	A	25	0 A 1 1 RT 59
151 SticksPict	StimD	A	0	25 B 0 1 RT 58
152 SticksPict	StimD	B	0	25 A 0 0 RT 32
153 CirclePict	StimC	A	0	25 B 0 0 RT 60
154 CirclePict	StimC	A	0	25 A 1 1 RT 14
155 SticksPict	StimD	B	0	25 B 1 1 RT 115
156 SticksPict	StimD	A	0	25 A 1 0 RT 33
157 SticksPict	StimD	B	0	25 B 1 1 RT 77
158 CirclePict	StimC	A	0	25 A 1 1 RT 92
159 Green_Pict	StimB	B	25	0 B 1 1 RT 58
160 Worms_Pict	StimA	A	25	0 A 1 1 RT 71
