# Supplementary material for: The Role of Informative and Ambiguous Feedback in Avoidance Behavior: Empirical and Computational Findings
Source: PLoS One. 2015 Dec 2;10(12):e0144083. doi: 10.1371/journal.pone.0144083 (PMC4668119; doi:10.1371/journal.pone.0144083)
Supplement: S2 File — Information contained in the file header describes how to use and run the program. (ZIP) [file pone.0144083.s002.zip › Moustafa2015_data/Moustafa2015_Feedback/008.doc]

1 Green_Pict	StimB	B	25	0 A 0 0 RT 95
2 SticksPict	StimA	A	25	0 B 0 0 RT 108
3 Green_Pict	StimB	B	25	0 A 0 0 RT 61
4 Worms_Pict	StimC	A	0	25 B 0 0 RT 67
5 SticksPict	StimA	A	25	0 B 0 0 RT 79
6 SticksPict	StimA	A	25	0 B 0 0 RT 53
7 SticksPict	StimA	A	25	0 B 0 0 RT 53
8 Worms_Pict	StimC	A	0	25 A 1 1 RT 42
9 Worms_Pict	StimC	B	0	25 A 0 1 RT 133
10 CirclePict	StimD	B	0	25 A 0 0 RT 76
11 SticksPict	StimA	B	25	0 B 1 0 RT 43
12 SticksPict	StimA	A	25	0 B 0 0 RT 41
13 Green_Pict	StimB	A	25	0 A 1 0 RT 50
14 CirclePict	StimD	B	0	25 B 1 1 RT 57
15 Worms_Pict	StimC	A	0	25 A 1 1 RT 45
16 CirclePict	StimD	B	0	25 B 1 1 RT 107
17 Green_Pict	StimB	B	25	0 A 0 0 RT 47
18 Worms_Pict	StimC	B	0	25 A 0 1 RT 50
19 Worms_Pict	StimC	A	0	25 B 0 0 RT 70
20 CirclePict	StimD	B	0	25 A 0 0 RT 57
21 Worms_Pict	StimC	A	0	25 A 1 1 RT 46
22 Worms_Pict	StimC	A	0	25 B 0 0 RT 88
23 Worms_Pict	StimC	A	0	25 A 1 1 RT 78
24 Green_Pict	StimB	B	25	0 A 0 0 RT 52
25 Green_Pict	StimB	B	25	0 A 0 0 RT 31
26 CirclePict	StimD	B	0	25 A 0 0 RT 52
27 Green_Pict	StimB	B	25	0 A 0 0 RT 46
28 Green_Pict	StimB	B	25	0 A 0 0 RT 48
29 SticksPict	StimA	B	25	0 B 1 0 RT 39
30 SticksPict	StimA	A	25	0 B 0 0 RT 32
31 CirclePict	StimD	A	0	25 A 1 0 RT 77
32 SticksPict	StimA	A	25	0 B 0 0 RT 38
33 CirclePict	StimD	B	0	25 A 0 0 RT 57
34 CirclePict	StimD	B	0	25 A 0 0 RT 47
35 Worms_Pict	StimC	A	0	25 A 1 1 RT 53
36 Green_Pict	StimB	B	25	0 A 0 0 RT 38
37 SticksPict	StimA	A	25	0 B 0 0 RT 68
38 CirclePict	StimD	A	0	25 A 1 0 RT 94
39 Green_Pict	StimB	A	25	0 A 1 0 RT 41
40 CirclePict	StimD	B	0	25 s RT 122
41 CirclePict	StimD	B	0	25 s RT 159
42 Green_Pict	StimB	B	25	0 A 0 0 RT 45
43 Worms_Pict	StimC	A	0	25 s RT 69
44 CirclePict	StimD	B	0	25 s RT 67
45 CirclePict	StimD	A	0	25 s RT 45
46 Green_Pict	StimB	B	25	0 A 0 0 RT 46
47 Green_Pict	StimB	B	25	0 A 0 0 RT 35
48 SticksPict	StimA	B	25	0 B 1 0 RT 56
49 CirclePict	StimD	B	0	25 s RT 52
50 Green_Pict	StimB	B	25	0 A 0 0 RT 39
51 SticksPict	StimA	A	25	0 B 0 0 RT 39
52 SticksPict	StimA	A	25	0 B 0 0 RT 34
53 CirclePict	StimD	B	0	25 s RT 47
54 Worms_Pict	StimC	A	0	25 s RT 85
55 SticksPict	StimA	A	25	0 B 0 0 RT 58
56 CirclePict	StimD	B	0	25 s RT 41
57 Green_Pict	StimB	A	25	0 A 1 0 RT 44
58 Worms_Pict	StimC	A	0	25 s RT 56
59 Worms_Pict	StimC	A	0	25 s RT 51
60 CirclePict	StimD	B	0	25 s RT 47
61 Worms_Pict	StimC	B	0	25 s RT 45
62 Green_Pict	StimB	B	25	0 A 0 0 RT 36
63 CirclePict	StimD	A	0	25 s RT 37
64 Worms_Pict	StimC	A	0	25 s RT 54
65 SticksPict	StimA	A	25	0 B 0 0 RT 52
66 CirclePict	StimD	B	0	25 s RT 42
67 Green_Pict	StimB	B	25	0 A 0 0 RT 45
68 SticksPict	StimA	A	25	0 B 0 0 RT 68
69 Green_Pict	StimB	B	25	0 A 0 0 RT 45
70 SticksPict	StimA	A	25	0 B 0 0 RT 39
71 Worms_Pict	StimC	A	0	25 s RT 51
72 SticksPict	StimA	B	25	0 B 1 0 RT 72
73 Worms_Pict	StimC	B	0	25 s RT 47
74 SticksPict	StimA	A	25	0 B 0 0 RT 44
75 Green_Pict	StimB	B	25	0 A 0 0 RT 49
76 SticksPict	StimA	A	25	0 B 0 0 RT 46
77 Worms_Pict	StimC	A	0	25 s RT 58
78 CirclePict	StimD	B	0	25 s RT 57
79 Worms_Pict	StimC	A	0	25 s RT 45
80 Green_Pict	StimB	A	25	0 A 1 0 RT 36
81 SticksPict	StimA	B	25	0 B 1 0 RT 44
82 SticksPict	StimA	A	25	0 B 0 0 RT 44
83 SticksPict	StimA	A	25	0 B 0 0 RT 39
84 SticksPict	StimA	A	25	0 B 0 0 RT 36
85 SticksPict	StimA	B	25	0 B 1 0 RT 34
86 Green_Pict	StimB	B	25	0 A 0 0 RT 43
87 CirclePict	StimD	B	0	25 s RT 44
88 CirclePict	StimD	A	0	25 s RT 42
89 Green_Pict	StimB	A	25	0 A 1 0 RT 47
90 Green_Pict	StimB	A	25	0 A 1 0 RT 45
91 CirclePict	StimD	B	0	25 s RT 41
92 Green_Pict	StimB	B	25	0 A 0 0 RT 41
93 Worms_Pict	StimC	B	0	25 s RT 46
94 SticksPict	StimA	A	25	0 B 0 0 RT 45
95 Worms_Pict	StimC	A	0	25 s RT 47
96 Worms_Pict	StimC	B	0	25 s RT 66
97 SticksPict	StimA	A	25	0 B 0 0 RT 47
98 Worms_Pict	StimC	A	0	25 s RT 45
99 CirclePict	StimD	B	0	25 s RT 36
100 Green_Pict	StimB	B	25	0 A 0 0 RT 49
101 Worms_Pict	StimC	A	0	25 s RT 55
102 Worms_Pict	StimC	A	0	25 s RT 80
103 Worms_Pict	StimC	A	0	25 s RT 31
104 Green_Pict	StimB	B	25	0 A 0 0 RT 38
105 CirclePict	StimD	A	0	25 s RT 41
106 CirclePict	StimD	B	0	25 s RT 52
107 SticksPict	StimA	A	25	0 B 0 0 RT 55
108 Worms_Pict	StimC	A	0	25 s RT 42
109 CirclePict	StimD	B	0	25 s RT 43
110 CirclePict	StimD	B	0	25 s RT 37
111 SticksPict	StimA	A	25	0 B 0 0 RT 55
112 Green_Pict	StimB	B	25	0 A 0 0 RT 39
113 Green_Pict	StimB	B	25	0 A 0 0 RT 34
114 CirclePict	StimD	B	0	25 s RT 37
115 Worms_Pict	StimC	A	0	25 s RT 59
116 Green_Pict	StimB	B	25	0 A 0 0 RT 53
117 Worms_Pict	StimC	A	0	25 s RT 43
118 SticksPict	StimA	A	25	0 B 0 0 RT 78
119 CirclePict	StimD	B	0	25 s RT 38
120 Green_Pict	StimB	B	25	0 A 0 0 RT 47
121 Green_Pict	StimB	A	25	0 A 1 0 RT 37
122 SticksPict	StimA	A	25	0 B 0 0 RT 46
123 Green_Pict	StimB	B	25	0 A 0 0 RT 48
124 SticksPict	StimA	A	25	0 B 0 0 RT 39
125 Green_Pict	StimB	B	25	0 A 0 0 RT 58
126 SticksPict	StimA	A	25	0 B 0 0 RT 40
127 CirclePict	StimD	A	0	25 s RT 39
128 CirclePict	StimD	B	0	25 s RT 46
129 Green_Pict	StimB	B	25	0 A 0 0 RT 42
130 Worms_Pict	StimC	B	0	25 s RT 42
131 CirclePict	StimD	B	0	25 s RT 54
132 CirclePict	StimD	A	0	25 s RT 67
133 Green_Pict	StimB	B	25	0 A 0 0 RT 38
134 Worms_Pict	StimC	A	0	25 s RT 65
135 Worms_Pict	StimC	A	0	25 s RT 32
136 Worms_Pict	StimC	A	0	25 s RT 32
137 CirclePict	StimD	B	0	25 s RT 37
138 Worms_Pict	StimC	A	0	25 s RT 48
139 SticksPict	StimA	A	25	0 B 0 0 RT 40
140 Green_Pict	StimB	B	25	0 A 0 0 RT 35
141 Green_Pict	StimB	B	25	0 A 0 0 RT 31
142 Worms_Pict	StimC	A	0	25 s RT 39
143 Worms_Pict	StimC	A	0	25 s RT 27
144 Green_Pict	StimB	B	25	0 A 0 0 RT 62
145 SticksPict	StimA	A	25	0 B 0 0 RT 43
146 SticksPict	StimA	B	25	0 B 1 0 RT 48
147 Green_Pict	StimB	B	25	0 A 0 0 RT 39
148 SticksPict	StimA	A	25	0 B 0 0 RT 39
149 SticksPict	StimA	A	25	0 B 0 0 RT 53
150 SticksPict	StimA	A	25	0 B 0 0 RT 50
151 Worms_Pict	StimC	A	0	25 s RT 39
152 SticksPict	StimA	B	25	0 B 1 0 RT 43
153 Green_Pict	StimB	A	25	0 A 1 0 RT 43
154 CirclePict	StimD	B	0	25 s RT 64
155 CirclePict	StimD	B	0	25 s RT 38
156 CirclePict	StimD	B	0	25 s RT 31
157 Worms_Pict	StimC	A	0	25 s RT 31
158 CirclePict	StimD	B	0	25 s RT 38
159 CirclePict	StimD	B	0	25 s RT 37
160 Worms_Pict	StimC	B	0	25 s RT 50
