# Supplementary material for: The Role of Informative and Ambiguous Feedback in Avoidance Behavior: Empirical and Computational Findings
Source: PLoS One. 2015 Dec 2;10(12):e0144083. doi: 10.1371/journal.pone.0144083 (PMC4668119; doi:10.1371/journal.pone.0144083)
Supplement: S2 File — Information contained in the file header describes how to use and run the program. (ZIP) [file pone.0144083.s002.zip › Moustafa2015_data/Moustafa2015_Feedback/009.doc]

1 Green_Pict	StimD	B	0	25 B 1 1 RT 1350
2 Green_Pict	StimD	B	0	25 A 0 0 RT 339
3 Worms_Pict	StimB	B	25	0 B 1 1 RT 637
4 Green_Pict	StimD	A	0	25 A 1 0 RT 395
5 Green_Pict	StimD	B	0	25 A 0 0 RT 93
6 SticksPict	StimC	B	0	25 B 1 0 RT 243
7 SticksPict	StimC	B	0	25 B 1 0 RT 195
8 CirclePict	StimA	A	25	0 A 1 1 RT 227
9 Worms_Pict	StimB	B	25	0 A 0 0 RT 158
10 SticksPict	StimC	A	0	25 B 0 0 RT 173
11 SticksPict	StimC	A	0	25 B 0 0 RT 257
12 SticksPict	StimC	A	0	25 A 1 1 RT 137
13 Green_Pict	StimD	B	0	25 B 1 1 RT 141
14 CirclePict	StimA	B	25	0 A 0 1 RT 89
15 Green_Pict	StimD	A	0	25 B 0 1 RT 118
16 Worms_Pict	StimB	B	25	0 B 1 1 RT 113
17 CirclePict	StimA	A	25	0 B 0 0 RT 71
18 SticksPict	StimC	A	0	25 A 1 1 RT 110
19 Green_Pict	StimD	B	0	25 B 1 1 RT 219
20 SticksPict	StimC	A	0	25 A 1 1 RT 79
21 Green_Pict	StimD	B	0	25 B 1 1 RT 86
22 Worms_Pict	StimB	A	25	0 B 0 1 RT 80
23 SticksPict	StimC	A	0	25 B 0 0 RT 167
24 CirclePict	StimA	A	25	0 A 1 1 RT 53
25 Worms_Pict	StimB	B	25	0 A 0 0 RT 100
26 SticksPict	StimC	A	0	25 B 0 0 RT 60
27 Worms_Pict	StimB	B	25	0 B 1 1 RT 96
28 CirclePict	StimA	A	25	0 B 0 0 RT 79
29 Worms_Pict	StimB	A	25	0 A 1 0 RT 98
30 Worms_Pict	StimB	B	25	0 A 0 0 RT 63
31 CirclePict	StimA	A	25	0 B 0 0 RT 72
32 Worms_Pict	StimB	B	25	0 A 0 0 RT 82
33 CirclePict	StimA	B	25	0 B 1 0 RT 75
34 CirclePict	StimA	A	25	0 B 0 0 RT 70
35 Green_Pict	StimD	B	0	25 B 1 1 RT 79
36 CirclePict	StimA	A	25	0 B 0 0 RT 80
37 Worms_Pict	StimB	B	25	0 A 0 0 RT 69
38 SticksPict	StimC	A	0	25 B 0 0 RT 46
39 Green_Pict	StimD	B	0	25 B 1 1 RT 89
40 CirclePict	StimA	A	25	0 A 1 1 RT 63
41 SticksPict	StimC	B	0	25 A 0 1 RT 67
42 Green_Pict	StimD	B	0	25 B 1 1 RT 87
43 Worms_Pict	StimB	B	25	0 A 0 0 RT 90
44 SticksPict	StimC	B	0	25 A 0 1 RT 83
45 Worms_Pict	StimB	A	25	0 A 1 0 RT 61
46 SticksPict	StimC	A	0	25 B 0 0 RT 56
47 Green_Pict	StimD	A	0	25 B 0 1 RT 86
48 Green_Pict	StimD	B	0	25 A 0 0 RT 83
49 Green_Pict	StimD	B	0	25 B 1 1 RT 59
50 Green_Pict	StimD	A	0	25 B 0 1 RT 76
51 Worms_Pict	StimB	B	25	0 A 0 0 RT 51
52 Worms_Pict	StimB	B	25	0 A 0 0 RT 62
53 SticksPict	StimC	A	0	25 A 1 1 RT 86
54 CirclePict	StimA	A	25	0 A 1 1 RT 52
55 CirclePict	StimA	B	25	0 A 0 1 RT 42
56 Worms_Pict	StimB	A	25	0 A 1 0 RT 80
57 Green_Pict	StimD	B	0	25 B 1 1 RT 99
58 Green_Pict	StimD	B	0	25 B 1 1 RT 67
59 CirclePict	StimA	A	25	0 A 1 1 RT 83
60 CirclePict	StimA	A	25	0 A 1 1 RT 47
61 Worms_Pict	StimB	B	25	0 A 0 0 RT 44
62 Worms_Pict	StimB	B	25	0 A 0 0 RT 48
63 Worms_Pict	StimB	B	25	0 A 0 0 RT 52
64 Green_Pict	StimD	B	0	25 B 1 1 RT 57
65 Green_Pict	StimD	B	0	25 A 0 0 RT 50
66 SticksPict	StimC	A	0	25 A 1 1 RT 388
67 SticksPict	StimC	A	0	25 A 1 1 RT 33
68 Worms_Pict	StimB	B	25	0 A 0 0 RT 48
69 SticksPict	StimC	A	0	25 A 1 1 RT 35
70 Worms_Pict	StimB	B	25	0 A 0 0 RT 35
71 SticksPict	StimC	A	0	25 A 1 1 RT 58
72 Green_Pict	StimD	B	0	25 A 0 0 RT 79
73 SticksPict	StimC	A	0	25 A 1 1 RT 149
74 CirclePict	StimA	A	25	0 A 1 1 RT 55
75 CirclePict	StimA	A	25	0 A 1 1 RT 49
76 CirclePict	StimA	A	25	0 A 1 1 RT 35
77 CirclePict	StimA	A	25	0 A 1 1 RT 27
78 CirclePict	StimA	A	25	0 A 1 1 RT 32
79 SticksPict	StimC	A	0	25 B 0 0 RT 121
80 CirclePict	StimA	B	25	0 A 0 1 RT 36
81 Worms_Pict	StimB	B	25	0 A 0 0 RT 50
82 CirclePict	StimA	A	25	0 A 1 1 RT 39
83 CirclePict	StimA	A	25	0 A 1 1 RT 34
84 SticksPict	StimC	A	0	25 B 0 0 RT 98
85 Green_Pict	StimD	B	0	25 B 1 1 RT 163
86 CirclePict	StimA	A	25	0 A 1 1 RT 51
87 SticksPict	StimC	A	0	25 A 1 1 RT 159
88 SticksPict	StimC	B	0	25 A 0 1 RT 36
89 Worms_Pict	StimB	B	25	0 A 0 0 RT 48
90 CirclePict	StimA	B	25	0 A 0 1 RT 42
91 CirclePict	StimA	A	25	0 A 1 1 RT 83
92 Worms_Pict	StimB	B	25	0 A 0 0 RT 81
93 Worms_Pict	StimB	B	25	0 A 0 0 RT 52
94 Green_Pict	StimD	B	0	25 B 1 1 RT 90
95 Worms_Pict	StimB	B	25	0 A 0 0 RT 36
96 Green_Pict	StimD	B	0	25 A 0 0 RT 279
97 Worms_Pict	StimB	B	25	0 A 0 0 RT 416
98 Green_Pict	StimD	B	0	25 A 0 0 RT 817
99 SticksPict	StimC	A	0	25 A 1 1 RT 44
100 CirclePict	StimA	A	25	0 A 1 1 RT 37
101 Green_Pict	StimD	B	0	25 A 0 0 RT 43
102 Worms_Pict	StimB	B	25	0 A 0 0 RT 42
103 Green_Pict	StimD	A	0	25 B 0 1 RT 79
104 Green_Pict	StimD	A	0	25 B 0 1 RT 116
105 Green_Pict	StimD	B	0	25 A 0 0 RT 43
106 CirclePict	StimA	A	25	0 A 1 1 RT 157
107 Worms_Pict	StimB	B	25	0 A 0 0 RT 51
108 SticksPict	StimC	A	0	25 A 1 1 RT 58
109 SticksPict	StimC	A	0	25 A 1 1 RT 43
110 SticksPict	StimC	B	0	25 A 0 1 RT 30
111 CirclePict	StimA	B	25	0 A 0 1 RT 40
112 SticksPict	StimC	A	0	25 A 1 1 RT 25
113 SticksPict	StimC	A	0	25 A 1 1 RT 24
114 Green_Pict	StimD	B	0	25 A 0 0 RT 21
115 Worms_Pict	StimB	A	25	0 A 1 0 RT 28
116 Green_Pict	StimD	B	0	25 A 0 0 RT 15
117 SticksPict	StimC	A	0	25 A 1 1 RT 53
118 CirclePict	StimA	A	25	0 A 1 1 RT 37
119 Worms_Pict	StimB	A	25	0 A 1 0 RT 44
120 CirclePict	StimA	A	25	0 A 1 1 RT 0
121 SticksPict	StimC	A	0	25 A 1 1 RT 16
122 CirclePict	StimA	A	25	0 A 1 1 RT 202
123 CirclePict	StimA	A	25	0 A 1 1 RT 28
124 Worms_Pict	StimB	B	25	0 A 0 0 RT 43
125 SticksPict	StimC	A	0	25 B 0 0 RT 70
126 CirclePict	StimA	A	25	0 A 1 1 RT 43
127 Green_Pict	StimD	A	0	25 A 1 0 RT 82
128 Green_Pict	StimD	B	0	25 A 0 0 RT 37
129 SticksPict	StimC	B	0	25 A 0 1 RT 332
130 CirclePict	StimA	B	25	0 A 0 1 RT 35
131 SticksPict	StimC	B	0	25 A 0 1 RT 45
132 Worms_Pict	StimB	B	25	0 A 0 0 RT 37
133 Worms_Pict	StimB	B	25	0 A 0 0 RT 30
134 Green_Pict	StimD	B	0	25 A 0 0 RT 27
135 Green_Pict	StimD	B	0	25 A 0 0 RT 35
136 CirclePict	StimA	A	25	0 A 1 1 RT 57
137 CirclePict	StimA	A	25	0 A 1 1 RT 31
138 Green_Pict	StimD	B	0	25 B 1 1 RT 45
139 Worms_Pict	StimB	B	25	0 A 0 0 RT 49
140 Worms_Pict	StimB	B	25	0 A 0 0 RT 34
141 SticksPict	StimC	A	0	25 B 0 0 RT 62
142 Worms_Pict	StimB	B	25	0 A 0 0 RT 41
143 Green_Pict	StimD	B	0	25 B 1 1 RT 100
144 SticksPict	StimC	A	0	25 B 0 0 RT 82
145 Green_Pict	StimD	A	0	25 B 0 1 RT 63
146 SticksPict	StimC	A	0	25 A 1 1 RT 29
147 Worms_Pict	StimB	B	25	0 A 0 0 RT 41
148 Green_Pict	StimD	B	0	25 A 0 0 RT 44
149 SticksPict	StimC	A	0	25 A 1 1 RT 40
150 Worms_Pict	StimB	A	25	0 A 1 0 RT 46
151 Green_Pict	StimD	B	0	25 A 0 0 RT 65
152 Worms_Pict	StimB	B	25	0 A 0 0 RT 36
153 CirclePict	StimA	A	25	0 A 1 1 RT 43
154 Worms_Pict	StimB	A	25	0 A 1 0 RT 52
155 CirclePict	StimA	B	25	0 A 0 1 RT 36
156 CirclePict	StimA	A	25	0 A 1 1 RT 36
157 SticksPict	StimC	A	0	25 A 1 1 RT 26
158 CirclePict	StimA	A	25	0 A 1 1 RT 32
159 SticksPict	StimC	A	0	25 A 1 1 RT 54
160 Green_Pict	StimD	B	0	25 B 1 1 RT 72
