# Supplementary material for: The Role of Informative and Ambiguous Feedback in Avoidance Behavior: Empirical and Computational Findings
Source: PLoS One. 2015 Dec 2;10(12):e0144083. doi: 10.1371/journal.pone.0144083 (PMC4668119; doi:10.1371/journal.pone.0144083)
Supplement: S2 File — Information contained in the file header describes how to use and run the program. (ZIP) [file pone.0144083.s002.zip › Moustafa2015_data/Moustafa2015_Feedback/010.doc]

1 CirclePict	StimB	B	25	0 B 1 1 RT 223
2 Green_Pict	StimC	A	0	25 A 1 1 RT 386
3 Green_Pict	StimC	A	0	25 B 0 0 RT 244
4 CirclePict	StimB	B	25	0 B 1 1 RT 212
5 Green_Pict	StimC	B	0	25 A 0 1 RT 118
6 Green_Pict	StimC	A	0	25 B 0 0 RT 172
7 Worms_Pict	StimD	B	0	25 B 1 1 RT 294
8 SticksPict	StimA	A	25	0 A 1 1 RT 198
9 Green_Pict	StimC	A	0	25 B 0 0 RT 359
10 Worms_Pict	StimD	A	0	25 B 0 1 RT 166
11 Worms_Pict	StimD	A	0	25 B 0 1 RT 121
12 SticksPict	StimA	A	25	0 A 1 1 RT 162
13 CirclePict	StimB	B	25	0 B 1 1 RT 103
14 CirclePict	StimB	B	25	0 B 1 1 RT 143
15 Green_Pict	StimC	B	0	25 A 0 1 RT 102
16 Worms_Pict	StimD	B	0	25 A 0 0 RT 110
17 SticksPict	StimA	A	25	0 A 1 1 RT 114
18 CirclePict	StimB	B	25	0 B 1 1 RT 87
19 SticksPict	StimA	B	25	0 A 0 1 RT 192
20 Worms_Pict	StimD	B	0	25 B 1 1 RT 147
21 Green_Pict	StimC	A	0	25 A 1 1 RT 145
22 Worms_Pict	StimD	B	0	25 A 0 0 RT 311
23 SticksPict	StimA	A	25	0 A 1 1 RT 81
24 Green_Pict	StimC	A	0	25 A 1 1 RT 146
25 SticksPict	StimA	A	25	0 A 1 1 RT 112
26 SticksPict	StimA	B	25	0 A 0 1 RT 153
27 CirclePict	StimB	A	25	0 B 0 1 RT 84
28 SticksPict	StimA	A	25	0 A 1 1 RT 65
29 SticksPict	StimA	A	25	0 A 1 1 RT 141
30 CirclePict	StimB	B	25	0 B 1 1 RT 62
31 Worms_Pict	StimD	B	0	25 B 1 1 RT 126
32 Worms_Pict	StimD	B	0	25 B 1 1 RT 89
33 Worms_Pict	StimD	B	0	25 B 1 1 RT 94
34 CirclePict	StimB	A	25	0 B 0 1 RT 66
35 Green_Pict	StimC	A	0	25 A 1 1 RT 80
36 CirclePict	StimB	B	25	0 B 1 1 RT 67
37 SticksPict	StimA	A	25	0 A 1 1 RT 68
38 Worms_Pict	StimD	B	0	25 B 1 1 RT 114
39 CirclePict	StimB	B	25	0 B 1 1 RT 69
40 Green_Pict	StimC	A	0	25 A 1 1 RT 97
41 Worms_Pict	StimD	B	0	25 B 1 1 RT 139
42 SticksPict	StimA	A	25	0 A 1 1 RT 47
43 CirclePict	StimB	B	25	0 B 1 1 RT 88
44 Worms_Pict	StimD	B	0	25 B 1 1 RT 89
45 CirclePict	StimB	B	25	0 B 1 1 RT 53
46 CirclePict	StimB	B	25	0 B 1 1 RT 136
47 SticksPict	StimA	A	25	0 A 1 1 RT 59
48 Green_Pict	StimC	A	0	25 A 1 1 RT 87
49 SticksPict	StimA	B	25	0 A 0 1 RT 59
50 SticksPict	StimA	A	25	0 A 1 1 RT 67
51 Worms_Pict	StimD	B	0	25 B 1 1 RT 71
52 Green_Pict	StimC	A	0	25 A 1 1 RT 96
53 Green_Pict	StimC	B	0	25 A 0 1 RT 131
54 Green_Pict	StimC	A	0	25 A 1 1 RT 86
55 CirclePict	StimB	B	25	0 B 1 1 RT 80
56 SticksPict	StimA	A	25	0 A 1 1 RT 64
57 Green_Pict	StimC	A	0	25 B 0 0 RT 105
58 Worms_Pict	StimD	A	0	25 B 0 1 RT 137
59 Green_Pict	StimC	A	0	25 B 0 0 RT 93
60 CirclePict	StimB	B	25	0 B 1 1 RT 44
61 CirclePict	StimB	A	25	0 B 0 1 RT 66
62 SticksPict	StimA	A	25	0 A 1 1 RT 59
63 Worms_Pict	StimD	B	0	25 B 1 1 RT 85
64 CirclePict	StimB	B	25	0 B 1 1 RT 55
65 CirclePict	StimB	B	25	0 B 1 1 RT 36
66 Worms_Pict	StimD	B	0	25 B 1 1 RT 168
67 CirclePict	StimB	A	25	0 B 0 1 RT 56
68 SticksPict	StimA	A	25	0 A 1 1 RT 58
69 SticksPict	StimA	B	25	0 A 0 1 RT 82
70 Worms_Pict	StimD	A	0	25 B 0 1 RT 106
71 SticksPict	StimA	A	25	0 A 1 1 RT 46
72 CirclePict	StimB	B	25	0 B 1 1 RT 140
73 Worms_Pict	StimD	B	0	25 B 1 1 RT 217
74 Worms_Pict	StimD	B	0	25 B 1 1 RT 183
75 SticksPict	StimA	A	25	0 A 1 1 RT 74
76 Green_Pict	StimC	A	0	25 A 1 1 RT 110
77 Green_Pict	StimC	B	0	25 A 0 1 RT 73
78 Green_Pict	StimC	A	0	25 B 0 0 RT 107
79 Green_Pict	StimC	A	0	25 B 0 0 RT 99
80 Worms_Pict	StimD	B	0	25 B 1 1 RT 71
81 CirclePict	StimB	B	25	0 B 1 1 RT 58
82 SticksPict	StimA	A	25	0 A 1 1 RT 58
83 SticksPict	StimA	A	25	0 A 1 1 RT 60
84 Green_Pict	StimC	A	0	25 A 1 1 RT 182
85 Worms_Pict	StimD	B	0	25 A 0 0 RT 92
86 SticksPict	StimA	A	25	0 A 1 1 RT 50
87 CirclePict	StimB	B	25	0 B 1 1 RT 50
88 CirclePict	StimB	B	25	0 B 1 1 RT 54
89 Green_Pict	StimC	B	0	25 B 1 0 RT 75
90 SticksPict	StimA	A	25	0 A 1 1 RT 56
91 CirclePict	StimB	A	25	0 B 0 1 RT 67
92 SticksPict	StimA	A	25	0 A 1 1 RT 66
93 CirclePict	StimB	A	25	0 B 0 1 RT 57
94 CirclePict	StimB	B	25	0 B 1 1 RT 112
95 CirclePict	StimB	B	25	0 B 1 1 RT 68
96 Worms_Pict	StimD	B	0	25 B 1 1 RT 66
97 Worms_Pict	StimD	A	0	25 B 0 1 RT 56
98 SticksPict	StimA	B	25	0 A 0 1 RT 67
99 Worms_Pict	StimD	B	0	25 A 0 0 RT 84
100 Worms_Pict	StimD	A	0	25 B 0 1 RT 84
101 SticksPict	StimA	A	25	0 A 1 1 RT 106
102 Worms_Pict	StimD	B	0	25 A 0 0 RT 68
103 CirclePict	StimB	B	25	0 B 1 1 RT 53
104 Worms_Pict	StimD	B	0	25 B 1 1 RT 83
105 CirclePict	StimB	B	25	0 B 1 1 RT 61
106 SticksPict	StimA	B	25	0 A 0 1 RT 56
107 Green_Pict	StimC	A	0	25 A 1 1 RT 73
108 Green_Pict	StimC	A	0	25 B 0 0 RT 51
109 CirclePict	StimB	B	25	0 B 1 1 RT 64
110 Green_Pict	StimC	A	0	25 B 0 0 RT 228
111 Worms_Pict	StimD	B	0	25 B 1 1 RT 79
112 Worms_Pict	StimD	B	0	25 A 0 0 RT 38
113 SticksPict	StimA	A	25	0 A 1 1 RT 51
114 Green_Pict	StimC	A	0	25 A 1 1 RT 198
115 Green_Pict	StimC	A	0	25 A 1 1 RT 88
116 Green_Pict	StimC	A	0	25 B 0 0 RT 62
117 Green_Pict	StimC	B	0	25 A 0 1 RT 32
118 Worms_Pict	StimD	B	0	25 B 1 1 RT 242
119 Green_Pict	StimC	A	0	25 B 0 0 RT 172
120 SticksPict	StimA	A	25	0 A 1 1 RT 70
121 CirclePict	StimB	A	25	0 B 0 1 RT 172
122 Green_Pict	StimC	B	0	25 A 0 1 RT 109
123 SticksPict	StimA	A	25	0 A 1 1 RT 120
124 CirclePict	StimB	B	25	0 B 1 1 RT 56
125 SticksPict	StimA	B	25	0 A 0 1 RT 55
126 Green_Pict	StimC	A	0	25 B 0 0 RT 52
127 SticksPict	StimA	A	25	0 A 1 1 RT 51
128 SticksPict	StimA	A	25	0 A 1 1 RT 58
129 SticksPict	StimA	A	25	0 A 1 1 RT 53
130 Green_Pict	StimC	A	0	25 B 0 0 RT 122
131 Green_Pict	StimC	A	0	25 A 1 1 RT 57
132 SticksPict	StimA	A	25	0 A 1 1 RT 47
133 CirclePict	StimB	B	25	0 B 1 1 RT 98
134 CirclePict	StimB	B	25	0 B 1 1 RT 66
135 SticksPict	StimA	A	25	0 A 1 1 RT 100
136 Green_Pict	StimC	B	0	25 A 0 1 RT 84
137 CirclePict	StimB	B	25	0 B 1 1 RT 189
138 Worms_Pict	StimD	A	0	25 B 0 1 RT 165
139 Green_Pict	StimC	A	0	25 B 0 0 RT 105
140 Worms_Pict	StimD	B	0	25 B 1 1 RT 292
141 Worms_Pict	StimD	B	0	25 B 1 1 RT 76
142 CirclePict	StimB	B	25	0 B 1 1 RT 60
143 Green_Pict	StimC	A	0	25 A 1 1 RT 211
144 Worms_Pict	StimD	B	0	25 B 1 1 RT 307
145 Green_Pict	StimC	A	0	25 A 1 1 RT 150
146 CirclePict	StimB	B	25	0 B 1 1 RT 105
147 CirclePict	StimB	B	25	0 B 1 1 RT 48
148 Worms_Pict	StimD	B	0	25 B 1 1 RT 105
149 SticksPict	StimA	B	25	0 A 0 1 RT 96
150 Worms_Pict	StimD	B	0	25 B 1 1 RT 77
151 Green_Pict	StimC	A	0	25 A 1 1 RT 100
152 Worms_Pict	StimD	B	0	25 B 1 1 RT 80
153 SticksPict	StimA	A	25	0 A 1 1 RT 43
154 CirclePict	StimB	A	25	0 B 0 1 RT 86
155 CirclePict	StimB	B	25	0 B 1 1 RT 37
156 Worms_Pict	StimD	A	0	25 B 0 1 RT 105
157 Worms_Pict	StimD	B	0	25 B 1 1 RT 129
158 Worms_Pict	StimD	B	0	25 B 1 1 RT 61
159 SticksPict	StimA	A	25	0 A 1 1 RT 52
160 Green_Pict	StimC	A	0	25 A 1 1 RT 102
