# Supplementary material for: The Role of Informative and Ambiguous Feedback in Avoidance Behavior: Empirical and Computational Findings
Source: PLoS One. 2015 Dec 2;10(12):e0144083. doi: 10.1371/journal.pone.0144083 (PMC4668119; doi:10.1371/journal.pone.0144083)
Supplement: S2 File — Information contained in the file header describes how to use and run the program. (ZIP) [file pone.0144083.s002.zip › Moustafa2015_data/Moustafa2015_Feedback/011.doc]

1 SticksPict	StimD	B	0	25 A 0 0 RT 107
2 CirclePict	StimB	B	25	0 A 0 0 RT 88
3 SticksPict	StimD	B	0	25 A 0 0 RT 113
4 CirclePict	StimB	B	25	0 B 1 1 RT 99
5 Green_Pict	StimA	B	25	0 A 0 1 RT 70
6 SticksPict	StimD	A	0	25 A 1 0 RT 122
7 Worms_Pict	StimC	A	0	25 A 1 1 RT 60
8 CirclePict	StimB	A	25	0 A 1 0 RT 58
9 SticksPict	StimD	B	0	25 A 0 0 RT 17
10 SticksPict	StimD	B	0	25 A 0 0 RT 15
11 Worms_Pict	StimC	A	0	25 A 1 1 RT 9
12 SticksPict	StimD	B	0	25 B 1 1 RT 106
13 CirclePict	StimB	B	25	0 A 0 0 RT 52
14 SticksPict	StimD	B	0	25 B 1 1 RT 91
15 SticksPict	StimD	B	0	25 B 1 1 RT 83
16 Worms_Pict	StimC	A	0	25 A 1 1 RT 54
17 CirclePict	StimB	B	25	0 A 0 0 RT 62
18 CirclePict	StimB	B	25	0 A 0 0 RT 25
19 Worms_Pict	StimC	A	0	25 A 1 1 RT 0
20 SticksPict	StimD	B	0	25 A 0 0 RT 10
21 Green_Pict	StimA	A	25	0 A 1 1 RT 68
22 SticksPict	StimD	A	0	25 B 0 1 RT 43
23 Green_Pict	StimA	A	25	0 A 1 1 RT 13
24 Green_Pict	StimA	A	25	0 B 0 0 RT 15
25 Worms_Pict	StimC	A	0	25 B 0 0 RT 0
26 CirclePict	StimB	A	25	0 A 1 0 RT 0
27 CirclePict	StimB	B	25	0 A 0 0 RT 16
28 Green_Pict	StimA	A	25	0 A 1 1 RT 22
29 Green_Pict	StimA	A	25	0 A 1 1 RT 0
30 Green_Pict	StimA	A	25	0 A 1 1 RT 0
31 Worms_Pict	StimC	A	0	25 A 1 1 RT 11
32 Worms_Pict	StimC	A	0	25 A 1 1 RT 12
33 CirclePict	StimB	B	25	0 A 0 0 RT 8
34 Worms_Pict	StimC	A	0	25 A 1 1 RT 2
35 Green_Pict	StimA	A	25	0 A 1 1 RT 8
36 CirclePict	StimB	B	25	0 A 0 0 RT 0
37 Green_Pict	StimA	A	25	0 A 1 1 RT 1
38 Worms_Pict	StimC	B	0	25 A 0 1 RT 0
39 Worms_Pict	StimC	B	0	25 A 0 1 RT 4
40 Green_Pict	StimA	B	25	0 A 0 1 RT 12
41 Green_Pict	StimA	A	25	0 A 1 1 RT 1
42 Worms_Pict	StimC	A	0	25 A 1 1 RT 0
43 Green_Pict	StimA	B	25	0 A 0 1 RT 12
44 Worms_Pict	StimC	A	0	25 A 1 1 RT 3
45 SticksPict	StimD	B	0	25 A 0 0 RT 6
46 Worms_Pict	StimC	A	0	25 A 1 1 RT 9
47 Worms_Pict	StimC	B	0	25 A 0 1 RT 0
48 CirclePict	StimB	B	25	0 A 0 0 RT 34
49 CirclePict	StimB	B	25	0 A 0 0 RT 6
50 Worms_Pict	StimC	A	0	25 A 1 1 RT 0
51 Green_Pict	StimA	A	25	0 A 1 1 RT 0
52 Green_Pict	StimA	A	25	0 A 1 1 RT 0
53 CirclePict	StimB	A	25	0 A 1 0 RT 8
54 Worms_Pict	StimC	A	0	25 A 1 1 RT 6
55 Green_Pict	StimA	A	25	0 A 1 1 RT 0
56 SticksPict	StimD	B	0	25 A 0 0 RT 4
57 Green_Pict	StimA	A	25	0 A 1 1 RT 10
58 SticksPict	StimD	A	0	25 A 1 0 RT 0
59 SticksPict	StimD	A	0	25 A 1 0 RT 3
60 Worms_Pict	StimC	A	0	25 A 1 1 RT 9
61 SticksPict	StimD	B	0	25 A 0 0 RT 0
62 CirclePict	StimB	A	25	0 A 1 0 RT 0
63 CirclePict	StimB	B	25	0 A 0 0 RT 0
64 CirclePict	StimB	B	25	0 A 0 0 RT 10
65 Worms_Pict	StimC	A	0	25 A 1 1 RT 0
66 Green_Pict	StimA	A	25	0 A 1 1 RT 0
67 Green_Pict	StimA	B	25	0 A 0 1 RT 59
68 Green_Pict	StimA	A	25	0 A 1 1 RT 95
69 SticksPict	StimD	B	0	25 B 1 1 RT 98
70 CirclePict	StimB	B	25	0 A 0 0 RT 85
71 Worms_Pict	StimC	B	0	25 A 0 1 RT 57
72 CirclePict	StimB	B	25	0 A 0 0 RT 20
73 SticksPict	StimD	B	0	25 A 0 0 RT 0
74 Worms_Pict	StimC	A	0	25 A 1 1 RT 0
75 CirclePict	StimB	B	25	0 A 0 0 RT 9
76 SticksPict	StimD	B	0	25 A 0 0 RT 15
77 CirclePict	StimB	B	25	0 A 0 0 RT 0
78 SticksPict	StimD	B	0	25 A 0 0 RT 0
79 SticksPict	StimD	B	0	25 A 0 0 RT 54
80 Green_Pict	StimA	A	25	0 A 1 1 RT 2
81 CirclePict	StimB	B	25	0 A 0 0 RT 3
82 Green_Pict	StimA	B	25	0 A 0 1 RT 13
83 Green_Pict	StimA	A	25	0 A 1 1 RT 16
84 Worms_Pict	StimC	B	0	25 A 0 1 RT 0
85 SticksPict	StimD	B	0	25 A 0 0 RT 0
86 Worms_Pict	StimC	B	0	25 A 0 1 RT 0
87 SticksPict	StimD	B	0	25 A 0 0 RT 6
88 CirclePict	StimB	B	25	0 A 0 0 RT 9
89 Worms_Pict	StimC	A	0	25 A 1 1 RT 21
90 CirclePict	StimB	B	25	0 A 0 0 RT 17
91 CirclePict	StimB	B	25	0 A 0 0 RT 27
92 Green_Pict	StimA	B	25	0 A 0 1 RT 5
93 SticksPict	StimD	B	0	25 A 0 0 RT 13
94 Worms_Pict	StimC	A	0	25 A 1 1 RT 0
95 SticksPict	StimD	B	0	25 A 0 0 RT 5
96 CirclePict	StimB	B	25	0 A 0 0 RT 0
97 Green_Pict	StimA	A	25	0 A 1 1 RT 27
98 Green_Pict	StimA	A	25	0 A 1 1 RT 97
99 Worms_Pict	StimC	A	0	25 A 1 1 RT 4
100 Green_Pict	StimA	A	25	0 A 1 1 RT 19
101 Worms_Pict	StimC	A	0	25 A 1 1 RT 53
102 CirclePict	StimB	A	25	0 A 1 0 RT 34
103 CirclePict	StimB	A	25	0 A 1 0 RT 45
104 SticksPict	StimD	B	0	25 B 1 1 RT 43
105 SticksPict	StimD	B	0	25 B 1 1 RT 43
106 Worms_Pict	StimC	A	0	25 A 1 1 RT 118
107 Worms_Pict	StimC	A	0	25 A 1 1 RT 35
108 SticksPict	StimD	B	0	25 B 1 1 RT 39
109 Green_Pict	StimA	A	25	0 A 1 1 RT 36
110 Green_Pict	StimA	A	25	0 A 1 1 RT 51
111 CirclePict	StimB	B	25	0 A 0 0 RT 42
112 SticksPict	StimD	B	0	25 B 1 1 RT 48
113 SticksPict	StimD	A	0	25 B 0 1 RT 33
114 Green_Pict	StimA	A	25	0 A 1 1 RT 40
115 CirclePict	StimB	B	25	0 A 0 0 RT 0
116 SticksPict	StimD	A	0	25 A 1 0 RT 0
117 Worms_Pict	StimC	A	0	25 s RT 12
118 CirclePict	StimB	B	25	0 s RT 28
119 Worms_Pict	StimC	A	0	25 s RT 17
120 Green_Pict	StimA	A	25	0 s RT 44
121 CirclePict	StimB	B	25	0 A 0 0 RT 62
122 Worms_Pict	StimC	A	0	25 A 1 1 RT 27
123 Green_Pict	StimA	A	25	0 A 1 1 RT 0
124 CirclePict	StimB	B	25	0 A 0 0 RT 0
125 Worms_Pict	StimC	A	0	25 A 1 1 RT 0
126 Worms_Pict	StimC	A	0	25 A 1 1 RT 0
127 Worms_Pict	StimC	A	0	25 A 1 1 RT 0
128 SticksPict	StimD	B	0	25 A 0 0 RT 0
129 Worms_Pict	StimC	A	0	25 A 1 1 RT 116
130 Green_Pict	StimA	A	25	0 A 1 1 RT 0
131 Green_Pict	StimA	A	25	0 A 1 1 RT 8
132 Worms_Pict	StimC	B	0	25 A 0 1 RT 0
133 SticksPict	StimD	A	0	25 A 1 0 RT 0
134 CirclePict	StimB	A	25	0 A 1 0 RT 0
135 SticksPict	StimD	B	0	25 A 0 0 RT 0
136 CirclePict	StimB	A	25	0 A 1 0 RT 0
137 SticksPict	StimD	A	0	25 A 1 0 RT 0
138 CirclePict	StimB	B	25	0 A 0 0 RT 0
139 SticksPict	StimD	B	0	25 A 0 0 RT 0
140 Worms_Pict	StimC	A	0	25 A 1 1 RT 1
141 SticksPict	StimD	B	0	25 A 0 0 RT 0
142 SticksPict	StimD	B	0	25 B 1 1 RT 19
143 Green_Pict	StimA	A	25	0 B 0 0 RT 7
144 Worms_Pict	StimC	A	0	25 A 1 1 RT 33
145 SticksPict	StimD	B	0	25 A 0 0 RT 0
146 Worms_Pict	StimC	A	0	25 A 1 1 RT 62
147 Green_Pict	StimA	A	25	0 A 1 1 RT 0
148 Green_Pict	StimA	A	25	0 A 1 1 RT 64
149 Green_Pict	StimA	A	25	0 A 1 1 RT 62
150 Worms_Pict	StimC	B	0	25 B 1 0 RT 54
151 SticksPict	StimD	B	0	25 s RT 61
152 Green_Pict	StimA	A	25	0 s RT 82
153 CirclePict	StimB	B	25	0 A 0 0 RT 65
154 CirclePict	StimB	B	25	0 A 0 0 RT 44
155 Green_Pict	StimA	B	25	0 A 0 1 RT 169
156 SticksPict	StimD	B	0	25 A 0 0 RT 33
157 Green_Pict	StimA	B	25	0 A 0 1 RT 43
158 CirclePict	StimB	B	25	0 A 0 0 RT 35
159 CirclePict	StimB	B	25	0 A 0 0 RT 294
160 CirclePict	StimB	B	25	0 A 0 0 RT 35
