# Supplementary material for: The Role of Informative and Ambiguous Feedback in Avoidance Behavior: Empirical and Computational Findings
Source: PLoS One. 2015 Dec 2;10(12):e0144083. doi: 10.1371/journal.pone.0144083 (PMC4668119; doi:10.1371/journal.pone.0144083)
Supplement: S2 File — Information contained in the file header describes how to use and run the program. (ZIP) [file pone.0144083.s002.zip › Moustafa2015_data/Moustafa2015_Feedback/012.doc]

1 CirclePict	StimA	A	25	0 A 1 1 RT 337
2 SticksPict	StimB	B	25	0 B 1 1 RT 171
3 CirclePict	StimA	A	25	0 A 1 1 RT 58
4 SticksPict	StimB	B	25	0 B 1 1 RT 53
5 SticksPict	StimB	B	25	0 B 1 1 RT 54
6 CirclePict	StimA	B	25	0 A 0 1 RT 38
7 Green_Pict	StimC	A	0	25 A 1 1 RT 159
8 Green_Pict	StimC	A	0	25 B 0 0 RT 0
9 CirclePict	StimA	A	25	0 A 1 1 RT 53
10 Worms_Pict	StimD	B	0	25 B 1 1 RT 72
11 Green_Pict	StimC	B	0	25 A 0 1 RT 147
12 Green_Pict	StimC	A	0	25 B 0 0 RT 49
13 Green_Pict	StimC	A	0	25 s RT 129
14 SticksPict	StimB	B	25	0 B 1 1 RT 98
15 SticksPict	StimB	A	25	0 B 0 1 RT 33
16 Worms_Pict	StimD	B	0	25 B 1 1 RT 141
17 SticksPict	StimB	B	25	0 B 1 1 RT 46
18 SticksPict	StimB	A	25	0 B 0 1 RT 72
19 Worms_Pict	StimD	B	0	25 B 1 1 RT 43
20 Worms_Pict	StimD	B	0	25 B 1 1 RT 31
21 CirclePict	StimA	A	25	0 A 1 1 RT 48
22 Worms_Pict	StimD	B	0	25 B 1 1 RT 59
23 Green_Pict	StimC	B	0	25 A 0 1 RT 125
24 Worms_Pict	StimD	A	0	25 B 0 1 RT 64
25 Green_Pict	StimC	A	0	25 B 0 0 RT 95
26 SticksPict	StimB	B	25	0 B 1 1 RT 53
27 SticksPict	StimB	B	25	0 B 1 1 RT 42
28 CirclePict	StimA	A	25	0 A 1 1 RT 43
29 Worms_Pict	StimD	B	0	25 B 1 1 RT 74
30 CirclePict	StimA	A	25	0 A 1 1 RT 140
31 CirclePict	StimA	B	25	0 A 0 1 RT 28
32 Green_Pict	StimC	A	0	25 A 1 1 RT 109
33 SticksPict	StimB	B	25	0 B 1 1 RT 67
34 Worms_Pict	StimD	B	0	25 B 1 1 RT 80
35 Worms_Pict	StimD	B	0	25 B 1 1 RT 59
36 Green_Pict	StimC	A	0	25 A 1 1 RT 61
37 CirclePict	StimA	A	25	0 A 1 1 RT 36
38 Worms_Pict	StimD	A	0	25 B 0 1 RT 73
39 CirclePict	StimA	A	25	0 A 1 1 RT 45
40 Green_Pict	StimC	A	0	25 A 1 1 RT 50
41 SticksPict	StimB	B	25	0 B 1 1 RT 55
42 SticksPict	StimB	B	25	0 B 1 1 RT 69
43 CirclePict	StimA	A	25	0 A 1 1 RT 36
44 Green_Pict	StimC	A	0	25 A 1 1 RT 41
45 Green_Pict	StimC	A	0	25 A 1 1 RT 33
46 SticksPict	StimB	B	25	0 B 1 1 RT 43
47 Worms_Pict	StimD	B	0	25 A 0 0 RT 45
48 SticksPict	StimB	B	25	0 B 1 1 RT 63
49 Worms_Pict	StimD	B	0	25 B 1 1 RT 62
50 CirclePict	StimA	B	25	0 A 0 1 RT 66
51 SticksPict	StimB	B	25	0 B 1 1 RT 49
52 Green_Pict	StimC	A	0	25 A 1 1 RT 52
53 SticksPict	StimB	B	25	0 B 1 1 RT 44
54 CirclePict	StimA	A	25	0 A 1 1 RT 36
55 CirclePict	StimA	B	25	0 A 0 1 RT 32
56 Worms_Pict	StimD	B	0	25 A 0 0 RT 62
57 CirclePict	StimA	A	25	0 A 1 1 RT 55
58 Worms_Pict	StimD	B	0	25 B 1 1 RT 142
59 CirclePict	StimA	A	25	0 A 1 1 RT 138
60 CirclePict	StimA	A	25	0 A 1 1 RT 42
61 SticksPict	StimB	B	25	0 B 1 1 RT 44
62 CirclePict	StimA	A	25	0 A 1 1 RT 37
63 Worms_Pict	StimD	B	0	25 s RT 83
64 Worms_Pict	StimD	B	0	25 B 1 1 RT 147
65 Green_Pict	StimC	A	0	25 A 1 1 RT 50
66 CirclePict	StimA	A	25	0 A 1 1 RT 65
67 Worms_Pict	StimD	B	0	25 s RT 75
68 Worms_Pict	StimD	A	0	25 B 0 1 RT 87
69 SticksPict	StimB	A	25	0 B 0 1 RT 59
70 CirclePict	StimA	A	25	0 A 1 1 RT 42
71 Green_Pict	StimC	B	0	25 A 0 1 RT 46
72 Green_Pict	StimC	A	0	25 A 1 1 RT 72
73 Green_Pict	StimC	B	0	25 A 0 1 RT 112
74 SticksPict	StimB	A	25	0 B 0 1 RT 52
75 SticksPict	StimB	B	25	0 B 1 1 RT 55
76 Green_Pict	StimC	A	0	25 A 1 1 RT 67
77 Worms_Pict	StimD	A	0	25 B 0 1 RT 116
78 Green_Pict	StimC	A	0	25 A 1 1 RT 64
79 Green_Pict	StimC	A	0	25 A 1 1 RT 48
80 Worms_Pict	StimD	B	0	25 B 1 1 RT 126
81 CirclePict	StimA	A	25	0 A 1 1 RT 79
82 CirclePict	StimA	B	25	0 A 0 1 RT 32
83 Worms_Pict	StimD	B	0	25 s RT 102
84 Worms_Pict	StimD	B	0	25 A 0 0 RT 90
85 CirclePict	StimA	B	25	0 A 0 1 RT 55
86 Green_Pict	StimC	A	0	25 A 1 1 RT 49
87 Worms_Pict	StimD	B	0	25 s RT 71
88 Worms_Pict	StimD	B	0	25 s RT 118
89 Green_Pict	StimC	B	0	25 A 0 1 RT 48
90 Worms_Pict	StimD	B	0	25 A 0 0 RT 118
91 SticksPict	StimB	B	25	0 B 1 1 RT 98
92 SticksPict	StimB	B	25	0 B 1 1 RT 60
93 Green_Pict	StimC	A	0	25 A 1 1 RT 76
94 CirclePict	StimA	A	25	0 A 1 1 RT 43
95 SticksPict	StimB	B	25	0 B 1 1 RT 53
96 Green_Pict	StimC	A	0	25 A 1 1 RT 57
97 Worms_Pict	StimD	B	0	25 B 1 1 RT 105
98 SticksPict	StimB	B	25	0 B 1 1 RT 49
99 Green_Pict	StimC	B	0	25 A 0 1 RT 61
100 SticksPict	StimB	B	25	0 B 1 1 RT 153
101 Green_Pict	StimC	A	0	25 A 1 1 RT 216
102 Green_Pict	StimC	A	0	25 A 1 1 RT 62
103 CirclePict	StimA	A	25	0 A 1 1 RT 54
104 CirclePict	StimA	A	25	0 A 1 1 RT 37
105 SticksPict	StimB	B	25	0 B 1 1 RT 54
106 SticksPict	StimB	B	25	0 B 1 1 RT 37
107 CirclePict	StimA	A	25	0 A 1 1 RT 47
108 Worms_Pict	StimD	A	0	25 A 1 0 RT 135
109 Worms_Pict	StimD	B	0	25 A 0 0 RT 35
110 SticksPict	StimB	A	25	0 B 0 1 RT 51
111 SticksPict	StimB	B	25	0 B 1 1 RT 38
112 Worms_Pict	StimD	A	0	25 B 0 1 RT 69
113 Worms_Pict	StimD	B	0	25 A 0 0 RT 72
114 CirclePict	StimA	A	25	0 A 1 1 RT 54
115 Green_Pict	StimC	A	0	25 A 1 1 RT 59
116 CirclePict	StimA	A	25	0 A 1 1 RT 50
117 SticksPict	StimB	A	25	0 B 0 1 RT 48
118 Green_Pict	StimC	A	0	25 A 1 1 RT 60
119 Green_Pict	StimC	A	0	25 A 1 1 RT 60
120 CirclePict	StimA	A	25	0 A 1 1 RT 46
121 CirclePict	StimA	A	25	0 A 1 1 RT 57
122 CirclePict	StimA	A	25	0 A 1 1 RT 58
123 Green_Pict	StimC	A	0	25 A 1 1 RT 63
124 Green_Pict	StimC	B	0	25 A 0 1 RT 35
125 SticksPict	StimB	B	25	0 B 1 1 RT 58
126 CirclePict	StimA	B	25	0 A 0 1 RT 44
127 Green_Pict	StimC	A	0	25 A 1 1 RT 139
128 SticksPict	StimB	B	25	0 B 1 1 RT 106
129 Green_Pict	StimC	A	0	25 B 0 0 RT 40
130 Worms_Pict	StimD	B	0	25 B 1 1 RT 63
131 SticksPict	StimB	B	25	0 B 1 1 RT 92
132 Worms_Pict	StimD	B	0	25 A 0 0 RT 201
133 CirclePict	StimA	A	25	0 A 1 1 RT 46
134 CirclePict	StimA	A	25	0 A 1 1 RT 30
135 Worms_Pict	StimD	B	0	25 s RT 139
136 Green_Pict	StimC	A	0	25 A 1 1 RT 80
137 CirclePict	StimA	A	25	0 A 1 1 RT 37
138 SticksPict	StimB	B	25	0 B 1 1 RT 84
139 SticksPict	StimB	A	25	0 B 0 1 RT 36
140 CirclePict	StimA	A	25	0 A 1 1 RT 52
141 Worms_Pict	StimD	B	0	25 A 0 0 RT 86
142 SticksPict	StimB	A	25	0 B 0 1 RT 62
143 Green_Pict	StimC	B	0	25 A 0 1 RT 79
144 Green_Pict	StimC	A	0	25 B 0 0 RT 83
145 SticksPict	StimB	B	25	0 B 1 1 RT 115
146 Worms_Pict	StimD	B	0	25 B 1 1 RT 150
147 Worms_Pict	StimD	B	0	25 B 1 1 RT 93
148 CirclePict	StimA	A	25	0 A 1 1 RT 72
149 Worms_Pict	StimD	A	0	25 A 1 0 RT 74
150 Worms_Pict	StimD	B	0	25 A 0 0 RT 52
151 Worms_Pict	StimD	B	0	25 A 0 0 RT 82
152 CirclePict	StimA	A	25	0 A 1 1 RT 36
153 SticksPict	StimB	B	25	0 B 1 1 RT 42
154 SticksPict	StimB	B	25	0 B 1 1 RT 39
155 Green_Pict	StimC	A	0	25 A 1 1 RT 176
156 Worms_Pict	StimD	A	0	25 A 1 0 RT 96
157 Green_Pict	StimC	A	0	25 A 1 1 RT 93
158 SticksPict	StimB	B	25	0 B 1 1 RT 46
159 CirclePict	StimA	B	25	0 A 0 1 RT 54
160 Green_Pict	StimC	A	0	25 A 1 1 RT 98
