# Supplementary material for: The Role of Informative and Ambiguous Feedback in Avoidance Behavior: Empirical and Computational Findings
Source: PLoS One. 2015 Dec 2;10(12):e0144083. doi: 10.1371/journal.pone.0144083 (PMC4668119; doi:10.1371/journal.pone.0144083)
Supplement: S2 File — Information contained in the file header describes how to use and run the program. (ZIP) [file pone.0144083.s002.zip › Moustafa2015_data/Moustafa2015_Feedback/013.doc]

1 SticksPict	StimA	B	25	0 A 0 1 RT 164
2 Green_Pict	StimD	B	0	25 A 0 0 RT 145
3 Worms_Pict	StimC	A	0	25 A 1 1 RT 153
4 Worms_Pict	StimC	A	0	25 B 0 0 RT 221
5 SticksPict	StimA	A	25	0 B 0 0 RT 101
6 SticksPict	StimA	B	25	0 B 1 0 RT 316
7 Worms_Pict	StimC	A	0	25 A 1 1 RT 245
8 CirclePict	StimB	B	25	0 B 1 1 RT 172
9 Worms_Pict	StimC	A	0	25 B 0 0 RT 88
10 Worms_Pict	StimC	A	0	25 A 1 1 RT 91
11 Green_Pict	StimD	B	0	25 A 0 0 RT 83
12 Worms_Pict	StimC	B	0	25 A 0 1 RT 71
13 Green_Pict	StimD	B	0	25 A 0 0 RT 58
14 SticksPict	StimA	A	25	0 B 0 0 RT 113
15 CirclePict	StimB	B	25	0 B 1 1 RT 186
16 CirclePict	StimB	B	25	0 A 0 0 RT 87
17 SticksPict	StimA	A	25	0 B 0 0 RT 58
18 CirclePict	StimB	B	25	0 B 1 1 RT 254
19 Green_Pict	StimD	B	0	25 B 1 1 RT 75
20 SticksPict	StimA	A	25	0 B 0 0 RT 124
21 CirclePict	StimB	B	25	0 A 0 0 RT 80
22 CirclePict	StimB	A	25	0 B 0 1 RT 76
23 Worms_Pict	StimC	A	0	25 B 0 0 RT 116
24 CirclePict	StimB	A	25	0 A 1 0 RT 58
25 Green_Pict	StimD	B	0	25 B 1 1 RT 455
26 Worms_Pict	StimC	A	0	25 A 1 1 RT 128
27 SticksPict	StimA	A	25	0 B 0 0 RT 142
28 SticksPict	StimA	A	25	0 A 1 1 RT 201
29 Green_Pict	StimD	A	0	25 B 0 1 RT 405
30 CirclePict	StimB	B	25	0 A 0 0 RT 102
31 SticksPict	StimA	A	25	0 B 0 0 RT 122
32 CirclePict	StimB	B	25	0 A 0 0 RT 159
33 Worms_Pict	StimC	B	0	25 B 1 0 RT 92
34 Green_Pict	StimD	B	0	25 B 1 1 RT 191
35 Green_Pict	StimD	B	0	25 A 0 0 RT 493
36 Green_Pict	StimD	A	0	25 B 0 1 RT 46
37 SticksPict	StimA	A	25	0 A 1 1 RT 35
38 CirclePict	StimB	B	25	0 B 1 1 RT 59
39 Worms_Pict	StimC	A	0	25 B 0 0 RT 33
40 Green_Pict	StimD	B	0	25 A 0 0 RT 30
41 Green_Pict	StimD	B	0	25 B 1 1 RT 30
42 Green_Pict	StimD	B	0	25 B 1 1 RT 143
43 CirclePict	StimB	A	25	0 B 0 1 RT 60
44 Green_Pict	StimD	B	0	25 B 1 1 RT 80
45 Worms_Pict	StimC	A	0	25 B 0 0 RT 92
46 CirclePict	StimB	B	25	0 A 0 0 RT 23
47 Green_Pict	StimD	B	0	25 B 1 1 RT 97
48 SticksPict	StimA	A	25	0 A 1 1 RT 127
49 Green_Pict	StimD	B	0	25 A 0 0 RT 93
50 Worms_Pict	StimC	A	0	25 A 1 1 RT 45
51 Worms_Pict	StimC	B	0	25 A 0 1 RT 125
52 Green_Pict	StimD	A	0	25 B 0 1 RT 37
53 SticksPict	StimA	A	25	0 A 1 1 RT 28
54 CirclePict	StimB	B	25	0 B 1 1 RT 30
55 CirclePict	StimB	B	25	0 A 0 0 RT 46
56 Green_Pict	StimD	A	0	25 A 1 0 RT 141
57 Worms_Pict	StimC	A	0	25 B 0 0 RT 129
58 Worms_Pict	StimC	A	0	25 A 1 1 RT 63
59 CirclePict	StimB	B	25	0 B 1 1 RT 51
60 Green_Pict	StimD	B	0	25 A 0 0 RT 18
61 Green_Pict	StimD	B	0	25 B 1 1 RT 31
62 SticksPict	StimA	A	25	0 A 1 1 RT 54
63 Worms_Pict	StimC	B	0	25 A 0 1 RT 48
64 Worms_Pict	StimC	A	0	25 A 1 1 RT 48
65 SticksPict	StimA	A	25	0 A 1 1 RT 47
66 SticksPict	StimA	B	25	0 B 1 0 RT 114
67 Worms_Pict	StimC	A	0	25 A 1 1 RT 63
68 CirclePict	StimB	B	25	0 B 1 1 RT 343
69 Worms_Pict	StimC	A	0	25 A 1 1 RT 94
70 CirclePict	StimB	A	25	0 A 1 0 RT 151
71 SticksPict	StimA	A	25	0 B 0 0 RT 87
72 CirclePict	StimB	B	25	0 B 1 1 RT 77
73 SticksPict	StimA	A	25	0 B 0 0 RT 98
74 CirclePict	StimB	B	25	0 A 0 0 RT 89
75 SticksPict	StimA	A	25	0 B 0 0 RT 94
76 CirclePict	StimB	B	25	0 A 0 0 RT 118
77 Worms_Pict	StimC	A	0	25 B 0 0 RT 461
78 SticksPict	StimA	A	25	0 B 0 0 RT 82
79 SticksPict	StimA	B	25	0 A 0 1 RT 106
80 Green_Pict	StimD	B	0	25 B 1 1 RT 86
81 SticksPict	StimA	A	25	0 B 0 0 RT 93
82 Green_Pict	StimD	A	0	25 A 1 0 RT 88
83 Worms_Pict	StimC	A	0	25 A 1 1 RT 329
84 CirclePict	StimB	A	25	0 B 0 1 RT 52
85 Green_Pict	StimD	A	0	25 A 1 0 RT 44
86 CirclePict	StimB	B	25	0 B 1 1 RT 160
87 CirclePict	StimB	B	25	0 A 0 0 RT 175
88 SticksPict	StimA	A	25	0 A 1 1 RT 159
89 SticksPict	StimA	A	25	0 B 0 0 RT 88
90 Worms_Pict	StimC	A	0	25 A 1 1 RT 58
91 Green_Pict	StimD	B	0	25 A 0 0 RT 114
92 SticksPict	StimA	A	25	0 B 0 0 RT 81
93 CirclePict	StimB	B	25	0 A 0 0 RT 39
94 CirclePict	StimB	B	25	0 B 1 1 RT 85
95 Green_Pict	StimD	B	0	25 A 0 0 RT 23
96 CirclePict	StimB	A	25	0 B 0 1 RT 32
97 Green_Pict	StimD	B	0	25 B 1 1 RT 80
98 SticksPict	StimA	B	25	0 A 0 1 RT 44
99 Worms_Pict	StimC	A	0	25 B 0 0 RT 184
100 Green_Pict	StimD	B	0	25 A 0 0 RT 34
101 Worms_Pict	StimC	A	0	25 B 0 0 RT 166
102 Green_Pict	StimD	B	0	25 A 0 0 RT 30
103 CirclePict	StimB	B	25	0 A 0 0 RT 11
104 Worms_Pict	StimC	A	0	25 B 0 0 RT 40
105 SticksPict	StimA	A	25	0 A 1 1 RT 33
106 CirclePict	StimB	B	25	0 A 0 0 RT 33
107 Green_Pict	StimD	B	0	25 A 0 0 RT 42
108 Green_Pict	StimD	B	0	25 B 1 1 RT 28
109 SticksPict	StimA	B	25	0 A 0 1 RT 30
110 CirclePict	StimB	B	25	0 B 1 1 RT 85
111 CirclePict	StimB	B	25	0 A 0 0 RT 88
112 SticksPict	StimA	A	25	0 B 0 0 RT 232
113 Worms_Pict	StimC	B	0	25 A 0 1 RT 111
114 SticksPict	StimA	A	25	0 B 0 0 RT 49
115 Worms_Pict	StimC	B	0	25 A 0 1 RT 90
116 Green_Pict	StimD	B	0	25 B 1 1 RT 41
117 SticksPict	StimA	A	25	0 B 0 0 RT 0
118 Worms_Pict	StimC	A	0	25 A 1 1 RT 0
119 Worms_Pict	StimC	A	0	25 B 0 0 RT 240
120 Worms_Pict	StimC	A	0	25 B 0 0 RT 56
121 CirclePict	StimB	B	25	0 A 0 0 RT 81
122 Worms_Pict	StimC	A	0	25 B 0 0 RT 58
123 Green_Pict	StimD	B	0	25 A 0 0 RT 36
124 Worms_Pict	StimC	A	0	25 B 0 0 RT 88
125 SticksPict	StimA	A	25	0 B 0 0 RT 103
126 Worms_Pict	StimC	A	0	25 B 0 0 RT 106
127 CirclePict	StimB	B	25	0 A 0 0 RT 56
128 CirclePict	StimB	B	25	0 B 1 1 RT 405
129 Green_Pict	StimD	B	0	25 A 0 0 RT 38
130 SticksPict	StimA	A	25	0 A 1 1 RT 21
131 Green_Pict	StimD	B	0	25 A 0 0 RT 91
132 Green_Pict	StimD	B	0	25 A 0 0 RT 58
133 Worms_Pict	StimC	B	0	25 B 1 0 RT 13
134 Worms_Pict	StimC	B	0	25 A 0 1 RT 81
135 CirclePict	StimB	B	25	0 B 1 1 RT 30
136 SticksPict	StimA	A	25	0 A 1 1 RT 153
137 Worms_Pict	StimC	A	0	25 A 1 1 RT 98
138 Green_Pict	StimD	A	0	25 B 0 1 RT 52
139 Green_Pict	StimD	B	0	25 A 0 0 RT 59
140 Worms_Pict	StimC	A	0	25 B 0 0 RT 53
141 Worms_Pict	StimC	A	0	25 B 0 0 RT 842
142 SticksPict	StimA	B	25	0 A 0 1 RT 38
143 SticksPict	StimA	B	25	0 B 1 0 RT 52
144 CirclePict	StimB	B	25	0 B 1 1 RT 56
145 SticksPict	StimA	A	25	0 B 0 0 RT 68
146 Green_Pict	StimD	B	0	25 s RT 79
147 Worms_Pict	StimC	A	0	25 s RT 226
148 CirclePict	StimB	A	25	0 B 0 1 RT 89
149 Green_Pict	StimD	A	0	25 s RT 103
150 CirclePict	StimB	B	25	0 s RT 525
151 SticksPict	StimA	A	25	0 s RT 181
152 CirclePict	StimB	B	25	0 s RT 175
153 SticksPict	StimA	A	25	0 s RT 82
154 Green_Pict	StimD	B	0	25 s RT 36
155 Worms_Pict	StimC	A	0	25 s RT 64
156 CirclePict	StimB	A	25	0 s RT 41
157 CirclePict	StimB	B	25	0 B 1 1 RT 195
158 SticksPict	StimA	A	25	0 s RT 25
159 Green_Pict	StimD	B	0	25 s RT 19
160 SticksPict	StimA	A	25	0 s RT 364
