# Supplementary material for: The Role of Informative and Ambiguous Feedback in Avoidance Behavior: Empirical and Computational Findings
Source: PLoS One. 2015 Dec 2;10(12):e0144083. doi: 10.1371/journal.pone.0144083 (PMC4668119; doi:10.1371/journal.pone.0144083)
Supplement: S2 File — Information contained in the file header describes how to use and run the program. (ZIP) [file pone.0144083.s002.zip › Moustafa2015_data/Moustafa2015_Feedback/014.doc]

1 Worms_Pict	StimB	B	25	0 A 0 0 RT 94
2 Green_Pict	StimA	B	25	0 A 0 1 RT 92
3 Green_Pict	StimA	A	25	0 A 1 1 RT 60
4 CirclePict	StimD	B	0	25 B 1 1 RT 61
5 SticksPict	StimC	A	0	25 B 0 0 RT 79
6 Worms_Pict	StimB	B	25	0 A 0 0 RT 33
7 CirclePict	StimD	B	0	25 A 0 0 RT 61
8 CirclePict	StimD	A	0	25 B 0 1 RT 74
9 Green_Pict	StimA	A	25	0 A 1 1 RT 51
10 Green_Pict	StimA	A	25	0 B 0 0 RT 94
11 Green_Pict	StimA	B	25	0 A 0 1 RT 63
12 CirclePict	StimD	B	0	25 B 1 1 RT 59
13 Worms_Pict	StimB	B	25	0 A 0 0 RT 54
14 Worms_Pict	StimB	A	25	0 A 1 0 RT 41
15 SticksPict	StimC	A	0	25 A 1 1 RT 38
16 Worms_Pict	StimB	B	25	0 A 0 0 RT 37
17 Green_Pict	StimA	A	25	0 B 0 0 RT 61
18 Worms_Pict	StimB	B	25	0 B 1 1 RT 54
19 SticksPict	StimC	A	0	25 B 0 0 RT 39
20 SticksPict	StimC	A	0	25 A 1 1 RT 46
21 CirclePict	StimD	B	0	25 B 1 1 RT 50
22 Worms_Pict	StimB	B	25	0 B 1 1 RT 47
23 SticksPict	StimC	B	0	25 B 1 0 RT 46
24 Green_Pict	StimA	A	25	0 B 0 0 RT 40
25 Worms_Pict	StimB	B	25	0 B 1 1 RT 42
26 Green_Pict	StimA	A	25	0 B 0 0 RT 39
27 SticksPict	StimC	A	0	25 B 0 0 RT 62
28 SticksPict	StimC	A	0	25 B 0 0 RT 61
29 SticksPict	StimC	B	0	25 B 1 0 RT 44
30 Worms_Pict	StimB	B	25	0 B 1 1 RT 27
31 CirclePict	StimD	B	0	25 B 1 1 RT 49
32 CirclePict	StimD	A	0	25 B 0 1 RT 51
33 CirclePict	StimD	B	0	25 B 1 1 RT 46
34 SticksPict	StimC	A	0	25 B 0 0 RT 54
35 CirclePict	StimD	B	0	25 A 0 0 RT 31
36 Worms_Pict	StimB	A	25	0 A 1 0 RT 37
37 Green_Pict	StimA	A	25	0 A 1 1 RT 34
38 Green_Pict	StimA	A	25	0 A 1 1 RT 28
39 CirclePict	StimD	B	0	25 A 0 0 RT 66
40 SticksPict	StimC	A	0	25 B 0 0 RT 38
41 SticksPict	StimC	A	0	25 A 1 1 RT 26
42 Green_Pict	StimA	A	25	0 A 1 1 RT 36
43 Worms_Pict	StimB	B	25	0 A 0 0 RT 15
44 Green_Pict	StimA	A	25	0 A 1 1 RT 14
45 Green_Pict	StimA	B	25	0 A 0 1 RT 23
46 Green_Pict	StimA	A	25	0 A 1 1 RT 22
47 Worms_Pict	StimB	B	25	0 A 0 0 RT 43
48 SticksPict	StimC	A	0	25 A 1 1 RT 33
49 CirclePict	StimD	B	0	25 A 0 0 RT 30
50 CirclePict	StimD	B	0	25 B 1 1 RT 97
51 Worms_Pict	StimB	B	25	0 A 0 0 RT 43
52 Green_Pict	StimA	A	25	0 A 1 1 RT 27
53 Green_Pict	StimA	A	25	0 A 1 1 RT 24
54 CirclePict	StimD	B	0	25 s RT 135
55 Worms_Pict	StimB	A	25	0 A 1 0 RT 90
56 CirclePict	StimD	A	0	25 s RT 58
57 SticksPict	StimC	B	0	25 A 0 1 RT 81
58 Worms_Pict	StimB	B	25	0 A 0 0 RT 41
59 Green_Pict	StimA	B	25	0 A 0 1 RT 37
60 CirclePict	StimD	B	0	25 s RT 67
61 Worms_Pict	StimB	B	25	0 A 0 0 RT 31
62 CirclePict	StimD	B	0	25 s RT 50
63 SticksPict	StimC	A	0	25 A 1 1 RT 28
64 Worms_Pict	StimB	B	25	0 A 0 0 RT 43
65 SticksPict	StimC	A	0	25 A 1 1 RT 52
66 CirclePict	StimD	B	0	25 s RT 49
67 CirclePict	StimD	B	0	25 A 0 0 RT 28
68 Green_Pict	StimA	A	25	0 A 1 1 RT 36
69 SticksPict	StimC	A	0	25 A 1 1 RT 41
70 CirclePict	StimD	B	0	25 s RT 43
71 SticksPict	StimC	A	0	25 A 1 1 RT 24
72 Green_Pict	StimA	A	25	0 A 1 1 RT 35
73 SticksPict	StimC	A	0	25 A 1 1 RT 41
74 Worms_Pict	StimB	B	25	0 A 0 0 RT 44
75 CirclePict	StimD	A	0	25 s RT 44
76 Worms_Pict	StimB	A	25	0 A 1 0 RT 44
77 SticksPict	StimC	A	0	25 A 1 1 RT 43
78 Worms_Pict	StimB	B	25	0 A 0 0 RT 37
79 SticksPict	StimC	B	0	25 A 0 1 RT 37
80 Green_Pict	StimA	A	25	0 A 1 1 RT 38
81 SticksPict	StimC	A	0	25 A 1 1 RT 40
82 CirclePict	StimD	B	0	25 s RT 43
83 Worms_Pict	StimB	B	25	0 A 0 0 RT 39
84 SticksPict	StimC	A	0	25 B 0 0 RT 90
85 SticksPict	StimC	A	0	25 s RT 101
86 SticksPict	StimC	A	0	25 s RT 50
87 CirclePict	StimD	B	0	25 s RT 48
88 SticksPict	StimC	A	0	25 A 1 1 RT 40
89 Worms_Pict	StimB	B	25	0 A 0 0 RT 34
90 Green_Pict	StimA	B	25	0 A 0 1 RT 27
91 CirclePict	StimD	B	0	25 s RT 43
92 Green_Pict	StimA	A	25	0 A 1 1 RT 41
93 SticksPict	StimC	A	0	25 A 1 1 RT 43
94 Worms_Pict	StimB	B	25	0 A 0 0 RT 40
95 CirclePict	StimD	A	0	25 s RT 44
96 Worms_Pict	StimB	B	25	0 A 0 0 RT 33
97 Green_Pict	StimA	A	25	0 A 1 1 RT 35
98 Worms_Pict	StimB	B	25	0 A 0 0 RT 45
99 Green_Pict	StimA	A	25	0 A 1 1 RT 43
100 CirclePict	StimD	B	0	25 s RT 42
101 Green_Pict	StimA	A	25	0 A 1 1 RT 37
102 CirclePict	StimD	B	0	25 s RT 53
103 Green_Pict	StimA	A	25	0 A 1 1 RT 34
104 Worms_Pict	StimB	A	25	0 A 1 0 RT 64
105 CirclePict	StimD	A	0	25 s RT 40
106 Worms_Pict	StimB	B	25	0 A 0 0 RT 39
107 SticksPict	StimC	A	0	25 A 1 1 RT 43
108 Green_Pict	StimA	A	25	0 A 1 1 RT 30
109 Worms_Pict	StimB	B	25	0 A 0 0 RT 42
110 CirclePict	StimD	B	0	25 s RT 37
111 Green_Pict	StimA	A	25	0 A 1 1 RT 37
112 Worms_Pict	StimB	A	25	0 A 1 0 RT 36
113 Green_Pict	StimA	B	25	0 A 0 1 RT 38
114 Green_Pict	StimA	A	25	0 A 1 1 RT 32
115 SticksPict	StimC	B	0	25 A 0 1 RT 42
116 CirclePict	StimD	B	0	25 s RT 45
117 SticksPict	StimC	B	0	25 s RT 98
118 SticksPict	StimC	A	0	25 s RT 64
119 CirclePict	StimD	B	0	25 s RT 43
120 Worms_Pict	StimB	B	25	0 A 0 0 RT 41
121 CirclePict	StimD	B	0	25 s RT 39
122 SticksPict	StimC	A	0	25 A 1 1 RT 53
123 SticksPict	StimC	A	0	25 s RT 52
124 CirclePict	StimD	B	0	25 s RT 41
125 Green_Pict	StimA	A	25	0 A 1 1 RT 37
126 Green_Pict	StimA	B	25	0 A 0 1 RT 37
127 CirclePict	StimD	B	0	25 s RT 39
128 Green_Pict	StimA	A	25	0 A 1 1 RT 36
129 Green_Pict	StimA	A	25	0 A 1 1 RT 39
130 Green_Pict	StimA	A	25	0 A 1 1 RT 37
131 Green_Pict	StimA	A	25	0 A 1 1 RT 37
132 Worms_Pict	StimB	B	25	0 s RT 43
133 Worms_Pict	StimB	B	25	0 B 1 1 RT 72
134 SticksPict	StimC	A	0	25 s RT 51
135 Worms_Pict	StimB	B	25	0 A 0 0 RT 41
136 SticksPict	StimC	A	0	25 s RT 100
137 CirclePict	StimD	A	0	25 s RT 39
138 SticksPict	StimC	A	0	25 B 0 0 RT 51
139 SticksPict	StimC	A	0	25 s RT 53
140 Worms_Pict	StimB	B	25	0 A 0 0 RT 40
141 Green_Pict	StimA	A	25	0 A 1 1 RT 47
142 Worms_Pict	StimB	A	25	0 A 1 0 RT 48
143 CirclePict	StimD	B	0	25 s RT 44
144 CirclePict	StimD	A	0	25 s RT 42
145 Green_Pict	StimA	B	25	0 A 0 1 RT 38
146 SticksPict	StimC	A	0	25 s RT 46
147 Worms_Pict	StimB	B	25	0 A 0 0 RT 44
148 CirclePict	StimD	B	0	25 s RT 36
149 Green_Pict	StimA	A	25	0 A 1 1 RT 36
150 CirclePict	StimD	B	0	25 s RT 38
151 Worms_Pict	StimB	B	25	0 A 0 0 RT 49
152 Worms_Pict	StimB	B	25	0 A 0 0 RT 47
153 SticksPict	StimC	B	0	25 s RT 37
154 SticksPict	StimC	A	0	25 s RT 34
155 CirclePict	StimD	B	0	25 s RT 42
156 Worms_Pict	StimB	A	25	0 A 1 0 RT 35
157 SticksPict	StimC	B	0	25 s RT 40
158 CirclePict	StimD	B	0	25 s RT 49
159 Green_Pict	StimA	A	25	0 A 1 1 RT 39
160 Worms_Pict	StimB	B	25	0 A 0 0 RT 46
