# Supplementary material for: The Role of Informative and Ambiguous Feedback in Avoidance Behavior: Empirical and Computational Findings
Source: PLoS One. 2015 Dec 2;10(12):e0144083. doi: 10.1371/journal.pone.0144083 (PMC4668119; doi:10.1371/journal.pone.0144083)
Supplement: S2 File — Information contained in the file header describes how to use and run the program. (ZIP) [file pone.0144083.s002.zip › Moustafa2015_data/Moustafa2015_Feedback/015.doc]

1 Green_Pict	StimD	A	0	25 A 1 0 RT 109
2 Worms_Pict	StimB	B	25	0 A 0 0 RT 78
3 CirclePict	StimC	A	0	25 B 0 0 RT 86
4 CirclePict	StimC	B	0	25 B 1 0 RT 85
5 CirclePict	StimC	A	0	25 B 0 0 RT 38
6 SticksPict	StimA	A	25	0 B 0 0 RT 81
7 CirclePict	StimC	A	0	25 A 1 1 RT 70
8 Worms_Pict	StimB	B	25	0 A 0 0 RT 104
9 Green_Pict	StimD	B	0	25 B 1 1 RT 143
10 Green_Pict	StimD	B	0	25 A 0 0 RT 64
11 CirclePict	StimC	A	0	25 A 1 1 RT 132
12 Worms_Pict	StimB	B	25	0 B 1 1 RT 73
13 SticksPict	StimA	A	25	0 B 0 0 RT 64
14 Worms_Pict	StimB	B	25	0 s RT 110
15 SticksPict	StimA	A	25	0 A 1 1 RT 79
16 CirclePict	StimC	A	0	25 B 0 0 RT 91
17 Worms_Pict	StimB	A	25	0 A 1 0 RT 72
18 Worms_Pict	StimB	B	25	0 B 1 1 RT 54
19 Worms_Pict	StimB	B	25	0 B 1 1 RT 80
20 CirclePict	StimC	A	0	25 A 1 1 RT 60
21 CirclePict	StimC	B	0	25 B 1 0 RT 195
22 Green_Pict	StimD	B	0	25 A 0 0 RT 99
23 Worms_Pict	StimB	B	25	0 B 1 1 RT 60
24 CirclePict	StimC	A	0	25 B 0 0 RT 50
25 CirclePict	StimC	A	0	25 B 0 0 RT 40
26 Green_Pict	StimD	B	0	25 A 0 0 RT 61
27 Green_Pict	StimD	B	0	25 A 0 0 RT 86
28 SticksPict	StimA	A	25	0 A 1 1 RT 143
29 SticksPict	StimA	A	25	0 A 1 1 RT 38
30 Green_Pict	StimD	B	0	25 B 1 1 RT 75
31 SticksPict	StimA	A	25	0 B 0 0 RT 61
32 Worms_Pict	StimB	A	25	0 A 1 0 RT 119
33 SticksPict	StimA	A	25	0 B 0 0 RT 81
34 Green_Pict	StimD	B	0	25 A 0 0 RT 79
35 Green_Pict	StimD	A	0	25 B 0 1 RT 28
36 SticksPict	StimA	A	25	0 A 1 1 RT 55
37 SticksPict	StimA	B	25	0 A 0 1 RT 40
38 Worms_Pict	StimB	B	25	0 B 1 1 RT 50
39 SticksPict	StimA	B	25	0 B 1 0 RT 87
40 Green_Pict	StimD	B	0	25 s RT 194
41 Green_Pict	StimD	B	0	25 A 0 0 RT 181
42 Green_Pict	StimD	B	0	25 A 0 0 RT 60
43 SticksPict	StimA	B	25	0 B 1 0 RT 46
44 CirclePict	StimC	A	0	25 B 0 0 RT 71
45 Worms_Pict	StimB	B	25	0 A 0 0 RT 42
46 SticksPict	StimA	A	25	0 A 1 1 RT 40
47 Green_Pict	StimD	A	0	25 B 0 1 RT 53
48 Worms_Pict	StimB	A	25	0 A 1 0 RT 38
49 CirclePict	StimC	B	0	25 A 0 1 RT 126
50 CirclePict	StimC	A	0	25 A 1 1 RT 50
51 Worms_Pict	StimB	B	25	0 B 1 1 RT 149
52 Worms_Pict	StimB	B	25	0 B 1 1 RT 58
53 Worms_Pict	StimB	A	25	0 A 1 0 RT 46
54 SticksPict	StimA	A	25	0 B 0 0 RT 104
55 CirclePict	StimC	B	0	25 B 1 0 RT 80
56 CirclePict	StimC	A	0	25 B 0 0 RT 108
57 Worms_Pict	StimB	B	25	0 A 0 0 RT 68
58 Green_Pict	StimD	B	0	25 A 0 0 RT 56
59 SticksPict	StimA	A	25	0 B 0 0 RT 46
60 SticksPict	StimA	A	25	0 A 1 1 RT 68
61 SticksPict	StimA	B	25	0 A 0 1 RT 65
62 Green_Pict	StimD	A	0	25 A 1 0 RT 41
63 Worms_Pict	StimB	B	25	0 A 0 0 RT 51
64 CirclePict	StimC	A	0	25 A 1 1 RT 71
65 SticksPict	StimA	A	25	0 B 0 0 RT 27
66 CirclePict	StimC	A	0	25 B 0 0 RT 85
67 Worms_Pict	StimB	B	25	0 A 0 0 RT 35
68 Green_Pict	StimD	B	0	25 s RT 63
69 CirclePict	StimC	A	0	25 s RT 65
70 SticksPict	StimA	A	25	0 s RT 54
71 CirclePict	StimC	A	0	25 B 0 0 RT 63
72 SticksPict	StimA	A	25	0 A 1 1 RT 24
73 Green_Pict	StimD	B	0	25 A 0 0 RT 21
74 SticksPict	StimA	A	25	0 A 1 1 RT 23
75 Worms_Pict	StimB	B	25	0 A 0 0 RT 21
76 Green_Pict	StimD	B	0	25 B 1 1 RT 29
77 CirclePict	StimC	A	0	25 A 1 1 RT 21
78 Green_Pict	StimD	B	0	25 s RT 45
79 Green_Pict	StimD	B	0	25 s RT 30
80 Worms_Pict	StimB	B	25	0 s RT 57
81 Green_Pict	StimD	B	0	25 A 0 0 RT 73
82 SticksPict	StimA	A	25	0 A 1 1 RT 79
83 Worms_Pict	StimB	B	25	0 B 1 1 RT 82
84 Worms_Pict	StimB	B	25	0 A 0 0 RT 66
85 Green_Pict	StimD	B	0	25 A 0 0 RT 42
86 CirclePict	StimC	A	0	25 B 0 0 RT 43
87 Worms_Pict	StimB	A	25	0 B 0 1 RT 39
88 Green_Pict	StimD	B	0	25 B 1 1 RT 45
89 Green_Pict	StimD	B	0	25 A 0 0 RT 39
90 CirclePict	StimC	B	0	25 B 1 0 RT 24
91 Green_Pict	StimD	B	0	25 A 0 0 RT 65
92 Green_Pict	StimD	A	0	25 A 1 0 RT 36
93 Worms_Pict	StimB	B	25	0 B 1 1 RT 64
94 CirclePict	StimC	A	0	25 A 1 1 RT 45
95 Green_Pict	StimD	A	0	25 B 0 1 RT 44
96 Worms_Pict	StimB	B	25	0 A 0 0 RT 33
97 CirclePict	StimC	A	0	25 A 1 1 RT 43
98 Worms_Pict	StimB	B	25	0 s RT 68
99 Green_Pict	StimD	B	0	25 A 0 0 RT 0
100 Worms_Pict	StimB	B	25	0 B 1 1 RT 61
101 SticksPict	StimA	A	25	0 A 1 1 RT 36
102 SticksPict	StimA	A	25	0 A 1 1 RT 21
103 CirclePict	StimC	B	0	25 A 0 1 RT 55
104 Worms_Pict	StimB	B	25	0 A 0 0 RT 75
105 SticksPict	StimA	A	25	0 B 0 0 RT 28
106 CirclePict	StimC	A	0	25 A 1 1 RT 47
107 SticksPict	StimA	A	25	0 B 0 0 RT 29
108 Green_Pict	StimD	B	0	25 A 0 0 RT 44
109 CirclePict	StimC	A	0	25 B 0 0 RT 61
110 Worms_Pict	StimB	B	25	0 A 0 0 RT 32
111 SticksPict	StimA	B	25	0 A 0 1 RT 68
112 CirclePict	StimC	A	0	25 A 1 1 RT 29
113 CirclePict	StimC	A	0	25 A 1 1 RT 44
114 Worms_Pict	StimB	A	25	0 A 1 0 RT 44
115 SticksPict	StimA	B	25	0 B 1 0 RT 59
116 CirclePict	StimC	A	0	25 s RT 22
117 Green_Pict	StimD	B	0	25 A 0 0 RT 40
118 SticksPict	StimA	A	25	0 A 1 1 RT 26
119 SticksPict	StimA	A	25	0 A 1 1 RT 35
120 SticksPict	StimA	A	25	0 B 0 0 RT 54
121 CirclePict	StimC	A	0	25 s RT 53
122 SticksPict	StimA	B	25	0 B 1 0 RT 80
123 Worms_Pict	StimB	B	25	0 s RT 101
124 Worms_Pict	StimB	B	25	0 s RT 29
125 CirclePict	StimC	B	0	25 s RT 49
126 CirclePict	StimC	A	0	25 s RT 37
127 CirclePict	StimC	A	0	25 s RT 41
128 Green_Pict	StimD	B	0	25 s RT 48
129 SticksPict	StimA	A	25	0 A 1 1 RT 41
130 Worms_Pict	StimB	B	25	0 B 1 1 RT 66
131 Worms_Pict	StimB	B	25	0 B 1 1 RT 56
132 CirclePict	StimC	A	0	25 s RT 36
133 Worms_Pict	StimB	A	25	0 A 1 0 RT 47
134 CirclePict	StimC	A	0	25 s RT 26
135 Green_Pict	StimD	B	0	25 s RT 38
136 SticksPict	StimA	A	25	0 A 1 1 RT 38
137 Green_Pict	StimD	B	0	25 s RT 41
138 Worms_Pict	StimB	B	25	0 B 1 1 RT 40
139 Worms_Pict	StimB	A	25	0 B 0 1 RT 30
140 CirclePict	StimC	A	0	25 s RT 29
141 Worms_Pict	StimB	B	25	0 A 0 0 RT 47
142 Green_Pict	StimD	B	0	25 s RT 35
143 Green_Pict	StimD	B	0	25 s RT 30
144 Worms_Pict	StimB	B	25	0 A 0 0 RT 30
145 Green_Pict	StimD	A	0	25 s RT 39
146 Green_Pict	StimD	B	0	25 s RT 32
147 SticksPict	StimA	A	25	0 B 0 0 RT 68
148 CirclePict	StimC	B	0	25 s RT 35
149 CirclePict	StimC	A	0	25 A 1 1 RT 29
150 SticksPict	StimA	A	25	0 s RT 28
151 SticksPict	StimA	A	25	0 A 1 1 RT 27
152 Worms_Pict	StimB	B	25	0 s RT 43
153 SticksPict	StimA	A	25	0 B 0 0 RT 71
154 Green_Pict	StimD	B	0	25 s RT 48
155 Green_Pict	StimD	B	0	25 s RT 26
156 Green_Pict	StimD	A	0	25 s RT 26
157 SticksPict	StimA	B	25	0 A 0 1 RT 45
158 CirclePict	StimC	A	0	25 s RT 44
159 SticksPict	StimA	A	25	0 A 1 1 RT 40
160 SticksPict	StimA	A	25	0 s RT 29
