# Supplementary material for: The Role of Informative and Ambiguous Feedback in Avoidance Behavior: Empirical and Computational Findings
Source: PLoS One. 2015 Dec 2;10(12):e0144083. doi: 10.1371/journal.pone.0144083 (PMC4668119; doi:10.1371/journal.pone.0144083)
Supplement: S2 File — Information contained in the file header describes how to use and run the program. (ZIP) [file pone.0144083.s002.zip › Moustafa2015_data/Moustafa2015_Feedback/016.doc]

1 CirclePict	StimC	A	0	25 A 1 1 RT 193
2 SticksPict	StimA	A	25	0 A 1 1 RT 72
3 Green_Pict	StimB	B	25	0 A 0 0 RT 74
4 Green_Pict	StimB	B	25	0 B 1 1 RT 103
5 CirclePict	StimC	A	0	25 A 1 1 RT 101
6 CirclePict	StimC	A	0	25 B 0 0 RT 47
7 Worms_Pict	StimD	B	0	25 A 0 0 RT 54
8 Worms_Pict	StimD	A	0	25 B 0 1 RT 35
9 Worms_Pict	StimD	A	0	25 B 0 1 RT 73
10 SticksPict	StimA	A	25	0 B 0 0 RT 154
11 CirclePict	StimC	A	0	25 A 1 1 RT 63
12 SticksPict	StimA	B	25	0 A 0 1 RT 65
13 SticksPict	StimA	A	25	0 A 1 1 RT 34
14 Worms_Pict	StimD	B	0	25 A 0 0 RT 69
15 Worms_Pict	StimD	B	0	25 B 1 1 RT 41
16 CirclePict	StimC	A	0	25 B 0 0 RT 57
17 Green_Pict	StimB	B	25	0 A 0 0 RT 38
18 Worms_Pict	StimD	B	0	25 A 0 0 RT 36
19 SticksPict	StimA	A	25	0 B 0 0 RT 35
20 CirclePict	StimC	B	0	25 A 0 1 RT 33
21 CirclePict	StimC	A	0	25 B 0 0 RT 23
22 Green_Pict	StimB	A	25	0 B 0 1 RT 30
23 Worms_Pict	StimD	B	0	25 B 1 1 RT 28
24 SticksPict	StimA	A	25	0 B 0 0 RT 30
25 Worms_Pict	StimD	B	0	25 B 1 1 RT 25
26 CirclePict	StimC	B	0	25 B 1 0 RT 37
27 Green_Pict	StimB	A	25	0 B 0 1 RT 27
28 Green_Pict	StimB	B	25	0 B 1 1 RT 20
29 Green_Pict	StimB	B	25	0 B 1 1 RT 19
30 Worms_Pict	StimD	B	0	25 B 1 1 RT 42
31 Green_Pict	StimB	B	25	0 B 1 1 RT 33
32 SticksPict	StimA	B	25	0 B 1 0 RT 49
33 SticksPict	StimA	A	25	0 B 0 0 RT 65
34 Green_Pict	StimB	B	25	0 B 1 1 RT 27
35 CirclePict	StimC	A	0	25 B 0 0 RT 90
36 CirclePict	StimC	A	0	25 A 1 1 RT 51
37 Worms_Pict	StimD	B	0	25 A 0 0 RT 25
38 SticksPict	StimA	A	25	0 B 0 0 RT 18
39 Green_Pict	StimB	B	25	0 B 1 1 RT 24
40 SticksPict	StimA	A	25	0 A 1 1 RT 81
41 Green_Pict	StimB	B	25	0 B 1 1 RT 35
42 CirclePict	StimC	B	0	25 A 0 1 RT 36
43 CirclePict	StimC	A	0	25 B 0 0 RT 27
44 CirclePict	StimC	A	0	25 A 1 1 RT 48
45 CirclePict	StimC	A	0	25 A 1 1 RT 27
46 Worms_Pict	StimD	B	0	25 A 0 0 RT 33
47 CirclePict	StimC	A	0	25 B 0 0 RT 36
48 Green_Pict	StimB	A	25	0 A 1 0 RT 154
49 SticksPict	StimA	A	25	0 A 1 1 RT 25
50 Worms_Pict	StimD	B	0	25 A 0 0 RT 51
51 Green_Pict	StimB	A	25	0 A 1 0 RT 82
52 SticksPict	StimA	A	25	0 A 1 1 RT 35
53 Green_Pict	StimB	B	25	0 A 0 0 RT 57
54 Worms_Pict	StimD	A	0	25 A 1 0 RT 31
55 CirclePict	StimC	A	0	25 A 1 1 RT 47
56 CirclePict	StimC	B	0	25 A 0 1 RT 35
57 SticksPict	StimA	B	25	0 B 1 0 RT 79
58 Green_Pict	StimB	B	25	0 B 1 1 RT 26
59 Worms_Pict	StimD	A	0	25 B 0 1 RT 55
60 CirclePict	StimC	A	0	25 A 1 1 RT 25
61 SticksPict	StimA	A	25	0 B 0 0 RT 28
62 Green_Pict	StimB	B	25	0 A 0 0 RT 38
63 Green_Pict	StimB	B	25	0 A 0 0 RT 44
64 Worms_Pict	StimD	B	0	25 A 0 0 RT 147
65 Green_Pict	StimB	B	25	0 B 1 1 RT 30
66 SticksPict	StimA	B	25	0 B 1 0 RT 35
67 SticksPict	StimA	A	25	0 B 0 0 RT 30
68 SticksPict	StimA	A	25	0 B 0 0 RT 28
69 Worms_Pict	StimD	B	0	25 B 1 1 RT 31
70 Worms_Pict	StimD	B	0	25 B 1 1 RT 39
71 Green_Pict	StimB	B	25	0 B 1 1 RT 24
72 SticksPict	StimA	A	25	0 B 0 0 RT 39
73 SticksPict	StimA	A	25	0 B 0 0 RT 30
74 Worms_Pict	StimD	B	0	25 B 1 1 RT 48
75 Green_Pict	StimB	B	25	0 B 1 1 RT 37
76 SticksPict	StimA	A	25	0 B 0 0 RT 47
77 Worms_Pict	StimD	B	0	25 B 1 1 RT 45
78 CirclePict	StimC	A	0	25 B 0 0 RT 39
79 CirclePict	StimC	A	0	25 B 0 0 RT 25
80 Worms_Pict	StimD	B	0	25 A 0 0 RT 22
81 Green_Pict	StimB	B	25	0 B 1 1 RT 0
82 SticksPict	StimA	A	25	0 B 0 0 RT 37
83 SticksPict	StimA	A	25	0 B 0 0 RT 59
84 Worms_Pict	StimD	B	0	25 B 1 1 RT 38
85 CirclePict	StimC	B	0	25 B 1 0 RT 48
86 Worms_Pict	StimD	B	0	25 B 1 1 RT 1
87 Green_Pict	StimB	A	25	0 B 0 1 RT 55
88 CirclePict	StimC	A	0	25 B 0 0 RT 26
89 SticksPict	StimA	B	25	0 A 0 1 RT 38
90 Worms_Pict	StimD	B	0	25 A 0 0 RT 47
91 Green_Pict	StimB	B	25	0 B 1 1 RT 41
92 Worms_Pict	StimD	B	0	25 B 1 1 RT 30
93 SticksPict	StimA	A	25	0 B 0 0 RT 60
94 Worms_Pict	StimD	B	0	25 B 1 1 RT 28
95 Green_Pict	StimB	B	25	0 B 1 1 RT 82
96 CirclePict	StimC	A	0	25 B 0 0 RT 45
97 Worms_Pict	StimD	B	0	25 B 1 1 RT 139
98 CirclePict	StimC	A	0	25 B 0 0 RT 44
99 CirclePict	StimC	A	0	25 A 1 1 RT 31
100 Green_Pict	StimB	B	25	0 B 1 1 RT 58
101 Worms_Pict	StimD	A	0	25 B 0 1 RT 50
102 SticksPict	StimA	A	25	0 A 1 1 RT 34
103 SticksPict	StimA	B	25	0 A 0 1 RT 31
104 CirclePict	StimC	A	0	25 A 1 1 RT 31
105 CirclePict	StimC	A	0	25 A 1 1 RT 49
106 Green_Pict	StimB	B	25	0 A 0 0 RT 65
107 Green_Pict	StimB	A	25	0 A 1 0 RT 59
108 Worms_Pict	StimD	B	0	25 A 0 0 RT 39
109 SticksPict	StimA	A	25	0 B 0 0 RT 43
110 SticksPict	StimA	A	25	0 B 0 0 RT 57
111 SticksPict	StimA	A	25	0 B 0 0 RT 8
112 CirclePict	StimC	A	0	25 B 0 0 RT 22
113 Green_Pict	StimB	B	25	0 A 0 0 RT 64
114 Worms_Pict	StimD	A	0	25 A 1 0 RT 79
115 Green_Pict	StimB	B	25	0 A 0 0 RT 43
116 SticksPict	StimA	A	25	0 A 1 1 RT 75
117 Worms_Pict	StimD	B	0	25 A 0 0 RT 40
118 Green_Pict	StimB	B	25	0 B 1 1 RT 39
119 CirclePict	StimC	A	0	25 B 0 0 RT 37
120 CirclePict	StimC	B	0	25 A 0 1 RT 47
121 Green_Pict	StimB	B	25	0 B 1 1 RT 35
122 SticksPict	StimA	B	25	0 B 1 0 RT 80
123 Worms_Pict	StimD	B	0	25 B 1 1 RT 57
124 Worms_Pict	StimD	B	0	25 B 1 1 RT 43
125 CirclePict	StimC	A	0	25 B 0 0 RT 43
126 SticksPict	StimA	B	25	0 A 0 1 RT 67
127 Green_Pict	StimB	B	25	0 A 0 0 RT 45
128 Green_Pict	StimB	B	25	0 A 0 0 RT 49
129 Worms_Pict	StimD	A	0	25 A 1 0 RT 51
130 CirclePict	StimC	B	0	25 A 0 1 RT 47
131 Worms_Pict	StimD	B	0	25 A 0 0 RT 50
132 SticksPict	StimA	A	25	0 B 0 0 RT 25
133 CirclePict	StimC	B	0	25 B 1 0 RT 46
134 Worms_Pict	StimD	B	0	25 B 1 1 RT 34
135 CirclePict	StimC	A	0	25 B 0 0 RT 22
136 Worms_Pict	StimD	A	0	25 B 0 1 RT 41
137 Green_Pict	StimB	B	25	0 B 1 1 RT 121
138 Green_Pict	StimB	A	25	0 B 0 1 RT 42
139 CirclePict	StimC	A	0	25 A 1 1 RT 56
140 SticksPict	StimA	A	25	0 B 0 0 RT 44
141 SticksPict	StimA	A	25	0 B 0 0 RT 38
142 SticksPict	StimA	A	25	0 B 0 0 RT 42
143 Worms_Pict	StimD	B	0	25 A 0 0 RT 63
144 CirclePict	StimC	A	0	25 A 1 1 RT 57
145 Green_Pict	StimB	B	25	0 B 1 1 RT 53
146 SticksPict	StimA	A	25	0 B 0 0 RT 63
147 SticksPict	StimA	A	25	0 B 0 0 RT 40
148 CirclePict	StimC	A	0	25 A 1 1 RT 58
149 SticksPict	StimA	A	25	0 B 0 0 RT 59
150 Worms_Pict	StimD	B	0	25 A 0 0 RT 113
151 Green_Pict	StimB	A	25	0 B 0 1 RT 51
152 SticksPict	StimA	A	25	0 B 0 0 RT 70
153 Green_Pict	StimB	B	25	0 B 1 1 RT 56
154 Worms_Pict	StimD	B	0	25 s RT 45
155 Green_Pict	StimB	B	25	0 B 1 1 RT 76
156 CirclePict	StimC	A	0	25 A 1 1 RT 52
157 Green_Pict	StimB	B	25	0 B 1 1 RT 43
158 Worms_Pict	StimD	B	0	25 s RT 49
159 CirclePict	StimC	A	0	25 A 1 1 RT 44
160 CirclePict	StimC	A	0	25 A 1 1 RT 42
