# Supplementary material for: The Role of Informative and Ambiguous Feedback in Avoidance Behavior: Empirical and Computational Findings
Source: PLoS One. 2015 Dec 2;10(12):e0144083. doi: 10.1371/journal.pone.0144083 (PMC4668119; doi:10.1371/journal.pone.0144083)
Supplement: S2 File — Information contained in the file header describes how to use and run the program. (ZIP) [file pone.0144083.s002.zip › Moustafa2015_data/Moustafa2015_Feedback/017.doc]

1 CirclePict	StimB	B	25	0 A 0 0 RT 183
2 SticksPict	StimD	B	0	25 B 1 1 RT 144
3 Worms_Pict	StimA	B	25	0 B 1 0 RT 70
4 Green_Pict	StimC	A	0	25 A 1 1 RT 52
5 Worms_Pict	StimA	A	25	0 A 1 1 RT 29
6 CirclePict	StimB	B	25	0 B 1 1 RT 62
7 Green_Pict	StimC	A	0	25 B 0 0 RT 29
8 CirclePict	StimB	B	25	0 A 0 0 RT 28
9 CirclePict	StimB	A	25	0 A 1 0 RT 89
10 SticksPict	StimD	B	0	25 B 1 1 RT 45
11 Worms_Pict	StimA	B	25	0 B 1 0 RT 74
12 Worms_Pict	StimA	A	25	0 B 0 0 RT 69
13 SticksPict	StimD	B	0	25 A 0 0 RT 22
14 Green_Pict	StimC	A	0	25 B 0 0 RT 42
15 Worms_Pict	StimA	A	25	0 B 0 0 RT 29
16 Green_Pict	StimC	A	0	25 A 1 1 RT 21
17 SticksPict	StimD	B	0	25 B 1 1 RT 24
18 SticksPict	StimD	B	0	25 B 1 1 RT 40
19 SticksPict	StimD	A	0	25 B 0 1 RT 36
20 Worms_Pict	StimA	A	25	0 A 1 1 RT 26
21 SticksPict	StimD	B	0	25 B 1 1 RT 32
22 Green_Pict	StimC	B	0	25 A 0 1 RT 38
23 CirclePict	StimB	B	25	0 B 1 1 RT 41
24 SticksPict	StimD	A	0	25 B 0 1 RT 30
25 Green_Pict	StimC	B	0	25 A 0 1 RT 44
26 SticksPict	StimD	B	0	25 B 1 1 RT 25
27 SticksPict	StimD	B	0	25 B 1 1 RT 26
28 CirclePict	StimB	B	25	0 A 0 0 RT 61
29 Worms_Pict	StimA	A	25	0 B 0 0 RT 52
30 CirclePict	StimB	A	25	0 B 0 1 RT 38
31 CirclePict	StimB	B	25	0 B 1 1 RT 81
32 Worms_Pict	StimA	A	25	0 B 0 0 RT 61
33 Green_Pict	StimC	A	0	25 A 1 1 RT 29
34 Green_Pict	StimC	A	0	25 A 1 1 RT 46
35 Green_Pict	StimC	A	0	25 B 0 0 RT 25
36 Worms_Pict	StimA	A	25	0 B 0 0 RT 21
37 CirclePict	StimB	B	25	0 B 1 1 RT 28
38 Worms_Pict	StimA	A	25	0 B 0 0 RT 36
39 CirclePict	StimB	B	25	0 B 1 1 RT 33
40 Green_Pict	StimC	A	0	25 A 1 1 RT 30
41 Green_Pict	StimC	A	0	25 A 1 1 RT 43
42 Green_Pict	StimC	A	0	25 A 1 1 RT 25
43 Green_Pict	StimC	B	0	25 A 0 1 RT 23
44 Worms_Pict	StimA	A	25	0 B 0 0 RT 36
45 CirclePict	StimB	B	25	0 B 1 1 RT 34
46 SticksPict	StimD	B	0	25 B 1 1 RT 35
47 Green_Pict	StimC	B	0	25 B 1 0 RT 28
48 SticksPict	StimD	A	0	25 B 0 1 RT 32
49 Worms_Pict	StimA	B	25	0 B 1 0 RT 37
50 CirclePict	StimB	B	25	0 A 0 0 RT 20
51 CirclePict	StimB	B	25	0 B 1 1 RT 31
52 Green_Pict	StimC	A	0	25 A 1 1 RT 31
53 CirclePict	StimB	B	25	0 A 0 0 RT 32
54 Worms_Pict	StimA	A	25	0 B 0 0 RT 34
55 Green_Pict	StimC	A	0	25 A 1 1 RT 37
56 SticksPict	StimD	B	0	25 B 1 1 RT 32
57 SticksPict	StimD	B	0	25 A 0 0 RT 25
58 SticksPict	StimD	B	0	25 B 1 1 RT 23
59 CirclePict	StimB	B	25	0 B 1 1 RT 22
60 Worms_Pict	StimA	A	25	0 B 0 0 RT 30
61 Worms_Pict	StimA	A	25	0 B 0 0 RT 26
62 CirclePict	StimB	B	25	0 B 1 1 RT 38
63 Green_Pict	StimC	A	0	25 A 1 1 RT 30
64 SticksPict	StimD	B	0	25 B 1 1 RT 34
65 SticksPict	StimD	B	0	25 B 1 1 RT 27
66 SticksPict	StimD	B	0	25 B 1 1 RT 24
67 Worms_Pict	StimA	A	25	0 B 0 0 RT 22
68 Worms_Pict	StimA	A	25	0 A 1 1 RT 36
69 CirclePict	StimB	A	25	0 B 0 1 RT 32
70 SticksPict	StimD	B	0	25 B 1 1 RT 43
71 Worms_Pict	StimA	B	25	0 A 0 1 RT 23
72 CirclePict	StimB	B	25	0 B 1 1 RT 18
73 Green_Pict	StimC	A	0	25 A 1 1 RT 36
74 CirclePict	StimB	B	25	0 B 1 1 RT 22
75 Green_Pict	StimC	A	0	25 A 1 1 RT 28
76 Worms_Pict	StimA	A	25	0 B 0 0 RT 18
77 CirclePict	StimB	A	25	0 B 0 1 RT 34
78 Green_Pict	StimC	A	0	25 B 0 0 RT 49
79 SticksPict	StimD	A	0	25 B 0 1 RT 51
80 Worms_Pict	StimA	A	25	0 B 0 0 RT 43
81 Green_Pict	StimC	A	0	25 A 1 1 RT 25
82 SticksPict	StimD	B	0	25 A 0 0 RT 46
83 Green_Pict	StimC	A	0	25 B 0 0 RT 41
84 Green_Pict	StimC	A	0	25 A 1 1 RT 37
85 CirclePict	StimB	B	25	0 B 1 1 RT 32
86 SticksPict	StimD	B	0	25 A 0 0 RT 45
87 SticksPict	StimD	B	0	25 B 1 1 RT 24
88 CirclePict	StimB	A	25	0 B 0 1 RT 23
89 SticksPict	StimD	B	0	25 B 1 1 RT 44
90 SticksPict	StimD	B	0	25 B 1 1 RT 20
91 Worms_Pict	StimA	A	25	0 B 0 0 RT 34
92 Green_Pict	StimC	A	0	25 B 0 0 RT 41
93 Green_Pict	StimC	A	0	25 A 1 1 RT 32
94 CirclePict	StimB	B	25	0 B 1 1 RT 25
95 CirclePict	StimB	B	25	0 B 1 1 RT 36
96 SticksPict	StimD	A	0	25 B 0 1 RT 69
97 Green_Pict	StimC	A	0	25 A 1 1 RT 31
98 SticksPict	StimD	B	0	25 A 0 0 RT 92
99 CirclePict	StimB	A	25	0 B 0 1 RT 32
100 CirclePict	StimB	B	25	0 B 1 1 RT 25
101 Worms_Pict	StimA	B	25	0 B 1 0 RT 30
102 Worms_Pict	StimA	A	25	0 B 0 0 RT 25
103 Green_Pict	StimC	B	0	25 B 1 0 RT 31
104 Worms_Pict	StimA	B	25	0 B 1 0 RT 45
105 SticksPict	StimD	B	0	25 A 0 0 RT 36
106 Worms_Pict	StimA	A	25	0 B 0 0 RT 18
107 SticksPict	StimD	B	0	25 B 1 1 RT 18
108 CirclePict	StimB	B	25	0 B 1 1 RT 92
109 Worms_Pict	StimA	A	25	0 B 0 0 RT 35
110 Green_Pict	StimC	A	0	25 B 0 0 RT 17
111 Green_Pict	StimC	B	0	25 A 0 1 RT 38
112 CirclePict	StimB	B	25	0 B 1 1 RT 29
113 Green_Pict	StimC	A	0	25 B 0 0 RT 23
114 Worms_Pict	StimA	A	25	0 B 0 0 RT 35
115 CirclePict	StimB	B	25	0 B 1 1 RT 30
116 Worms_Pict	StimA	A	25	0 B 0 0 RT 23
117 Worms_Pict	StimA	A	25	0 B 0 0 RT 21
118 Worms_Pict	StimA	A	25	0 B 0 0 RT 25
119 SticksPict	StimD	A	0	25 B 0 1 RT 27
120 CirclePict	StimB	B	25	0 A 0 0 RT 18
121 SticksPict	StimD	A	0	25 B 0 1 RT 20
122 Green_Pict	StimC	A	0	25 B 0 0 RT 22
123 Worms_Pict	StimA	A	25	0 B 0 0 RT 25
124 SticksPict	StimD	B	0	25 A 0 0 RT 38
125 CirclePict	StimB	B	25	0 B 1 1 RT 22
126 SticksPict	StimD	B	0	25 B 1 1 RT 20
127 Worms_Pict	StimA	A	25	0 B 0 0 RT 30
128 Worms_Pict	StimA	A	25	0 B 0 0 RT 25
129 Green_Pict	StimC	A	0	25 A 1 1 RT 22
130 SticksPict	StimD	B	0	25 B 1 1 RT 23
131 Green_Pict	StimC	A	0	25 A 1 1 RT 40
132 Worms_Pict	StimA	A	25	0 B 0 0 RT 26
133 SticksPict	StimD	B	0	25 B 1 1 RT 19
134 CirclePict	StimB	A	25	0 B 0 1 RT 20
135 CirclePict	StimB	B	25	0 B 1 1 RT 23
136 Green_Pict	StimC	B	0	25 A 0 1 RT 20
137 Worms_Pict	StimA	A	25	0 B 0 0 RT 22
138 Green_Pict	StimC	A	0	25 B 0 0 RT 21
139 CirclePict	StimB	B	25	0 B 1 1 RT 26
140 SticksPict	StimD	B	0	25 B 1 1 RT 21
141 Worms_Pict	StimA	A	25	0 B 0 0 RT 29
142 SticksPict	StimD	B	0	25 B 1 1 RT 25
143 SticksPict	StimD	A	0	25 B 0 1 RT 22
144 CirclePict	StimB	B	25	0 B 1 1 RT 17
145 Green_Pict	StimC	A	0	25 B 0 0 RT 17
146 CirclePict	StimB	B	25	0 B 1 1 RT 28
147 CirclePict	StimB	B	25	0 B 1 1 RT 28
148 SticksPict	StimD	B	0	25 B 1 1 RT 38
149 Worms_Pict	StimA	A	25	0 B 0 0 RT 34
150 Green_Pict	StimC	A	0	25 A 1 1 RT 33
151 Green_Pict	StimC	B	0	25 A 0 1 RT 34
152 CirclePict	StimB	B	25	0 B 1 1 RT 42
153 SticksPict	StimD	B	0	25 B 1 1 RT 22
154 Worms_Pict	StimA	A	25	0 B 0 0 RT 25
155 CirclePict	StimB	B	25	0 B 1 1 RT 27
156 Worms_Pict	StimA	B	25	0 B 1 0 RT 30
157 Green_Pict	StimC	A	0	25 B 0 0 RT 19
158 Green_Pict	StimC	A	0	25 A 1 1 RT 34
159 CirclePict	StimB	A	25	0 B 0 1 RT 25
160 Worms_Pict	StimA	B	25	0 B 1 0 RT 34
