# Supplementary material for: The Role of Informative and Ambiguous Feedback in Avoidance Behavior: Empirical and Computational Findings
Source: PLoS One. 2015 Dec 2;10(12):e0144083. doi: 10.1371/journal.pone.0144083 (PMC4668119; doi:10.1371/journal.pone.0144083)
Supplement: S2 File — Information contained in the file header describes how to use and run the program. (ZIP) [file pone.0144083.s002.zip › Moustafa2015_data/Moustafa2015_Feedback/018.doc]

1 SticksPict	StimB	A	25	0 B 0 1 RT 231
2 Green_Pict	StimC	A	0	25 A 1 1 RT 215
3 Green_Pict	StimC	A	0	25 A 1 1 RT 165
4 Worms_Pict	StimA	A	25	0 B 0 0 RT 163
5 Green_Pict	StimC	A	0	25 A 1 1 RT 231
6 Worms_Pict	StimA	A	25	0 B 0 0 RT 77
7 SticksPict	StimB	B	25	0 B 1 1 RT 205
8 SticksPict	StimB	B	25	0 B 1 1 RT 65
9 Green_Pict	StimC	A	0	25 A 1 1 RT 61
10 CirclePict	StimD	B	0	25 B 1 1 RT 245
11 Worms_Pict	StimA	A	25	0 A 1 1 RT 113
12 Green_Pict	StimC	B	0	25 B 1 0 RT 133
13 Worms_Pict	StimA	A	25	0 B 0 0 RT 74
14 Green_Pict	StimC	B	0	25 A 0 1 RT 68
15 Green_Pict	StimC	A	0	25 B 0 0 RT 47
16 Worms_Pict	StimA	A	25	0 B 0 0 RT 59
17 Worms_Pict	StimA	A	25	0 B 0 0 RT 58
18 SticksPict	StimB	A	25	0 A 1 0 RT 104
19 Worms_Pict	StimA	B	25	0 B 1 0 RT 49
20 SticksPict	StimB	B	25	0 A 0 0 RT 50
21 Green_Pict	StimC	A	0	25 A 1 1 RT 173
22 Green_Pict	StimC	A	0	25 A 1 1 RT 43
23 Worms_Pict	StimA	B	25	0 A 0 1 RT 111
24 CirclePict	StimD	B	0	25 B 1 1 RT 59
25 Green_Pict	StimC	A	0	25 B 0 0 RT 105
26 CirclePict	StimD	B	0	25 A 0 0 RT 48
27 CirclePict	StimD	B	0	25 B 1 1 RT 63
28 CirclePict	StimD	B	0	25 B 1 1 RT 47
29 CirclePict	StimD	B	0	25 B 1 1 RT 40
30 SticksPict	StimB	B	25	0 A 0 0 RT 52
31 CirclePict	StimD	B	0	25 B 1 1 RT 65
32 CirclePict	StimD	A	0	25 B 0 1 RT 33
33 SticksPict	StimB	B	25	0 A 0 0 RT 47
34 CirclePict	StimD	A	0	25 B 0 1 RT 112
35 SticksPict	StimB	B	25	0 A 0 0 RT 56
36 Worms_Pict	StimA	A	25	0 A 1 1 RT 79
37 SticksPict	StimB	B	25	0 A 0 0 RT 55
38 SticksPict	StimB	B	25	0 A 0 0 RT 53
39 CirclePict	StimD	B	0	25 A 0 0 RT 107
40 Worms_Pict	StimA	A	25	0 A 1 1 RT 56
41 Green_Pict	StimC	A	0	25 B 0 0 RT 96
42 CirclePict	StimD	B	0	25 A 0 0 RT 68
43 Worms_Pict	StimA	A	25	0 A 1 1 RT 66
44 Worms_Pict	StimA	A	25	0 A 1 1 RT 35
45 CirclePict	StimD	B	0	25 B 1 1 RT 102
46 SticksPict	StimB	A	25	0 A 1 0 RT 86
47 CirclePict	StimD	B	0	25 B 1 1 RT 58
48 Green_Pict	StimC	A	0	25 A 1 1 RT 80
49 Worms_Pict	StimA	A	25	0 A 1 1 RT 50
50 Green_Pict	StimC	A	0	25 A 1 1 RT 64
51 Green_Pict	StimC	B	0	25 A 0 1 RT 35
52 SticksPict	StimB	B	25	0 A 0 0 RT 45
53 CirclePict	StimD	A	0	25 B 0 1 RT 176
54 Worms_Pict	StimA	A	25	0 A 1 1 RT 41
55 SticksPict	StimB	B	25	0 A 0 0 RT 39
56 SticksPict	StimB	B	25	0 A 0 0 RT 34
57 Green_Pict	StimC	B	0	25 B 1 0 RT 107
58 Green_Pict	StimC	A	0	25 B 0 0 RT 43
59 SticksPict	StimB	B	25	0 A 0 0 RT 39
60 Worms_Pict	StimA	A	25	0 A 1 1 RT 40
61 Green_Pict	StimC	A	0	25 B 0 0 RT 129
62 SticksPict	StimB	B	25	0 A 0 0 RT 37
63 CirclePict	StimD	B	0	25 B 1 1 RT 105
64 Worms_Pict	StimA	B	25	0 A 0 1 RT 46
65 CirclePict	StimD	B	0	25 B 1 1 RT 59
66 SticksPict	StimB	A	25	0 A 1 0 RT 40
67 SticksPict	StimB	B	25	0 A 0 0 RT 41
68 SticksPict	StimB	B	25	0 A 0 0 RT 41
69 Green_Pict	StimC	A	0	25 A 1 1 RT 93
70 CirclePict	StimD	B	0	25 A 0 0 RT 42
71 CirclePict	StimD	B	0	25 B 1 1 RT 46
72 Green_Pict	StimC	A	0	25 A 1 1 RT 67
73 CirclePict	StimD	B	0	25 B 1 1 RT 105
74 Worms_Pict	StimA	A	25	0 A 1 1 RT 45
75 CirclePict	StimD	A	0	25 B 0 1 RT 46
76 SticksPict	StimB	B	25	0 A 0 0 RT 48
77 Green_Pict	StimC	A	0	25 A 1 1 RT 69
78 Worms_Pict	StimA	B	25	0 A 0 1 RT 49
79 Worms_Pict	StimA	A	25	0 A 1 1 RT 43
80 Worms_Pict	StimA	A	25	0 A 1 1 RT 43
81 CirclePict	StimD	B	0	25 A 0 0 RT 77
82 Green_Pict	StimC	A	0	25 A 1 1 RT 54
83 Worms_Pict	StimA	A	25	0 A 1 1 RT 40
84 CirclePict	StimD	B	0	25 A 0 0 RT 119
85 SticksPict	StimB	B	25	0 A 0 0 RT 38
86 Green_Pict	StimC	A	0	25 A 1 1 RT 56
87 SticksPict	StimB	B	25	0 A 0 0 RT 39
88 SticksPict	StimB	B	25	0 A 0 0 RT 30
89 CirclePict	StimD	A	0	25 A 1 0 RT 79
90 Green_Pict	StimC	A	0	25 A 1 1 RT 60
91 Green_Pict	StimC	A	0	25 A 1 1 RT 35
92 Green_Pict	StimC	A	0	25 A 1 1 RT 35
93 SticksPict	StimB	B	25	0 A 0 0 RT 46
94 Green_Pict	StimC	B	0	25 A 0 1 RT 45
95 CirclePict	StimD	A	0	25 B 0 1 RT 105
96 Worms_Pict	StimA	B	25	0 A 0 1 RT 45
97 Worms_Pict	StimA	B	25	0 A 0 1 RT 34
98 Green_Pict	StimC	A	0	25 A 1 1 RT 134
99 Worms_Pict	StimA	A	25	0 A 1 1 RT 38
100 Worms_Pict	StimA	A	25	0 A 1 1 RT 48
101 SticksPict	StimB	B	25	0 A 0 0 RT 51
102 CirclePict	StimD	B	0	25 B 1 1 RT 102
103 Worms_Pict	StimA	A	25	0 A 1 1 RT 65
104 SticksPict	StimB	B	25	0 A 0 0 RT 52
105 CirclePict	StimD	B	0	25 B 1 1 RT 181
106 SticksPict	StimB	A	25	0 A 1 0 RT 45
107 Green_Pict	StimC	B	0	25 A 0 1 RT 61
108 CirclePict	StimD	B	0	25 B 1 1 RT 81
109 Worms_Pict	StimA	A	25	0 A 1 1 RT 37
110 Worms_Pict	StimA	A	25	0 A 1 1 RT 41
111 SticksPict	StimB	A	25	0 A 1 0 RT 41
112 SticksPict	StimB	B	25	0 A 0 0 RT 41
113 SticksPict	StimB	B	25	0 A 0 0 RT 36
114 Worms_Pict	StimA	A	25	0 A 1 1 RT 43
115 Green_Pict	StimC	A	0	25 B 0 0 RT 95
116 CirclePict	StimD	B	0	25 B 1 1 RT 65
117 Green_Pict	StimC	A	0	25 A 1 1 RT 85
118 CirclePict	StimD	B	0	25 B 1 1 RT 87
119 CirclePict	StimD	B	0	25 B 1 1 RT 42
120 Worms_Pict	StimA	A	25	0 A 1 1 RT 42
121 Green_Pict	StimC	A	0	25 B 0 0 RT 95
122 SticksPict	StimB	B	25	0 A 0 0 RT 39
123 SticksPict	StimB	B	25	0 A 0 0 RT 41
124 SticksPict	StimB	A	25	0 A 1 0 RT 32
125 CirclePict	StimD	B	0	25 B 1 1 RT 131
126 SticksPict	StimB	A	25	0 A 1 0 RT 59
127 Green_Pict	StimC	B	0	25 A 0 1 RT 93
128 Worms_Pict	StimA	A	25	0 A 1 1 RT 40
129 SticksPict	StimB	B	25	0 A 0 0 RT 36
130 Green_Pict	StimC	A	0	25 B 0 0 RT 81
131 SticksPict	StimB	B	25	0 A 0 0 RT 37
132 SticksPict	StimB	B	25	0 A 0 0 RT 39
133 Worms_Pict	StimA	A	25	0 A 1 1 RT 47
134 Worms_Pict	StimA	B	25	0 A 0 1 RT 40
135 CirclePict	StimD	B	0	25 B 1 1 RT 80
136 CirclePict	StimD	B	0	25 B 1 1 RT 47
137 CirclePict	StimD	A	0	25 B 0 1 RT 54
138 CirclePict	StimD	B	0	25 A 0 0 RT 80
139 Green_Pict	StimC	B	0	25 B 1 0 RT 132
140 Worms_Pict	StimA	A	25	0 A 1 1 RT 37
141 CirclePict	StimD	B	0	25 B 1 1 RT 94
142 Worms_Pict	StimA	A	25	0 A 1 1 RT 45
143 Worms_Pict	StimA	B	25	0 A 0 1 RT 37
144 Green_Pict	StimC	A	0	25 A 1 1 RT 95
145 Worms_Pict	StimA	A	25	0 A 1 1 RT 43
146 Green_Pict	StimC	A	0	25 A 1 1 RT 91
147 CirclePict	StimD	B	0	25 B 1 1 RT 68
148 SticksPict	StimB	B	25	0 A 0 0 RT 43
149 Green_Pict	StimC	A	0	25 A 1 1 RT 151
150 Green_Pict	StimC	A	0	25 A 1 1 RT 48
151 Green_Pict	StimC	A	0	25 A 1 1 RT 98
152 Worms_Pict	StimA	A	25	0 A 1 1 RT 39
153 SticksPict	StimB	B	25	0 A 0 0 RT 40
154 SticksPict	StimB	B	25	0 A 0 0 RT 29
155 CirclePict	StimD	B	0	25 B 1 1 RT 81
156 Worms_Pict	StimA	A	25	0 A 1 1 RT 37
157 CirclePict	StimD	A	0	25 B 0 1 RT 89
158 Green_Pict	StimC	A	0	25 A 1 1 RT 53
159 Worms_Pict	StimA	A	25	0 A 1 1 RT 32
160 CirclePict	StimD	B	0	25 B 1 1 RT 67
