# Supplementary material for: The Role of Informative and Ambiguous Feedback in Avoidance Behavior: Empirical and Computational Findings
Source: PLoS One. 2015 Dec 2;10(12):e0144083. doi: 10.1371/journal.pone.0144083 (PMC4668119; doi:10.1371/journal.pone.0144083)
Supplement: S2 File — Information contained in the file header describes how to use and run the program. (ZIP) [file pone.0144083.s002.zip › Moustafa2015_data/Moustafa2015_Feedback/019.doc]

1 Green_Pict	StimD	A	0	25 B 0 1 RT 818
2 SticksPict	StimA	B	25	0 A 0 1 RT 230
3 SticksPict	StimA	A	25	0 A 1 1 RT 101
4 Worms_Pict	StimC	B	0	25 B 1 0 RT 227
5 Worms_Pict	StimC	B	0	25 A 0 1 RT 621
6 SticksPict	StimA	A	25	0 A 1 1 RT 105
7 Worms_Pict	StimC	A	0	25 B 0 0 RT 91
8 Green_Pict	StimD	B	0	25 A 0 0 RT 96
9 Worms_Pict	StimC	A	0	25 A 1 1 RT 83
10 SticksPict	StimA	A	25	0 A 1 1 RT 121
11 CirclePict	StimB	A	25	0 B 0 1 RT 285
12 CirclePict	StimB	B	25	0 B 1 1 RT 101
13 Green_Pict	StimD	A	0	25 B 0 1 RT 282
14 Worms_Pict	StimC	A	0	25 A 1 1 RT 131
15 SticksPict	StimA	A	25	0 A 1 1 RT 19
16 SticksPict	StimA	B	25	0 A 0 1 RT 258
17 Worms_Pict	StimC	A	0	25 A 1 1 RT 50
18 Green_Pict	StimD	B	0	25 A 0 0 RT 102
19 Worms_Pict	StimC	A	0	25 A 1 1 RT 86
20 CirclePict	StimB	B	25	0 B 1 1 RT 88
21 SticksPict	StimA	A	25	0 A 1 1 RT 35
22 Green_Pict	StimD	B	0	25 B 1 1 RT 63
23 Worms_Pict	StimC	A	0	25 A 1 1 RT 39
24 CirclePict	StimB	B	25	0 B 1 1 RT 37
25 Green_Pict	StimD	B	0	25 A 0 0 RT 60
26 SticksPict	StimA	A	25	0 A 1 1 RT 36
27 SticksPict	StimA	A	25	0 A 1 1 RT 47
28 CirclePict	StimB	B	25	0 B 1 1 RT 44
29 Green_Pict	StimD	B	0	25 A 0 0 RT 39
30 Green_Pict	StimD	B	0	25 B 1 1 RT 68
31 Worms_Pict	StimC	A	0	25 B 0 0 RT 60
32 CirclePict	StimB	B	25	0 B 1 1 RT 38
33 Green_Pict	StimD	B	0	25 A 0 0 RT 35
34 CirclePict	StimB	B	25	0 B 1 1 RT 80
35 CirclePict	StimB	B	25	0 B 1 1 RT 43
36 CirclePict	StimB	B	25	0 B 1 1 RT 34
37 Worms_Pict	StimC	A	0	25 B 0 0 RT 83
38 Green_Pict	StimD	B	0	25 B 1 1 RT 63
39 CirclePict	StimB	A	25	0 B 0 1 RT 33
40 SticksPict	StimA	A	25	0 A 1 1 RT 55
41 CirclePict	StimB	B	25	0 B 1 1 RT 38
42 Green_Pict	StimD	B	0	25 B 1 1 RT 35
43 Green_Pict	StimD	A	0	25 B 0 1 RT 37
44 Worms_Pict	StimC	B	0	25 A 0 1 RT 91
45 CirclePict	StimB	B	25	0 B 1 1 RT 31
46 SticksPict	StimA	B	25	0 A 0 1 RT 51
47 Green_Pict	StimD	B	0	25 B 1 1 RT 47
48 Worms_Pict	StimC	A	0	25 A 1 1 RT 59
49 Worms_Pict	StimC	A	0	25 A 1 1 RT 37
50 CirclePict	StimB	A	25	0 B 0 1 RT 68
51 Worms_Pict	StimC	A	0	25 A 1 1 RT 39
52 Green_Pict	StimD	B	0	25 B 1 1 RT 25
53 SticksPict	StimA	A	25	0 A 1 1 RT 1498
54 SticksPict	StimA	A	25	0 A 1 1 RT 58
55 Green_Pict	StimD	A	0	25 B 0 1 RT 38
56 CirclePict	StimB	B	25	0 B 1 1 RT 41
57 Green_Pict	StimD	B	0	25 B 1 1 RT 37
58 SticksPict	StimA	A	25	0 A 1 1 RT 31
59 Green_Pict	StimD	B	0	25 B 1 1 RT 43
60 Worms_Pict	StimC	A	0	25 A 1 1 RT 69
61 Worms_Pict	StimC	A	0	25 A 1 1 RT 42
62 SticksPict	StimA	A	25	0 A 1 1 RT 36
63 Green_Pict	StimD	B	0	25 B 1 1 RT 35
64 Worms_Pict	StimC	B	0	25 A 0 1 RT 40
65 SticksPict	StimA	A	25	0 A 1 1 RT 36
66 SticksPict	StimA	A	25	0 A 1 1 RT 22
67 CirclePict	StimB	B	25	0 A 0 0 RT 35
68 Worms_Pict	StimC	A	0	25 A 1 1 RT 39
69 Green_Pict	StimD	B	0	25 B 1 1 RT 34
70 CirclePict	StimB	B	25	0 B 1 1 RT 31
71 SticksPict	StimA	A	25	0 A 1 1 RT 25
72 Green_Pict	StimD	B	0	25 B 1 1 RT 35
73 SticksPict	StimA	A	25	0 A 1 1 RT 28
74 CirclePict	StimB	A	25	0 B 0 1 RT 33
75 SticksPict	StimA	B	25	0 A 0 1 RT 32
76 CirclePict	StimB	B	25	0 B 1 1 RT 42
77 CirclePict	StimB	B	25	0 B 1 1 RT 30
78 CirclePict	StimB	B	25	0 B 1 1 RT 29
79 Worms_Pict	StimC	A	0	25 A 1 1 RT 36
80 Worms_Pict	StimC	A	0	25 B 0 0 RT 22
81 SticksPict	StimA	A	25	0 A 1 1 RT 23
82 Green_Pict	StimD	B	0	25 A 0 0 RT 26
83 Worms_Pict	StimC	B	0	25 A 0 1 RT 34
84 Worms_Pict	StimC	A	0	25 B 0 0 RT 45
85 Worms_Pict	StimC	A	0	25 A 1 1 RT 31
86 CirclePict	StimB	B	25	0 B 1 1 RT 33
87 Worms_Pict	StimC	A	0	25 B 0 0 RT 31
88 Green_Pict	StimD	B	0	25 B 1 1 RT 43
89 CirclePict	StimB	B	25	0 A 0 0 RT 25
90 Green_Pict	StimD	B	0	25 B 1 1 RT 42
91 Worms_Pict	StimC	A	0	25 B 0 0 RT 33
92 SticksPict	StimA	B	25	0 B 1 0 RT 25
93 Worms_Pict	StimC	B	0	25 A 0 1 RT 37
94 Worms_Pict	StimC	A	0	25 B 0 0 RT 15
95 CirclePict	StimB	B	25	0 A 0 0 RT 11
96 SticksPict	StimA	A	25	0 A 1 1 RT 25
97 Green_Pict	StimD	B	0	25 A 0 0 RT 26
98 Green_Pict	StimD	A	0	25 B 0 1 RT 44
99 SticksPict	StimA	A	25	0 A 1 1 RT 43
100 CirclePict	StimB	B	25	0 B 1 1 RT 38
101 CirclePict	StimB	A	25	0 B 0 1 RT 27
102 Green_Pict	StimD	B	0	25 A 0 0 RT 34
103 Worms_Pict	StimC	A	0	25 A 1 1 RT 46
104 Green_Pict	StimD	B	0	25 B 1 1 RT 29
105 CirclePict	StimB	B	25	0 B 1 1 RT 34
106 Green_Pict	StimD	B	0	25 B 1 1 RT 44
107 Worms_Pict	StimC	A	0	25 B 0 0 RT 43
108 SticksPict	StimA	B	25	0 A 0 1 RT 20
109 CirclePict	StimB	B	25	0 B 1 1 RT 57
110 CirclePict	StimB	B	25	0 B 1 1 RT 33
111 SticksPict	StimA	A	25	0 A 1 1 RT 35
112 SticksPict	StimA	A	25	0 A 1 1 RT 31
113 Green_Pict	StimD	A	0	25 B 0 1 RT 33
114 CirclePict	StimB	A	25	0 A 1 0 RT 31
115 SticksPict	StimA	A	25	0 A 1 1 RT 56
116 SticksPict	StimA	A	25	0 A 1 1 RT 47
117 CirclePict	StimB	B	25	0 B 1 1 RT 27
118 Green_Pict	StimD	B	0	25 B 1 1 RT 50
119 SticksPict	StimA	A	25	0 A 1 1 RT 28
120 Worms_Pict	StimC	A	0	25 A 1 1 RT 36
121 SticksPict	StimA	A	25	0 A 1 1 RT 34
122 Green_Pict	StimD	B	0	25 B 1 1 RT 43
123 Green_Pict	StimD	B	0	25 A 0 0 RT 34
124 Worms_Pict	StimC	A	0	25 B 0 0 RT 71
125 Worms_Pict	StimC	A	0	25 A 1 1 RT 70
126 Green_Pict	StimD	A	0	25 B 0 1 RT 49
127 Green_Pict	StimD	B	0	25 A 0 0 RT 48
128 Worms_Pict	StimC	A	0	25 A 1 1 RT 57
129 CirclePict	StimB	B	25	0 B 1 1 RT 34
130 Worms_Pict	StimC	A	0	25 A 1 1 RT 80
131 CirclePict	StimB	B	25	0 A 0 0 RT 27
132 SticksPict	StimA	A	25	0 A 1 1 RT 38
133 CirclePict	StimB	A	25	0 B 0 1 RT 83
134 CirclePict	StimB	B	25	0 B 1 1 RT 80
135 CirclePict	StimB	B	25	0 B 1 1 RT 24
136 Worms_Pict	StimC	A	0	25 A 1 1 RT 47
137 Worms_Pict	StimC	B	0	25 A 0 1 RT 47
138 CirclePict	StimB	B	25	0 B 1 1 RT 36
139 Green_Pict	StimD	B	0	25 B 1 1 RT 54
140 CirclePict	StimB	B	25	0 B 1 1 RT 66
141 SticksPict	StimA	B	25	0 A 0 1 RT 38
142 CirclePict	StimB	B	25	0 B 1 1 RT 101
143 Worms_Pict	StimC	A	0	25 A 1 1 RT 50
144 CirclePict	StimB	B	25	0 B 1 1 RT 31
145 SticksPict	StimA	B	25	0 A 0 1 RT 39
146 SticksPict	StimA	A	25	0 A 1 1 RT 33
147 Green_Pict	StimD	B	0	25 B 1 1 RT 202
148 Green_Pict	StimD	B	0	25 A 0 0 RT 39
149 SticksPict	StimA	A	25	0 A 1 1 RT 33
150 SticksPict	StimA	A	25	0 A 1 1 RT 19
151 Green_Pict	StimD	B	0	25 B 1 1 RT 36
152 Worms_Pict	StimC	A	0	25 A 1 1 RT 24
153 Green_Pict	StimD	B	0	25 A 0 0 RT 29
154 SticksPict	StimA	A	25	0 A 1 1 RT 33
155 CirclePict	StimB	A	25	0 B 0 1 RT 34
156 Worms_Pict	StimC	A	0	25 A 1 1 RT 43
157 SticksPict	StimA	A	25	0 A 1 1 RT 35
158 SticksPict	StimA	A	25	0 A 1 1 RT 27
159 Worms_Pict	StimC	B	0	25 A 0 1 RT 37
160 Green_Pict	StimD	A	0	25 B 0 1 RT 29
