# Supplementary material for: The Role of Informative and Ambiguous Feedback in Avoidance Behavior: Empirical and Computational Findings
Source: PLoS One. 2015 Dec 2;10(12):e0144083. doi: 10.1371/journal.pone.0144083 (PMC4668119; doi:10.1371/journal.pone.0144083)
Supplement: S2 File — Information contained in the file header describes how to use and run the program. (ZIP) [file pone.0144083.s002.zip › Moustafa2015_data/Moustafa2015_Feedback/020.doc]

1 Green_Pict	StimC	A	0	25 A 1 1 RT 128
2 SticksPict	StimB	B	25	0 A 0 0 RT 195
3 CirclePict	StimD	B	0	25 B 1 1 RT 203
4 CirclePict	StimD	B	0	25 A 0 0 RT 255
5 CirclePict	StimD	B	0	25 A 0 0 RT 219
6 SticksPict	StimB	B	25	0 s RT 145
7 SticksPict	StimB	B	25	0 s RT 196
8 Green_Pict	StimC	A	0	25 s RT 64
9 Worms_Pict	StimA	A	25	0 s RT 82
10 Green_Pict	StimC	A	0	25 s RT 116
11 Green_Pict	StimC	A	0	25 s RT 137
12 Worms_Pict	StimA	A	25	0 s RT 174
13 SticksPict	StimB	B	25	0 s RT 173
14 SticksPict	StimB	B	25	0 s RT 73
15 SticksPict	StimB	A	25	0 B 0 1 RT 40
16 Worms_Pict	StimA	A	25	0 A 1 1 RT 120
17 Green_Pict	StimC	A	0	25 A 1 1 RT 77
18 CirclePict	StimD	A	0	25 B 0 1 RT 146
19 Green_Pict	StimC	B	0	25 A 0 1 RT 68
20 CirclePict	StimD	B	0	25 s RT 97
21 CirclePict	StimD	B	0	25 s RT 142
22 Green_Pict	StimC	B	0	25 s RT 129
23 SticksPict	StimB	B	25	0 s RT 80
24 Green_Pict	StimC	A	0	25 A 1 1 RT 65
25 Worms_Pict	StimA	A	25	0 B 0 0 RT 185
26 Worms_Pict	StimA	A	25	0 B 0 0 RT 78
27 Worms_Pict	StimA	A	25	0 B 0 0 RT 88
28 SticksPict	StimB	B	25	0 B 1 1 RT 72
29 CirclePict	StimD	A	0	25 B 0 1 RT 102
30 SticksPict	StimB	B	25	0 B 1 1 RT 51
31 Worms_Pict	StimA	B	25	0 A 0 1 RT 144
32 Green_Pict	StimC	A	0	25 A 1 1 RT 98
33 CirclePict	StimD	B	0	25 s RT 87
34 Green_Pict	StimC	A	0	25 A 1 1 RT 60
35 CirclePict	StimD	B	0	25 A 0 0 RT 74
36 SticksPict	StimB	A	25	0 B 0 1 RT 51
37 CirclePict	StimD	B	0	25 s RT 62
38 Worms_Pict	StimA	A	25	0 A 1 1 RT 112
39 Worms_Pict	StimA	A	25	0 A 1 1 RT 57
40 Worms_Pict	StimA	B	25	0 A 0 1 RT 72
41 SticksPict	StimB	B	25	0 B 1 1 RT 75
42 CirclePict	StimD	B	0	25 s RT 55
43 CirclePict	StimD	A	0	25 s RT 44
44 SticksPict	StimB	B	25	0 B 1 1 RT 56
45 Green_Pict	StimC	A	0	25 A 1 1 RT 57
46 CirclePict	StimD	B	0	25 s RT 52
47 CirclePict	StimD	B	0	25 s RT 49
48 Green_Pict	StimC	A	0	25 A 1 1 RT 44
49 Worms_Pict	StimA	A	25	0 A 1 1 RT 117
50 CirclePict	StimD	A	0	25 s RT 46
51 SticksPict	StimB	A	25	0 B 0 1 RT 65
52 Worms_Pict	StimA	A	25	0 A 1 1 RT 44
53 Worms_Pict	StimA	B	25	0 A 0 1 RT 46
54 CirclePict	StimD	B	0	25 s RT 45
55 CirclePict	StimD	B	0	25 A 0 0 RT 52
56 Green_Pict	StimC	A	0	25 A 1 1 RT 45
57 SticksPict	StimB	B	25	0 B 1 1 RT 70
58 Green_Pict	StimC	A	0	25 A 1 1 RT 45
59 SticksPict	StimB	B	25	0 B 1 1 RT 63
60 SticksPict	StimB	B	25	0 B 1 1 RT 53
61 Worms_Pict	StimA	A	25	0 A 1 1 RT 49
62 Worms_Pict	StimA	A	25	0 A 1 1 RT 46
63 Green_Pict	StimC	B	0	25 A 0 1 RT 58
64 SticksPict	StimB	B	25	0 B 1 1 RT 52
65 Worms_Pict	StimA	A	25	0 A 1 1 RT 55
66 Worms_Pict	StimA	A	25	0 A 1 1 RT 39
67 SticksPict	StimB	A	25	0 B 0 1 RT 61
68 Green_Pict	StimC	A	0	25 A 1 1 RT 107
69 CirclePict	StimD	B	0	25 s RT 49
70 CirclePict	StimD	B	0	25 s RT 55
71 SticksPict	StimB	B	25	0 B 1 1 RT 52
72 Green_Pict	StimC	A	0	25 A 1 1 RT 123
73 Worms_Pict	StimA	A	25	0 A 1 1 RT 60
74 Worms_Pict	StimA	A	25	0 A 1 1 RT 44
75 Green_Pict	StimC	A	0	25 A 1 1 RT 96
76 Worms_Pict	StimA	B	25	0 A 0 1 RT 40
77 CirclePict	StimD	B	0	25 s RT 42
78 Green_Pict	StimC	A	0	25 A 1 1 RT 75
79 SticksPict	StimB	B	25	0 B 1 1 RT 49
80 Green_Pict	StimC	B	0	25 A 0 1 RT 50
81 CirclePict	StimD	A	0	25 s RT 56
82 Worms_Pict	StimA	A	25	0 A 1 1 RT 56
83 SticksPict	StimB	B	25	0 B 1 1 RT 61
84 Green_Pict	StimC	A	0	25 B 0 0 RT 68
85 Worms_Pict	StimA	A	25	0 A 1 1 RT 80
86 Green_Pict	StimC	B	0	25 s RT 55
87 Worms_Pict	StimA	A	25	0 A 1 1 RT 55
88 SticksPict	StimB	A	25	0 B 0 1 RT 52
89 SticksPict	StimB	B	25	0 B 1 1 RT 41
90 Green_Pict	StimC	A	0	25 A 1 1 RT 104
91 SticksPict	StimB	B	25	0 B 1 1 RT 57
92 SticksPict	StimB	B	25	0 B 1 1 RT 45
93 Green_Pict	StimC	A	0	25 A 1 1 RT 66
94 Green_Pict	StimC	A	0	25 A 1 1 RT 72
95 CirclePict	StimD	B	0	25 s RT 66
96 CirclePict	StimD	B	0	25 A 0 0 RT 76
97 Worms_Pict	StimA	A	25	0 A 1 1 RT 52
98 CirclePict	StimD	A	0	25 s RT 45
99 Green_Pict	StimC	B	0	25 s RT 83
100 CirclePict	StimD	B	0	25 s RT 42
101 CirclePict	StimD	B	0	25 s RT 37
102 Worms_Pict	StimA	B	25	0 A 0 1 RT 50
103 CirclePict	StimD	B	0	25 s RT 56
104 CirclePict	StimD	B	0	25 A 0 0 RT 55
105 Green_Pict	StimC	A	0	25 A 1 1 RT 61
106 SticksPict	StimB	B	25	0 B 1 1 RT 58
107 Worms_Pict	StimA	A	25	0 A 1 1 RT 46
108 Worms_Pict	StimA	A	25	0 A 1 1 RT 45
109 Green_Pict	StimC	A	0	25 A 1 1 RT 64
110 SticksPict	StimB	B	25	0 B 1 1 RT 54
111 Worms_Pict	StimA	B	25	0 A 0 1 RT 86
112 Worms_Pict	StimA	A	25	0 A 1 1 RT 42
113 Worms_Pict	StimA	A	25	0 A 1 1 RT 42
114 CirclePict	StimD	B	0	25 s RT 52
115 SticksPict	StimB	B	25	0 B 1 1 RT 98
116 SticksPict	StimB	B	25	0 B 1 1 RT 54
117 CirclePict	StimD	B	0	25 s RT 48
118 Green_Pict	StimC	A	0	25 A 1 1 RT 225
119 Green_Pict	StimC	A	0	25 B 0 0 RT 103
120 SticksPict	StimB	A	25	0 B 0 1 RT 41
121 Green_Pict	StimC	B	0	25 s RT 86
122 CirclePict	StimD	B	0	25 s RT 59
123 Green_Pict	StimC	A	0	25 s RT 34
124 Green_Pict	StimC	A	0	25 s RT 33
125 SticksPict	StimB	A	25	0 B 0 1 RT 60
126 CirclePict	StimD	B	0	25 B 1 1 RT 122
127 SticksPict	StimB	B	25	0 B 1 1 RT 45
128 SticksPict	StimB	B	25	0 B 1 1 RT 41
129 Worms_Pict	StimA	A	25	0 A 1 1 RT 35
130 Worms_Pict	StimA	A	25	0 A 1 1 RT 34
131 SticksPict	StimB	B	25	0 B 1 1 RT 42
132 Worms_Pict	StimA	A	25	0 A 1 1 RT 85
133 Worms_Pict	StimA	A	25	0 A 1 1 RT 64
134 Green_Pict	StimC	A	0	25 A 1 1 RT 72
135 CirclePict	StimD	B	0	25 s RT 56
136 Worms_Pict	StimA	A	25	0 A 1 1 RT 42
137 Worms_Pict	StimA	A	25	0 A 1 1 RT 66
138 Green_Pict	StimC	B	0	25 A 0 1 RT 68
139 Worms_Pict	StimA	A	25	0 A 1 1 RT 40
140 Worms_Pict	StimA	A	25	0 A 1 1 RT 49
141 SticksPict	StimB	B	25	0 B 1 1 RT 44
142 Green_Pict	StimC	A	0	25 s RT 81
143 Green_Pict	StimC	A	0	25 A 1 1 RT 103
144 Worms_Pict	StimA	B	25	0 A 0 1 RT 63
145 CirclePict	StimD	B	0	25 s RT 69
146 CirclePict	StimD	B	0	25 s RT 54
147 CirclePict	StimD	A	0	25 A 1 0 RT 139
148 SticksPict	StimB	B	25	0 B 1 1 RT 63
149 Green_Pict	StimC	A	0	25 A 1 1 RT 156
150 Worms_Pict	StimA	B	25	0 A 0 1 RT 45
151 Green_Pict	StimC	A	0	25 A 1 1 RT 58
152 SticksPict	StimB	B	25	0 B 1 1 RT 57
153 SticksPict	StimB	B	25	0 B 1 1 RT 47
154 Green_Pict	StimC	A	0	25 s RT 129
155 CirclePict	StimD	B	0	25 s RT 57
156 CirclePict	StimD	B	0	25 A 0 0 RT 116
157 SticksPict	StimB	A	25	0 B 0 1 RT 95
158 CirclePict	StimD	B	0	25 s RT 79
159 SticksPict	StimB	B	25	0 B 1 1 RT 63
160 CirclePict	StimD	A	0	25 s RT 49
