# Supplementary material for: The Role of Informative and Ambiguous Feedback in Avoidance Behavior: Empirical and Computational Findings
Source: PLoS One. 2015 Dec 2;10(12):e0144083. doi: 10.1371/journal.pone.0144083 (PMC4668119; doi:10.1371/journal.pone.0144083)
Supplement: S2 File — Information contained in the file header describes how to use and run the program. (ZIP) [file pone.0144083.s002.zip › Moustafa2015_data/Moustafa2015_Feedback/021.doc]

1 SticksPict	StimB	B	25	0 B 1 1 RT 285
2 SticksPict	StimB	B	25	0 A 0 0 RT 268
3 Green_Pict	StimC	B	0	25 A 0 1 RT 267
4 Green_Pict	StimC	A	0	25 B 0 0 RT 132
5 Green_Pict	StimC	A	0	25 B 0 0 RT 575
6 Green_Pict	StimC	A	0	25 A 1 1 RT 65
7 SticksPict	StimB	A	25	0 B 0 1 RT 212
8 Worms_Pict	StimD	B	0	25 B 1 1 RT 138
9 Worms_Pict	StimD	B	0	25 A 0 0 RT 137
10 CirclePict	StimA	A	25	0 B 0 0 RT 201
11 Worms_Pict	StimD	B	0	25 B 1 1 RT 274
12 Worms_Pict	StimD	B	0	25 B 1 1 RT 163
13 Worms_Pict	StimD	B	0	25 B 1 1 RT 98
14 SticksPict	StimB	B	25	0 B 1 1 RT 109
15 SticksPict	StimB	B	25	0 B 1 1 RT 82
16 SticksPict	StimB	B	25	0 B 1 1 RT 104
17 CirclePict	StimA	B	25	0 B 1 0 RT 101
18 Green_Pict	StimC	A	0	25 A 1 1 RT 105
19 SticksPict	StimB	A	25	0 B 0 1 RT 63
20 CirclePict	StimA	A	25	0 B 0 0 RT 58
21 Green_Pict	StimC	A	0	25 A 1 1 RT 74
22 Worms_Pict	StimD	B	0	25 B 1 1 RT 71
23 Green_Pict	StimC	A	0	25 A 1 1 RT 77
24 Green_Pict	StimC	A	0	25 A 1 1 RT 51
25 SticksPict	StimB	B	25	0 B 1 1 RT 99
26 Worms_Pict	StimD	A	0	25 B 0 1 RT 60
27 Worms_Pict	StimD	B	0	25 A 0 0 RT 78
28 CirclePict	StimA	A	25	0 B 0 0 RT 161
29 Worms_Pict	StimD	A	0	25 B 0 1 RT 54
30 CirclePict	StimA	A	25	0 B 0 0 RT 76
31 CirclePict	StimA	A	25	0 A 1 1 RT 53
32 CirclePict	StimA	B	25	0 A 0 1 RT 85
33 SticksPict	StimB	B	25	0 B 1 1 RT 51
34 Worms_Pict	StimD	B	0	25 A 0 0 RT 302
35 Green_Pict	StimC	B	0	25 A 0 1 RT 91
36 CirclePict	StimA	A	25	0 B 0 0 RT 60
37 SticksPict	StimB	B	25	0 B 1 1 RT 49
38 CirclePict	StimA	A	25	0 B 0 0 RT 144
39 Green_Pict	StimC	A	0	25 B 0 0 RT 80
40 CirclePict	StimA	A	25	0 B 0 0 RT 47
41 Worms_Pict	StimD	B	0	25 B 1 1 RT 58
42 Green_Pict	StimC	A	0	25 B 0 0 RT 456
43 Worms_Pict	StimD	A	0	25 A 1 0 RT 60
44 Worms_Pict	StimD	B	0	25 B 1 1 RT 99
45 Worms_Pict	StimD	B	0	25 B 1 1 RT 59
46 Worms_Pict	StimD	B	0	25 B 1 1 RT 51
47 Worms_Pict	StimD	B	0	25 B 1 1 RT 45
48 Green_Pict	StimC	A	0	25 A 1 1 RT 58
49 SticksPict	StimB	B	25	0 B 1 1 RT 237
50 SticksPict	StimB	B	25	0 B 1 1 RT 49
51 Worms_Pict	StimD	A	0	25 B 0 1 RT 120
52 Worms_Pict	StimD	B	0	25 A 0 0 RT 42
53 Green_Pict	StimC	A	0	25 A 1 1 RT 49
54 Green_Pict	StimC	A	0	25 A 1 1 RT 77
55 Green_Pict	StimC	B	0	25 A 0 1 RT 52
56 CirclePict	StimA	A	25	0 B 0 0 RT 176
57 Worms_Pict	StimD	B	0	25 B 1 1 RT 55
58 SticksPict	StimB	B	25	0 B 1 1 RT 49
59 CirclePict	StimA	A	25	0 B 0 0 RT 102
60 Green_Pict	StimC	A	0	25 B 0 0 RT 68
61 Green_Pict	StimC	A	0	25 A 1 1 RT 290
62 CirclePict	StimA	A	25	0 A 1 1 RT 62
63 Worms_Pict	StimD	B	0	25 A 0 0 RT 90
64 CirclePict	StimA	A	25	0 B 0 0 RT 65
65 Green_Pict	StimC	B	0	25 A 0 1 RT 68
66 CirclePict	StimA	B	25	0 B 1 0 RT 41
67 CirclePict	StimA	A	25	0 B 0 0 RT 28
68 SticksPict	StimB	A	25	0 B 0 1 RT 23
69 Green_Pict	StimC	A	0	25 B 0 0 RT 38
70 CirclePict	StimA	B	25	0 B 1 0 RT 66
71 CirclePict	StimA	A	25	0 B 0 0 RT 47
72 SticksPict	StimB	A	25	0 B 0 1 RT 152
73 SticksPict	StimB	B	25	0 A 0 0 RT 85
74 CirclePict	StimA	A	25	0 B 0 0 RT 51
75 SticksPict	StimB	B	25	0 B 1 1 RT 48
76 SticksPict	StimB	B	25	0 B 1 1 RT 82
77 Green_Pict	StimC	A	0	25 B 0 0 RT 63
78 SticksPict	StimB	B	25	0 B 1 1 RT 116
79 CirclePict	StimA	A	25	0 A 1 1 RT 68
80 SticksPict	StimB	B	25	0 B 1 1 RT 122
81 SticksPict	StimB	B	25	0 A 0 0 RT 101
82 Worms_Pict	StimD	B	0	25 B 1 1 RT 154
83 CirclePict	StimA	A	25	0 B 0 0 RT 241
84 Worms_Pict	StimD	A	0	25 B 0 1 RT 81
85 SticksPict	StimB	A	25	0 A 1 0 RT 34
86 Green_Pict	StimC	B	0	25 B 1 0 RT 114
87 Worms_Pict	StimD	B	0	25 A 0 0 RT 340
88 Green_Pict	StimC	A	0	25 B 0 0 RT 188
89 SticksPict	StimB	B	25	0 A 0 0 RT 50
90 CirclePict	StimA	A	25	0 B 0 0 RT 39
91 CirclePict	StimA	A	25	0 B 0 0 RT 32
92 CirclePict	StimA	B	25	0 B 1 0 RT 52
93 Green_Pict	StimC	A	0	25 B 0 0 RT 42
94 SticksPict	StimB	B	25	0 B 1 1 RT 73
95 Green_Pict	StimC	A	0	25 B 0 0 RT 37
96 CirclePict	StimA	A	25	0 B 0 0 RT 42
97 Green_Pict	StimC	A	0	25 B 0 0 RT 119
98 SticksPict	StimB	A	25	0 B 0 1 RT 42
99 Worms_Pict	StimD	A	0	25 B 0 1 RT 49
100 SticksPict	StimB	B	25	0 A 0 0 RT 55
101 Worms_Pict	StimD	B	0	25 B 1 1 RT 43
102 CirclePict	StimA	B	25	0 B 1 0 RT 45
103 Worms_Pict	StimD	B	0	25 B 1 1 RT 43
104 SticksPict	StimB	B	25	0 B 1 1 RT 41
105 SticksPict	StimB	B	25	0 B 1 1 RT 67
106 Green_Pict	StimC	A	0	25 A 1 1 RT 193
107 CirclePict	StimA	A	25	0 B 0 0 RT 59
108 Worms_Pict	StimD	B	0	25 B 1 1 RT 55
109 CirclePict	StimA	A	25	0 B 0 0 RT 36
110 Green_Pict	StimC	B	0	25 B 1 0 RT 349
111 Green_Pict	StimC	A	0	25 B 0 0 RT 6
112 Green_Pict	StimC	A	0	25 B 0 0 RT 56
113 Worms_Pict	StimD	B	0	25 A 0 0 RT 78
114 CirclePict	StimA	A	25	0 B 0 0 RT 70
115 Worms_Pict	StimD	B	0	25 B 1 1 RT 49
116 CirclePict	StimA	A	25	0 B 0 0 RT 187
117 Green_Pict	StimC	A	0	25 A 1 1 RT 40
118 SticksPict	StimB	B	25	0 B 1 1 RT 64
119 SticksPict	StimB	B	25	0 B 1 1 RT 60
120 Worms_Pict	StimD	B	0	25 A 0 0 RT 93
121 SticksPict	StimB	B	25	0 B 1 1 RT 93
122 SticksPict	StimB	B	25	0 B 1 1 RT 41
123 CirclePict	StimA	A	25	0 B 0 0 RT 66
124 CirclePict	StimA	A	25	0 A 1 1 RT 40
125 CirclePict	StimA	A	25	0 A 1 1 RT 85
126 SticksPict	StimB	B	25	0 B 1 1 RT 53
127 Green_Pict	StimC	A	0	25 B 0 0 RT 89
128 SticksPict	StimB	B	25	0 B 1 1 RT 40
129 CirclePict	StimA	A	25	0 A 1 1 RT 127
130 Green_Pict	StimC	A	0	25 A 1 1 RT 65
131 Green_Pict	StimC	B	0	25 A 0 1 RT 43
132 Worms_Pict	StimD	B	0	25 B 1 1 RT 98
133 SticksPict	StimB	B	25	0 B 1 1 RT 133
134 SticksPict	StimB	B	25	0 B 1 1 RT 63
135 Worms_Pict	StimD	B	0	25 A 0 0 RT 39
136 SticksPict	StimB	B	25	0 B 1 1 RT 53
137 Green_Pict	StimC	B	0	25 A 0 1 RT 87
138 Green_Pict	StimC	A	0	25 B 0 0 RT 39
139 SticksPict	StimB	A	25	0 B 0 1 RT 29
140 CirclePict	StimA	A	25	0 B 0 0 RT 230
141 Worms_Pict	StimD	A	0	25 B 0 1 RT 98
142 Green_Pict	StimC	A	0	25 A 1 1 RT 38
143 CirclePict	StimA	B	25	0 B 1 0 RT 77
144 Worms_Pict	StimD	B	0	25 B 1 1 RT 47
145 Worms_Pict	StimD	B	0	25 B 1 1 RT 44
146 Green_Pict	StimC	A	0	25 B 0 0 RT 46
147 CirclePict	StimA	B	25	0 B 1 0 RT 71
148 SticksPict	StimB	A	25	0 B 0 1 RT 217
149 SticksPict	StimB	B	25	0 B 1 1 RT 127
150 Worms_Pict	StimD	B	0	25 A 0 0 RT 535
151 Worms_Pict	StimD	B	0	25 B 1 1 RT 210
152 CirclePict	StimA	A	25	0 B 0 0 RT 426
153 Worms_Pict	StimD	B	0	25 B 1 1 RT 99
154 CirclePict	StimA	A	25	0 B 0 0 RT 96
155 Green_Pict	StimC	A	0	25 B 0 0 RT 156
156 Green_Pict	StimC	A	0	25 A 1 1 RT 22
157 CirclePict	StimA	A	25	0 B 0 0 RT 95
158 Worms_Pict	StimD	A	0	25 A 1 0 RT 87
159 Green_Pict	StimC	A	0	25 B 0 0 RT 29
160 Worms_Pict	StimD	B	0	25 B 1 1 RT 36
