# Supplementary material for: The Role of Informative and Ambiguous Feedback in Avoidance Behavior: Empirical and Computational Findings
Source: PLoS One. 2015 Dec 2;10(12):e0144083. doi: 10.1371/journal.pone.0144083 (PMC4668119; doi:10.1371/journal.pone.0144083)
Supplement: S2 File — Information contained in the file header describes how to use and run the program. (ZIP) [file pone.0144083.s002.zip › Moustafa2015_data/Moustafa2015_Feedback/022.doc]

1 CirclePict	StimD	B	0	25 A 0 0 RT 247
2 Worms_Pict	StimB	B	25	0 B 1 1 RT 322
3 CirclePict	StimD	A	0	25 B 0 1 RT 146
4 Green_Pict	StimA	A	25	0 A 1 1 RT 133
5 Green_Pict	StimA	A	25	0 B 0 0 RT 122
6 Worms_Pict	StimB	B	25	0 A 0 0 RT 135
7 Worms_Pict	StimB	B	25	0 B 1 1 RT 111
8 SticksPict	StimC	A	0	25 A 1 1 RT 102
9 SticksPict	StimC	A	0	25 A 1 1 RT 318
10 Green_Pict	StimA	A	25	0 A 1 1 RT 173
11 Worms_Pict	StimB	B	25	0 A 0 0 RT 85
12 CirclePict	StimD	B	0	25 B 1 1 RT 69
13 CirclePict	StimD	B	0	25 B 1 1 RT 55
14 Worms_Pict	StimB	A	25	0 A 1 0 RT 52
15 SticksPict	StimC	B	0	25 A 0 1 RT 49
16 SticksPict	StimC	A	0	25 A 1 1 RT 80
17 CirclePict	StimD	A	0	25 A 1 0 RT 162
18 SticksPict	StimC	A	0	25 A 1 1 RT 81
19 SticksPict	StimC	A	0	25 A 1 1 RT 59
20 Green_Pict	StimA	A	25	0 A 1 1 RT 102
21 SticksPict	StimC	A	0	25 A 1 1 RT 234
22 Worms_Pict	StimB	B	25	0 A 0 0 RT 416
23 Green_Pict	StimA	B	25	0 A 0 1 RT 45
24 SticksPict	StimC	A	0	25 B 0 0 RT 105
25 CirclePict	StimD	B	0	25 A 0 0 RT 22
26 Worms_Pict	StimB	B	25	0 A 0 0 RT 29
27 Green_Pict	StimA	A	25	0 A 1 1 RT 35
28 Green_Pict	StimA	A	25	0 A 1 1 RT 24
29 Green_Pict	StimA	A	25	0 A 1 1 RT 21
30 Worms_Pict	StimB	B	25	0 A 0 0 RT 30
31 CirclePict	StimD	B	0	25 A 0 0 RT 16
32 CirclePict	StimD	B	0	25 B 1 1 RT 26
33 CirclePict	StimD	B	0	25 B 1 1 RT 33
34 Worms_Pict	StimB	A	25	0 A 1 0 RT 39
35 CirclePict	StimD	B	0	25 B 1 1 RT 55
36 Green_Pict	StimA	A	25	0 A 1 1 RT 38
37 Green_Pict	StimA	B	25	0 A 0 1 RT 20
38 SticksPict	StimC	A	0	25 A 1 1 RT 56
39 SticksPict	StimC	B	0	25 A 0 1 RT 32
40 Worms_Pict	StimB	B	25	0 A 0 0 RT 39
41 SticksPict	StimC	A	0	25 A 1 1 RT 35
42 Worms_Pict	StimB	B	25	0 A 0 0 RT 32
43 SticksPict	StimC	A	0	25 A 1 1 RT 35
44 Worms_Pict	StimB	B	25	0 A 0 0 RT 33
45 Green_Pict	StimA	B	25	0 A 0 1 RT 25
46 Green_Pict	StimA	A	25	0 A 1 1 RT 22
47 CirclePict	StimD	B	0	25 A 0 0 RT 22
48 CirclePict	StimD	B	0	25 B 1 1 RT 27
49 Green_Pict	StimA	A	25	0 A 1 1 RT 31
50 SticksPict	StimC	A	0	25 A 1 1 RT 56
51 Green_Pict	StimA	A	25	0 A 1 1 RT 36
52 SticksPict	StimC	A	0	25 A 1 1 RT 44
53 Worms_Pict	StimB	B	25	0 A 0 0 RT 43
54 CirclePict	StimD	A	0	25 B 0 1 RT 42
55 Worms_Pict	StimB	B	25	0 A 0 0 RT 41
56 Worms_Pict	StimB	B	25	0 A 0 0 RT 37
57 Worms_Pict	StimB	A	25	0 A 1 0 RT 30
58 Worms_Pict	StimB	B	25	0 A 0 0 RT 25
59 CirclePict	StimD	B	0	25 B 1 1 RT 63
60 Green_Pict	StimA	A	25	0 A 1 1 RT 34
61 Green_Pict	StimA	A	25	0 A 1 1 RT 25
62 CirclePict	StimD	B	0	25 B 1 1 RT 48
63 SticksPict	StimC	B	0	25 A 0 1 RT 50
64 SticksPict	StimC	A	0	25 B 0 0 RT 35
65 CirclePict	StimD	B	0	25 B 1 1 RT 84
66 CirclePict	StimD	B	0	25 B 1 1 RT 30
67 Worms_Pict	StimB	A	25	0 A 1 0 RT 38
68 SticksPict	StimC	B	0	25 B 1 0 RT 78
69 CirclePict	StimD	B	0	25 B 1 1 RT 54
70 CirclePict	StimD	A	0	25 B 0 1 RT 36
71 SticksPict	StimC	A	0	25 A 1 1 RT 60
72 Green_Pict	StimA	A	25	0 A 1 1 RT 25
73 SticksPict	StimC	A	0	25 A 1 1 RT 46
74 Worms_Pict	StimB	B	25	0 A 0 0 RT 29
75 Worms_Pict	StimB	B	25	0 A 0 0 RT 22
76 Green_Pict	StimA	A	25	0 A 1 1 RT 30
77 Green_Pict	StimA	A	25	0 A 1 1 RT 22
78 Green_Pict	StimA	B	25	0 A 0 1 RT 24
79 SticksPict	StimC	A	0	25 A 1 1 RT 38
80 CirclePict	StimD	B	0	25 A 0 0 RT 41
81 Worms_Pict	StimB	B	25	0 A 0 0 RT 34
82 SticksPict	StimC	A	0	25 B 0 0 RT 57
83 SticksPict	StimC	A	0	25 A 1 1 RT 33
84 Green_Pict	StimA	A	25	0 A 1 1 RT 37
85 Green_Pict	StimA	A	25	0 A 1 1 RT 23
86 SticksPict	StimC	A	0	25 A 1 1 RT 55
87 Worms_Pict	StimB	B	25	0 A 0 0 RT 29
88 CirclePict	StimD	B	0	25 B 1 1 RT 92
89 SticksPict	StimC	A	0	25 A 1 1 RT 51
90 Green_Pict	StimA	A	25	0 A 1 1 RT 26
91 Worms_Pict	StimB	B	25	0 A 0 0 RT 32
92 SticksPict	StimC	B	0	25 A 0 1 RT 61
93 Green_Pict	StimA	A	25	0 A 1 1 RT 35
94 CirclePict	StimD	B	0	25 B 1 1 RT 36
95 SticksPict	StimC	A	0	25 B 0 0 RT 29
96 Worms_Pict	StimB	B	25	0 A 0 0 RT 45
97 Green_Pict	StimA	A	25	0 A 1 1 RT 34
98 CirclePict	StimD	B	0	25 A 0 0 RT 66
99 Green_Pict	StimA	A	25	0 A 1 1 RT 26
100 CirclePict	StimD	A	0	25 B 0 1 RT 30
101 CirclePict	StimD	B	0	25 A 0 0 RT 55
102 SticksPict	StimC	A	0	25 B 0 0 RT 85
103 Worms_Pict	StimB	B	25	0 A 0 0 RT 26
104 Green_Pict	StimA	B	25	0 A 0 1 RT 29
105 Green_Pict	StimA	B	25	0 A 0 1 RT 35
106 Worms_Pict	StimB	A	25	0 A 1 0 RT 39
107 CirclePict	StimD	B	0	25 A 0 0 RT 38
108 Worms_Pict	StimB	B	25	0 A 0 0 RT 36
109 Green_Pict	StimA	A	25	0 A 1 1 RT 36
110 SticksPict	StimC	A	0	25 A 1 1 RT 61
111 SticksPict	StimC	B	0	25 A 0 1 RT 23
112 Worms_Pict	StimB	B	25	0 A 0 0 RT 30
113 SticksPict	StimC	A	0	25 A 1 1 RT 47
114 Green_Pict	StimA	A	25	0 A 1 1 RT 34
115 CirclePict	StimD	B	0	25 s RT 95
116 CirclePict	StimD	B	0	25 B 1 1 RT 206
117 CirclePict	StimD	B	0	25 s RT 94
118 CirclePict	StimD	A	0	25 A 1 0 RT 67
119 Worms_Pict	StimB	A	25	0 A 1 0 RT 39
120 Worms_Pict	StimB	B	25	0 A 0 0 RT 35
121 Green_Pict	StimA	A	25	0 A 1 1 RT 41
122 Worms_Pict	StimB	B	25	0 A 0 0 RT 51
123 Worms_Pict	StimB	B	25	0 A 0 0 RT 30
124 Green_Pict	StimA	A	25	0 A 1 1 RT 33
125 SticksPict	StimC	B	0	25 s RT 69
126 Worms_Pict	StimB	B	25	0 A 0 0 RT 66
127 Green_Pict	StimA	B	25	0 A 0 1 RT 31
128 SticksPict	StimC	A	0	25 s RT 104
129 CirclePict	StimD	B	0	25 s RT 97
130 Worms_Pict	StimB	B	25	0 A 0 0 RT 44
131 SticksPict	StimC	A	0	25 s RT 53
132 Green_Pict	StimA	A	25	0 A 1 1 RT 35
133 SticksPict	StimC	A	0	25 s RT 50
134 CirclePict	StimD	B	0	25 s RT 46
135 Worms_Pict	StimB	B	25	0 A 0 0 RT 56
136 CirclePict	StimD	B	0	25 s RT 43
137 CirclePict	StimD	A	0	25 s RT 36
138 Green_Pict	StimA	A	25	0 A 1 1 RT 25
139 SticksPict	StimC	A	0	25 s RT 34
140 Worms_Pict	StimB	B	25	0 A 0 0 RT 37
141 Worms_Pict	StimB	A	25	0 A 1 0 RT 41
142 CirclePict	StimD	B	0	25 s RT 34
143 SticksPict	StimC	A	0	25 s RT 35
144 CirclePict	StimD	B	0	25 s RT 31
145 Green_Pict	StimA	A	25	0 A 1 1 RT 20
146 Worms_Pict	StimB	B	25	0 A 0 0 RT 24
147 CirclePict	StimD	B	0	25 s RT 46
148 Worms_Pict	StimB	A	25	0 A 1 0 RT 34
149 CirclePict	StimD	A	0	25 s RT 37
150 Green_Pict	StimA	A	25	0 A 1 1 RT 27
151 CirclePict	StimD	B	0	25 s RT 30
152 Green_Pict	StimA	B	25	0 A 0 1 RT 20
153 CirclePict	StimD	B	0	25 s RT 35
154 SticksPict	StimC	A	0	25 s RT 45
155 SticksPict	StimC	A	0	25 s RT 34
156 Worms_Pict	StimB	B	25	0 A 0 0 RT 27
157 Green_Pict	StimA	A	25	0 A 1 1 RT 23
158 SticksPict	StimC	B	0	25 s RT 37
159 Green_Pict	StimA	A	25	0 A 1 1 RT 20
160 SticksPict	StimC	A	0	25 s RT 31
