# Supplementary material for: The Role of Informative and Ambiguous Feedback in Avoidance Behavior: Empirical and Computational Findings
Source: PLoS One. 2015 Dec 2;10(12):e0144083. doi: 10.1371/journal.pone.0144083 (PMC4668119; doi:10.1371/journal.pone.0144083)
Supplement: S2 File — Information contained in the file header describes how to use and run the program. (ZIP) [file pone.0144083.s002.zip › Moustafa2015_data/Moustafa2015_Feedback/023.doc]

1 Worms_Pict	StimA	A	25	0 A 1 1 RT 348
2 CirclePict	StimB	B	25	0 A 0 0 RT 351
3 Green_Pict	StimC	A	0	25 B 0 0 RT 191
4 Worms_Pict	StimA	A	25	0 B 0 0 RT 91
5 SticksPict	StimD	B	0	25 B 1 1 RT 87
6 Green_Pict	StimC	A	0	25 A 1 1 RT 149
7 Worms_Pict	StimA	B	25	0 A 0 1 RT 98
8 CirclePict	StimB	B	25	0 A 0 0 RT 82
9 Green_Pict	StimC	A	0	25 B 0 0 RT 43
10 Worms_Pict	StimA	A	25	0 A 1 1 RT 52
11 Green_Pict	StimC	B	0	25 A 0 1 RT 74
12 SticksPict	StimD	A	0	25 A 1 0 RT 25
13 SticksPict	StimD	B	0	25 A 0 0 RT 40
14 SticksPict	StimD	A	0	25 B 0 1 RT 31
15 SticksPict	StimD	B	0	25 B 1 1 RT 29
16 Green_Pict	StimC	A	0	25 B 0 0 RT 17
17 SticksPict	StimD	B	0	25 A 0 0 RT 34
18 SticksPict	StimD	B	0	25 B 1 1 RT 24
19 Worms_Pict	StimA	B	25	0 B 1 0 RT 30
20 Green_Pict	StimC	A	0	25 B 0 0 RT 24
21 CirclePict	StimB	A	25	0 A 1 0 RT 30
22 Green_Pict	StimC	A	0	25 B 0 0 RT 40
23 CirclePict	StimB	B	25	0 A 0 0 RT 26
24 Green_Pict	StimC	A	0	25 A 1 1 RT 20
25 Worms_Pict	StimA	A	25	0 A 1 1 RT 14
26 Worms_Pict	StimA	A	25	0 A 1 1 RT 15
27 Green_Pict	StimC	A	0	25 A 1 1 RT 15
28 CirclePict	StimB	B	25	0 A 0 0 RT 15
29 CirclePict	StimB	B	25	0 A 0 0 RT 12
30 CirclePict	StimB	A	25	0 A 1 0 RT 12
31 SticksPict	StimD	B	0	25 A 0 0 RT 18
32 Green_Pict	StimC	B	0	25 A 0 1 RT 21
33 SticksPict	StimD	B	0	25 B 1 1 RT 14
34 Worms_Pict	StimA	A	25	0 B 0 0 RT 18
35 Worms_Pict	StimA	A	25	0 B 0 0 RT 14
36 CirclePict	StimB	B	25	0 B 1 1 RT 35
37 Worms_Pict	StimA	A	25	0 B 0 0 RT 19
38 CirclePict	StimB	B	25	0 B 1 1 RT 14
39 SticksPict	StimD	B	0	25 B 1 1 RT 17
40 CirclePict	StimB	B	25	0 B 1 1 RT 15
41 SticksPict	StimD	B	0	25 B 1 1 RT 20
42 Worms_Pict	StimA	A	25	0 B 0 0 RT 14
43 SticksPict	StimD	A	0	25 B 0 1 RT 15
44 SticksPict	StimD	B	0	25 A 0 0 RT 14
45 CirclePict	StimB	B	25	0 A 0 0 RT 13
46 CirclePict	StimB	B	25	0 A 0 0 RT 26
47 SticksPict	StimD	B	0	25 A 0 0 RT 11
48 SticksPict	StimD	A	0	25 A 1 0 RT 16
49 Green_Pict	StimC	A	0	25 A 1 1 RT 4
50 Worms_Pict	StimA	B	25	0 A 0 1 RT 0
51 CirclePict	StimB	A	25	0 A 1 0 RT 0
52 CirclePict	StimB	B	25	0 A 0 0 RT 12
53 CirclePict	StimB	B	25	0 A 0 0 RT 11
54 SticksPict	StimD	B	0	25 A 0 0 RT 14
55 Worms_Pict	StimA	A	25	0 A 1 1 RT 0
56 Green_Pict	StimC	A	0	25 A 1 1 RT 2
57 CirclePict	StimB	A	25	0 A 1 0 RT 21
58 SticksPict	StimD	B	0	25 B 1 1 RT 17
59 Green_Pict	StimC	A	0	25 B 0 0 RT 19
60 Green_Pict	StimC	A	0	25 B 0 0 RT 27
61 CirclePict	StimB	B	25	0 B 1 1 RT 1
62 Green_Pict	StimC	A	0	25 B 0 0 RT 2
63 SticksPict	StimD	B	0	25 B 1 1 RT 0
64 CirclePict	StimB	B	25	0 B 1 1 RT 20
65 Worms_Pict	StimA	A	25	0 B 0 0 RT 16
66 Worms_Pict	StimA	A	25	0 B 0 0 RT 21
67 Green_Pict	StimC	B	0	25 B 1 0 RT 15
68 Green_Pict	StimC	A	0	25 B 0 0 RT 13
69 Green_Pict	StimC	A	0	25 A 1 1 RT 0
70 Worms_Pict	StimA	A	25	0 A 1 1 RT 16
71 Green_Pict	StimC	A	0	25 A 1 1 RT 28
72 Worms_Pict	StimA	A	25	0 A 1 1 RT 23
73 SticksPict	StimD	B	0	25 A 0 0 RT 47
74 Worms_Pict	StimA	A	25	0 B 0 0 RT 0
75 SticksPict	StimD	B	0	25 A 0 0 RT 13
76 CirclePict	StimB	B	25	0 B 1 1 RT 12
77 Worms_Pict	StimA	B	25	0 B 1 0 RT 13
78 Green_Pict	StimC	B	0	25 B 1 0 RT 14
79 CirclePict	StimB	B	25	0 B 1 1 RT 0
80 Worms_Pict	StimA	A	25	0 B 0 0 RT 11
81 SticksPict	StimD	B	0	25 B 1 1 RT 19
82 Worms_Pict	StimA	A	25	0 B 0 0 RT 11
83 CirclePict	StimB	B	25	0 A 0 0 RT 21
84 CirclePict	StimB	A	25	0 A 1 0 RT 0
85 Worms_Pict	StimA	A	25	0 B 0 0 RT 17
86 Worms_Pict	StimA	A	25	0 B 0 0 RT 14
87 CirclePict	StimB	B	25	0 A 0 0 RT 16
88 Green_Pict	StimC	A	0	25 B 0 0 RT 0
89 Green_Pict	StimC	A	0	25 A 1 1 RT 12
90 SticksPict	StimD	B	0	25 B 1 1 RT 0
91 SticksPict	StimD	A	0	25 A 1 0 RT 17
92 Green_Pict	StimC	A	0	25 B 0 0 RT 22
93 CirclePict	StimB	B	25	0 A 0 0 RT 7
94 CirclePict	StimB	B	25	0 A 0 0 RT 0
95 Green_Pict	StimC	B	0	25 A 0 1 RT 7
96 Green_Pict	StimC	A	0	25 A 1 1 RT 4
97 CirclePict	StimB	B	25	0 A 0 0 RT 19
98 Worms_Pict	StimA	A	25	0 A 1 1 RT 20
99 Green_Pict	StimC	A	0	25 A 1 1 RT 18
100 SticksPict	StimD	B	0	25 A 0 0 RT 22
101 Green_Pict	StimC	A	0	25 B 0 0 RT 35
102 CirclePict	StimB	A	25	0 A 1 0 RT 16
103 SticksPict	StimD	A	0	25 A 1 0 RT 16
104 SticksPict	StimD	B	0	25 A 0 0 RT 31
105 CirclePict	StimB	B	25	0 B 1 1 RT 10
106 CirclePict	StimB	B	25	0 B 1 1 RT 98
107 Green_Pict	StimC	A	0	25 B 0 0 RT 119
108 SticksPict	StimD	B	0	25 A 0 0 RT 11
109 SticksPict	StimD	B	0	25 A 0 0 RT 6
110 Worms_Pict	StimA	B	25	0 A 0 1 RT 2
111 SticksPict	StimD	B	0	25 A 0 0 RT 0
112 Worms_Pict	StimA	A	25	0 A 1 1 RT 2
113 Worms_Pict	StimA	A	25	0 A 1 1 RT 0
114 SticksPict	StimD	B	0	25 A 0 0 RT 4
115 Worms_Pict	StimA	A	25	0 A 1 1 RT 0
116 Green_Pict	StimC	A	0	25 A 1 1 RT 0
117 Worms_Pict	StimA	A	25	0 A 1 1 RT 4
118 Worms_Pict	StimA	B	25	0 A 0 1 RT 16
119 CirclePict	StimB	B	25	0 B 1 1 RT 13
120 Green_Pict	StimC	B	0	25 B 1 0 RT 0
121 CirclePict	StimB	B	25	0 B 1 1 RT 12
122 SticksPict	StimD	B	0	25 B 1 1 RT 5
123 SticksPict	StimD	B	0	25 A 0 0 RT 0
124 CirclePict	StimB	B	25	0 B 1 1 RT 2
125 Green_Pict	StimC	A	0	25 B 0 0 RT 5
126 Worms_Pict	StimA	A	25	0 B 0 0 RT 18
127 Green_Pict	StimC	A	0	25 A 1 1 RT 12
128 CirclePict	StimB	B	25	0 B 1 1 RT 0
129 SticksPict	StimD	B	0	25 B 1 1 RT 14
130 SticksPict	StimD	B	0	25 B 1 1 RT 0
131 CirclePict	StimB	B	25	0 A 0 0 RT 18
132 CirclePict	StimB	B	25	0 B 1 1 RT 0
133 CirclePict	StimB	A	25	0 A 1 0 RT 72
134 Worms_Pict	StimA	A	25	0 B 0 0 RT 120
135 Worms_Pict	StimA	A	25	0 B 0 0 RT 24
136 Green_Pict	StimC	A	0	25 A 1 1 RT 16
137 SticksPict	StimD	B	0	25 A 0 0 RT 15
138 SticksPict	StimD	B	0	25 A 0 0 RT 18
139 Worms_Pict	StimA	A	25	0 B 0 0 RT 12
140 Green_Pict	StimC	B	0	25 A 0 1 RT 16
141 Green_Pict	StimC	A	0	25 B 0 0 RT 20
142 SticksPict	StimD	A	0	25 A 1 0 RT 5
143 CirclePict	StimB	A	25	0 A 1 0 RT 0
144 SticksPict	StimD	B	0	25 A 0 0 RT 0
145 SticksPict	StimD	B	0	25 A 0 0 RT 0
146 SticksPict	StimD	A	0	25 A 1 0 RT 2
147 Worms_Pict	StimA	B	25	0 B 1 0 RT 1
148 Green_Pict	StimC	A	0	25 B 0 0 RT 0
149 CirclePict	StimB	B	25	0 A 0 0 RT 3
150 Worms_Pict	StimA	A	25	0 B 0 0 RT 0
151 Worms_Pict	StimA	B	25	0 A 0 1 RT 0
152 Green_Pict	StimC	B	0	25 A 0 1 RT 0
153 CirclePict	StimB	B	25	0 A 0 0 RT 0
154 Green_Pict	StimC	A	0	25 A 1 1 RT 0
155 Green_Pict	StimC	A	0	25 A 1 1 RT 0
156 Green_Pict	StimC	A	0	25 B 0 0 RT 0
157 CirclePict	StimB	B	25	0 B 1 1 RT 1
158 Worms_Pict	StimA	A	25	0 B 0 0 RT 0
159 Worms_Pict	StimA	A	25	0 B 0 0 RT 14
160 Worms_Pict	StimA	A	25	0 B 0 0 RT 0
