# Supplementary material for: The Role of Informative and Ambiguous Feedback in Avoidance Behavior: Empirical and Computational Findings
Source: PLoS One. 2015 Dec 2;10(12):e0144083. doi: 10.1371/journal.pone.0144083 (PMC4668119; doi:10.1371/journal.pone.0144083)
Supplement: S2 File — Information contained in the file header describes how to use and run the program. (ZIP) [file pone.0144083.s002.zip › Moustafa2015_data/Moustafa2015_Feedback/024.doc]

1 Green_Pict	StimA	A	25	0 A 1 1 RT 371
2 Worms_Pict	StimD	B	0	25 B 1 1 RT 128
3 SticksPict	StimC	A	0	25 A 1 1 RT 146
4 SticksPict	StimC	A	0	25 B 0 0 RT 146
5 Green_Pict	StimA	A	25	0 A 1 1 RT 187
6 Green_Pict	StimA	A	25	0 A 1 1 RT 125
7 Worms_Pict	StimD	B	0	25 B 1 1 RT 100
8 Worms_Pict	StimD	B	0	25 B 1 1 RT 103
9 Green_Pict	StimA	A	25	0 A 1 1 RT 69
10 SticksPict	StimC	A	0	25 A 1 1 RT 133
11 Green_Pict	StimA	B	25	0 A 0 1 RT 76
12 SticksPict	StimC	A	0	25 A 1 1 RT 69
13 CirclePict	StimB	A	25	0 A 1 0 RT 95
14 CirclePict	StimB	B	25	0 A 0 0 RT 74
15 Green_Pict	StimA	B	25	0 A 0 1 RT 65
16 CirclePict	StimB	B	25	0 A 0 0 RT 66
17 SticksPict	StimC	A	0	25 A 1 1 RT 61
18 CirclePict	StimB	B	25	0 A 0 0 RT 57
19 Green_Pict	StimA	A	25	0 A 1 1 RT 61
20 Worms_Pict	StimD	B	0	25 B 1 1 RT 93
21 Worms_Pict	StimD	B	0	25 B 1 1 RT 67
22 SticksPict	StimC	A	0	25 A 1 1 RT 69
23 CirclePict	StimB	B	25	0 A 0 0 RT 75
24 CirclePict	StimB	A	25	0 A 1 0 RT 230
25 Green_Pict	StimA	A	25	0 A 1 1 RT 84
26 SticksPict	StimC	A	0	25 A 1 1 RT 95
27 SticksPict	StimC	B	0	25 B 1 0 RT 60
28 Worms_Pict	StimD	B	0	25 B 1 1 RT 124
29 CirclePict	StimB	B	25	0 A 0 0 RT 91
30 CirclePict	StimB	B	25	0 B 1 1 RT 136
31 Worms_Pict	StimD	A	0	25 B 0 1 RT 103
32 Worms_Pict	StimD	B	0	25 A 0 0 RT 90
33 CirclePict	StimB	B	25	0 A 0 0 RT 58
34 Worms_Pict	StimD	A	0	25 B 0 1 RT 102
35 Green_Pict	StimA	A	25	0 A 1 1 RT 55
36 Green_Pict	StimA	A	25	0 A 1 1 RT 82
37 SticksPict	StimC	A	0	25 A 1 1 RT 60
38 CirclePict	StimB	B	25	0 A 0 0 RT 68
39 Worms_Pict	StimD	B	0	25 B 1 1 RT 65
40 SticksPict	StimC	B	0	25 A 0 1 RT 84
41 Green_Pict	StimA	A	25	0 B 0 0 RT 58
42 CirclePict	StimB	B	25	0 A 0 0 RT 46
43 Green_Pict	StimA	B	25	0 B 1 0 RT 68
44 Green_Pict	StimA	A	25	0 A 1 1 RT 80
45 CirclePict	StimB	B	25	0 B 1 1 RT 61
46 SticksPict	StimC	A	0	25 B 0 0 RT 66
47 SticksPict	StimC	A	0	25 A 1 1 RT 28
48 CirclePict	StimB	B	25	0 A 0 0 RT 107
49 Worms_Pict	StimD	B	0	25 B 1 1 RT 55
50 Worms_Pict	StimD	B	0	25 B 1 1 RT 63
51 Worms_Pict	StimD	B	0	25 A 0 0 RT 62
52 CirclePict	StimB	A	25	0 A 1 0 RT 71
53 CirclePict	StimB	B	25	0 B 1 1 RT 69
54 Green_Pict	StimA	A	25	0 A 1 1 RT 55
55 Worms_Pict	StimD	A	0	25 B 0 1 RT 59
56 Worms_Pict	StimD	B	0	25 A 0 0 RT 86
57 SticksPict	StimC	B	0	25 B 1 0 RT 48
58 Worms_Pict	StimD	B	0	25 B 1 1 RT 76
59 SticksPict	StimC	A	0	25 B 0 0 RT 63
60 Worms_Pict	StimD	B	0	25 B 1 1 RT 56
61 Green_Pict	StimA	B	25	0 A 0 1 RT 60
62 CirclePict	StimB	B	25	0 A 0 0 RT 74
63 Green_Pict	StimA	A	25	0 A 1 1 RT 138
64 Worms_Pict	StimD	A	0	25 B 0 1 RT 53
65 SticksPict	StimC	B	0	25 A 0 1 RT 52
66 SticksPict	StimC	A	0	25 B 0 0 RT 58
67 SticksPict	StimC	A	0	25 A 1 1 RT 136
68 Green_Pict	StimA	A	25	0 B 0 0 RT 58
69 Green_Pict	StimA	A	25	0 A 1 1 RT 57
70 Green_Pict	StimA	A	25	0 B 0 0 RT 123
71 SticksPict	StimC	A	0	25 A 1 1 RT 47
72 SticksPict	StimC	A	0	25 B 0 0 RT 44
73 Worms_Pict	StimD	B	0	25 A 0 0 RT 35
74 CirclePict	StimB	B	25	0 B 1 1 RT 62
75 SticksPict	StimC	A	0	25 A 1 1 RT 50
76 Worms_Pict	StimD	B	0	25 B 1 1 RT 57
77 Green_Pict	StimA	A	25	0 A 1 1 RT 74
78 CirclePict	StimB	B	25	0 B 1 1 RT 40
79 CirclePict	StimB	A	25	0 B 0 1 RT 42
80 CirclePict	StimB	B	25	0 B 1 1 RT 50
81 SticksPict	StimC	A	0	25 B 0 0 RT 62
82 Worms_Pict	StimD	B	0	25 B 1 1 RT 44
83 Green_Pict	StimA	A	25	0 A 1 1 RT 42
84 CirclePict	StimB	B	25	0 B 1 1 RT 35
85 CirclePict	StimB	A	25	0 A 1 0 RT 45
86 Worms_Pict	StimD	B	0	25 B 1 1 RT 45
87 CirclePict	StimB	B	25	0 A 0 0 RT 41
88 Worms_Pict	StimD	B	0	25 B 1 1 RT 44
89 SticksPict	StimC	B	0	25 B 1 0 RT 56
90 Green_Pict	StimA	A	25	0 A 1 1 RT 46
91 SticksPict	StimC	A	0	25 A 1 1 RT 51
92 Worms_Pict	StimD	B	0	25 B 1 1 RT 76
93 CirclePict	StimB	B	25	0 A 0 0 RT 45
94 Worms_Pict	StimD	A	0	25 B 0 1 RT 55
95 Green_Pict	StimA	B	25	0 A 0 1 RT 94
96 SticksPict	StimC	B	0	25 A 0 1 RT 59
97 Green_Pict	StimA	A	25	0 A 1 1 RT 54
98 CirclePict	StimB	B	25	0 A 0 0 RT 93
99 CirclePict	StimB	A	25	0 A 1 0 RT 68
100 SticksPict	StimC	A	0	25 A 1 1 RT 65
101 CirclePict	StimB	B	25	0 B 1 1 RT 34
102 CirclePict	StimB	B	25	0 B 1 1 RT 84
103 Worms_Pict	StimD	A	0	25 A 1 0 RT 51
104 Green_Pict	StimA	B	25	0 A 0 1 RT 58
105 Worms_Pict	StimD	B	0	25 B 1 1 RT 40
106 Green_Pict	StimA	A	25	0 B 0 0 RT 23
107 Green_Pict	StimA	A	25	0 A 1 1 RT 35
108 SticksPict	StimC	A	0	25 A 1 1 RT 38
109 CirclePict	StimB	B	25	0 B 1 1 RT 21
110 SticksPict	StimC	A	0	25 B 0 0 RT 17
111 Green_Pict	StimA	A	25	0 A 1 1 RT 31
112 SticksPict	StimC	A	0	25 B 0 0 RT 26
113 Green_Pict	StimA	A	25	0 B 0 0 RT 18
114 Green_Pict	StimA	A	25	0 B 0 0 RT 59
115 Worms_Pict	StimD	B	0	25 A 0 0 RT 46
116 Worms_Pict	StimD	B	0	25 B 1 1 RT 26
117 SticksPict	StimC	A	0	25 A 1 1 RT 22
118 SticksPict	StimC	A	0	25 A 1 1 RT 51
119 Worms_Pict	StimD	B	0	25 B 1 1 RT 26
120 CirclePict	StimB	B	25	0 B 1 1 RT 34
121 CirclePict	StimB	B	25	0 A 0 0 RT 64
122 Worms_Pict	StimD	B	0	25 B 1 1 RT 60
123 CirclePict	StimB	B	25	0 A 0 0 RT 32
124 CirclePict	StimB	B	25	0 B 1 1 RT 32
125 Worms_Pict	StimD	B	0	25 A 0 0 RT 32
126 CirclePict	StimB	B	25	0 B 1 1 RT 31
127 SticksPict	StimC	A	0	25 B 0 0 RT 80
128 CirclePict	StimB	A	25	0 A 1 0 RT 35
129 Green_Pict	StimA	B	25	0 A 0 1 RT 37
130 SticksPict	StimC	B	0	25 A 0 1 RT 65
131 CirclePict	StimB	B	25	0 A 0 0 RT 47
132 SticksPict	StimC	A	0	25 A 1 1 RT 55
133 Green_Pict	StimA	A	25	0 A 1 1 RT 43
134 SticksPict	StimC	A	0	25 B 0 0 RT 53
135 Green_Pict	StimA	A	25	0 A 1 1 RT 64
136 Worms_Pict	StimD	A	0	25 B 0 1 RT 42
137 Worms_Pict	StimD	B	0	25 A 0 0 RT 43
138 SticksPict	StimC	A	0	25 B 0 0 RT 96
139 SticksPict	StimC	A	0	25 A 1 1 RT 34
140 Green_Pict	StimA	A	25	0 B 0 0 RT 35
141 Green_Pict	StimA	A	25	0 A 1 1 RT 28
142 SticksPict	StimC	A	0	25 A 1 1 RT 33
143 SticksPict	StimC	A	0	25 B 0 0 RT 37
144 Worms_Pict	StimD	B	0	25 B 1 1 RT 45
145 Worms_Pict	StimD	A	0	25 A 1 0 RT 57
146 Green_Pict	StimA	B	25	0 B 1 0 RT 50
147 Green_Pict	StimA	A	25	0 A 1 1 RT 43
148 CirclePict	StimB	B	25	0 A 0 0 RT 53
149 Green_Pict	StimA	A	25	0 B 0 0 RT 34
150 SticksPict	StimC	B	0	25 A 0 1 RT 76
151 SticksPict	StimC	A	0	25 B 0 0 RT 31
152 Worms_Pict	StimD	B	0	25 A 0 0 RT 31
153 CirclePict	StimB	B	25	0 A 0 0 RT 44
154 Worms_Pict	StimD	B	0	25 A 0 0 RT 76
155 Green_Pict	StimA	A	25	0 A 1 1 RT 42
156 CirclePict	StimB	A	25	0 A 1 0 RT 39
157 Green_Pict	StimA	A	25	0 B 0 0 RT 52
158 Worms_Pict	StimD	B	0	25 B 1 1 RT 61
159 CirclePict	StimB	B	25	0 A 0 0 RT 49
160 Worms_Pict	StimD	B	0	25 B 1 1 RT 56
