# Supplementary material for: The Role of Informative and Ambiguous Feedback in Avoidance Behavior: Empirical and Computational Findings
Source: PLoS One. 2015 Dec 2;10(12):e0144083. doi: 10.1371/journal.pone.0144083 (PMC4668119; doi:10.1371/journal.pone.0144083)
Supplement: S2 File — Information contained in the file header describes how to use and run the program. (ZIP) [file pone.0144083.s002.zip › Moustafa2015_data/Moustafa2015_Feedback/025.doc]

1 CirclePict	StimB	B	25	0 A 0 0 RT 68
2 Green_Pict	StimA	A	25	0 B 0 0 RT 179
3 Worms_Pict	StimC	A	0	25 A 1 1 RT 116
4 SticksPict	StimD	B	0	25 B 1 1 RT 100
5 Worms_Pict	StimC	B	0	25 A 0 1 RT 70
6 SticksPict	StimD	B	0	25 A 0 0 RT 68
7 CirclePict	StimB	B	25	0 A 0 0 RT 113
8 CirclePict	StimB	B	25	0 B 1 1 RT 139
9 CirclePict	StimB	A	25	0 A 1 0 RT 122
10 Worms_Pict	StimC	A	0	25 B 0 0 RT 63
11 Worms_Pict	StimC	A	0	25 A 1 1 RT 66
12 Worms_Pict	StimC	A	0	25 A 1 1 RT 116
13 Worms_Pict	StimC	A	0	25 B 0 0 RT 91
14 Green_Pict	StimA	B	25	0 A 0 1 RT 162
15 Green_Pict	StimA	B	25	0 B 1 0 RT 125
16 SticksPict	StimD	A	0	25 A 1 0 RT 110
17 SticksPict	StimD	B	0	25 B 1 1 RT 54
18 Green_Pict	StimA	A	25	0 B 0 0 RT 72
19 SticksPict	StimD	B	0	25 B 1 1 RT 69
20 CirclePict	StimB	B	25	0 B 1 1 RT 74
21 Green_Pict	StimA	A	25	0 B 0 0 RT 86
22 Green_Pict	StimA	A	25	0 A 1 1 RT 83
23 SticksPict	StimD	B	0	25 B 1 1 RT 75
24 Green_Pict	StimA	A	25	0 A 1 1 RT 86
25 Worms_Pict	StimC	A	0	25 B 0 0 RT 102
26 CirclePict	StimB	B	25	0 A 0 0 RT 103
27 Worms_Pict	StimC	A	0	25 A 1 1 RT 60
28 CirclePict	StimB	B	25	0 A 0 0 RT 97
29 Green_Pict	StimA	A	25	0 A 1 1 RT 82
30 SticksPict	StimD	B	0	25 A 0 0 RT 85
31 CirclePict	StimB	B	25	0 A 0 0 RT 63
32 SticksPict	StimD	B	0	25 B 1 1 RT 87
33 CirclePict	StimB	A	25	0 A 1 0 RT 115
34 Green_Pict	StimA	A	25	0 B 0 0 RT 53
35 SticksPict	StimD	B	0	25 A 0 0 RT 168
36 Green_Pict	StimA	A	25	0 B 0 0 RT 173
37 SticksPict	StimD	A	0	25 B 0 1 RT 110
38 Worms_Pict	StimC	B	0	25 A 0 1 RT 67
39 Worms_Pict	StimC	A	0	25 B 0 0 RT 155
40 CirclePict	StimB	B	25	0 A 0 0 RT 143
41 Green_Pict	StimA	A	25	0 B 0 0 RT 212
42 Worms_Pict	StimC	A	0	25 A 1 1 RT 57
43 Green_Pict	StimA	A	25	0 A 1 1 RT 58
44 Green_Pict	StimA	B	25	0 B 1 0 RT 67
45 CirclePict	StimB	B	25	0 B 1 1 RT 156
46 Worms_Pict	StimC	A	0	25 A 1 1 RT 62
47 CirclePict	StimB	B	25	0 B 1 1 RT 80
48 Green_Pict	StimA	B	25	0 A 0 1 RT 50
49 CirclePict	StimB	B	25	0 B 1 1 RT 51
50 Green_Pict	StimA	A	25	0 A 1 1 RT 110
51 CirclePict	StimB	A	25	0 B 0 1 RT 37
52 Worms_Pict	StimC	A	0	25 A 1 1 RT 32
53 CirclePict	StimB	A	25	0 B 0 1 RT 25
54 Worms_Pict	StimC	A	0	25 A 1 1 RT 42
55 CirclePict	StimB	B	25	0 B 1 1 RT 31
56 Worms_Pict	StimC	A	0	25 A 1 1 RT 31
57 Worms_Pict	StimC	A	0	25 B 0 0 RT 32
58 Worms_Pict	StimC	B	0	25 A 0 1 RT 57
59 SticksPict	StimD	A	0	25 A 1 0 RT 56
60 SticksPict	StimD	B	0	25 B 1 1 RT 28
61 CirclePict	StimB	B	25	0 B 1 1 RT 25
62 CirclePict	StimB	B	25	0 A 0 0 RT 20
63 CirclePict	StimB	B	25	0 A 0 0 RT 169
64 Green_Pict	StimA	A	25	0 B 0 0 RT 22
65 Worms_Pict	StimC	A	0	25 A 1 1 RT 28
66 SticksPict	StimD	B	0	25 B 1 1 RT 112
67 SticksPict	StimD	B	0	25 B 1 1 RT 73
68 SticksPict	StimD	B	0	25 A 0 0 RT 46
69 Green_Pict	StimA	A	25	0 A 1 1 RT 50
70 Green_Pict	StimA	A	25	0 B 0 0 RT 120
71 SticksPict	StimD	B	0	25 B 1 1 RT 73
72 SticksPict	StimD	B	0	25 s RT 169
73 Green_Pict	StimA	A	25	0 A 1 1 RT 165
74 SticksPict	StimD	B	0	25 s RT 42
75 Green_Pict	StimA	A	25	0 A 1 1 RT 166
76 Worms_Pict	StimC	B	0	25 s RT 63
77 Worms_Pict	StimC	A	0	25 A 1 1 RT 63
78 SticksPict	StimD	A	0	25 A 1 0 RT 45
79 CirclePict	StimB	B	25	0 A 0 0 RT 139
80 SticksPict	StimD	B	0	25 A 0 0 RT 54
81 Worms_Pict	StimC	A	0	25 B 0 0 RT 122
82 CirclePict	StimB	A	25	0 A 1 0 RT 110
83 CirclePict	StimB	B	25	0 B 1 1 RT 80
84 SticksPict	StimD	B	0	25 B 1 1 RT 51
85 Green_Pict	StimA	B	25	0 B 1 0 RT 55
86 SticksPict	StimD	B	0	25 B 1 1 RT 154
87 CirclePict	StimB	B	25	0 B 1 1 RT 139
88 CirclePict	StimB	A	25	0 A 1 0 RT 169
89 CirclePict	StimB	B	25	0 B 1 1 RT 76
90 Worms_Pict	StimC	A	0	25 B 0 0 RT 94
91 Green_Pict	StimA	A	25	0 B 0 0 RT 105
92 Green_Pict	StimA	A	25	0 A 1 1 RT 74
93 SticksPict	StimD	A	0	25 B 0 1 RT 74
94 SticksPict	StimD	B	0	25 B 1 1 RT 68
95 Green_Pict	StimA	A	25	0 B 0 0 RT 102
96 CirclePict	StimB	B	25	0 A 0 0 RT 75
97 SticksPict	StimD	B	0	25 A 0 0 RT 66
98 Worms_Pict	StimC	A	0	25 A 1 1 RT 50
99 Worms_Pict	StimC	A	0	25 s RT 53
100 SticksPict	StimD	B	0	25 B 1 1 RT 142
101 Green_Pict	StimA	A	25	0 B 0 0 RT 26
102 SticksPict	StimD	B	0	25 A 0 0 RT 48
103 CirclePict	StimB	B	25	0 A 0 0 RT 53
104 Worms_Pict	StimC	A	0	25 B 0 0 RT 69
105 CirclePict	StimB	B	25	0 A 0 0 RT 46
106 Green_Pict	StimA	A	25	0 A 1 1 RT 47
107 CirclePict	StimB	B	25	0 B 1 1 RT 17
108 Green_Pict	StimA	A	25	0 B 0 0 RT 25
109 SticksPict	StimD	B	0	25 B 1 1 RT 18
110 Worms_Pict	StimC	A	0	25 A 1 1 RT 57
111 Green_Pict	StimA	A	25	0 A 1 1 RT 76
112 Worms_Pict	StimC	A	0	25 A 1 1 RT 32
113 Green_Pict	StimA	A	25	0 B 0 0 RT 21
114 CirclePict	StimB	B	25	0 B 1 1 RT 13
115 Green_Pict	StimA	B	25	0 B 1 0 RT 22
116 Worms_Pict	StimC	A	0	25 A 1 1 RT 27
117 SticksPict	StimD	B	0	25 B 1 1 RT 12
118 SticksPict	StimD	A	0	25 B 0 1 RT 16
119 Worms_Pict	StimC	B	0	25 A 0 1 RT 19
120 Worms_Pict	StimC	B	0	25 A 0 1 RT 13
121 CirclePict	StimB	B	25	0 A 0 0 RT 56
122 SticksPict	StimD	B	0	25 A 0 0 RT 11
123 CirclePict	StimB	B	25	0 B 1 1 RT 41
124 SticksPict	StimD	B	0	25 B 1 1 RT 37
125 Worms_Pict	StimC	B	0	25 B 1 0 RT 204
126 SticksPict	StimD	B	0	25 A 0 0 RT 83
127 Worms_Pict	StimC	A	0	25 A 1 1 RT 112
128 SticksPict	StimD	B	0	25 B 1 1 RT 60
129 Green_Pict	StimA	A	25	0 A 1 1 RT 92
130 CirclePict	StimB	A	25	0 A 1 0 RT 89
131 SticksPict	StimD	B	0	25 B 1 1 RT 69
132 SticksPict	StimD	B	0	25 B 1 1 RT 85
133 CirclePict	StimB	B	25	0 B 1 1 RT 94
134 Green_Pict	StimA	A	25	0 B 0 0 RT 97
135 SticksPict	StimD	A	0	25 A 1 0 RT 77
136 SticksPict	StimD	B	0	25 B 1 1 RT 71
137 Green_Pict	StimA	A	25	0 A 1 1 RT 61
138 Worms_Pict	StimC	B	0	25 B 1 0 RT 92
139 CirclePict	StimB	B	25	0 A 0 0 RT 128
140 SticksPict	StimD	B	0	25 B 1 1 RT 47
141 CirclePict	StimB	A	25	0 A 1 0 RT 60
142 Green_Pict	StimA	B	25	0 B 1 0 RT 60
143 Green_Pict	StimA	A	25	0 A 1 1 RT 52
144 Worms_Pict	StimC	A	0	25 A 1 1 RT 48
145 Worms_Pict	StimC	A	0	25 B 0 0 RT 100
146 Green_Pict	StimA	A	25	0 A 1 1 RT 61
147 Worms_Pict	StimC	A	0	25 A 1 1 RT 57
148 Green_Pict	StimA	A	25	0 A 1 1 RT 152
149 CirclePict	StimB	B	25	0 A 0 0 RT 63
150 Worms_Pict	StimC	A	0	25 A 1 1 RT 54
151 Worms_Pict	StimC	A	0	25 A 1 1 RT 62
152 Green_Pict	StimA	A	25	0 A 1 1 RT 67
153 CirclePict	StimB	B	25	0 A 0 0 RT 89
154 CirclePict	StimB	B	25	0 B 1 1 RT 63
155 Worms_Pict	StimC	A	0	25 B 0 0 RT 65
156 Green_Pict	StimA	A	25	0 A 1 1 RT 56
157 Green_Pict	StimA	B	25	0 B 1 0 RT 47
158 CirclePict	StimB	B	25	0 A 0 0 RT 225
159 Worms_Pict	StimC	A	0	25 A 1 1 RT 87
160 SticksPict	StimD	A	0	25 B 0 1 RT 80
