# Supplementary material for: The Role of Informative and Ambiguous Feedback in Avoidance Behavior: Empirical and Computational Findings
Source: PLoS One. 2015 Dec 2;10(12):e0144083. doi: 10.1371/journal.pone.0144083 (PMC4668119; doi:10.1371/journal.pone.0144083)
Supplement: S2 File — Information contained in the file header describes how to use and run the program. (ZIP) [file pone.0144083.s002.zip › Moustafa2015_data/Moustafa2015_Feedback/026.doc]

1 CirclePict	StimB	B	25	0 A 0 0 RT 318
2 CirclePict	StimB	B	25	0 A 0 0 RT 286
3 Green_Pict	StimA	A	25	0 B 0 0 RT 954
4 Worms_Pict	StimD	A	0	25 A 1 0 RT 239
5 Worms_Pict	StimD	B	0	25 B 1 1 RT 216
6 SticksPict	StimC	B	0	25 B 1 0 RT 221
7 Green_Pict	StimA	A	25	0 B 0 0 RT 58
8 CirclePict	StimB	B	25	0 A 0 0 RT 41
9 Worms_Pict	StimD	B	0	25 A 0 0 RT 94
10 Green_Pict	StimA	A	25	0 A 1 1 RT 142
11 Worms_Pict	StimD	A	0	25 B 0 1 RT 116
12 Green_Pict	StimA	A	25	0 A 1 1 RT 99
13 Worms_Pict	StimD	B	0	25 A 0 0 RT 65
14 Green_Pict	StimA	A	25	0 A 1 1 RT 51
15 Worms_Pict	StimD	B	0	25 B 1 1 RT 48
16 SticksPict	StimC	A	0	25 A 1 1 RT 202
17 CirclePict	StimB	B	25	0 B 1 1 RT 103
18 SticksPict	StimC	B	0	25 B 1 0 RT 120
19 SticksPict	StimC	A	0	25 B 0 0 RT 82
20 SticksPict	StimC	A	0	25 A 1 1 RT 172
21 CirclePict	StimB	B	25	0 B 1 1 RT 301
22 SticksPict	StimC	A	0	25 B 0 0 RT 79
23 Green_Pict	StimA	A	25	0 B 0 0 RT 67
24 Worms_Pict	StimD	B	0	25 B 1 1 RT 47
25 SticksPict	StimC	A	0	25 A 1 1 RT 74
26 SticksPict	StimC	A	0	25 A 1 1 RT 43
27 Green_Pict	StimA	B	25	0 B 1 0 RT 196
28 Green_Pict	StimA	A	25	0 B 0 0 RT 44
29 Green_Pict	StimA	A	25	0 B 0 0 RT 59
30 CirclePict	StimB	A	25	0 B 0 1 RT 104
31 SticksPict	StimC	A	0	25 B 0 0 RT 52
32 Green_Pict	StimA	B	25	0 B 1 0 RT 45
33 SticksPict	StimC	A	0	25 A 1 1 RT 38
34 CirclePict	StimB	B	25	0 B 1 1 RT 46
35 Worms_Pict	StimD	B	0	25 B 1 1 RT 53
36 Worms_Pict	StimD	B	0	25 B 1 1 RT 33
37 CirclePict	StimB	B	25	0 A 0 0 RT 69
38 Worms_Pict	StimD	B	0	25 B 1 1 RT 38
39 CirclePict	StimB	B	25	0 B 1 1 RT 65
40 CirclePict	StimB	A	25	0 B 0 1 RT 34
41 SticksPict	StimC	A	0	25 A 1 1 RT 66
42 SticksPict	StimC	A	0	25 A 1 1 RT 27
43 CirclePict	StimB	B	25	0 B 1 1 RT 41
44 SticksPict	StimC	A	0	25 A 1 1 RT 81
45 Green_Pict	StimA	A	25	0 B 0 0 RT 44
46 CirclePict	StimB	B	25	0 B 1 1 RT 48
47 Worms_Pict	StimD	A	0	25 B 0 1 RT 44
48 Worms_Pict	StimD	B	0	25 A 0 0 RT 35
49 CirclePict	StimB	B	25	0 B 1 1 RT 172
50 CirclePict	StimB	B	25	0 B 1 1 RT 100
51 SticksPict	StimC	B	0	25 A 0 1 RT 64
52 Green_Pict	StimA	A	25	0 B 0 0 RT 37
53 CirclePict	StimB	B	25	0 B 1 1 RT 44
54 Green_Pict	StimA	A	25	0 B 0 0 RT 49
55 CirclePict	StimB	B	25	0 B 1 1 RT 42
56 CirclePict	StimB	A	25	0 B 0 1 RT 34
57 SticksPict	StimC	A	0	25 B 0 0 RT 123
58 Green_Pict	StimA	A	25	0 B 0 0 RT 38
59 Worms_Pict	StimD	B	0	25 A 0 0 RT 134
60 Green_Pict	StimA	B	25	0 B 1 0 RT 354
61 SticksPict	StimC	A	0	25 A 1 1 RT 118
62 SticksPict	StimC	A	0	25 A 1 1 RT 36
63 Green_Pict	StimA	A	25	0 B 0 0 RT 47
64 SticksPict	StimC	A	0	25 A 1 1 RT 41
65 Worms_Pict	StimD	B	0	25 A 0 0 RT 67
66 SticksPict	StimC	A	0	25 A 1 1 RT 54
67 Worms_Pict	StimD	B	0	25 A 0 0 RT 42
68 SticksPict	StimC	B	0	25 A 0 1 RT 68
69 Worms_Pict	StimD	B	0	25 B 1 1 RT 44
70 Green_Pict	StimA	B	25	0 B 1 0 RT 43
71 Green_Pict	StimA	A	25	0 B 0 0 RT 43
72 Worms_Pict	StimD	A	0	25 B 0 1 RT 62
73 Worms_Pict	StimD	B	0	25 A 0 0 RT 37
74 Worms_Pict	StimD	B	0	25 B 1 1 RT 103
75 CirclePict	StimB	A	25	0 B 0 1 RT 195
76 Green_Pict	StimA	A	25	0 B 0 0 RT 42
77 CirclePict	StimB	B	25	0 B 1 1 RT 45
78 CirclePict	StimB	B	25	0 B 1 1 RT 44
79 Worms_Pict	StimD	B	0	25 B 1 1 RT 60
80 Green_Pict	StimA	A	25	0 B 0 0 RT 40
81 CirclePict	StimB	B	25	0 B 1 1 RT 39
82 CirclePict	StimB	B	25	0 B 1 1 RT 37
83 Green_Pict	StimA	B	25	0 B 1 0 RT 40
84 SticksPict	StimC	A	0	25 A 1 1 RT 55
85 Green_Pict	StimA	A	25	0 B 0 0 RT 39
86 Worms_Pict	StimD	B	0	25 A 0 0 RT 180
87 Green_Pict	StimA	B	25	0 B 1 0 RT 36
88 Green_Pict	StimA	A	25	0 B 0 0 RT 45
89 Worms_Pict	StimD	B	0	25 A 0 0 RT 119
90 CirclePict	StimB	A	25	0 B 0 1 RT 39
91 Worms_Pict	StimD	B	0	25 B 1 1 RT 399
92 CirclePict	StimB	B	25	0 B 1 1 RT 65
93 Green_Pict	StimA	A	25	0 B 0 0 RT 38
94 Worms_Pict	StimD	A	0	25 B 0 1 RT 103
95 Worms_Pict	StimD	B	0	25 A 0 0 RT 46
96 Green_Pict	StimA	A	25	0 B 0 0 RT 41
97 Green_Pict	StimA	A	25	0 B 0 0 RT 26
98 Green_Pict	StimA	A	25	0 B 0 0 RT 31
99 SticksPict	StimC	A	0	25 A 1 1 RT 131
100 SticksPict	StimC	A	0	25 A 1 1 RT 29
101 Worms_Pict	StimD	B	0	25 A 0 0 RT 34
102 SticksPict	StimC	A	0	25 A 1 1 RT 52
103 Worms_Pict	StimD	B	0	25 A 0 0 RT 45
104 Worms_Pict	StimD	B	0	25 A 0 0 RT 33
105 SticksPict	StimC	B	0	25 A 0 1 RT 41
106 CirclePict	StimB	B	25	0 B 1 1 RT 39
107 CirclePict	StimB	B	25	0 B 1 1 RT 26
108 Green_Pict	StimA	A	25	0 B 0 0 RT 22
109 CirclePict	StimB	B	25	0 B 1 1 RT 19
110 SticksPict	StimC	B	0	25 B 1 0 RT 13
111 CirclePict	StimB	B	25	0 B 1 1 RT 18
112 CirclePict	StimB	B	25	0 B 1 1 RT 26
113 CirclePict	StimB	A	25	0 B 0 1 RT 17
114 Green_Pict	StimA	A	25	0 B 0 0 RT 34
115 SticksPict	StimC	A	0	25 B 0 0 RT 20
116 Worms_Pict	StimD	A	0	25 B 0 1 RT 18
117 Worms_Pict	StimD	B	0	25 B 1 1 RT 28
118 SticksPict	StimC	A	0	25 B 0 0 RT 66
119 SticksPict	StimC	A	0	25 B 0 0 RT 31
120 SticksPict	StimC	A	0	25 A 1 1 RT 31
121 Green_Pict	StimA	A	25	0 B 0 0 RT 28
122 SticksPict	StimC	A	0	25 A 1 1 RT 58
123 CirclePict	StimB	B	25	0 B 1 1 RT 35
124 Worms_Pict	StimD	A	0	25 A 1 0 RT 82
125 Green_Pict	StimA	A	25	0 B 0 0 RT 35
126 SticksPict	StimC	A	0	25 A 1 1 RT 54
127 Green_Pict	StimA	A	25	0 B 0 0 RT 33
128 Worms_Pict	StimD	B	0	25 B 1 1 RT 52
129 CirclePict	StimB	B	25	0 B 1 1 RT 35
130 Worms_Pict	StimD	B	0	25 A 0 0 RT 29
131 Green_Pict	StimA	A	25	0 B 0 0 RT 33
132 CirclePict	StimB	B	25	0 B 1 1 RT 33
133 Green_Pict	StimA	A	25	0 B 0 0 RT 34
134 SticksPict	StimC	A	0	25 A 1 1 RT 55
135 Worms_Pict	StimD	B	0	25 A 0 0 RT 160
136 Green_Pict	StimA	B	25	0 B 1 0 RT 29
137 Worms_Pict	StimD	B	0	25 B 1 1 RT 94
138 Green_Pict	StimA	A	25	0 B 0 0 RT 50
139 Worms_Pict	StimD	B	0	25 B 1 1 RT 39
140 SticksPict	StimC	A	0	25 A 1 1 RT 56
141 SticksPict	StimC	A	0	25 A 1 1 RT 143
142 CirclePict	StimB	B	25	0 B 1 1 RT 39
143 Worms_Pict	StimD	A	0	25 A 1 0 RT 51
144 Green_Pict	StimA	A	25	0 B 0 0 RT 37
145 SticksPict	StimC	B	0	25 A 0 1 RT 71
146 CirclePict	StimB	B	25	0 B 1 1 RT 35
147 SticksPict	StimC	A	0	25 B 0 0 RT 160
148 SticksPict	StimC	A	0	25 A 1 1 RT 39
149 CirclePict	StimB	B	25	0 B 1 1 RT 36
150 CirclePict	StimB	A	25	0 B 0 1 RT 36
151 Worms_Pict	StimD	B	0	25 A 0 0 RT 90
152 Green_Pict	StimA	B	25	0 B 1 0 RT 35
153 SticksPict	StimC	A	0	25 B 0 0 RT 48
154 CirclePict	StimB	B	25	0 B 1 1 RT 50
155 Worms_Pict	StimD	B	0	25 A 0 0 RT 41
156 Worms_Pict	StimD	B	0	25 A 0 0 RT 62
157 CirclePict	StimB	B	25	0 B 1 1 RT 28
158 Green_Pict	StimA	A	25	0 B 0 0 RT 34
159 SticksPict	StimC	B	0	25 A 0 1 RT 44
160 CirclePict	StimB	A	25	0 B 0 1 RT 30
