# Supplementary material for: The Role of Informative and Ambiguous Feedback in Avoidance Behavior: Empirical and Computational Findings
Source: PLoS One. 2015 Dec 2;10(12):e0144083. doi: 10.1371/journal.pone.0144083 (PMC4668119; doi:10.1371/journal.pone.0144083)
Supplement: S2 File — Information contained in the file header describes how to use and run the program. (ZIP) [file pone.0144083.s002.zip › Moustafa2015_data/Moustafa2015_Feedback/027.doc]

1 CirclePict	StimC	A	0	25 A 1 1 RT 366
2 SticksPict	StimA	A	25	0 A 1 1 RT 147
3 Worms_Pict	StimD	B	0	25 A 0 0 RT 197
4 SticksPict	StimA	A	25	0 A 1 1 RT 182
5 CirclePict	StimC	A	0	25 B 0 0 RT 125
6 Worms_Pict	StimD	B	0	25 B 1 1 RT 87
7 SticksPict	StimA	B	25	0 B 1 0 RT 299
8 CirclePict	StimC	A	0	25 A 1 1 RT 252
9 CirclePict	StimC	A	0	25 A 1 1 RT 130
10 CirclePict	StimC	A	0	25 A 1 1 RT 128
11 Green_Pict	StimB	B	25	0 B 1 1 RT 111
12 SticksPict	StimA	A	25	0 B 0 0 RT 113
13 Green_Pict	StimB	B	25	0 A 0 0 RT 79
14 Green_Pict	StimB	B	25	0 A 0 0 RT 75
15 CirclePict	StimC	A	0	25 B 0 0 RT 230
16 SticksPict	StimA	A	25	0 A 1 1 RT 66
17 Green_Pict	StimB	B	25	0 A 0 0 RT 70
18 Green_Pict	StimB	B	25	0 A 0 0 RT 132
19 SticksPict	StimA	B	25	0 B 1 0 RT 125
20 Worms_Pict	StimD	B	0	25 B 1 1 RT 74
21 Green_Pict	StimB	A	25	0 B 0 1 RT 55
22 Green_Pict	StimB	B	25	0 B 1 1 RT 142
23 SticksPict	StimA	A	25	0 A 1 1 RT 64
24 SticksPict	StimA	A	25	0 A 1 1 RT 53
25 Worms_Pict	StimD	B	0	25 B 1 1 RT 56
26 Worms_Pict	StimD	B	0	25 A 0 0 RT 35
27 SticksPict	StimA	A	25	0 B 0 0 RT 28
28 Worms_Pict	StimD	A	0	25 B 0 1 RT 56
29 Worms_Pict	StimD	A	0	25 A 1 0 RT 43
30 CirclePict	StimC	A	0	25 A 1 1 RT 100
31 CirclePict	StimC	B	0	25 A 0 1 RT 90
32 Worms_Pict	StimD	B	0	25 B 1 1 RT 38
33 SticksPict	StimA	A	25	0 B 0 0 RT 25
34 Worms_Pict	StimD	B	0	25 B 1 1 RT 110
35 CirclePict	StimC	A	0	25 B 0 0 RT 102
36 Green_Pict	StimB	A	25	0 A 1 0 RT 39
37 Green_Pict	StimB	B	25	0 A 0 0 RT 96
38 Worms_Pict	StimD	B	0	25 B 1 1 RT 44
39 CirclePict	StimC	B	0	25 A 0 1 RT 52
40 Green_Pict	StimB	B	25	0 B 1 1 RT 49
41 Green_Pict	StimB	B	25	0 B 1 1 RT 35
42 Green_Pict	StimB	B	25	0 B 1 1 RT 107
43 Worms_Pict	StimD	B	0	25 A 0 0 RT 101
44 CirclePict	StimC	A	0	25 B 0 0 RT 35
45 Green_Pict	StimB	B	25	0 A 0 0 RT 39
46 SticksPict	StimA	A	25	0 B 0 0 RT 44
47 Worms_Pict	StimD	B	0	25 A 0 0 RT 60
48 SticksPict	StimA	A	25	0 B 0 0 RT 24
49 Worms_Pict	StimD	B	0	25 B 1 1 RT 37
50 SticksPict	StimA	A	25	0 B 0 0 RT 40
51 Worms_Pict	StimD	B	0	25 B 1 1 RT 31
52 Worms_Pict	StimD	B	0	25 B 1 1 RT 28
53 Green_Pict	StimB	B	25	0 A 0 0 RT 51
54 CirclePict	StimC	A	0	25 A 1 1 RT 35
55 Green_Pict	StimB	B	25	0 A 0 0 RT 37
56 Worms_Pict	StimD	A	0	25 B 0 1 RT 36
57 Worms_Pict	StimD	A	0	25 A 1 0 RT 60
58 SticksPict	StimA	B	25	0 A 0 1 RT 34
59 Green_Pict	StimB	B	25	0 A 0 0 RT 44
60 Green_Pict	StimB	A	25	0 A 1 0 RT 30
61 CirclePict	StimC	A	0	25 A 1 1 RT 30
62 Worms_Pict	StimD	B	0	25 A 0 0 RT 36
63 SticksPict	StimA	A	25	0 B 0 0 RT 21
64 Green_Pict	StimB	A	25	0 A 1 0 RT 19
65 Green_Pict	StimB	B	25	0 B 1 1 RT 47
66 CirclePict	StimC	A	0	25 B 0 0 RT 98
67 CirclePict	StimC	A	0	25 A 1 1 RT 47
68 SticksPict	StimA	A	25	0 A 1 1 RT 283
69 SticksPict	StimA	B	25	0 A 0 1 RT 41
70 SticksPict	StimA	A	25	0 A 1 1 RT 32
71 CirclePict	StimC	A	0	25 A 1 1 RT 35
72 CirclePict	StimC	B	0	25 A 0 1 RT 0
73 CirclePict	StimC	A	0	25 B 0 0 RT 66
74 CirclePict	StimC	B	0	25 A 0 1 RT 69
75 Worms_Pict	StimD	B	0	25 B 1 1 RT 32
76 SticksPict	StimA	A	25	0 B 0 0 RT 30
77 SticksPict	StimA	A	25	0 B 0 0 RT 22
78 Worms_Pict	StimD	B	0	25 B 1 1 RT 23
79 Green_Pict	StimB	B	25	0 B 1 1 RT 19
80 CirclePict	StimC	A	0	25 B 0 0 RT 23
81 Worms_Pict	StimD	B	0	25 A 0 0 RT 39
82 CirclePict	StimC	A	0	25 B 0 0 RT 37
83 SticksPict	StimA	A	25	0 B 0 0 RT 0
84 SticksPict	StimA	A	25	0 A 1 1 RT 95
85 Green_Pict	StimB	B	25	0 A 0 0 RT 71
86 SticksPict	StimA	A	25	0 A 1 1 RT 114
87 Green_Pict	StimB	B	25	0 A 0 0 RT 50
88 Worms_Pict	StimD	B	0	25 B 1 1 RT 86
89 Green_Pict	StimB	B	25	0 B 1 1 RT 37
90 CirclePict	StimC	A	0	25 B 0 0 RT 183
91 CirclePict	StimC	A	0	25 A 1 1 RT 101
92 CirclePict	StimC	A	0	25 B 0 0 RT 86
93 Green_Pict	StimB	B	25	0 A 0 0 RT 52
94 Green_Pict	StimB	A	25	0 A 1 0 RT 39
95 Worms_Pict	StimD	B	0	25 A 0 0 RT 42
96 Green_Pict	StimB	B	25	0 A 0 0 RT 51
97 Worms_Pict	StimD	B	0	25 B 1 1 RT 73
98 Green_Pict	StimB	B	25	0 B 1 1 RT 79
99 Green_Pict	StimB	A	25	0 B 0 1 RT 39
100 Worms_Pict	StimD	B	0	25 A 0 0 RT 37
101 SticksPict	StimA	A	25	0 B 0 0 RT 29
102 CirclePict	StimC	A	0	25 A 1 1 RT 54
103 SticksPict	StimA	B	25	0 A 0 1 RT 106
104 CirclePict	StimC	A	0	25 A 1 1 RT 59
105 Worms_Pict	StimD	B	0	25 A 0 0 RT 115
106 SticksPict	StimA	A	25	0 A 1 1 RT 46
107 SticksPict	StimA	B	25	0 A 0 1 RT 32
108 SticksPict	StimA	A	25	0 A 1 1 RT 38
109 SticksPict	StimA	A	25	0 A 1 1 RT 33
110 CirclePict	StimC	B	0	25 B 1 0 RT 197
111 Worms_Pict	StimD	A	0	25 B 0 1 RT 134
112 CirclePict	StimC	A	0	25 A 1 1 RT 36
113 SticksPict	StimA	A	25	0 B 0 0 RT 32
114 Worms_Pict	StimD	A	0	25 A 1 0 RT 22
115 Worms_Pict	StimD	B	0	25 B 1 1 RT 25
116 CirclePict	StimC	B	0	25 A 0 1 RT 28
117 Green_Pict	StimB	B	25	0 B 1 1 RT 27
118 CirclePict	StimC	A	0	25 A 1 1 RT 39
119 Worms_Pict	StimD	B	0	25 B 1 1 RT 25
120 Green_Pict	StimB	B	25	0 A 0 0 RT 29
121 Green_Pict	StimB	B	25	0 B 1 1 RT 17
122 SticksPict	StimA	A	25	0 A 1 1 RT 18
123 CirclePict	StimC	B	0	25 B 1 0 RT 32
124 Worms_Pict	StimD	B	0	25 A 0 0 RT 23
125 Worms_Pict	StimD	A	0	25 B 0 1 RT 20
126 CirclePict	StimC	A	0	25 A 1 1 RT 26
127 CirclePict	StimC	A	0	25 B 0 0 RT 18
128 Green_Pict	StimB	B	25	0 A 0 0 RT 23
129 SticksPict	StimA	A	25	0 B 0 0 RT 19
130 Green_Pict	StimB	B	25	0 A 0 0 RT 15
131 CirclePict	StimC	A	0	25 B 0 0 RT 23
132 CirclePict	StimC	A	0	25 A 1 1 RT 19
133 CirclePict	StimC	A	0	25 B 0 0 RT 36
134 Worms_Pict	StimD	B	0	25 A 0 0 RT 33
135 Worms_Pict	StimD	B	0	25 B 1 1 RT 22
136 CirclePict	StimC	B	0	25 A 0 1 RT 36
137 Green_Pict	StimB	B	25	0 B 1 1 RT 29
138 Worms_Pict	StimD	B	0	25 A 0 0 RT 41
139 Green_Pict	StimB	B	25	0 B 1 1 RT 25
140 SticksPict	StimA	A	25	0 B 0 0 RT 33
141 Green_Pict	StimB	A	25	0 A 1 0 RT 42
142 CirclePict	StimC	A	0	25 B 0 0 RT 31
143 SticksPict	StimA	A	25	0 A 1 1 RT 27
144 Worms_Pict	StimD	B	0	25 B 1 1 RT 138
145 Worms_Pict	StimD	B	0	25 A 0 0 RT 58
146 SticksPict	StimA	A	25	0 B 0 0 RT 23
147 Worms_Pict	StimD	A	0	25 B 0 1 RT 41
148 Worms_Pict	StimD	B	0	25 B 1 1 RT 36
149 CirclePict	StimC	A	0	25 B 0 0 RT 41
150 SticksPict	StimA	B	25	0 A 0 1 RT 22
151 Worms_Pict	StimD	B	0	25 B 1 1 RT 22
152 Green_Pict	StimB	A	25	0 A 1 0 RT 19
153 SticksPict	StimA	A	25	0 B 0 0 RT 22
154 SticksPict	StimA	A	25	0 A 1 1 RT 17
155 Green_Pict	StimB	B	25	0 B 1 1 RT 20
156 SticksPict	StimA	A	25	0 A 1 1 RT 16
157 CirclePict	StimC	A	0	25 B 0 0 RT 22
158 SticksPict	StimA	B	25	0 A 0 1 RT 24
159 Green_Pict	StimB	B	25	0 B 1 1 RT 18
160 Green_Pict	StimB	B	25	0 B 1 1 RT 42
