# Supplementary material for: The Role of Informative and Ambiguous Feedback in Avoidance Behavior: Empirical and Computational Findings
Source: PLoS One. 2015 Dec 2;10(12):e0144083. doi: 10.1371/journal.pone.0144083 (PMC4668119; doi:10.1371/journal.pone.0144083)
Supplement: S2 File — Information contained in the file header describes how to use and run the program. (ZIP) [file pone.0144083.s002.zip › Moustafa2015_data/Moustafa2015_Feedback/028.doc]

1 Green_Pict	StimD	B	0	25 B 1 1 RT 863
2 Worms_Pict	StimC	A	0	25 A 1 1 RT 272
3 CirclePict	StimA	B	25	0 B 1 0 RT 223
4 SticksPict	StimB	B	25	0 B 1 1 RT 197
5 SticksPict	StimB	B	25	0 A 0 0 RT 207
6 CirclePict	StimA	A	25	0 A 1 1 RT 242
7 Green_Pict	StimD	B	0	25 A 0 0 RT 179
8 CirclePict	StimA	A	25	0 B 0 0 RT 242
9 Worms_Pict	StimC	A	0	25 B 0 0 RT 139
10 Worms_Pict	StimC	B	0	25 A 0 1 RT 99
11 Green_Pict	StimD	B	0	25 A 0 0 RT 92
12 Worms_Pict	StimC	A	0	25 B 0 0 RT 55
13 SticksPict	StimB	A	25	0 B 0 1 RT 145
14 Green_Pict	StimD	A	0	25 A 1 0 RT 151
15 CirclePict	StimA	A	25	0 A 1 1 RT 127
16 SticksPict	StimB	B	25	0 A 0 0 RT 81
17 Worms_Pict	StimC	A	0	25 A 1 1 RT 124
18 Green_Pict	StimD	B	0	25 B 1 1 RT 66
19 CirclePict	StimA	A	25	0 B 0 0 RT 200
20 SticksPict	StimB	B	25	0 B 1 1 RT 122
21 Green_Pict	StimD	B	0	25 A 0 0 RT 109
22 Worms_Pict	StimC	A	0	25 A 1 1 RT 118
23 CirclePict	StimA	A	25	0 A 1 1 RT 141
24 CirclePict	StimA	A	25	0 B 0 0 RT 158
25 SticksPict	StimB	B	25	0 A 0 0 RT 50
26 Green_Pict	StimD	B	0	25 A 0 0 RT 67
27 CirclePict	StimA	A	25	0 A 1 1 RT 69
28 SticksPict	StimB	B	25	0 B 1 1 RT 232
29 SticksPict	StimB	B	25	0 B 1 1 RT 122
30 Green_Pict	StimD	B	0	25 A 0 0 RT 83
31 Worms_Pict	StimC	A	0	25 A 1 1 RT 59
32 CirclePict	StimA	A	25	0 A 1 1 RT 129
33 SticksPict	StimB	A	25	0 B 0 1 RT 200
34 Green_Pict	StimD	B	0	25 B 1 1 RT 104
35 CirclePict	StimA	B	25	0 B 1 0 RT 81
36 Green_Pict	StimD	A	0	25 A 1 0 RT 53
37 SticksPict	StimB	B	25	0 A 0 0 RT 159
38 Worms_Pict	StimC	B	0	25 A 0 1 RT 37
39 Worms_Pict	StimC	A	0	25 A 1 1 RT 95
40 Worms_Pict	StimC	A	0	25 A 1 1 RT 63
41 Worms_Pict	StimC	B	0	25 B 1 0 RT 66
42 Green_Pict	StimD	A	0	25 B 0 1 RT 106
43 Green_Pict	StimD	B	0	25 B 1 1 RT 74
44 Green_Pict	StimD	B	0	25 A 0 0 RT 5
45 Green_Pict	StimD	B	0	25 A 0 0 RT 37
46 SticksPict	StimB	B	25	0 A 0 0 RT 74
47 Green_Pict	StimD	B	0	25 A 0 0 RT 132
48 SticksPict	StimB	B	25	0 A 0 0 RT 52
49 CirclePict	StimA	B	25	0 A 0 1 RT 82
50 SticksPict	StimB	A	25	0 A 1 0 RT 69
51 CirclePict	StimA	A	25	0 B 0 0 RT 71
52 SticksPict	StimB	B	25	0 B 1 1 RT 79
53 SticksPict	StimB	B	25	0 B 1 1 RT 59
54 CirclePict	StimA	A	25	0 A 1 1 RT 88
55 Worms_Pict	StimC	A	0	25 A 1 1 RT 117
56 SticksPict	StimB	B	25	0 A 0 0 RT 64
57 SticksPict	StimB	A	25	0 A 1 0 RT 57
58 Worms_Pict	StimC	A	0	25 A 1 1 RT 72
59 Worms_Pict	StimC	A	0	25 A 1 1 RT 47
60 CirclePict	StimA	A	25	0 A 1 1 RT 71
61 Worms_Pict	StimC	B	0	25 A 0 1 RT 135
62 SticksPict	StimB	B	25	0 A 0 0 RT 55
63 CirclePict	StimA	A	25	0 A 1 1 RT 44
64 Green_Pict	StimD	A	0	25 B 0 1 RT 94
65 CirclePict	StimA	A	25	0 B 0 0 RT 63
66 Green_Pict	StimD	B	0	25 A 0 0 RT 42
67 CirclePict	StimA	A	25	0 A 1 1 RT 48
68 Worms_Pict	StimC	A	0	25 A 1 1 RT 48
69 Worms_Pict	StimC	A	0	25 A 1 1 RT 56
70 Green_Pict	StimD	B	0	25 A 0 0 RT 64
71 Worms_Pict	StimC	A	0	25 A 1 1 RT 46
72 Green_Pict	StimD	B	0	25 B 1 1 RT 38
73 CirclePict	StimA	A	25	0 B 0 0 RT 48
74 CirclePict	StimA	A	25	0 A 1 1 RT 43
75 SticksPict	StimB	B	25	0 A 0 0 RT 61
76 Green_Pict	StimD	B	0	25 A 0 0 RT 54
77 CirclePict	StimA	B	25	0 A 0 1 RT 142
78 Worms_Pict	StimC	A	0	25 A 1 1 RT 48
79 Worms_Pict	StimC	A	0	25 A 1 1 RT 39
80 SticksPict	StimB	B	25	0 A 0 0 RT 47
81 CirclePict	StimA	A	25	0 A 1 1 RT 28
82 Green_Pict	StimD	A	0	25 A 1 0 RT 51
83 Worms_Pict	StimC	A	0	25 A 1 1 RT 32
84 Green_Pict	StimD	B	0	25 A 0 0 RT 37
85 CirclePict	StimA	A	25	0 A 1 1 RT 60
86 Worms_Pict	StimC	A	0	25 A 1 1 RT 118
87 Worms_Pict	StimC	A	0	25 A 1 1 RT 157
88 CirclePict	StimA	A	25	0 A 1 1 RT 25
89 Green_Pict	StimD	B	0	25 B 1 1 RT 64
90 CirclePict	StimA	A	25	0 B 0 0 RT 69
91 SticksPict	StimB	A	25	0 A 1 0 RT 38
92 Green_Pict	StimD	B	0	25 A 0 0 RT 51
93 Worms_Pict	StimC	A	0	25 A 1 1 RT 46
94 Green_Pict	StimD	B	0	25 B 1 1 RT 43
95 SticksPict	StimB	B	25	0 A 0 0 RT 30
96 CirclePict	StimA	A	25	0 A 1 1 RT 37
97 CirclePict	StimA	A	25	0 A 1 1 RT 29
98 CirclePict	StimA	B	25	0 B 1 0 RT 25
99 SticksPict	StimB	A	25	0 B 0 1 RT 80
100 SticksPict	StimB	B	25	0 A 0 0 RT 43
101 CirclePict	StimA	A	25	0 A 1 1 RT 57
102 Green_Pict	StimD	B	0	25 B 1 1 RT 162
103 SticksPict	StimB	B	25	0 B 1 1 RT 32
104 SticksPict	StimB	B	25	0 A 0 0 RT 56
105 SticksPict	StimB	B	25	0 A 0 0 RT 21
106 Worms_Pict	StimC	B	0	25 B 1 0 RT 21
107 Worms_Pict	StimC	A	0	25 B 0 0 RT 31
108 CirclePict	StimA	A	25	0 A 1 1 RT 51
109 SticksPict	StimB	B	25	0 A 0 0 RT 49
110 Green_Pict	StimD	B	0	25 A 0 0 RT 35
111 Worms_Pict	StimC	A	0	25 B 0 0 RT 31
112 Green_Pict	StimD	B	0	25 A 0 0 RT 30
113 SticksPict	StimB	B	25	0 A 0 0 RT 32
114 SticksPict	StimB	B	25	0 A 0 0 RT 41
115 CirclePict	StimA	B	25	0 A 0 1 RT 44
116 Green_Pict	StimD	B	0	25 A 0 0 RT 43
117 Worms_Pict	StimC	A	0	25 A 1 1 RT 28
118 Worms_Pict	StimC	B	0	25 B 1 0 RT 41
119 Worms_Pict	StimC	A	0	25 A 1 1 RT 28
120 Green_Pict	StimD	A	0	25 A 1 0 RT 32
121 SticksPict	StimB	B	25	0 A 0 0 RT 26
122 CirclePict	StimA	A	25	0 A 1 1 RT 43
123 CirclePict	StimA	B	25	0 B 1 0 RT 63
124 SticksPict	StimB	B	25	0 B 1 1 RT 38
125 Worms_Pict	StimC	B	0	25 B 1 0 RT 66
126 Worms_Pict	StimC	A	0	25 B 0 0 RT 26
127 CirclePict	StimA	A	25	0 A 1 1 RT 40
128 Green_Pict	StimD	B	0	25 A 0 0 RT 34
129 Green_Pict	StimD	B	0	25 A 0 0 RT 37
130 SticksPict	StimB	B	25	0 A 0 0 RT 26
131 Worms_Pict	StimC	A	0	25 A 1 1 RT 43
132 SticksPict	StimB	B	25	0 B 1 1 RT 51
133 CirclePict	StimA	A	25	0 B 0 0 RT 77
134 SticksPict	StimB	B	25	0 A 0 0 RT 39
135 CirclePict	StimA	A	25	0 A 1 1 RT 38
136 CirclePict	StimA	B	25	0 A 0 1 RT 44
137 Green_Pict	StimD	B	0	25 A 0 0 RT 32
138 Worms_Pict	StimC	A	0	25 A 1 1 RT 32
139 CirclePict	StimA	A	25	0 A 1 1 RT 47
140 Green_Pict	StimD	A	0	25 B 0 1 RT 160
141 SticksPict	StimB	A	25	0 A 1 0 RT 29
142 Green_Pict	StimD	B	0	25 A 0 0 RT 28
143 Green_Pict	StimD	B	0	25 B 1 1 RT 25
144 SticksPict	StimB	B	25	0 A 0 0 RT 31
145 Worms_Pict	StimC	B	0	25 A 0 1 RT 113
146 Green_Pict	StimD	B	0	25 A 0 0 RT 37
147 SticksPict	StimB	B	25	0 B 1 1 RT 66
148 Green_Pict	StimD	A	0	25 A 1 0 RT 53
149 Worms_Pict	StimC	A	0	25 A 1 1 RT 50
150 Green_Pict	StimD	B	0	25 A 0 0 RT 47
151 Worms_Pict	StimC	A	0	25 B 0 0 RT 59
152 SticksPict	StimB	A	25	0 A 1 0 RT 44
153 SticksPict	StimB	B	25	0 A 0 0 RT 69
154 Worms_Pict	StimC	A	0	25 A 1 1 RT 51
155 Green_Pict	StimD	B	0	25 A 0 0 RT 45
156 Worms_Pict	StimC	A	0	25 A 1 1 RT 23
157 Worms_Pict	StimC	A	0	25 B 0 0 RT 45
158 CirclePict	StimA	A	25	0 A 1 1 RT 36
159 CirclePict	StimA	A	25	0 B 0 0 RT 76
160 CirclePict	StimA	A	25	0 A 1 1 RT 54
