# Supplementary material for: The Role of Informative and Ambiguous Feedback in Avoidance Behavior: Empirical and Computational Findings
Source: PLoS One. 2015 Dec 2;10(12):e0144083. doi: 10.1371/journal.pone.0144083 (PMC4668119; doi:10.1371/journal.pone.0144083)
Supplement: S2 File — Information contained in the file header describes how to use and run the program. (ZIP) [file pone.0144083.s002.zip › Moustafa2015_data/Moustafa2015_Feedback/029.doc]

1 Green_Pict	StimC	A	0	25 B 0 0 RT 139
2 Worms_Pict	StimB	B	25	0 A 0 0 RT 93
3 Green_Pict	StimC	B	0	25 A 0 1 RT 110
4 CirclePict	StimD	B	0	25 B 1 1 RT 111
5 Green_Pict	StimC	A	0	25 B 0 0 RT 100
6 CirclePict	StimD	B	0	25 A 0 0 RT 126
7 Worms_Pict	StimB	B	25	0 A 0 0 RT 129
8 Green_Pict	StimC	A	0	25 A 1 1 RT 162
9 CirclePict	StimD	B	0	25 B 1 1 RT 106
10 SticksPict	StimA	B	25	0 A 0 1 RT 126
11 SticksPict	StimA	A	25	0 A 1 1 RT 118
12 Worms_Pict	StimB	B	25	0 A 0 0 RT 104
13 Green_Pict	StimC	A	0	25 A 1 1 RT 128
14 SticksPict	StimA	B	25	0 A 0 1 RT 79
15 Worms_Pict	StimB	B	25	0 A 0 0 RT 68
16 Green_Pict	StimC	B	0	25 A 0 1 RT 66
17 SticksPict	StimA	A	25	0 A 1 1 RT 80
18 SticksPict	StimA	A	25	0 A 1 1 RT 122
19 Green_Pict	StimC	A	0	25 B 0 0 RT 99
20 Worms_Pict	StimB	A	25	0 A 1 0 RT 59
21 SticksPict	StimA	A	25	0 A 1 1 RT 65
22 Worms_Pict	StimB	B	25	0 A 0 0 RT 76
23 CirclePict	StimD	B	0	25 A 0 0 RT 109
24 CirclePict	StimD	B	0	25 B 1 1 RT 93
25 CirclePict	StimD	A	0	25 B 0 1 RT 63
26 Worms_Pict	StimB	B	25	0 A 0 0 RT 64
27 CirclePict	StimD	A	0	25 A 1 0 RT 64
28 SticksPict	StimA	A	25	0 A 1 1 RT 65
29 Green_Pict	StimC	A	0	25 A 1 1 RT 102
30 Green_Pict	StimC	A	0	25 A 1 1 RT 133
31 SticksPict	StimA	A	25	0 A 1 1 RT 69
32 CirclePict	StimD	B	0	25 A 0 0 RT 101
33 CirclePict	StimD	B	0	25 B 1 1 RT 62
34 Green_Pict	StimC	A	0	25 A 1 1 RT 75
35 CirclePict	StimD	B	0	25 B 1 1 RT 74
36 Worms_Pict	StimB	B	25	0 A 0 0 RT 65
37 Worms_Pict	StimB	B	25	0 A 0 0 RT 69
38 SticksPict	StimA	A	25	0 A 1 1 RT 60
39 SticksPict	StimA	A	25	0 A 1 1 RT 57
40 Worms_Pict	StimB	A	25	0 A 1 0 RT 65
41 Green_Pict	StimC	B	0	25 A 0 1 RT 243
42 Green_Pict	StimC	A	0	25 B 0 0 RT 65
43 CirclePict	StimD	B	0	25 A 0 0 RT 106
44 Worms_Pict	StimB	B	25	0 A 0 0 RT 63
45 SticksPict	StimA	A	25	0 A 1 1 RT 53
46 Green_Pict	StimC	B	0	25 A 0 1 RT 138
47 CirclePict	StimD	A	0	25 A 1 0 RT 71
48 SticksPict	StimA	B	25	0 A 0 1 RT 57
49 Green_Pict	StimC	A	0	25 B 0 0 RT 97
50 CirclePict	StimD	B	0	25 B 1 1 RT 71
51 CirclePict	StimD	A	0	25 B 0 1 RT 71
52 CirclePict	StimD	B	0	25 A 0 0 RT 86
53 CirclePict	StimD	B	0	25 B 1 1 RT 97
54 CirclePict	StimD	B	0	25 B 1 1 RT 60
55 Worms_Pict	StimB	A	25	0 A 1 0 RT 53
56 Worms_Pict	StimB	B	25	0 A 0 0 RT 44
57 Worms_Pict	StimB	B	25	0 A 0 0 RT 52
58 SticksPict	StimA	A	25	0 A 1 1 RT 64
59 Green_Pict	StimC	A	0	25 A 1 1 RT 65
60 Green_Pict	StimC	A	0	25 A 1 1 RT 194
61 Worms_Pict	StimB	B	25	0 A 0 0 RT 58
62 Worms_Pict	StimB	B	25	0 A 0 0 RT 54
63 Green_Pict	StimC	A	0	25 A 1 1 RT 85
64 SticksPict	StimA	A	25	0 A 1 1 RT 61
65 SticksPict	StimA	A	25	0 A 1 1 RT 52
66 SticksPict	StimA	A	25	0 A 1 1 RT 51
67 Green_Pict	StimC	A	0	25 A 1 1 RT 59
68 CirclePict	StimD	B	0	25 A 0 0 RT 72
69 Worms_Pict	StimB	B	25	0 A 0 0 RT 62
70 CirclePict	StimD	B	0	25 B 1 1 RT 61
71 SticksPict	StimA	A	25	0 A 1 1 RT 58
72 Green_Pict	StimC	A	0	25 A 1 1 RT 172
73 Worms_Pict	StimB	A	25	0 A 1 0 RT 61
74 SticksPict	StimA	A	25	0 A 1 1 RT 53
75 Worms_Pict	StimB	B	25	0 A 0 0 RT 57
76 Green_Pict	StimC	A	0	25 A 1 1 RT 65
77 SticksPict	StimA	B	25	0 A 0 1 RT 63
78 Worms_Pict	StimB	B	25	0 A 0 0 RT 56
79 SticksPict	StimA	A	25	0 A 1 1 RT 62
80 CirclePict	StimD	B	0	25 B 1 1 RT 131
81 CirclePict	StimD	B	0	25 B 1 1 RT 404
82 Worms_Pict	StimB	A	25	0 A 1 0 RT 79
83 SticksPict	StimA	B	25	0 A 0 1 RT 73
84 Worms_Pict	StimB	B	25	0 A 0 0 RT 72
85 Green_Pict	StimC	A	0	25 A 1 1 RT 114
86 SticksPict	StimA	A	25	0 A 1 1 RT 73
87 Green_Pict	StimC	A	0	25 A 1 1 RT 107
88 CirclePict	StimD	B	0	25 B 1 1 RT 136
89 SticksPict	StimA	A	25	0 A 1 1 RT 65
90 Worms_Pict	StimB	B	25	0 A 0 0 RT 66
91 SticksPict	StimA	A	25	0 A 1 1 RT 63
92 SticksPict	StimA	B	25	0 A 0 1 RT 60
93 Worms_Pict	StimB	B	25	0 A 0 0 RT 52
94 SticksPict	StimA	A	25	0 A 1 1 RT 66
95 CirclePict	StimD	B	0	25 B 1 1 RT 92
96 Green_Pict	StimC	B	0	25 A 0 1 RT 137
97 Worms_Pict	StimB	B	25	0 A 0 0 RT 83
98 CirclePict	StimD	B	0	25 B 1 1 RT 74
99 Worms_Pict	StimB	B	25	0 A 0 0 RT 60
100 CirclePict	StimD	B	0	25 B 1 1 RT 71
101 SticksPict	StimA	A	25	0 A 1 1 RT 68
102 CirclePict	StimD	B	0	25 B 1 1 RT 324
103 Green_Pict	StimC	A	0	25 B 0 0 RT 115
104 SticksPict	StimA	A	25	0 A 1 1 RT 64
105 Green_Pict	StimC	B	0	25 A 0 1 RT 75
106 Green_Pict	StimC	A	0	25 B 0 0 RT 89
107 CirclePict	StimD	B	0	25 B 1 1 RT 123
108 CirclePict	StimD	A	0	25 B 0 1 RT 123
109 CirclePict	StimD	B	0	25 A 0 0 RT 68
110 SticksPict	StimA	A	25	0 A 1 1 RT 55
111 Green_Pict	StimC	A	0	25 A 1 1 RT 61
112 Worms_Pict	StimB	B	25	0 A 0 0 RT 60
113 Green_Pict	StimC	A	0	25 A 1 1 RT 66
114 SticksPict	StimA	A	25	0 A 1 1 RT 62
115 Worms_Pict	StimB	A	25	0 A 1 0 RT 74
116 CirclePict	StimD	A	0	25 B 0 1 RT 370
117 Green_Pict	StimC	A	0	25 B 0 0 RT 147
118 Worms_Pict	StimB	B	25	0 A 0 0 RT 51
119 Worms_Pict	StimB	B	25	0 A 0 0 RT 54
120 Green_Pict	StimC	A	0	25 A 1 1 RT 61
121 Worms_Pict	StimB	A	25	0 A 1 0 RT 60
122 CirclePict	StimD	B	0	25 A 0 0 RT 59
123 Green_Pict	StimC	A	0	25 A 1 1 RT 107
124 SticksPict	StimA	B	25	0 A 0 1 RT 61
125 CirclePict	StimD	B	0	25 B 1 1 RT 80
126 SticksPict	StimA	A	25	0 A 1 1 RT 72
127 CirclePict	StimD	B	0	25 A 0 0 RT 295
128 SticksPict	StimA	A	25	0 A 1 1 RT 66
129 CirclePict	StimD	A	0	25 A 1 0 RT 65
130 CirclePict	StimD	B	0	25 A 0 0 RT 56
131 Worms_Pict	StimB	B	25	0 A 0 0 RT 70
132 Green_Pict	StimC	B	0	25 A 0 1 RT 380
133 Worms_Pict	StimB	B	25	0 A 0 0 RT 39
134 Worms_Pict	StimB	B	25	0 A 0 0 RT 33
135 CirclePict	StimD	A	0	25 B 0 1 RT 85
136 SticksPict	StimA	B	25	0 A 0 1 RT 46
137 Worms_Pict	StimB	B	25	0 A 0 0 RT 36
138 Worms_Pict	StimB	B	25	0 A 0 0 RT 39
139 Green_Pict	StimC	A	0	25 A 1 1 RT 58
140 CirclePict	StimD	B	0	25 A 0 0 RT 96
141 SticksPict	StimA	A	25	0 A 1 1 RT 35
142 Green_Pict	StimC	A	0	25 A 1 1 RT 42
143 SticksPict	StimA	A	25	0 A 1 1 RT 40
144 Green_Pict	StimC	A	0	25 A 1 1 RT 94
145 Green_Pict	StimC	A	0	25 A 1 1 RT 54
146 SticksPict	StimA	A	25	0 A 1 1 RT 40
147 SticksPict	StimA	A	25	0 A 1 1 RT 58
148 Worms_Pict	StimB	A	25	0 A 1 0 RT 46
149 CirclePict	StimD	B	0	25 B 1 1 RT 110
150 SticksPict	StimA	A	25	0 A 1 1 RT 37
151 Worms_Pict	StimB	B	25	0 A 0 0 RT 67
152 Worms_Pict	StimB	B	25	0 A 0 0 RT 31
153 SticksPict	StimA	A	25	0 A 1 1 RT 44
154 CirclePict	StimD	B	0	25 B 1 1 RT 95
155 Green_Pict	StimC	B	0	25 A 0 1 RT 86
156 Green_Pict	StimC	A	0	25 B 0 0 RT 43
157 Green_Pict	StimC	A	0	25 A 1 1 RT 43
158 Worms_Pict	StimB	B	25	0 A 0 0 RT 40
159 Green_Pict	StimC	A	0	25 A 1 1 RT 53
160 CirclePict	StimD	B	0	25 B 1 1 RT 111
