# Supplementary material for: The Role of Informative and Ambiguous Feedback in Avoidance Behavior: Empirical and Computational Findings
Source: PLoS One. 2015 Dec 2;10(12):e0144083. doi: 10.1371/journal.pone.0144083 (PMC4668119; doi:10.1371/journal.pone.0144083)
Supplement: S2 File — Information contained in the file header describes how to use and run the program. (ZIP) [file pone.0144083.s002.zip › Moustafa2015_data/Moustafa2015_Feedback/030.doc]

1 SticksPict	StimD	B	0	25 A 0 0 RT 294
2 Green_Pict	StimA	A	25	0 B 0 0 RT 332
3 Green_Pict	StimA	A	25	0 B 0 0 RT 227
4 Worms_Pict	StimB	A	25	0 A 1 0 RT 162
5 Green_Pict	StimA	A	25	0 B 0 0 RT 111
6 CirclePict	StimC	A	0	25 A 1 1 RT 134
7 Green_Pict	StimA	A	25	0 A 1 1 RT 140
8 SticksPict	StimD	B	0	25 B 1 1 RT 138
9 Worms_Pict	StimB	B	25	0 A 0 0 RT 100
10 Worms_Pict	StimB	B	25	0 B 1 1 RT 123
11 SticksPict	StimD	B	0	25 B 1 1 RT 116
12 SticksPict	StimD	B	0	25 A 0 0 RT 139
13 Worms_Pict	StimB	B	25	0 B 1 1 RT 94
14 Green_Pict	StimA	A	25	0 A 1 1 RT 103
15 CirclePict	StimC	A	0	25 A 1 1 RT 237
16 CirclePict	StimC	A	0	25 A 1 1 RT 124
17 SticksPict	StimD	B	0	25 B 1 1 RT 182
18 SticksPict	StimD	B	0	25 B 1 1 RT 80
19 CirclePict	StimC	A	0	25 A 1 1 RT 117
20 Worms_Pict	StimB	B	25	0 B 1 1 RT 83
21 CirclePict	StimC	B	0	25 B 1 0 RT 116
22 CirclePict	StimC	A	0	25 A 1 1 RT 101
23 Worms_Pict	StimB	B	25	0 B 1 1 RT 150
24 CirclePict	StimC	B	0	25 B 1 0 RT 256
25 CirclePict	StimC	A	0	25 A 1 1 RT 75
26 CirclePict	StimC	A	0	25 B 0 0 RT 169
27 SticksPict	StimD	A	0	25 B 0 1 RT 191
28 Worms_Pict	StimB	B	25	0 B 1 1 RT 148
29 Green_Pict	StimA	A	25	0 A 1 1 RT 94
30 Green_Pict	StimA	B	25	0 A 0 1 RT 64
31 Green_Pict	StimA	B	25	0 A 0 1 RT 94
32 Worms_Pict	StimB	B	25	0 B 1 1 RT 128
33 Worms_Pict	StimB	A	25	0 B 0 1 RT 118
34 SticksPict	StimD	B	0	25 A 0 0 RT 121
35 Worms_Pict	StimB	B	25	0 B 1 1 RT 61
36 Green_Pict	StimA	A	25	0 A 1 1 RT 71
37 SticksPict	StimD	A	0	25 A 1 0 RT 280
38 CirclePict	StimC	A	0	25 A 1 1 RT 107
39 Green_Pict	StimA	A	25	0 A 1 1 RT 97
40 SticksPict	StimD	B	0	25 A 0 0 RT 171
41 CirclePict	StimC	A	0	25 A 1 1 RT 55
42 CirclePict	StimC	A	0	25 A 1 1 RT 118
43 CirclePict	StimC	A	0	25 A 1 1 RT 69
44 CirclePict	StimC	A	0	25 A 1 1 RT 76
45 Worms_Pict	StimB	B	25	0 B 1 1 RT 65
46 CirclePict	StimC	A	0	25 A 1 1 RT 106
47 Worms_Pict	StimB	A	25	0 B 0 1 RT 61
48 Green_Pict	StimA	A	25	0 A 1 1 RT 66
49 Worms_Pict	StimB	B	25	0 B 1 1 RT 65
50 Worms_Pict	StimB	B	25	0 B 1 1 RT 53
51 Worms_Pict	StimB	A	25	0 B 0 1 RT 56
52 CirclePict	StimC	B	0	25 A 0 1 RT 63
53 Worms_Pict	StimB	B	25	0 B 1 1 RT 66
54 Green_Pict	StimA	B	25	0 A 0 1 RT 60
55 SticksPict	StimD	B	0	25 B 1 1 RT 169
56 SticksPict	StimD	B	0	25 B 1 1 RT 61
57 Green_Pict	StimA	A	25	0 A 1 1 RT 70
58 SticksPict	StimD	B	0	25 B 1 1 RT 127
59 SticksPict	StimD	A	0	25 B 0 1 RT 56
60 CirclePict	StimC	A	0	25 A 1 1 RT 80
61 Worms_Pict	StimB	B	25	0 B 1 1 RT 60
62 CirclePict	StimC	B	0	25 A 0 1 RT 84
63 CirclePict	StimC	A	0	25 B 0 0 RT 57
64 Worms_Pict	StimB	B	25	0 B 1 1 RT 235
65 Green_Pict	StimA	A	25	0 A 1 1 RT 67
66 CirclePict	StimC	A	0	25 A 1 1 RT 100
67 Green_Pict	StimA	A	25	0 A 1 1 RT 73
68 Green_Pict	StimA	B	25	0 A 0 1 RT 65
69 Worms_Pict	StimB	B	25	0 B 1 1 RT 64
70 Green_Pict	StimA	A	25	0 A 1 1 RT 99
71 SticksPict	StimD	B	0	25 B 1 1 RT 167
72 SticksPict	StimD	B	0	25 B 1 1 RT 121
73 SticksPict	StimD	B	0	25 B 1 1 RT 86
74 Green_Pict	StimA	A	25	0 A 1 1 RT 74
75 SticksPict	StimD	B	0	25 B 1 1 RT 86
76 Worms_Pict	StimB	B	25	0 B 1 1 RT 84
77 SticksPict	StimD	A	0	25 s RT 144
78 Green_Pict	StimA	A	25	0 A 1 1 RT 184
79 Green_Pict	StimA	A	25	0 A 1 1 RT 61
80 SticksPict	StimD	B	0	25 s RT 130
81 SticksPict	StimD	A	0	25 s RT 204
82 SticksPict	StimD	B	0	25 s RT 241
83 Green_Pict	StimA	A	25	0 A 1 1 RT 95
84 Worms_Pict	StimB	B	25	0 B 1 1 RT 59
85 Worms_Pict	StimB	B	25	0 B 1 1 RT 62
86 Green_Pict	StimA	B	25	0 A 0 1 RT 67
87 SticksPict	StimD	B	0	25 s RT 82
88 SticksPict	StimD	B	0	25 s RT 113
89 Green_Pict	StimA	A	25	0 A 1 1 RT 75
90 SticksPict	StimD	B	0	25 s RT 85
91 Green_Pict	StimA	A	25	0 A 1 1 RT 70
92 Worms_Pict	StimB	B	25	0 B 1 1 RT 60
93 CirclePict	StimC	A	0	25 A 1 1 RT 195
94 Green_Pict	StimA	A	25	0 A 1 1 RT 109
95 Green_Pict	StimA	A	25	0 A 1 1 RT 63
96 Green_Pict	StimA	B	25	0 A 0 1 RT 59
97 CirclePict	StimC	A	0	25 s RT 142
98 CirclePict	StimC	A	0	25 s RT 141
99 CirclePict	StimC	A	0	25 s RT 193
100 CirclePict	StimC	B	0	25 s RT 129
101 SticksPict	StimD	B	0	25 s RT 87
102 CirclePict	StimC	A	0	25 A 1 1 RT 97
103 Green_Pict	StimA	A	25	0 A 1 1 RT 66
104 CirclePict	StimC	A	0	25 s RT 199
105 SticksPict	StimD	A	0	25 s RT 108
106 Worms_Pict	StimB	B	25	0 B 1 1 RT 68
107 Worms_Pict	StimB	A	25	0 B 0 1 RT 77
108 Worms_Pict	StimB	B	25	0 B 1 1 RT 98
109 Worms_Pict	StimB	B	25	0 B 1 1 RT 59
110 CirclePict	StimC	A	0	25 A 1 1 RT 84
111 Worms_Pict	StimB	B	25	0 B 1 1 RT 62
112 SticksPict	StimD	B	0	25 s RT 87
113 CirclePict	StimC	A	0	25 s RT 135
114 CirclePict	StimC	B	0	25 s RT 90
115 SticksPict	StimD	B	0	25 s RT 165
116 Worms_Pict	StimB	A	25	0 B 0 1 RT 68
117 Worms_Pict	StimB	B	25	0 B 1 1 RT 83
118 Green_Pict	StimA	A	25	0 A 1 1 RT 67
119 Green_Pict	StimA	A	25	0 A 1 1 RT 54
120 SticksPict	StimD	B	0	25 s RT 182
121 Worms_Pict	StimB	B	25	0 B 1 1 RT 73
122 CirclePict	StimC	A	0	25 A 1 1 RT 107
123 Green_Pict	StimA	A	25	0 A 1 1 RT 67
124 Worms_Pict	StimB	A	25	0 B 0 1 RT 61
125 CirclePict	StimC	A	0	25 s RT 189
126 Green_Pict	StimA	A	25	0 A 1 1 RT 76
127 SticksPict	StimD	B	0	25 s RT 629
128 SticksPict	StimD	B	0	25 s RT 109
129 SticksPict	StimD	B	0	25 s RT 93
130 Green_Pict	StimA	B	25	0 A 0 1 RT 81
131 CirclePict	StimC	A	0	25 A 1 1 RT 121
132 Green_Pict	StimA	A	25	0 A 1 1 RT 55
133 Green_Pict	StimA	A	25	0 A 1 1 RT 87
134 CirclePict	StimC	A	0	25 s RT 276
135 CirclePict	StimC	B	0	25 s RT 104
136 SticksPict	StimD	B	0	25 s RT 255
137 Worms_Pict	StimB	B	25	0 B 1 1 RT 77
138 CirclePict	StimC	A	0	25 A 1 1 RT 112
139 SticksPict	StimD	B	0	25 s RT 174
140 Worms_Pict	StimB	B	25	0 B 1 1 RT 80
141 Worms_Pict	StimB	B	25	0 B 1 1 RT 59
142 Green_Pict	StimA	A	25	0 A 1 1 RT 62
143 CirclePict	StimC	A	0	25 A 1 1 RT 90
144 SticksPict	StimD	B	0	25 A 0 0 RT 116
145 Green_Pict	StimA	A	25	0 A 1 1 RT 65
146 Green_Pict	StimA	B	25	0 A 0 1 RT 57
147 Worms_Pict	StimB	B	25	0 B 1 1 RT 68
148 SticksPict	StimD	A	0	25 s RT 105
149 CirclePict	StimC	A	0	25 A 1 1 RT 87
150 Worms_Pict	StimB	B	25	0 B 1 1 RT 67
151 Worms_Pict	StimB	B	25	0 B 1 1 RT 61
152 SticksPict	StimD	B	0	25 B 1 1 RT 203
153 Green_Pict	StimA	A	25	0 A 1 1 RT 61
154 CirclePict	StimC	B	0	25 s RT 206
155 Worms_Pict	StimB	A	25	0 B 0 1 RT 81
156 Worms_Pict	StimB	B	25	0 B 1 1 RT 55
157 SticksPict	StimD	A	0	25 s RT 127
158 Green_Pict	StimA	A	25	0 A 1 1 RT 56
159 SticksPict	StimD	B	0	25 s RT 122
160 CirclePict	StimC	A	0	25 A 1 1 RT 85
