# Supplementary material for: The Role of Informative and Ambiguous Feedback in Avoidance Behavior: Empirical and Computational Findings
Source: PLoS One. 2015 Dec 2;10(12):e0144083. doi: 10.1371/journal.pone.0144083 (PMC4668119; doi:10.1371/journal.pone.0144083)
Supplement: S2 File — Information contained in the file header describes how to use and run the program. (ZIP) [file pone.0144083.s002.zip › Moustafa2015_data/Moustafa2015_Feedback/031.doc]

1 SticksPict	StimB	B	25	0 A 0 0 RT 831
2 SticksPict	StimB	A	25	0 A 1 0 RT 343
3 SticksPict	StimB	B	25	0 B 1 1 RT 1025
4 Worms_Pict	StimA	A	25	0 A 1 1 RT 754
5 Worms_Pict	StimA	B	25	0 A 0 1 RT 621
6 Worms_Pict	StimA	A	25	0 A 1 1 RT 635
7 Green_Pict	StimC	A	0	25 B 0 0 RT 1038
8 CirclePict	StimD	A	0	25 B 0 1 RT 363
9 CirclePict	StimD	B	0	25 A 0 0 RT 202
10 CirclePict	StimD	B	0	25 B 1 1 RT 154
11 Worms_Pict	StimA	A	25	0 A 1 1 RT 132
12 Green_Pict	StimC	B	0	25 A 0 1 RT 133
13 CirclePict	StimD	A	0	25 B 0 1 RT 103
14 Worms_Pict	StimA	B	25	0 A 0 1 RT 82
15 SticksPict	StimB	B	25	0 A 0 0 RT 96
16 Green_Pict	StimC	A	0	25 A 1 1 RT 120
17 CirclePict	StimD	B	0	25 A 0 0 RT 131
18 CirclePict	StimD	B	0	25 A 0 0 RT 154
19 SticksPict	StimB	A	25	0 A 1 0 RT 91
20 Green_Pict	StimC	A	0	25 A 1 1 RT 161
21 SticksPict	StimB	B	25	0 A 0 0 RT 74
22 Worms_Pict	StimA	A	25	0 A 1 1 RT 107
23 CirclePict	StimD	B	0	25 B 1 1 RT 116
24 Green_Pict	StimC	A	0	25 A 1 1 RT 99
25 SticksPict	StimB	B	25	0 A 0 0 RT 96
26 SticksPict	StimB	B	25	0 A 0 0 RT 89
27 CirclePict	StimD	B	0	25 B 1 1 RT 230
28 Worms_Pict	StimA	A	25	0 A 1 1 RT 59
29 Green_Pict	StimC	A	0	25 A 1 1 RT 247
30 Green_Pict	StimC	A	0	25 A 1 1 RT 35
31 Green_Pict	StimC	B	0	25 A 0 1 RT 31
32 SticksPict	StimB	B	25	0 A 0 0 RT 56
33 Worms_Pict	StimA	A	25	0 A 1 1 RT 50
34 Green_Pict	StimC	A	0	25 A 1 1 RT 107
35 Green_Pict	StimC	A	0	25 A 1 1 RT 38
36 CirclePict	StimD	B	0	25 B 1 1 RT 59
37 Worms_Pict	StimA	A	25	0 A 1 1 RT 293
38 CirclePict	StimD	B	0	25 B 1 1 RT 93
39 SticksPict	StimB	B	25	0 A 0 0 RT 36
40 Worms_Pict	StimA	A	25	0 A 1 1 RT 58
41 Green_Pict	StimC	A	0	25 A 1 1 RT 54
42 Green_Pict	StimC	A	0	25 B 0 0 RT 94
43 CirclePict	StimD	B	0	25 B 1 1 RT 72
44 Worms_Pict	StimA	B	25	0 A 0 1 RT 43
45 Worms_Pict	StimA	A	25	0 A 1 1 RT 36
46 Worms_Pict	StimA	A	25	0 A 1 1 RT 53
47 CirclePict	StimD	B	0	25 B 1 1 RT 45
48 SticksPict	StimB	A	25	0 A 1 0 RT 36
49 CirclePict	StimD	A	0	25 B 0 1 RT 45
50 CirclePict	StimD	B	0	25 A 0 0 RT 68
51 CirclePict	StimD	B	0	25 B 1 1 RT 30
52 Green_Pict	StimC	A	0	25 A 1 1 RT 64
53 SticksPict	StimB	B	25	0 A 0 0 RT 30
54 SticksPict	StimB	B	25	0 A 0 0 RT 32
55 SticksPict	StimB	B	25	0 A 0 0 RT 27
56 SticksPict	StimB	B	25	0 A 0 0 RT 23
57 CirclePict	StimD	B	0	25 B 1 1 RT 38
58 Worms_Pict	StimA	A	25	0 A 1 1 RT 44
59 Worms_Pict	StimA	B	25	0 A 0 1 RT 27
60 Green_Pict	StimC	A	0	25 A 1 1 RT 50
61 Green_Pict	StimC	A	0	25 A 1 1 RT 24
62 Green_Pict	StimC	B	0	25 B 1 0 RT 25
63 SticksPict	StimB	B	25	0 A 0 0 RT 32
64 SticksPict	StimB	B	25	0 A 0 0 RT 20
65 Worms_Pict	StimA	A	25	0 A 1 1 RT 40
66 Green_Pict	StimC	A	0	25 A 1 1 RT 53
67 SticksPict	StimB	A	25	0 A 1 0 RT 34
68 SticksPict	StimB	B	25	0 A 0 0 RT 24
69 CirclePict	StimD	B	0	25 B 1 1 RT 49
70 Worms_Pict	StimA	A	25	0 A 1 1 RT 40
71 Green_Pict	StimC	A	0	25 A 1 1 RT 46
72 Worms_Pict	StimA	A	25	0 A 1 1 RT 41
73 CirclePict	StimD	B	0	25 B 1 1 RT 44
74 SticksPict	StimB	B	25	0 A 0 0 RT 29
75 CirclePict	StimD	A	0	25 B 0 1 RT 40
76 Green_Pict	StimC	B	0	25 A 0 1 RT 33
77 Worms_Pict	StimA	A	25	0 A 1 1 RT 40
78 Worms_Pict	StimA	A	25	0 A 1 1 RT 50
79 Green_Pict	StimC	A	0	25 A 1 1 RT 60
80 CirclePict	StimD	B	0	25 B 1 1 RT 43
81 SticksPict	StimB	A	25	0 A 1 0 RT 36
82 Worms_Pict	StimA	A	25	0 A 1 1 RT 40
83 SticksPict	StimB	B	25	0 A 0 0 RT 35
84 Worms_Pict	StimA	A	25	0 A 1 1 RT 43
85 SticksPict	StimB	B	25	0 A 0 0 RT 33
86 Green_Pict	StimC	A	0	25 A 1 1 RT 101
87 Worms_Pict	StimA	A	25	0 A 1 1 RT 41
88 CirclePict	StimD	B	0	25 B 1 1 RT 63
89 Green_Pict	StimC	A	0	25 A 1 1 RT 41
90 Worms_Pict	StimA	A	25	0 A 1 1 RT 35
91 SticksPict	StimB	B	25	0 A 0 0 RT 29
92 Worms_Pict	StimA	B	25	0 A 0 1 RT 32
93 Worms_Pict	StimA	B	25	0 A 0 1 RT 32
94 CirclePict	StimD	B	0	25 B 1 1 RT 45
95 Green_Pict	StimC	A	0	25 A 1 1 RT 51
96 CirclePict	StimD	B	0	25 B 1 1 RT 36
97 Green_Pict	StimC	A	0	25 A 1 1 RT 24
98 Worms_Pict	StimA	A	25	0 B 0 0 RT 38
99 CirclePict	StimD	B	0	25 A 0 0 RT 86
100 SticksPict	StimB	B	25	0 A 0 0 RT 36
101 CirclePict	StimD	B	0	25 B 1 1 RT 39
102 CirclePict	StimD	A	0	25 B 0 1 RT 90
103 CirclePict	StimD	A	0	25 B 0 1 RT 41
104 CirclePict	StimD	B	0	25 A 0 0 RT 27
105 Green_Pict	StimC	A	0	25 A 1 1 RT 39
106 SticksPict	StimB	B	25	0 A 0 0 RT 34
107 CirclePict	StimD	B	0	25 B 1 1 RT 45
108 Green_Pict	StimC	A	0	25 A 1 1 RT 39
109 Worms_Pict	StimA	A	25	0 A 1 1 RT 48
110 SticksPict	StimB	B	25	0 A 0 0 RT 49
111 SticksPict	StimB	B	25	0 A 0 0 RT 41
112 SticksPict	StimB	B	25	0 s RT 161
113 Green_Pict	StimC	B	0	25 A 0 1 RT 79
114 Worms_Pict	StimA	A	25	0 A 1 1 RT 144
115 Green_Pict	StimC	A	0	25 A 1 1 RT 91
116 SticksPict	StimB	A	25	0 A 1 0 RT 40
117 CirclePict	StimD	B	0	25 A 0 0 RT 65
118 Green_Pict	StimC	B	0	25 A 0 1 RT 81
119 Green_Pict	StimC	A	0	25 B 0 0 RT 37
120 Worms_Pict	StimA	A	25	0 A 1 1 RT 43
121 Green_Pict	StimC	A	0	25 A 1 1 RT 40
122 Worms_Pict	StimA	B	25	0 A 0 1 RT 41
123 Green_Pict	StimC	A	0	25 A 1 1 RT 42
124 CirclePict	StimD	B	0	25 B 1 1 RT 45
125 Worms_Pict	StimA	A	25	0 A 1 1 RT 48
126 SticksPict	StimB	B	25	0 A 0 0 RT 53
127 CirclePict	StimD	A	0	25 B 0 1 RT 88
128 Green_Pict	StimC	A	0	25 A 1 1 RT 35
129 CirclePict	StimD	B	0	25 A 0 0 RT 38
130 Worms_Pict	StimA	A	25	0 A 1 1 RT 30
131 SticksPict	StimB	B	25	0 A 0 0 RT 34
132 CirclePict	StimD	A	0	25 B 0 1 RT 66
133 SticksPict	StimB	B	25	0 A 0 0 RT 29
134 Green_Pict	StimC	B	0	25 A 0 1 RT 37
135 SticksPict	StimB	B	25	0 A 0 0 RT 27
136 Worms_Pict	StimA	B	25	0 A 0 1 RT 35
137 CirclePict	StimD	B	0	25 B 1 1 RT 53
138 Worms_Pict	StimA	A	25	0 A 1 1 RT 48
139 SticksPict	StimB	B	25	0 A 0 0 RT 40
140 Green_Pict	StimC	A	0	25 B 0 0 RT 140
141 Green_Pict	StimC	A	0	25 A 1 1 RT 29
142 CirclePict	StimD	B	0	25 B 1 1 RT 54
143 CirclePict	StimD	B	0	25 B 1 1 RT 51
144 SticksPict	StimB	B	25	0 A 0 0 RT 32
145 Green_Pict	StimC	A	0	25 A 1 1 RT 35
146 SticksPict	StimB	A	25	0 A 1 0 RT 16
147 Green_Pict	StimC	A	0	25 A 1 1 RT 34
148 CirclePict	StimD	B	0	25 s RT 92
149 Worms_Pict	StimA	A	25	0 A 1 1 RT 137
150 CirclePict	StimD	B	0	25 B 1 1 RT 84
151 SticksPict	StimB	A	25	0 A 1 0 RT 31
152 SticksPict	StimB	B	25	0 A 0 0 RT 27
153 Green_Pict	StimC	A	0	25 A 1 1 RT 60
154 CirclePict	StimD	B	0	25 B 1 1 RT 114
155 Worms_Pict	StimA	A	25	0 A 1 1 RT 125
156 Worms_Pict	StimA	A	25	0 A 1 1 RT 33
157 Green_Pict	StimC	B	0	25 A 0 1 RT 42
158 SticksPict	StimB	B	25	0 A 0 0 RT 37
159 Worms_Pict	StimA	A	25	0 A 1 1 RT 41
160 Worms_Pict	StimA	A	25	0 A 1 1 RT 184
