# Supplementary material for: The Role of Informative and Ambiguous Feedback in Avoidance Behavior: Empirical and Computational Findings
Source: PLoS One. 2015 Dec 2;10(12):e0144083. doi: 10.1371/journal.pone.0144083 (PMC4668119; doi:10.1371/journal.pone.0144083)
Supplement: S2 File — Information contained in the file header describes how to use and run the program. (ZIP) [file pone.0144083.s002.zip › Moustafa2015_data/Moustafa2015_Feedback/032.doc]

1 SticksPict	StimD	B	0	25 A 0 0 RT 103
2 Worms_Pict	StimC	A	0	25 A 1 1 RT 91
3 CirclePict	StimB	B	25	0 B 1 1 RT 87
4 Worms_Pict	StimC	A	0	25 B 0 0 RT 77
5 Green_Pict	StimA	A	25	0 A 1 1 RT 95
6 CirclePict	StimB	B	25	0 B 1 1 RT 107
7 CirclePict	StimB	B	25	0 A 0 0 RT 72
8 Worms_Pict	StimC	A	0	25 B 0 0 RT 111
9 Worms_Pict	StimC	A	0	25 A 1 1 RT 97
10 Green_Pict	StimA	A	25	0 A 1 1 RT 73
11 CirclePict	StimB	B	25	0 A 0 0 RT 79
12 CirclePict	StimB	B	25	0 B 1 1 RT 46
13 SticksPict	StimD	B	0	25 A 0 0 RT 73
14 Green_Pict	StimA	A	25	0 A 1 1 RT 36
15 CirclePict	StimB	B	25	0 B 1 1 RT 80
16 Green_Pict	StimA	A	25	0 A 1 1 RT 40
17 SticksPict	StimD	B	0	25 B 1 1 RT 44
18 SticksPict	StimD	B	0	25 A 0 0 RT 58
19 SticksPict	StimD	A	0	25 A 1 0 RT 77
20 CirclePict	StimB	A	25	0 B 0 1 RT 44
21 Worms_Pict	StimC	B	0	25 B 1 0 RT 53
22 Worms_Pict	StimC	A	0	25 B 0 0 RT 85
23 CirclePict	StimB	B	25	0 A 0 0 RT 36
24 Green_Pict	StimA	A	25	0 B 0 0 RT 32
25 Green_Pict	StimA	A	25	0 A 1 1 RT 63
26 Green_Pict	StimA	A	25	0 A 1 1 RT 65
27 CirclePict	StimB	B	25	0 B 1 1 RT 65
28 SticksPict	StimD	B	0	25 A 0 0 RT 58
29 SticksPict	StimD	A	0	25 B 0 1 RT 47
30 Green_Pict	StimA	B	25	0 A 0 1 RT 38
31 Worms_Pict	StimC	A	0	25 A 1 1 RT 54
32 Green_Pict	StimA	A	25	0 B 0 0 RT 64
33 SticksPict	StimD	B	0	25 B 1 1 RT 78
34 Worms_Pict	StimC	A	0	25 A 1 1 RT 80
35 Green_Pict	StimA	B	25	0 A 0 1 RT 47
36 SticksPict	StimD	B	0	25 B 1 1 RT 30
37 Worms_Pict	StimC	A	0	25 A 1 1 RT 46
38 Worms_Pict	StimC	B	0	25 B 1 0 RT 40
39 CirclePict	StimB	A	25	0 A 1 0 RT 67
40 SticksPict	StimD	B	0	25 A 0 0 RT 40
41 SticksPict	StimD	B	0	25 A 0 0 RT 34
42 CirclePict	StimB	B	25	0 B 1 1 RT 27
43 CirclePict	StimB	B	25	0 B 1 1 RT 91
44 Worms_Pict	StimC	B	0	25 B 1 0 RT 88
45 Green_Pict	StimA	A	25	0 B 0 0 RT 73
46 Worms_Pict	StimC	A	0	25 A 1 1 RT 70
47 SticksPict	StimD	A	0	25 A 1 0 RT 67
48 Green_Pict	StimA	A	25	0 B 0 0 RT 42
49 CirclePict	StimB	B	25	0 B 1 1 RT 42
50 SticksPict	StimD	B	0	25 B 1 1 RT 294
51 CirclePict	StimB	A	25	0 B 0 1 RT 33
52 CirclePict	StimB	B	25	0 B 1 1 RT 73
53 Green_Pict	StimA	B	25	0 A 0 1 RT 42
54 SticksPict	StimD	B	0	25 A 0 0 RT 44
55 CirclePict	StimB	B	25	0 B 1 1 RT 39
56 Green_Pict	StimA	B	25	0 A 0 1 RT 68
57 Worms_Pict	StimC	A	0	25 B 0 0 RT 47
58 CirclePict	StimB	A	25	0 B 0 1 RT 35
59 SticksPict	StimD	B	0	25 B 1 1 RT 27
60 Worms_Pict	StimC	B	0	25 B 1 0 RT 29
61 SticksPict	StimD	B	0	25 A 0 0 RT 36
62 Worms_Pict	StimC	A	0	25 B 0 0 RT 17
63 Green_Pict	StimA	A	25	0 A 1 1 RT 42
64 Green_Pict	StimA	A	25	0 A 1 1 RT 70
65 SticksPict	StimD	B	0	25 A 0 0 RT 77
66 Worms_Pict	StimC	A	0	25 B 0 0 RT 34
67 SticksPict	StimD	B	0	25 A 0 0 RT 31
68 CirclePict	StimB	B	25	0 B 1 1 RT 26
69 SticksPict	StimD	A	0	25 B 0 1 RT 36
70 Green_Pict	StimA	A	25	0 A 1 1 RT 31
71 Green_Pict	StimA	A	25	0 A 1 1 RT 83
72 SticksPict	StimD	B	0	25 A 0 0 RT 87
73 Green_Pict	StimA	A	25	0 A 1 1 RT 32
74 CirclePict	StimB	B	25	0 B 1 1 RT 39
75 Worms_Pict	StimC	A	0	25 B 0 0 RT 162
76 CirclePict	StimB	B	25	0 A 0 0 RT 77
77 Worms_Pict	StimC	A	0	25 A 1 1 RT 57
78 Worms_Pict	StimC	A	0	25 A 1 1 RT 99
79 Green_Pict	StimA	A	25	0 A 1 1 RT 77
80 Worms_Pict	StimC	A	0	25 B 0 0 RT 102
81 SticksPict	StimD	B	0	25 A 0 0 RT 120
82 SticksPict	StimD	A	0	25 B 0 1 RT 27
83 SticksPict	StimD	B	0	25 B 1 1 RT 83
84 CirclePict	StimB	A	25	0 B 0 1 RT 50
85 CirclePict	StimB	B	25	0 B 1 1 RT 35
86 CirclePict	StimB	B	25	0 B 1 1 RT 99
87 Worms_Pict	StimC	A	0	25 A 1 1 RT 109
88 Green_Pict	StimA	A	25	0 A 1 1 RT 156
89 Worms_Pict	StimC	B	0	25 s RT 343
90 Worms_Pict	StimC	A	0	25 B 0 0 RT 192
91 SticksPict	StimD	A	0	25 s RT 67
92 Green_Pict	StimA	A	25	0 A 1 1 RT 92
93 Green_Pict	StimA	A	25	0 A 1 1 RT 70
94 Green_Pict	StimA	B	25	0 A 0 1 RT 113
95 SticksPict	StimD	B	0	25 A 0 0 RT 109
96 SticksPict	StimD	B	0	25 B 1 1 RT 79
97 Green_Pict	StimA	A	25	0 B 0 0 RT 86
98 Worms_Pict	StimC	A	0	25 s RT 59
99 Green_Pict	StimA	A	25	0 B 0 0 RT 75
100 CirclePict	StimB	B	25	0 B 1 1 RT 64
101 Worms_Pict	StimC	A	0	25 s RT 77
102 CirclePict	StimB	B	25	0 B 1 1 RT 71
103 Worms_Pict	StimC	A	0	25 B 0 0 RT 49
104 Worms_Pict	StimC	A	0	25 B 0 0 RT 65
105 Green_Pict	StimA	A	25	0 A 1 1 RT 58
106 Green_Pict	StimA	A	25	0 A 1 1 RT 64
107 CirclePict	StimB	A	25	0 B 0 1 RT 56
108 CirclePict	StimB	B	25	0 A 0 0 RT 161
109 SticksPict	StimD	B	0	25 s RT 102
110 CirclePict	StimB	B	25	0 A 0 0 RT 74
111 Worms_Pict	StimC	A	0	25 s RT 97
112 Green_Pict	StimA	B	25	0 A 0 1 RT 92
113 SticksPict	StimD	B	0	25 B 1 1 RT 70
114 CirclePict	StimB	B	25	0 B 1 1 RT 53
115 SticksPict	StimD	B	0	25 A 0 0 RT 62
116 Green_Pict	StimA	A	25	0 A 1 1 RT 51
117 Worms_Pict	StimC	A	0	25 B 0 0 RT 51
118 Worms_Pict	StimC	B	0	25 B 1 0 RT 63
119 SticksPict	StimD	B	0	25 A 0 0 RT 56
120 CirclePict	StimB	B	25	0 B 1 1 RT 47
121 CirclePict	StimB	A	25	0 B 0 1 RT 74
122 Green_Pict	StimA	B	25	0 B 1 0 RT 59
123 SticksPict	StimD	B	0	25 A 0 0 RT 85
124 Worms_Pict	StimC	A	0	25 A 1 1 RT 105
125 CirclePict	StimB	B	25	0 B 1 1 RT 280
126 Worms_Pict	StimC	A	0	25 B 0 0 RT 73
127 Green_Pict	StimA	A	25	0 A 1 1 RT 60
128 SticksPict	StimD	A	0	25 s RT 52
129 SticksPict	StimD	B	0	25 s RT 121
130 CirclePict	StimB	B	25	0 B 1 1 RT 53
131 SticksPict	StimD	B	0	25 A 0 0 RT 92
132 CirclePict	StimB	B	25	0 B 1 1 RT 44
133 CirclePict	StimB	B	25	0 B 1 1 RT 52
134 CirclePict	StimB	B	25	0 B 1 1 RT 54
135 Green_Pict	StimA	A	25	0 B 0 0 RT 60
136 Worms_Pict	StimC	A	0	25 s RT 62
137 CirclePict	StimB	A	25	0 B 0 1 RT 101
138 CirclePict	StimB	B	25	0 B 1 1 RT 45
139 Green_Pict	StimA	A	25	0 A 1 1 RT 79
140 Green_Pict	StimA	A	25	0 A 1 1 RT 42
141 SticksPict	StimD	B	0	25 s RT 66
142 Worms_Pict	StimC	B	0	25 s RT 88
143 Green_Pict	StimA	A	25	0 A 1 1 RT 50
144 Worms_Pict	StimC	A	0	25 s RT 72
145 Green_Pict	StimA	A	25	0 A 1 1 RT 49
146 SticksPict	StimD	B	0	25 s RT 69
147 Worms_Pict	StimC	B	0	25 B 1 0 RT 90
148 Worms_Pict	StimC	A	0	25 s RT 101
149 Green_Pict	StimA	A	25	0 A 1 1 RT 56
150 SticksPict	StimD	B	0	25 s RT 101
151 Green_Pict	StimA	A	25	0 A 1 1 RT 56
152 SticksPict	StimD	B	0	25 A 0 0 RT 75
153 Worms_Pict	StimC	A	0	25 s RT 70
154 SticksPict	StimD	B	0	25 s RT 12
155 Worms_Pict	StimC	A	0	25 s RT 66
156 Worms_Pict	StimC	A	0	25 s RT 37
157 CirclePict	StimB	B	25	0 B 1 1 RT 52
158 CirclePict	StimB	B	25	0 B 1 1 RT 35
159 SticksPict	StimD	A	0	25 s RT 52
160 Green_Pict	StimA	B	25	0 A 0 1 RT 42
