# Supplementary material for: The Role of Informative and Ambiguous Feedback in Avoidance Behavior: Empirical and Computational Findings
Source: PLoS One. 2015 Dec 2;10(12):e0144083. doi: 10.1371/journal.pone.0144083 (PMC4668119; doi:10.1371/journal.pone.0144083)
Supplement: S2 File — Information contained in the file header describes how to use and run the program. (ZIP) [file pone.0144083.s002.zip › Moustafa2015_data/Moustafa2015_Feedback/033.doc]

1 Green_Pict	StimA	A	25	0 A 1 1 RT 137
2 CirclePict	StimB	B	25	0 A 0 0 RT 133
3 CirclePict	StimB	B	25	0 A 0 0 RT 241
4 SticksPict	StimD	B	0	25 B 1 1 RT 185
5 SticksPict	StimD	B	0	25 A 0 0 RT 107
6 CirclePict	StimB	B	25	0 A 0 0 RT 84
7 Worms_Pict	StimC	A	0	25 B 0 0 RT 53
8 Worms_Pict	StimC	A	0	25 A 1 1 RT 51
9 CirclePict	StimB	B	25	0 B 1 1 RT 80
10 Green_Pict	StimA	A	25	0 B 0 0 RT 61
11 Green_Pict	StimA	A	25	0 B 0 0 RT 109
12 SticksPict	StimD	B	0	25 A 0 0 RT 121
13 Green_Pict	StimA	B	25	0 A 0 1 RT 85
14 Worms_Pict	StimC	A	0	25 A 1 1 RT 90
15 Green_Pict	StimA	A	25	0 A 1 1 RT 44
16 SticksPict	StimD	B	0	25 A 0 0 RT 31
17 Green_Pict	StimA	A	25	0 B 0 0 RT 23
18 Worms_Pict	StimC	A	0	25 B 0 0 RT 26
19 Worms_Pict	StimC	A	0	25 B 0 0 RT 28
20 Green_Pict	StimA	B	25	0 A 0 1 RT 33
21 CirclePict	StimB	A	25	0 A 1 0 RT 35
22 Worms_Pict	StimC	B	0	25 A 0 1 RT 37
23 SticksPict	StimD	B	0	25 A 0 0 RT 51
24 CirclePict	StimB	B	25	0 A 0 0 RT 38
25 SticksPict	StimD	B	0	25 B 1 1 RT 28
26 CirclePict	StimB	B	25	0 B 1 1 RT 51
27 SticksPict	StimD	A	0	25 A 1 0 RT 48
28 Green_Pict	StimA	A	25	0 B 0 0 RT 24
29 Worms_Pict	StimC	A	0	25 A 1 1 RT 21
30 SticksPict	StimD	A	0	25 A 1 0 RT 32
31 SticksPict	StimD	B	0	25 B 1 1 RT 20
32 Worms_Pict	StimC	A	0	25 A 1 1 RT 25
33 CirclePict	StimB	B	25	0 B 1 1 RT 23
34 CirclePict	StimB	B	25	0 B 1 1 RT 22
35 Green_Pict	StimA	A	25	0 B 0 0 RT 29
36 Worms_Pict	StimC	B	0	25 B 1 0 RT 29
37 Green_Pict	StimA	A	25	0 B 0 0 RT 38
38 CirclePict	StimB	A	25	0 B 0 1 RT 24
39 SticksPict	StimD	B	0	25 A 0 0 RT 35
40 Worms_Pict	StimC	A	0	25 B 0 0 RT 27
41 SticksPict	StimD	B	0	25 A 0 0 RT 39
42 Worms_Pict	StimC	A	0	25 B 0 0 RT 18
43 Green_Pict	StimA	A	25	0 A 1 1 RT 36
44 CirclePict	StimB	B	25	0 A 0 0 RT 24
45 SticksPict	StimD	B	0	25 B 1 1 RT 25
46 SticksPict	StimD	B	0	25 B 1 1 RT 21
47 SticksPict	StimD	A	0	25 B 0 1 RT 39
48 SticksPict	StimD	B	0	25 A 0 0 RT 19
49 CirclePict	StimB	A	25	0 B 0 1 RT 17
50 Worms_Pict	StimC	A	0	25 B 0 0 RT 18
51 Green_Pict	StimA	A	25	0 A 1 1 RT 19
52 Worms_Pict	StimC	B	0	25 A 0 1 RT 20
53 Green_Pict	StimA	A	25	0 B 0 0 RT 18
54 Worms_Pict	StimC	A	0	25 A 1 1 RT 33
55 Green_Pict	StimA	A	25	0 B 0 0 RT 16
56 SticksPict	StimD	B	0	25 B 1 1 RT 20
57 Green_Pict	StimA	B	25	0 B 1 0 RT 28
58 CirclePict	StimB	B	25	0 B 1 1 RT 52
59 SticksPict	StimD	A	0	25 A 1 0 RT 40
60 Worms_Pict	StimC	A	0	25 B 0 0 RT 29
61 CirclePict	StimB	A	25	0 A 1 0 RT 25
62 CirclePict	StimB	B	25	0 A 0 0 RT 21
63 CirclePict	StimB	B	25	0 B 1 1 RT 67
64 CirclePict	StimB	B	25	0 A 0 0 RT 21
65 Worms_Pict	StimC	A	0	25 A 1 1 RT 40
66 Green_Pict	StimA	A	25	0 A 1 1 RT 17
67 Worms_Pict	StimC	A	0	25 A 1 1 RT 27
68 CirclePict	StimB	B	25	0 A 0 0 RT 24
69 Green_Pict	StimA	A	25	0 B 0 0 RT 37
70 SticksPict	StimD	B	0	25 A 0 0 RT 37
71 Green_Pict	StimA	A	25	0 B 0 0 RT 40
72 Worms_Pict	StimC	B	0	25 A 0 1 RT 26
73 SticksPict	StimD	B	0	25 B 1 1 RT 28
74 Green_Pict	StimA	B	25	0 B 1 0 RT 22
75 SticksPict	StimD	B	0	25 B 1 1 RT 21
76 Green_Pict	StimA	A	25	0 B 0 0 RT 32
77 CirclePict	StimB	B	25	0 B 1 1 RT 48
78 Worms_Pict	StimC	A	0	25 B 0 0 RT 42
79 CirclePict	StimB	B	25	0 A 0 0 RT 42
80 Worms_Pict	StimC	A	0	25 B 0 0 RT 21
81 CirclePict	StimB	B	25	0 B 1 1 RT 41
82 Green_Pict	StimA	A	25	0 A 1 1 RT 14
83 Green_Pict	StimA	A	25	0 A 1 1 RT 15
84 SticksPict	StimD	B	0	25 A 0 0 RT 15
85 Worms_Pict	StimC	A	0	25 A 1 1 RT 15
86 Worms_Pict	StimC	B	0	25 A 0 1 RT 19
87 Worms_Pict	StimC	A	0	25 B 0 0 RT 12
88 CirclePict	StimB	B	25	0 A 0 0 RT 11
89 Green_Pict	StimA	A	25	0 A 1 1 RT 23
90 Green_Pict	StimA	A	25	0 A 1 1 RT 17
91 Green_Pict	StimA	A	25	0 A 1 1 RT 14
92 Worms_Pict	StimC	A	0	25 A 1 1 RT 19
93 Green_Pict	StimA	A	25	0 A 1 1 RT 45
94 SticksPict	StimD	B	0	25 B 1 1 RT 58
95 Green_Pict	StimA	B	25	0 A 0 1 RT 104
96 Worms_Pict	StimC	B	0	25 A 0 1 RT 19
97 CirclePict	StimB	B	25	0 A 0 0 RT 17
98 SticksPict	StimD	B	0	25 B 1 1 RT 19
99 Green_Pict	StimA	A	25	0 A 1 1 RT 19
100 Worms_Pict	StimC	A	0	25 A 1 1 RT 16
101 CirclePict	StimB	B	25	0 A 0 0 RT 26
102 CirclePict	StimB	B	25	0 B 1 1 RT 24
103 SticksPict	StimD	B	0	25 B 1 1 RT 26
104 CirclePict	StimB	B	25	0 B 1 1 RT 16
105 CirclePict	StimB	A	25	0 B 0 1 RT 28
106 SticksPict	StimD	B	0	25 B 1 1 RT 41
107 Worms_Pict	StimC	A	0	25 B 0 0 RT 32
108 SticksPict	StimD	B	0	25 B 1 1 RT 20
109 SticksPict	StimD	A	0	25 B 0 1 RT 49
110 SticksPict	StimD	A	0	25 B 0 1 RT 23
111 CirclePict	StimB	B	25	0 B 1 1 RT 20
112 Green_Pict	StimA	B	25	0 B 1 0 RT 16
113 Worms_Pict	StimC	A	0	25 B 0 0 RT 19
114 Green_Pict	StimA	A	25	0 A 1 1 RT 14
115 CirclePict	StimB	B	25	0 B 1 1 RT 19
116 SticksPict	StimD	B	0	25 A 0 0 RT 25
117 Worms_Pict	StimC	A	0	25 A 1 1 RT 19
118 CirclePict	StimB	A	25	0 B 0 1 RT 28
119 Worms_Pict	StimC	A	0	25 A 1 1 RT 21
120 SticksPict	StimD	B	0	25 B 1 1 RT 19
121 Worms_Pict	StimC	A	0	25 A 1 1 RT 24
122 Green_Pict	StimA	A	25	0 B 0 0 RT 18
123 SticksPict	StimD	A	0	25 B 0 1 RT 22
124 Green_Pict	StimA	A	25	0 B 0 0 RT 13
125 SticksPict	StimD	B	0	25 A 0 0 RT 17
126 Green_Pict	StimA	A	25	0 B 0 0 RT 27
127 SticksPict	StimD	B	0	25 B 1 1 RT 13
128 Worms_Pict	StimC	A	0	25 A 1 1 RT 18
129 CirclePict	StimB	B	25	0 A 0 0 RT 16
130 CirclePict	StimB	B	25	0 B 1 1 RT 24
131 SticksPict	StimD	B	0	25 B 1 1 RT 25
132 CirclePict	StimB	A	25	0 B 0 1 RT 22
133 CirclePict	StimB	A	25	0 A 1 0 RT 24
134 Worms_Pict	StimC	B	0	25 B 1 0 RT 14
135 CirclePict	StimB	B	25	0 B 1 1 RT 22
136 Green_Pict	StimA	A	25	0 B 0 0 RT 15
137 Worms_Pict	StimC	A	0	25 A 1 1 RT 32
138 CirclePict	StimB	B	25	0 B 1 1 RT 38
139 Worms_Pict	StimC	A	0	25 B 0 0 RT 27
140 Worms_Pict	StimC	A	0	25 A 1 1 RT 23
141 SticksPict	StimD	B	0	25 B 1 1 RT 24
142 Green_Pict	StimA	A	25	0 A 1 1 RT 25
143 Green_Pict	StimA	B	25	0 B 1 0 RT 15
144 SticksPict	StimD	B	0	25 B 1 1 RT 15
145 SticksPict	StimD	B	0	25 B 1 1 RT 31
146 Worms_Pict	StimC	A	0	25 B 0 0 RT 42
147 Worms_Pict	StimC	A	0	25 A 1 1 RT 17
148 Worms_Pict	StimC	B	0	25 B 1 0 RT 20
149 SticksPict	StimD	B	0	25 B 1 1 RT 29
150 SticksPict	StimD	A	0	25 A 1 0 RT 19
151 CirclePict	StimB	B	25	0 B 1 1 RT 17
152 CirclePict	StimB	B	25	0 B 1 1 RT 23
153 Green_Pict	StimA	A	25	0 B 0 0 RT 33
154 CirclePict	StimB	B	25	0 B 1 1 RT 40
155 Green_Pict	StimA	B	25	0 B 1 0 RT 31
156 Worms_Pict	StimC	A	0	25 B 0 0 RT 22
157 Green_Pict	StimA	A	25	0 A 1 1 RT 18
158 SticksPict	StimD	B	0	25 A 0 0 RT 18
159 Green_Pict	StimA	A	25	0 B 0 0 RT 18
160 CirclePict	StimB	B	25	0 A 0 0 RT 20
