# Supplementary material for: The Role of Informative and Ambiguous Feedback in Avoidance Behavior: Empirical and Computational Findings
Source: PLoS One. 2015 Dec 2;10(12):e0144083. doi: 10.1371/journal.pone.0144083 (PMC4668119; doi:10.1371/journal.pone.0144083)
Supplement: S2 File — Information contained in the file header describes how to use and run the program. (ZIP) [file pone.0144083.s002.zip › Moustafa2015_data/Moustafa2015_Feedback/034.doc]

1 Green_Pict	StimB	B	25	0 A 0 0 RT 365
2 Worms_Pict	StimD	B	0	25 B 1 1 RT 179
3 SticksPict	StimC	A	0	25 A 1 1 RT 166
4 SticksPict	StimC	A	0	25 A 1 1 RT 155
5 Worms_Pict	StimD	B	0	25 B 1 1 RT 68
6 CirclePict	StimA	B	25	0 B 1 0 RT 180
7 Green_Pict	StimB	B	25	0 A 0 0 RT 66
8 CirclePict	StimA	A	25	0 B 0 0 RT 76
9 Worms_Pict	StimD	B	0	25 B 1 1 RT 44
10 Worms_Pict	StimD	B	0	25 B 1 1 RT 84
11 CirclePict	StimA	A	25	0 B 0 0 RT 107
12 Green_Pict	StimB	B	25	0 A 0 0 RT 67
13 Green_Pict	StimB	B	25	0 B 1 1 RT 144
14 SticksPict	StimC	B	0	25 A 0 1 RT 173
15 CirclePict	StimA	A	25	0 A 1 1 RT 74
16 CirclePict	StimA	A	25	0 A 1 1 RT 66
17 SticksPict	StimC	A	0	25 A 1 1 RT 133
18 Worms_Pict	StimD	B	0	25 B 1 1 RT 80
19 Worms_Pict	StimD	B	0	25 B 1 1 RT 65
20 Green_Pict	StimB	A	25	0 B 0 1 RT 109
21 CirclePict	StimA	A	25	0 A 1 1 RT 89
22 Worms_Pict	StimD	B	0	25 A 0 0 RT 83
23 Green_Pict	StimB	B	25	0 A 0 0 RT 69
24 Worms_Pict	StimD	B	0	25 B 1 1 RT 50
25 CirclePict	StimA	A	25	0 A 1 1 RT 88
26 SticksPict	StimC	A	0	25 B 0 0 RT 59
27 SticksPict	StimC	A	0	25 A 1 1 RT 48
28 CirclePict	StimA	B	25	0 A 0 1 RT 100
29 Green_Pict	StimB	B	25	0 B 1 1 RT 49
30 SticksPict	StimC	A	0	25 A 1 1 RT 84
31 SticksPict	StimC	A	0	25 A 1 1 RT 146
32 Worms_Pict	StimD	A	0	25 B 0 1 RT 71
33 Green_Pict	StimB	B	25	0 B 1 1 RT 115
34 SticksPict	StimC	A	0	25 B 0 0 RT 177
35 CirclePict	StimA	A	25	0 A 1 1 RT 80
36 Green_Pict	StimB	A	25	0 B 0 1 RT 128
37 SticksPict	StimC	B	0	25 A 0 1 RT 54
38 Green_Pict	StimB	B	25	0 B 1 1 RT 104
39 CirclePict	StimA	A	25	0 A 1 1 RT 51
40 Worms_Pict	StimD	A	0	25 B 0 1 RT 60
41 SticksPict	StimC	A	0	25 B 0 0 RT 117
42 SticksPict	StimC	A	0	25 A 1 1 RT 57
43 Worms_Pict	StimD	B	0	25 A 0 0 RT 80
44 Worms_Pict	StimD	A	0	25 B 0 1 RT 42
45 CirclePict	StimA	A	25	0 A 1 1 RT 54
46 SticksPict	StimC	B	0	25 B 1 0 RT 50
47 Worms_Pict	StimD	B	0	25 B 1 1 RT 84
48 Green_Pict	StimB	B	25	0 B 1 1 RT 84
49 SticksPict	StimC	A	0	25 A 1 1 RT 65
50 Green_Pict	StimB	B	25	0 B 1 1 RT 41
51 Worms_Pict	StimD	B	0	25 B 1 1 RT 54
52 SticksPict	StimC	A	0	25 A 1 1 RT 88
53 CirclePict	StimA	A	25	0 A 1 1 RT 75
54 Worms_Pict	StimD	B	0	25 B 1 1 RT 56
55 Worms_Pict	StimD	B	0	25 B 1 1 RT 42
56 Green_Pict	StimB	B	25	0 B 1 1 RT 46
57 Green_Pict	StimB	A	25	0 B 0 1 RT 38
58 SticksPict	StimC	A	0	25 A 1 1 RT 114
59 Green_Pict	StimB	B	25	0 B 1 1 RT 37
60 Green_Pict	StimB	B	25	0 B 1 1 RT 35
61 CirclePict	StimA	A	25	0 A 1 1 RT 50
62 Green_Pict	StimB	B	25	0 B 1 1 RT 35
63 Worms_Pict	StimD	B	0	25 B 1 1 RT 106
64 CirclePict	StimA	A	25	0 A 1 1 RT 49
65 CirclePict	StimA	A	25	0 A 1 1 RT 39
66 CirclePict	StimA	A	25	0 A 1 1 RT 30
67 SticksPict	StimC	A	0	25 B 0 0 RT 55
68 Green_Pict	StimB	B	25	0 B 1 1 RT 44
69 Worms_Pict	StimD	B	0	25 B 1 1 RT 57
70 SticksPict	StimC	B	0	25 A 0 1 RT 37
71 Worms_Pict	StimD	B	0	25 B 1 1 RT 46
72 SticksPict	StimC	A	0	25 B 0 0 RT 47
73 CirclePict	StimA	A	25	0 A 1 1 RT 42
74 SticksPict	StimC	A	0	25 B 0 0 RT 189
75 Green_Pict	StimB	A	25	0 B 0 1 RT 41
76 Green_Pict	StimB	B	25	0 B 1 1 RT 47
77 CirclePict	StimA	B	25	0 A 0 1 RT 48
78 CirclePict	StimA	A	25	0 A 1 1 RT 37
79 CirclePict	StimA	B	25	0 A 0 1 RT 45
80 Worms_Pict	StimD	A	0	25 A 1 0 RT 132
81 Green_Pict	StimB	A	25	0 B 0 1 RT 39
82 CirclePict	StimA	A	25	0 A 1 1 RT 46
83 Worms_Pict	StimD	B	0	25 B 1 1 RT 53
84 SticksPict	StimC	A	0	25 B 0 0 RT 91
85 Worms_Pict	StimD	B	0	25 B 1 1 RT 56
86 SticksPict	StimC	A	0	25 A 1 1 RT 44
87 Worms_Pict	StimD	B	0	25 B 1 1 RT 45
88 SticksPict	StimC	A	0	25 B 0 0 RT 61
89 Green_Pict	StimB	B	25	0 B 1 1 RT 41
90 Green_Pict	StimB	B	25	0 B 1 1 RT 55
91 Worms_Pict	StimD	B	0	25 B 1 1 RT 67
92 CirclePict	StimA	A	25	0 A 1 1 RT 43
93 SticksPict	StimC	A	0	25 A 1 1 RT 50
94 Worms_Pict	StimD	B	0	25 B 1 1 RT 55
95 CirclePict	StimA	B	25	0 A 0 1 RT 40
96 CirclePict	StimA	A	25	0 A 1 1 RT 33
97 Green_Pict	StimB	B	25	0 B 1 1 RT 37
98 Green_Pict	StimB	B	25	0 B 1 1 RT 43
99 Green_Pict	StimB	B	25	0 B 1 1 RT 29
100 SticksPict	StimC	B	0	25 A 0 1 RT 60
101 SticksPict	StimC	A	0	25 s RT 96
102 CirclePict	StimA	B	25	0 A 0 1 RT 83
103 CirclePict	StimA	A	25	0 A 1 1 RT 114
104 SticksPict	StimC	B	0	25 s RT 96
105 Worms_Pict	StimD	B	0	25 B 1 1 RT 201
106 SticksPict	StimC	A	0	25 s RT 87
107 CirclePict	StimA	A	25	0 A 1 1 RT 79
108 Worms_Pict	StimD	A	0	25 B 0 1 RT 87
109 Worms_Pict	StimD	A	0	25 A 1 0 RT 100
110 Green_Pict	StimB	A	25	0 B 0 1 RT 46
111 Green_Pict	StimB	B	25	0 B 1 1 RT 41
112 CirclePict	StimA	A	25	0 A 1 1 RT 43
113 SticksPict	StimC	A	0	25 s RT 102
114 CirclePict	StimA	A	25	0 A 1 1 RT 41
115 CirclePict	StimA	A	25	0 A 1 1 RT 34
116 SticksPict	StimC	A	0	25 s RT 90
117 Worms_Pict	StimD	B	0	25 B 1 1 RT 161
118 Green_Pict	StimB	B	25	0 B 1 1 RT 52
119 Worms_Pict	StimD	B	0	25 B 1 1 RT 79
120 Green_Pict	StimB	B	25	0 B 1 1 RT 44
121 Worms_Pict	StimD	B	0	25 B 1 1 RT 161
122 Worms_Pict	StimD	B	0	25 B 1 1 RT 193
123 Worms_Pict	StimD	B	0	25 s RT 149
124 Green_Pict	StimB	B	25	0 B 1 1 RT 49
125 SticksPict	StimC	B	0	25 s RT 111
126 CirclePict	StimA	A	25	0 A 1 1 RT 37
127 Worms_Pict	StimD	A	0	25 B 0 1 RT 91
128 Green_Pict	StimB	B	25	0 B 1 1 RT 36
129 CirclePict	StimA	B	25	0 A 0 1 RT 63
130 SticksPict	StimC	A	0	25 s RT 115
131 Worms_Pict	StimD	A	0	25 B 0 1 RT 117
132 Green_Pict	StimB	B	25	0 B 1 1 RT 39
133 SticksPict	StimC	A	0	25 s RT 91
134 SticksPict	StimC	B	0	25 s RT 104
135 Green_Pict	StimB	B	25	0 B 1 1 RT 39
136 SticksPict	StimC	A	0	25 s RT 72
137 Green_Pict	StimB	B	25	0 B 1 1 RT 58
138 CirclePict	StimA	B	25	0 A 0 1 RT 95
139 Green_Pict	StimB	B	25	0 B 1 1 RT 37
140 Green_Pict	StimB	A	25	0 B 0 1 RT 44
141 CirclePict	StimA	A	25	0 A 1 1 RT 47
142 Worms_Pict	StimD	B	0	25 s RT 112
143 SticksPict	StimC	A	0	25 s RT 68
144 Green_Pict	StimB	A	25	0 B 0 1 RT 39
145 Worms_Pict	StimD	B	0	25 B 1 1 RT 144
146 Worms_Pict	StimD	B	0	25 B 1 1 RT 172
147 CirclePict	StimA	A	25	0 A 1 1 RT 46
148 SticksPict	StimC	A	0	25 s RT 67
149 SticksPict	StimC	A	0	25 s RT 63
150 Worms_Pict	StimD	B	0	25 s RT 143
151 Green_Pict	StimB	B	25	0 A 0 0 RT 66
152 Green_Pict	StimB	B	25	0 B 1 1 RT 130
153 SticksPict	StimC	A	0	25 s RT 88
154 CirclePict	StimA	A	25	0 A 1 1 RT 43
155 CirclePict	StimA	A	25	0 A 1 1 RT 44
156 CirclePict	StimA	A	25	0 A 1 1 RT 108
157 CirclePict	StimA	A	25	0 A 1 1 RT 39
158 SticksPict	StimC	A	0	25 s RT 61
159 Worms_Pict	StimD	B	0	25 s RT 145
160 CirclePict	StimA	A	25	0 A 1 1 RT 40
