# Supplementary material for: The Role of Informative and Ambiguous Feedback in Avoidance Behavior: Empirical and Computational Findings
Source: PLoS One. 2015 Dec 2;10(12):e0144083. doi: 10.1371/journal.pone.0144083 (PMC4668119; doi:10.1371/journal.pone.0144083)
Supplement: S2 File — Information contained in the file header describes how to use and run the program. (ZIP) [file pone.0144083.s002.zip › Moustafa2015_data/Moustafa2015_Feedback/035.doc]

1 SticksPict	StimA	A	25	0 B 0 0 RT 303
2 CirclePict	StimB	B	25	0 B 1 1 RT 267
3 Worms_Pict	StimD	A	0	25 A 1 0 RT 178
4 Worms_Pict	StimD	B	0	25 B 1 1 RT 181
5 Green_Pict	StimC	A	0	25 A 1 1 RT 163
6 Worms_Pict	StimD	A	0	25 A 1 0 RT 132
7 Worms_Pict	StimD	B	0	25 A 0 0 RT 136
8 SticksPict	StimA	A	25	0 A 1 1 RT 105
9 SticksPict	StimA	A	25	0 A 1 1 RT 71
10 CirclePict	StimB	B	25	0 A 0 0 RT 97
11 SticksPict	StimA	A	25	0 B 0 0 RT 80
12 Green_Pict	StimC	A	0	25 B 0 0 RT 89
13 Green_Pict	StimC	A	0	25 B 0 0 RT 71
14 Worms_Pict	StimD	B	0	25 B 1 1 RT 65
15 Worms_Pict	StimD	B	0	25 B 1 1 RT 76
16 Green_Pict	StimC	A	0	25 A 1 1 RT 79
17 SticksPict	StimA	B	25	0 A 0 1 RT 97
18 SticksPict	StimA	A	25	0 A 1 1 RT 83
19 CirclePict	StimB	A	25	0 B 0 1 RT 60
20 SticksPict	StimA	A	25	0 A 1 1 RT 48
21 Worms_Pict	StimD	B	0	25 B 1 1 RT 29
22 CirclePict	StimB	B	25	0 B 1 1 RT 34
23 Green_Pict	StimC	A	0	25 A 1 1 RT 15
24 CirclePict	StimB	B	25	0 A 0 0 RT 31
25 CirclePict	StimB	B	25	0 A 0 0 RT 22
26 Green_Pict	StimC	A	0	25 A 1 1 RT 41
27 SticksPict	StimA	A	25	0 A 1 1 RT 54
28 CirclePict	StimB	B	25	0 B 1 1 RT 45
29 SticksPict	StimA	A	25	0 A 1 1 RT 39
30 Green_Pict	StimC	A	0	25 B 0 0 RT 62
31 Green_Pict	StimC	A	0	25 A 1 1 RT 57
32 Worms_Pict	StimD	B	0	25 B 1 1 RT 88
33 CirclePict	StimB	B	25	0 B 1 1 RT 53
34 Green_Pict	StimC	B	0	25 A 0 1 RT 51
35 CirclePict	StimB	B	25	0 B 1 1 RT 92
36 SticksPict	StimA	B	25	0 A 0 1 RT 40
37 Worms_Pict	StimD	B	0	25 A 0 0 RT 51
38 CirclePict	StimB	A	25	0 B 0 1 RT 47
39 Worms_Pict	StimD	B	0	25 A 0 0 RT 56
40 Green_Pict	StimC	B	0	25 A 0 1 RT 49
41 Green_Pict	StimC	A	0	25 A 1 1 RT 60
42 Green_Pict	StimC	B	0	25 B 1 0 RT 58
43 SticksPict	StimA	A	25	0 A 1 1 RT 61
44 Worms_Pict	StimD	B	0	25 B 1 1 RT 66
45 Green_Pict	StimC	A	0	25 B 0 0 RT 46
46 CirclePict	StimB	B	25	0 B 1 1 RT 47
47 Worms_Pict	StimD	B	0	25 A 0 0 RT 37
48 Green_Pict	StimC	A	0	25 A 1 1 RT 64
49 SticksPict	StimA	A	25	0 A 1 1 RT 64
50 CirclePict	StimB	B	25	0 B 1 1 RT 34
51 CirclePict	StimB	B	25	0 B 1 1 RT 46
52 SticksPict	StimA	A	25	0 A 1 1 RT 48
53 Green_Pict	StimC	A	0	25 A 1 1 RT 56
54 SticksPict	StimA	B	25	0 A 0 1 RT 45
55 CirclePict	StimB	A	25	0 A 1 0 RT 42
56 CirclePict	StimB	B	25	0 A 0 0 RT 47
57 Worms_Pict	StimD	B	0	25 B 1 1 RT 73
58 CirclePict	StimB	A	25	0 B 0 1 RT 46
59 Green_Pict	StimC	A	0	25 B 0 0 RT 70
60 SticksPict	StimA	A	25	0 A 1 1 RT 47
61 SticksPict	StimA	A	25	0 A 1 1 RT 45
62 Worms_Pict	StimD	B	0	25 A 0 0 RT 54
63 CirclePict	StimB	B	25	0 B 1 1 RT 38
64 CirclePict	StimB	B	25	0 B 1 1 RT 30
65 Worms_Pict	StimD	B	0	25 B 1 1 RT 79
66 Worms_Pict	StimD	B	0	25 B 1 1 RT 34
67 Green_Pict	StimC	A	0	25 B 0 0 RT 64
68 SticksPict	StimA	A	25	0 A 1 1 RT 36
69 CirclePict	StimB	B	25	0 B 1 1 RT 33
70 Worms_Pict	StimD	A	0	25 B 0 1 RT 24
71 SticksPict	StimA	A	25	0 A 1 1 RT 28
72 Green_Pict	StimC	B	0	25 A 0 1 RT 58
73 SticksPict	StimA	B	25	0 A 0 1 RT 36
74 Worms_Pict	StimD	B	0	25 A 0 0 RT 30
75 Green_Pict	StimC	A	0	25 A 1 1 RT 42
76 Worms_Pict	StimD	B	0	25 B 1 1 RT 41
77 Green_Pict	StimC	A	0	25 B 0 0 RT 60
78 SticksPict	StimA	A	25	0 A 1 1 RT 33
79 CirclePict	StimB	B	25	0 B 1 1 RT 32
80 Worms_Pict	StimD	A	0	25 A 1 0 RT 28
81 SticksPict	StimA	A	25	0 A 1 1 RT 37
82 SticksPict	StimA	B	25	0 A 0 1 RT 42
83 SticksPict	StimA	A	25	0 A 1 1 RT 49
84 Worms_Pict	StimD	B	0	25 B 1 1 RT 79
85 Worms_Pict	StimD	B	0	25 B 1 1 RT 38
86 SticksPict	StimA	A	25	0 A 1 1 RT 40
87 CirclePict	StimB	A	25	0 B 0 1 RT 39
88 CirclePict	StimB	B	25	0 A 0 0 RT 45
89 Worms_Pict	StimD	B	0	25 B 1 1 RT 56
90 Worms_Pict	StimD	A	0	25 B 0 1 RT 99
91 Worms_Pict	StimD	B	0	25 A 0 0 RT 29
92 SticksPict	StimA	A	25	0 A 1 1 RT 20
93 CirclePict	StimB	B	25	0 A 0 0 RT 52
94 CirclePict	StimB	A	25	0 A 1 0 RT 22
95 Green_Pict	StimC	A	0	25 A 1 1 RT 49
96 Green_Pict	StimC	A	0	25 B 0 0 RT 37
97 SticksPict	StimA	B	25	0 A 0 1 RT 42
98 Green_Pict	StimC	A	0	25 A 1 1 RT 52
99 SticksPict	StimA	A	25	0 A 1 1 RT 47
100 SticksPict	StimA	A	25	0 A 1 1 RT 30
101 Green_Pict	StimC	A	0	25 B 0 0 RT 44
102 Worms_Pict	StimD	A	0	25 B 0 1 RT 48
103 Green_Pict	StimC	A	0	25 B 0 0 RT 70
104 SticksPict	StimA	A	25	0 A 1 1 RT 47
105 CirclePict	StimB	B	25	0 B 1 1 RT 41
106 CirclePict	StimB	B	25	0 B 1 1 RT 42
107 Green_Pict	StimC	A	0	25 B 0 0 RT 26
108 Worms_Pict	StimD	B	0	25 B 1 1 RT 55
109 Green_Pict	StimC	A	0	25 A 1 1 RT 13
110 SticksPict	StimA	A	25	0 A 1 1 RT 16
111 CirclePict	StimB	B	25	0 A 0 0 RT 11
112 Green_Pict	StimC	B	0	25 A 0 1 RT 47
113 CirclePict	StimB	B	25	0 A 0 0 RT 28
114 Green_Pict	StimC	B	0	25 B 1 0 RT 34
115 CirclePict	StimB	B	25	0 A 0 0 RT 24
116 Worms_Pict	StimD	B	0	25 A 0 0 RT 45
117 Green_Pict	StimC	A	0	25 A 1 1 RT 52
118 Worms_Pict	StimD	B	0	25 A 0 0 RT 48
119 CirclePict	StimB	B	25	0 B 1 1 RT 36
120 Worms_Pict	StimD	B	0	25 A 0 0 RT 31
121 Worms_Pict	StimD	B	0	25 B 1 1 RT 48
122 CirclePict	StimB	B	25	0 B 1 1 RT 40
123 SticksPict	StimA	A	25	0 A 1 1 RT 30
124 SticksPict	StimA	A	25	0 A 1 1 RT 31
125 CirclePict	StimB	B	25	0 B 1 1 RT 31
126 Worms_Pict	StimD	B	0	25 A 0 0 RT 36
127 CirclePict	StimB	B	25	0 B 1 1 RT 38
128 Worms_Pict	StimD	A	0	25 B 0 1 RT 27
129 SticksPict	StimA	A	25	0 A 1 1 RT 36
130 Worms_Pict	StimD	B	0	25 B 1 1 RT 106
131 Green_Pict	StimC	A	0	25 A 1 1 RT 25
132 CirclePict	StimB	A	25	0 B 0 1 RT 28
133 Worms_Pict	StimD	B	0	25 B 1 1 RT 38
134 SticksPict	StimA	A	25	0 A 1 1 RT 41
135 Green_Pict	StimC	A	0	25 A 1 1 RT 56
136 Green_Pict	StimC	A	0	25 A 1 1 RT 30
137 Green_Pict	StimC	A	0	25 A 1 1 RT 36
138 Worms_Pict	StimD	B	0	25 B 1 1 RT 40
139 SticksPict	StimA	A	25	0 A 1 1 RT 32
140 Green_Pict	StimC	A	0	25 A 1 1 RT 47
141 Green_Pict	StimC	A	0	25 A 1 1 RT 27
142 Green_Pict	StimC	B	0	25 A 0 1 RT 22
143 SticksPict	StimA	B	25	0 A 0 1 RT 37
144 SticksPict	StimA	A	25	0 A 1 1 RT 26
145 Worms_Pict	StimD	B	0	25 B 1 1 RT 37
146 CirclePict	StimB	B	25	0 B 1 1 RT 38
147 CirclePict	StimB	A	25	0 B 0 1 RT 23
148 SticksPict	StimA	B	25	0 A 0 1 RT 32
149 CirclePict	StimB	B	25	0 A 0 0 RT 55
150 SticksPict	StimA	A	25	0 A 1 1 RT 35
151 Green_Pict	StimC	A	0	25 A 1 1 RT 49
152 Worms_Pict	StimD	A	0	25 B 0 1 RT 36
153 CirclePict	StimB	B	25	0 B 1 1 RT 39
154 Green_Pict	StimC	B	0	25 A 0 1 RT 59
155 Green_Pict	StimC	A	0	25 A 1 1 RT 38
156 CirclePict	StimB	B	25	0 B 1 1 RT 35
157 Worms_Pict	StimD	B	0	25 B 1 1 RT 50
158 CirclePict	StimB	B	25	0 B 1 1 RT 53
159 SticksPict	StimA	A	25	0 A 1 1 RT 34
160 Worms_Pict	StimD	B	0	25 B 1 1 RT 43
