# Supplementary material for: The Role of Informative and Ambiguous Feedback in Avoidance Behavior: Empirical and Computational Findings
Source: PLoS One. 2015 Dec 2;10(12):e0144083. doi: 10.1371/journal.pone.0144083 (PMC4668119; doi:10.1371/journal.pone.0144083)
Supplement: S2 File — Information contained in the file header describes how to use and run the program. (ZIP) [file pone.0144083.s002.zip › Moustafa2015_data/Moustafa2015_Feedback/036.doc]

1 CirclePict	StimB	B	25	0 A 0 0 RT 472
2 Green_Pict	StimC	A	0	25 A 1 1 RT 2
3 CirclePict	StimB	B	25	0 B 1 1 RT 115
4 SticksPict	StimA	A	25	0 B 0 0 RT 172
5 CirclePict	StimB	B	25	0 A 0 0 RT 194
6 SticksPict	StimA	A	25	0 A 1 1 RT 136
7 SticksPict	StimA	A	25	0 B 0 0 RT 89
8 Worms_Pict	StimD	B	0	25 B 1 1 RT 129
9 Green_Pict	StimC	A	0	25 A 1 1 RT 65
10 CirclePict	StimB	B	25	0 A 0 0 RT 109
11 Worms_Pict	StimD	B	0	25 B 1 1 RT 74
12 CirclePict	StimB	B	25	0 A 0 0 RT 61
13 Worms_Pict	StimD	B	0	25 A 0 0 RT 65
14 CirclePict	StimB	A	25	0 B 0 1 RT 124
15 Green_Pict	StimC	A	0	25 B 0 0 RT 43
16 CirclePict	StimB	B	25	0 A 0 0 RT 88
17 SticksPict	StimA	A	25	0 A 1 1 RT 54
18 Green_Pict	StimC	B	0	25 A 0 1 RT 102
19 Worms_Pict	StimD	B	0	25 A 0 0 RT 40
20 Green_Pict	StimC	A	0	25 B 0 0 RT 48
21 Green_Pict	StimC	A	0	25 B 0 0 RT 74
22 SticksPict	StimA	A	25	0 A 1 1 RT 30
23 Worms_Pict	StimD	B	0	25 A 0 0 RT 29
24 SticksPict	StimA	A	25	0 B 0 0 RT 47
25 Green_Pict	StimC	B	0	25 B 1 0 RT 33
26 Worms_Pict	StimD	B	0	25 B 1 1 RT 41
27 SticksPict	StimA	B	25	0 B 1 0 RT 35
28 SticksPict	StimA	A	25	0 B 0 0 RT 41
29 CirclePict	StimB	B	25	0 A 0 0 RT 27
30 SticksPict	StimA	B	25	0 A 0 1 RT 35
31 CirclePict	StimB	B	25	0 A 0 0 RT 52
32 SticksPict	StimA	A	25	0 B 0 0 RT 89
33 Green_Pict	StimC	A	0	25 B 0 0 RT 100
34 Worms_Pict	StimD	A	0	25 A 1 0 RT 29
35 Worms_Pict	StimD	B	0	25 A 0 0 RT 52
36 Green_Pict	StimC	A	0	25 B 0 0 RT 35
37 Worms_Pict	StimD	B	0	25 A 0 0 RT 16
38 CirclePict	StimB	A	25	0 A 1 0 RT 31
39 Worms_Pict	StimD	A	0	25 A 1 0 RT 30
40 Green_Pict	StimC	A	0	25 A 1 1 RT 117
41 CirclePict	StimB	B	25	0 A 0 0 RT 31
42 CirclePict	StimB	A	25	0 A 1 0 RT 22
43 Green_Pict	StimC	A	0	25 A 1 1 RT 15
44 CirclePict	StimB	B	25	0 A 0 0 RT 17
45 Green_Pict	StimC	A	0	25 A 1 1 RT 27
46 Worms_Pict	StimD	B	0	25 A 0 0 RT 15
47 CirclePict	StimB	B	25	0 B 1 1 RT 28
48 Worms_Pict	StimD	B	0	25 B 1 1 RT 18
49 Worms_Pict	StimD	B	0	25 B 1 1 RT 47
50 Green_Pict	StimC	A	0	25 B 0 0 RT 38
51 Worms_Pict	StimD	B	0	25 A 0 0 RT 17
52 Worms_Pict	StimD	A	0	25 A 1 0 RT 34
53 Green_Pict	StimC	A	0	25 A 1 1 RT 23
54 CirclePict	StimB	B	25	0 A 0 0 RT 106
55 Worms_Pict	StimD	B	0	25 A 0 0 RT 31
56 CirclePict	StimB	B	25	0 B 1 1 RT 23
57 Green_Pict	StimC	A	0	25 A 1 1 RT 55
58 SticksPict	StimA	B	25	0 A 0 1 RT 34
59 Worms_Pict	StimD	B	0	25 A 0 0 RT 62
60 SticksPict	StimA	A	25	0 B 0 0 RT 19
61 SticksPict	StimA	A	25	0 A 1 1 RT 15
62 SticksPict	StimA	A	25	0 B 0 0 RT 7
63 Worms_Pict	StimD	B	0	25 A 0 0 RT 12
64 CirclePict	StimB	B	25	0 A 0 0 RT 0
65 SticksPict	StimA	A	25	0 A 1 1 RT 26
66 Worms_Pict	StimD	A	0	25 A 1 0 RT 231
67 CirclePict	StimB	A	25	0 B 0 1 RT 127
68 Green_Pict	StimC	B	0	25 B 1 0 RT 26
69 CirclePict	StimB	B	25	0 B 1 1 RT 154
70 CirclePict	StimB	B	25	0 B 1 1 RT 0
71 SticksPict	StimA	A	25	0 B 0 0 RT 71
72 SticksPict	StimA	A	25	0 B 0 0 RT 28
73 Green_Pict	StimC	A	0	25 B 0 0 RT 28
74 Green_Pict	StimC	A	0	25 A 1 1 RT 28
75 SticksPict	StimA	B	25	0 A 0 1 RT 23
76 SticksPict	StimA	A	25	0 A 1 1 RT 27
77 Worms_Pict	StimD	B	0	25 A 0 0 RT 8
78 Green_Pict	StimC	A	0	25 B 0 0 RT 127
79 SticksPict	StimA	A	25	0 B 0 0 RT 23
80 Green_Pict	StimC	B	0	25 B 1 0 RT 43
81 Worms_Pict	StimD	B	0	25 A 0 0 RT 34
82 Worms_Pict	StimD	B	0	25 B 1 1 RT 36
83 Worms_Pict	StimD	B	0	25 B 1 1 RT 36
84 Worms_Pict	StimD	B	0	25 B 1 1 RT 38
85 SticksPict	StimA	A	25	0 A 1 1 RT 19
86 SticksPict	StimA	B	25	0 A 0 1 RT 16
87 CirclePict	StimB	B	25	0 A 0 0 RT 3
88 Green_Pict	StimC	B	0	25 A 0 1 RT 9
89 Green_Pict	StimC	A	0	25 B 0 0 RT 0
90 SticksPict	StimA	A	25	0 B 0 0 RT 0
91 SticksPict	StimA	A	25	0 B 0 0 RT 14
92 CirclePict	StimB	B	25	0 B 1 1 RT 15
93 SticksPict	StimA	B	25	0 B 1 0 RT 28
94 CirclePict	StimB	A	25	0 B 0 1 RT 10
95 CirclePict	StimB	B	25	0 B 1 1 RT 12
96 Worms_Pict	StimD	A	0	25 B 0 1 RT 11
97 Green_Pict	StimC	A	0	25 A 1 1 RT 14
98 Green_Pict	StimC	A	0	25 A 1 1 RT 14
99 CirclePict	StimB	B	25	0 A 0 0 RT 19
100 Worms_Pict	StimD	B	0	25 A 0 0 RT 23
101 CirclePict	StimB	B	25	0 B 1 1 RT 26
102 Green_Pict	StimC	A	0	25 B 0 0 RT 63
103 SticksPict	StimA	A	25	0 A 1 1 RT 0
104 CirclePict	StimB	B	25	0 A 0 0 RT 13
105 SticksPict	StimA	A	25	0 B 0 0 RT 21
106 Green_Pict	StimC	A	0	25 A 1 1 RT 20
107 SticksPict	StimA	A	25	0 A 1 1 RT 14
108 CirclePict	StimB	B	25	0 A 0 0 RT 15
109 Green_Pict	StimC	A	0	25 A 1 1 RT 22
110 CirclePict	StimB	A	25	0 A 1 0 RT 18
111 Worms_Pict	StimD	B	0	25 A 0 0 RT 1
112 Worms_Pict	StimD	B	0	25 B 1 1 RT 25
113 Green_Pict	StimC	A	0	25 B 0 0 RT 24
114 SticksPict	StimA	A	25	0 A 1 1 RT 16
115 SticksPict	StimA	A	25	0 A 1 1 RT 21
116 Worms_Pict	StimD	B	0	25 A 0 0 RT 21
117 Green_Pict	StimC	B	0	25 B 1 0 RT 43
118 CirclePict	StimB	B	25	0 B 1 1 RT 33
119 Green_Pict	StimC	A	0	25 B 0 0 RT 13
120 Worms_Pict	StimD	A	0	25 A 1 0 RT 25
121 Worms_Pict	StimD	B	0	25 B 1 1 RT 90
122 CirclePict	StimB	B	25	0 B 1 1 RT 95
123 CirclePict	StimB	A	25	0 B 0 1 RT 158
124 SticksPict	StimA	B	25	0 B 1 0 RT 32
125 CirclePict	StimB	B	25	0 B 1 1 RT 27
126 CirclePict	StimB	B	25	0 B 1 1 RT 34
127 Worms_Pict	StimD	B	0	25 B 1 1 RT 31
128 SticksPict	StimA	A	25	0 B 0 0 RT 19
129 Green_Pict	StimC	A	0	25 A 1 1 RT 56
130 Green_Pict	StimC	A	0	25 A 1 1 RT 32
131 CirclePict	StimB	B	25	0 A 0 0 RT 122
132 Worms_Pict	StimD	A	0	25 A 1 0 RT 87
133 SticksPict	StimA	A	25	0 A 1 1 RT 37
134 SticksPict	StimA	A	25	0 A 1 1 RT 72
135 CirclePict	StimB	B	25	0 B 1 1 RT 203
136 SticksPict	StimA	A	25	0 A 1 1 RT 101
137 Green_Pict	StimC	A	0	25 B 0 0 RT 67
138 CirclePict	StimB	B	25	0 A 0 0 RT 41
139 SticksPict	StimA	A	25	0 A 1 1 RT 57
140 CirclePict	StimB	A	25	0 A 1 0 RT 28
141 Worms_Pict	StimD	B	0	25 A 0 0 RT 73
142 Worms_Pict	StimD	B	0	25 B 1 1 RT 92
143 SticksPict	StimA	A	25	0 A 1 1 RT 21
144 Green_Pict	StimC	B	0	25 B 1 0 RT 89
145 Worms_Pict	StimD	B	0	25 B 1 1 RT 24
146 Green_Pict	StimC	B	0	25 B 1 0 RT 14
147 CirclePict	StimB	B	25	0 B 1 1 RT 0
148 Green_Pict	StimC	A	0	25 B 0 0 RT 27
149 Green_Pict	StimC	A	0	25 A 1 1 RT 20
150 Worms_Pict	StimD	B	0	25 A 0 0 RT 32
151 Worms_Pict	StimD	B	0	25 B 1 1 RT 30
152 Green_Pict	StimC	A	0	25 B 0 0 RT 0
153 Green_Pict	StimC	A	0	25 B 0 0 RT 3
154 Green_Pict	StimC	A	0	25 A 1 1 RT 35
155 CirclePict	StimB	B	25	0 A 0 0 RT 0
156 Worms_Pict	StimD	B	0	25 A 0 0 RT 0
157 Worms_Pict	StimD	A	0	25 A 1 0 RT 19
158 SticksPict	StimA	A	25	0 A 1 1 RT 20
159 SticksPict	StimA	A	25	0 A 1 1 RT 11
160 SticksPict	StimA	B	25	0 A 0 1 RT 0
