# Supplementary material for: The Role of Informative and Ambiguous Feedback in Avoidance Behavior: Empirical and Computational Findings
Source: PLoS One. 2015 Dec 2;10(12):e0144083. doi: 10.1371/journal.pone.0144083 (PMC4668119; doi:10.1371/journal.pone.0144083)
Supplement: S2 File — Information contained in the file header describes how to use and run the program. (ZIP) [file pone.0144083.s002.zip › Moustafa2015_data/Moustafa2015_Feedback/037.doc]

1 Worms_Pict	StimD	B	0	25 A 0 0 RT 241
2 SticksPict	StimC	A	0	25 B 0 0 RT 243
3 Green_Pict	StimA	A	25	0 B 0 0 RT 177
4 Green_Pict	StimA	A	25	0 B 0 0 RT 139
5 CirclePict	StimB	B	25	0 A 0 0 RT 101
6 Green_Pict	StimA	A	25	0 B 0 0 RT 96
7 CirclePict	StimB	B	25	0 A 0 0 RT 116
8 Worms_Pict	StimD	B	0	25 B 1 1 RT 137
9 Worms_Pict	StimD	B	0	25 B 1 1 RT 99
10 Green_Pict	StimA	A	25	0 B 0 0 RT 48
11 CirclePict	StimB	B	25	0 A 0 0 RT 55
12 Worms_Pict	StimD	B	0	25 B 1 1 RT 63
13 SticksPict	StimC	A	0	25 A 1 1 RT 88
14 SticksPict	StimC	A	0	25 A 1 1 RT 78
15 SticksPict	StimC	B	0	25 A 0 1 RT 98
16 Worms_Pict	StimD	B	0	25 B 1 1 RT 57
17 CirclePict	StimB	A	25	0 A 1 0 RT 61
18 Green_Pict	StimA	A	25	0 B 0 0 RT 57
19 Worms_Pict	StimD	B	0	25 B 1 1 RT 45
20 SticksPict	StimC	A	0	25 B 0 0 RT 55
21 CirclePict	StimB	B	25	0 A 0 0 RT 51
22 Worms_Pict	StimD	B	0	25 B 1 1 RT 49
23 SticksPict	StimC	A	0	25 A 1 1 RT 74
24 SticksPict	StimC	A	0	25 A 1 1 RT 86
25 CirclePict	StimB	A	25	0 A 1 0 RT 46
26 Worms_Pict	StimD	A	0	25 B 0 1 RT 72
27 SticksPict	StimC	A	0	25 A 1 1 RT 67
28 Worms_Pict	StimD	B	0	25 B 1 1 RT 135
29 CirclePict	StimB	B	25	0 A 0 0 RT 56
30 SticksPict	StimC	B	0	25 A 0 1 RT 65
31 Green_Pict	StimA	B	25	0 B 1 0 RT 60
32 CirclePict	StimB	B	25	0 A 0 0 RT 42
33 SticksPict	StimC	A	0	25 A 1 1 RT 54
34 CirclePict	StimB	B	25	0 A 0 0 RT 44
35 Green_Pict	StimA	A	25	0 B 0 0 RT 43
36 Worms_Pict	StimD	A	0	25 A 1 0 RT 87
37 Green_Pict	StimA	A	25	0 B 0 0 RT 45
38 CirclePict	StimB	B	25	0 A 0 0 RT 42
39 Green_Pict	StimA	B	25	0 B 1 0 RT 44
40 Green_Pict	StimA	A	25	0 B 0 0 RT 68
41 Worms_Pict	StimD	A	0	25 A 1 0 RT 71
42 CirclePict	StimB	B	25	0 A 0 0 RT 43
43 CirclePict	StimB	A	25	0 A 1 0 RT 36
44 Worms_Pict	StimD	B	0	25 A 0 0 RT 52
45 Worms_Pict	StimD	B	0	25 B 1 1 RT 74
46 CirclePict	StimB	B	25	0 A 0 0 RT 49
47 SticksPict	StimC	A	0	25 s RT 150
48 SticksPict	StimC	B	0	25 A 0 1 RT 156
49 SticksPict	StimC	A	0	25 B 0 0 RT 73
50 SticksPict	StimC	A	0	25 B 0 0 RT 82
51 Worms_Pict	StimD	A	0	25 A 1 0 RT 170
52 Worms_Pict	StimD	B	0	25 B 1 1 RT 154
53 Green_Pict	StimA	A	25	0 B 0 0 RT 53
54 SticksPict	StimC	A	0	25 A 1 1 RT 129
55 Worms_Pict	StimD	B	0	25 A 0 0 RT 95
56 Green_Pict	StimA	A	25	0 B 0 0 RT 41
57 Green_Pict	StimA	A	25	0 B 0 0 RT 70
58 SticksPict	StimC	A	0	25 A 1 1 RT 112
59 Green_Pict	StimA	A	25	0 B 0 0 RT 38
60 Green_Pict	StimA	B	25	0 B 1 0 RT 60
61 CirclePict	StimB	B	25	0 A 0 0 RT 55
62 CirclePict	StimB	B	25	0 A 0 0 RT 140
63 Green_Pict	StimA	A	25	0 B 0 0 RT 42
64 CirclePict	StimB	A	25	0 A 1 0 RT 41
65 SticksPict	StimC	A	0	25 B 0 0 RT 127
66 CirclePict	StimB	B	25	0 A 0 0 RT 34
67 SticksPict	StimC	A	0	25 A 1 1 RT 30
68 Worms_Pict	StimD	B	0	25 A 0 0 RT 59
69 SticksPict	StimC	A	0	25 A 1 1 RT 43
70 Worms_Pict	StimD	B	0	25 B 1 1 RT 35
71 Green_Pict	StimA	A	25	0 B 0 0 RT 26
72 Worms_Pict	StimD	B	0	25 B 1 1 RT 92
73 Green_Pict	StimA	A	25	0 B 0 0 RT 37
74 Worms_Pict	StimD	B	0	25 B 1 1 RT 37
75 CirclePict	StimB	B	25	0 A 0 0 RT 38
76 SticksPict	StimC	B	0	25 B 1 0 RT 44
77 Green_Pict	StimA	B	25	0 B 1 0 RT 35
78 CirclePict	StimB	B	25	0 A 0 0 RT 39
79 CirclePict	StimB	B	25	0 A 0 0 RT 43
80 Green_Pict	StimA	A	25	0 B 0 0 RT 39
81 CirclePict	StimB	B	25	0 A 0 0 RT 47
82 CirclePict	StimB	B	25	0 A 0 0 RT 52
83 CirclePict	StimB	A	25	0 A 1 0 RT 37
84 CirclePict	StimB	A	25	0 A 1 0 RT 46
85 Worms_Pict	StimD	B	0	25 B 1 1 RT 43
86 CirclePict	StimB	B	25	0 A 0 0 RT 36
87 Green_Pict	StimA	A	25	0 B 0 0 RT 41
88 Green_Pict	StimA	A	25	0 B 0 0 RT 36
89 Worms_Pict	StimD	B	0	25 B 1 1 RT 49
90 Worms_Pict	StimD	B	0	25 B 1 1 RT 30
91 SticksPict	StimC	A	0	25 B 0 0 RT 58
92 SticksPict	StimC	A	0	25 A 1 1 RT 49
93 CirclePict	StimB	B	25	0 A 0 0 RT 48
94 Green_Pict	StimA	B	25	0 B 1 0 RT 40
95 CirclePict	StimB	B	25	0 A 0 0 RT 57
96 Worms_Pict	StimD	B	0	25 B 1 1 RT 341
97 SticksPict	StimC	A	0	25 B 0 0 RT 114
98 Green_Pict	StimA	A	25	0 B 0 0 RT 40
99 Worms_Pict	StimD	B	0	25 B 1 1 RT 44
100 Green_Pict	StimA	A	25	0 B 0 0 RT 33
101 SticksPict	StimC	B	0	25 A 0 1 RT 36
102 SticksPict	StimC	B	0	25 B 1 0 RT 66
103 Green_Pict	StimA	A	25	0 B 0 0 RT 66
104 Green_Pict	StimA	A	25	0 B 0 0 RT 31
105 Worms_Pict	StimD	B	0	25 B 1 1 RT 39
106 Green_Pict	StimA	B	25	0 B 1 0 RT 41
107 CirclePict	StimB	B	25	0 A 0 0 RT 40
108 SticksPict	StimC	A	0	25 A 1 1 RT 78
109 SticksPict	StimC	A	0	25 A 1 1 RT 53
110 SticksPict	StimC	A	0	25 A 1 1 RT 46
111 CirclePict	StimB	B	25	0 A 0 0 RT 39
112 CirclePict	StimB	B	25	0 A 0 0 RT 40
113 Worms_Pict	StimD	A	0	25 B 0 1 RT 98
114 Worms_Pict	StimD	B	0	25 B 1 1 RT 189
115 SticksPict	StimC	A	0	25 A 1 1 RT 122
116 Green_Pict	StimA	A	25	0 B 0 0 RT 53
117 Green_Pict	StimA	A	25	0 B 0 0 RT 51
118 SticksPict	StimC	A	0	25 A 1 1 RT 77
119 Worms_Pict	StimD	B	0	25 B 1 1 RT 35
120 Worms_Pict	StimD	A	0	25 B 0 1 RT 37
121 Green_Pict	StimA	A	25	0 B 0 0 RT 49
122 Worms_Pict	StimD	B	0	25 B 1 1 RT 40
123 Worms_Pict	StimD	A	0	25 B 0 1 RT 47
124 Green_Pict	StimA	A	25	0 B 0 0 RT 43
125 Worms_Pict	StimD	B	0	25 B 1 1 RT 45
126 Green_Pict	StimA	B	25	0 B 1 0 RT 73
127 SticksPict	StimC	A	0	25 A 1 1 RT 129
128 SticksPict	StimC	A	0	25 A 1 1 RT 76
129 CirclePict	StimB	B	25	0 A 0 0 RT 45
130 CirclePict	StimB	B	25	0 A 0 0 RT 151
131 Worms_Pict	StimD	B	0	25 A 0 0 RT 54
132 Green_Pict	StimA	A	25	0 B 0 0 RT 86
133 SticksPict	StimC	A	0	25 s RT 130
134 Worms_Pict	StimD	A	0	25 B 0 1 RT 75
135 Green_Pict	StimA	A	25	0 A 1 1 RT 41
136 Worms_Pict	StimD	B	0	25 A 0 0 RT 46
137 Green_Pict	StimA	B	25	0 A 0 1 RT 45
138 CirclePict	StimB	B	25	0 A 0 0 RT 33
139 SticksPict	StimC	B	0	25 B 1 0 RT 109
140 CirclePict	StimB	B	25	0 A 0 0 RT 186
141 CirclePict	StimB	B	25	0 A 0 0 RT 89
142 SticksPict	StimC	A	0	25 A 1 1 RT 144
143 SticksPict	StimC	A	0	25 A 1 1 RT 42
144 Worms_Pict	StimD	B	0	25 B 1 1 RT 44
145 SticksPict	StimC	A	0	25 B 0 0 RT 61
146 Green_Pict	StimA	A	25	0 A 1 1 RT 23
147 SticksPict	StimC	A	0	25 A 1 1 RT 19
148 Green_Pict	StimA	A	25	0 B 0 0 RT 23
149 CirclePict	StimB	B	25	0 B 1 1 RT 34
150 Worms_Pict	StimD	B	0	25 A 0 0 RT 51
151 CirclePict	StimB	B	25	0 B 1 1 RT 33
152 Worms_Pict	StimD	B	0	25 A 0 0 RT 49
153 CirclePict	StimB	A	25	0 B 0 1 RT 86
154 CirclePict	StimB	B	25	0 A 0 0 RT 39
155 Green_Pict	StimA	A	25	0 B 0 0 RT 33
156 CirclePict	StimB	A	25	0 A 1 0 RT 33
157 Green_Pict	StimA	A	25	0 B 0 0 RT 26
158 SticksPict	StimC	A	0	25 A 1 1 RT 37
159 SticksPict	StimC	B	0	25 B 1 0 RT 52
160 Worms_Pict	StimD	B	0	25 A 0 0 RT 102
