# Supplementary material for: The Role of Informative and Ambiguous Feedback in Avoidance Behavior: Empirical and Computational Findings
Source: PLoS One. 2015 Dec 2;10(12):e0144083. doi: 10.1371/journal.pone.0144083 (PMC4668119; doi:10.1371/journal.pone.0144083)
Supplement: S2 File — Information contained in the file header describes how to use and run the program. (ZIP) [file pone.0144083.s002.zip › Moustafa2015_data/Moustafa2015_Feedback/038.doc]

1 Worms_Pict	StimA	B	25	0 A 0 1 RT 86
2 Worms_Pict	StimA	A	25	0 A 1 1 RT 67
3 Green_Pict	StimC	A	0	25 B 0 0 RT 64
4 Worms_Pict	StimA	A	25	0 A 1 1 RT 44
5 Green_Pict	StimC	B	0	25 A 0 1 RT 64
6 CirclePict	StimD	B	0	25 A 0 0 RT 65
7 Green_Pict	StimC	A	0	25 A 1 1 RT 65
8 Worms_Pict	StimA	A	25	0 A 1 1 RT 62
9 SticksPict	StimB	B	25	0 B 1 1 RT 48
10 CirclePict	StimD	B	0	25 A 0 0 RT 95
11 SticksPict	StimB	B	25	0 B 1 1 RT 59
12 SticksPict	StimB	B	25	0 B 1 1 RT 46
13 CirclePict	StimD	A	0	25 B 0 1 RT 58
14 SticksPict	StimB	A	25	0 B 0 1 RT 47
15 Green_Pict	StimC	A	0	25 A 1 1 RT 63
16 Worms_Pict	StimA	A	25	0 A 1 1 RT 43
17 Worms_Pict	StimA	A	25	0 A 1 1 RT 42
18 Green_Pict	StimC	A	0	25 B 0 0 RT 76
19 SticksPict	StimB	B	25	0 B 1 1 RT 89
20 Green_Pict	StimC	A	0	25 A 1 1 RT 101
21 SticksPict	StimB	B	25	0 B 1 1 RT 57
22 Worms_Pict	StimA	A	25	0 A 1 1 RT 43
23 CirclePict	StimD	B	0	25 s RT 44
24 CirclePict	StimD	B	0	25 s RT 123
25 Green_Pict	StimC	A	0	25 A 1 1 RT 85
26 SticksPict	StimB	B	25	0 B 1 1 RT 39
27 CirclePict	StimD	B	0	25 s RT 47
28 Worms_Pict	StimA	B	25	0 A 0 1 RT 40
29 SticksPict	StimB	A	25	0 B 0 1 RT 35
30 Green_Pict	StimC	A	0	25 A 1 1 RT 61
31 SticksPict	StimB	B	25	0 B 1 1 RT 37
32 CirclePict	StimD	B	0	25 s RT 43
33 Worms_Pict	StimA	A	25	0 A 1 1 RT 48
34 CirclePict	StimD	B	0	25 s RT 44
35 Worms_Pict	StimA	A	25	0 A 1 1 RT 41
36 CirclePict	StimD	B	0	25 s RT 39
37 CirclePict	StimD	A	0	25 A 1 0 RT 88
38 SticksPict	StimB	B	25	0 B 1 1 RT 49
39 Green_Pict	StimC	B	0	25 A 0 1 RT 44
40 Green_Pict	StimC	A	0	25 A 1 1 RT 58
41 CirclePict	StimD	B	0	25 A 0 0 RT 65
42 SticksPict	StimB	A	25	0 B 0 1 RT 40
43 Worms_Pict	StimA	B	25	0 A 0 1 RT 35
44 SticksPict	StimB	A	25	0 B 0 1 RT 31
45 Green_Pict	StimC	A	0	25 A 1 1 RT 49
46 Green_Pict	StimC	A	0	25 A 1 1 RT 29
47 SticksPict	StimB	B	25	0 B 1 1 RT 40
48 Green_Pict	StimC	A	0	25 A 1 1 RT 33
49 Green_Pict	StimC	A	0	25 A 1 1 RT 37
50 CirclePict	StimD	B	0	25 s RT 45
51 CirclePict	StimD	B	0	25 s RT 36
52 Worms_Pict	StimA	A	25	0 A 1 1 RT 39
53 CirclePict	StimD	A	0	25 s RT 36
54 CirclePict	StimD	A	0	25 s RT 31
55 CirclePict	StimD	B	0	25 s RT 35
56 Green_Pict	StimC	A	0	25 A 1 1 RT 36
57 Green_Pict	StimC	B	0	25 A 0 1 RT 32
58 Worms_Pict	StimA	B	25	0 A 0 1 RT 43
59 CirclePict	StimD	B	0	25 s RT 46
60 SticksPict	StimB	B	25	0 B 1 1 RT 46
61 Worms_Pict	StimA	A	25	0 A 1 1 RT 38
62 Worms_Pict	StimA	A	25	0 A 1 1 RT 45
63 Green_Pict	StimC	A	0	25 s RT 48
64 Worms_Pict	StimA	A	25	0 A 1 1 RT 34
65 Green_Pict	StimC	A	0	25 s RT 31
66 SticksPict	StimB	B	25	0 B 1 1 RT 45
67 SticksPict	StimB	B	25	0 B 1 1 RT 30
68 SticksPict	StimB	B	25	0 B 1 1 RT 27
69 SticksPict	StimB	B	25	0 B 1 1 RT 32
70 SticksPict	StimB	B	25	0 B 1 1 RT 34
71 Worms_Pict	StimA	A	25	0 A 1 1 RT 33
72 CirclePict	StimD	B	0	25 s RT 34
73 Worms_Pict	StimA	A	25	0 A 1 1 RT 33
74 Worms_Pict	StimA	A	25	0 A 1 1 RT 34
75 Worms_Pict	StimA	A	25	0 A 1 1 RT 41
76 CirclePict	StimD	B	0	25 s RT 40
77 Green_Pict	StimC	B	0	25 s RT 64
78 Green_Pict	StimC	A	0	25 s RT 33
79 SticksPict	StimB	B	25	0 B 1 1 RT 38
80 CirclePict	StimD	B	0	25 s RT 41
81 Green_Pict	StimC	A	0	25 s RT 44
82 SticksPict	StimB	B	25	0 B 1 1 RT 41
83 SticksPict	StimB	B	25	0 B 1 1 RT 37
84 Worms_Pict	StimA	A	25	0 A 1 1 RT 39
85 CirclePict	StimD	B	0	25 s RT 38
86 Green_Pict	StimC	A	0	25 s RT 43
87 Green_Pict	StimC	B	0	25 s RT 69
88 SticksPict	StimB	B	25	0 B 1 1 RT 39
89 CirclePict	StimD	A	0	25 s RT 45
90 Worms_Pict	StimA	A	25	0 A 1 1 RT 33
91 Worms_Pict	StimA	B	25	0 A 0 1 RT 26
92 SticksPict	StimB	B	25	0 B 1 1 RT 42
93 Green_Pict	StimC	A	0	25 s RT 40
94 Green_Pict	StimC	A	0	25 s RT 28
95 CirclePict	StimD	B	0	25 s RT 44
96 SticksPict	StimB	B	25	0 B 1 1 RT 39
97 SticksPict	StimB	A	25	0 B 0 1 RT 57
98 CirclePict	StimD	B	0	25 s RT 38
99 Worms_Pict	StimA	A	25	0 A 1 1 RT 35
100 Worms_Pict	StimA	A	25	0 A 1 1 RT 34
101 SticksPict	StimB	A	25	0 B 0 1 RT 49
102 Green_Pict	StimC	A	0	25 s RT 42
103 Worms_Pict	StimA	B	25	0 A 0 1 RT 36
104 CirclePict	StimD	B	0	25 s RT 62
105 Worms_Pict	StimA	A	25	0 A 1 1 RT 33
106 SticksPict	StimB	B	25	0 B 1 1 RT 32
107 Worms_Pict	StimA	A	25	0 A 1 1 RT 33
108 Green_Pict	StimC	A	0	25 s RT 32
109 SticksPict	StimB	B	25	0 B 1 1 RT 39
110 Green_Pict	StimC	A	0	25 s RT 34
111 CirclePict	StimD	B	0	25 s RT 38
112 Worms_Pict	StimA	A	25	0 A 1 1 RT 28
113 Green_Pict	StimC	A	0	25 s RT 32
114 Green_Pict	StimC	B	0	25 s RT 25
115 SticksPict	StimB	B	25	0 B 1 1 RT 35
116 CirclePict	StimD	B	0	25 s RT 41
117 CirclePict	StimD	B	0	25 s RT 22
118 Worms_Pict	StimA	A	25	0 A 1 1 RT 30
119 CirclePict	StimD	A	0	25 s RT 36
120 CirclePict	StimD	B	0	25 s RT 28
121 CirclePict	StimD	B	0	25 s RT 28
122 Green_Pict	StimC	A	0	25 s RT 36
123 CirclePict	StimD	B	0	25 s RT 34
124 CirclePict	StimD	B	0	25 s RT 22
125 Worms_Pict	StimA	A	25	0 A 1 1 RT 36
126 CirclePict	StimD	B	0	25 s RT 37
127 Green_Pict	StimC	A	0	25 s RT 30
128 Worms_Pict	StimA	A	25	0 A 1 1 RT 38
129 CirclePict	StimD	A	0	25 s RT 41
130 CirclePict	StimD	A	0	25 s RT 26
131 SticksPict	StimB	B	25	0 B 1 1 RT 45
132 Worms_Pict	StimA	A	25	0 A 1 1 RT 40
133 SticksPict	StimB	B	25	0 B 1 1 RT 68
134 Worms_Pict	StimA	A	25	0 A 1 1 RT 29
135 Green_Pict	StimC	A	0	25 s RT 41
136 Green_Pict	StimC	B	0	25 s RT 69
137 Worms_Pict	StimA	A	25	0 A 1 1 RT 43
138 Green_Pict	StimC	A	0	25 s RT 42
139 SticksPict	StimB	B	25	0 B 1 1 RT 41
140 Green_Pict	StimC	B	0	25 s RT 42
141 SticksPict	StimB	A	25	0 B 0 1 RT 52
142 CirclePict	StimD	B	0	25 s RT 35
143 Green_Pict	StimC	A	0	25 s RT 40
144 CirclePict	StimD	B	0	25 s RT 31
145 CirclePict	StimD	B	0	25 s RT 24
146 Worms_Pict	StimA	A	25	0 A 1 1 RT 35
147 Green_Pict	StimC	A	0	25 s RT 35
148 Worms_Pict	StimA	B	25	0 A 0 1 RT 36
149 SticksPict	StimB	B	25	0 B 1 1 RT 24
150 Worms_Pict	StimA	A	25	0 A 1 1 RT 32
151 Worms_Pict	StimA	B	25	0 A 0 1 RT 25
152 CirclePict	StimD	B	0	25 s RT 33
153 Green_Pict	StimC	A	0	25 s RT 34
154 Worms_Pict	StimA	A	25	0 A 1 1 RT 34
155 SticksPict	StimB	B	25	0 B 1 1 RT 27
156 SticksPict	StimB	B	25	0 B 1 1 RT 26
157 SticksPict	StimB	A	25	0 B 0 1 RT 26
158 SticksPict	StimB	B	25	0 B 1 1 RT 37
159 SticksPict	StimB	B	25	0 B 1 1 RT 24
160 Green_Pict	StimC	A	0	25 s RT 38
