# Supplementary material for: The Role of Informative and Ambiguous Feedback in Avoidance Behavior: Empirical and Computational Findings
Source: PLoS One. 2015 Dec 2;10(12):e0144083. doi: 10.1371/journal.pone.0144083 (PMC4668119; doi:10.1371/journal.pone.0144083)
Supplement: S2 File — Information contained in the file header describes how to use and run the program. (ZIP) [file pone.0144083.s002.zip › Moustafa2015_data/Moustafa2015_Feedback/039.doc]

1 SticksPict	StimB	B	25	0 A 0 0 RT 162
2 CirclePict	StimA	A	25	0 B 0 0 RT 153
3 CirclePict	StimA	A	25	0 A 1 1 RT 162
4 SticksPict	StimB	B	25	0 B 1 1 RT 168
5 Green_Pict	StimC	A	0	25 A 1 1 RT 54
6 Green_Pict	StimC	A	0	25 B 0 0 RT 67
7 Worms_Pict	StimD	A	0	25 A 1 0 RT 63
8 Green_Pict	StimC	A	0	25 B 0 0 RT 272
9 Worms_Pict	StimD	B	0	25 B 1 1 RT 110
10 CirclePict	StimA	A	25	0 A 1 1 RT 157
11 Worms_Pict	StimD	A	0	25 A 1 0 RT 70
12 Green_Pict	StimC	B	0	25 A 0 1 RT 81
13 CirclePict	StimA	B	25	0 B 1 0 RT 86
14 CirclePict	StimA	A	25	0 A 1 1 RT 202
15 Green_Pict	StimC	A	0	25 s RT 49
16 SticksPict	StimB	B	25	0 B 1 1 RT 254
17 CirclePict	StimA	B	25	0 B 1 0 RT 453
18 Worms_Pict	StimD	B	0	25 A 0 0 RT 104
19 SticksPict	StimB	B	25	0 A 0 0 RT 117
20 CirclePict	StimA	A	25	0 B 0 0 RT 88
21 Green_Pict	StimC	A	0	25 s RT 83
22 Worms_Pict	StimD	B	0	25 A 0 0 RT 60
23 CirclePict	StimA	A	25	0 B 0 0 RT 88
24 Green_Pict	StimC	B	0	25 s RT 75
25 SticksPict	StimB	A	25	0 A 1 0 RT 103
26 Green_Pict	StimC	A	0	25 s RT 61
27 Worms_Pict	StimD	B	0	25 A 0 0 RT 79
28 Green_Pict	StimC	A	0	25 s RT 94
29 SticksPict	StimB	B	25	0 A 0 0 RT 123
30 Worms_Pict	StimD	B	0	25 B 1 1 RT 86
31 SticksPict	StimB	B	25	0 B 1 1 RT 103
32 SticksPict	StimB	B	25	0 A 0 0 RT 70
33 SticksPict	StimB	A	25	0 B 0 1 RT 61
34 CirclePict	StimA	A	25	0 B 0 0 RT 62
35 SticksPict	StimB	B	25	0 A 0 0 RT 54
36 CirclePict	StimA	A	25	0 A 1 1 RT 198
37 Worms_Pict	StimD	B	0	25 B 1 1 RT 161
38 Worms_Pict	StimD	B	0	25 B 1 1 RT 114
39 Worms_Pict	StimD	B	0	25 B 1 1 RT 59
40 Green_Pict	StimC	A	0	25 B 0 0 RT 105
41 Green_Pict	StimC	B	0	25 s RT 125
42 Worms_Pict	StimD	B	0	25 A 0 0 RT 329
43 SticksPict	StimB	B	25	0 B 1 1 RT 130
44 Green_Pict	StimC	A	0	25 s RT 56
45 CirclePict	StimA	A	25	0 A 1 1 RT 55
46 CirclePict	StimA	A	25	0 B 0 0 RT 73
47 SticksPict	StimB	A	25	0 A 1 0 RT 85
48 SticksPict	StimB	B	25	0 B 1 1 RT 48
49 SticksPict	StimB	B	25	0 A 0 0 RT 49
50 Green_Pict	StimC	B	0	25 s RT 47
51 CirclePict	StimA	A	25	0 B 0 0 RT 182
52 Worms_Pict	StimD	B	0	25 s RT 156
53 CirclePict	StimA	A	25	0 A 1 1 RT 87
54 SticksPict	StimB	B	25	0 A 0 0 RT 63
55 Green_Pict	StimC	A	0	25 s RT 44
56 Worms_Pict	StimD	A	0	25 s RT 52
57 Worms_Pict	StimD	B	0	25 s RT 36
58 SticksPict	StimB	B	25	0 B 1 1 RT 55
59 Green_Pict	StimC	A	0	25 s RT 36
60 SticksPict	StimB	B	25	0 A 0 0 RT 101
61 CirclePict	StimA	A	25	0 A 1 1 RT 65
62 Worms_Pict	StimD	B	0	25 s RT 24
63 Green_Pict	StimC	A	0	25 s RT 39
64 CirclePict	StimA	A	25	0 B 0 0 RT 53
65 SticksPict	StimB	B	25	0 A 0 0 RT 54
66 Worms_Pict	StimD	A	0	25 s RT 35
67 CirclePict	StimA	B	25	0 B 1 0 RT 39
68 Worms_Pict	StimD	B	0	25 s RT 84
69 Worms_Pict	StimD	B	0	25 s RT 72
70 SticksPict	StimB	B	25	0 B 1 1 RT 41
71 SticksPict	StimB	A	25	0 B 0 1 RT 111
72 Green_Pict	StimC	A	0	25 s RT 50
73 Green_Pict	StimC	A	0	25 s RT 31
74 Worms_Pict	StimD	B	0	25 s RT 139
75 CirclePict	StimA	A	25	0 A 1 1 RT 44
76 Green_Pict	StimC	A	0	25 s RT 35
77 CirclePict	StimA	A	25	0 A 1 1 RT 41
78 Green_Pict	StimC	A	0	25 s RT 47
79 CirclePict	StimA	B	25	0 A 0 1 RT 86
80 Worms_Pict	StimD	B	0	25 s RT 38
81 Green_Pict	StimC	B	0	25 s RT 142
82 Green_Pict	StimC	B	0	25 s RT 29
83 SticksPict	StimB	B	25	0 B 1 1 RT 89
84 Worms_Pict	StimD	B	0	25 s RT 47
85 Worms_Pict	StimD	B	0	25 s RT 57
86 SticksPict	StimB	A	25	0 A 1 0 RT 44
87 Worms_Pict	StimD	B	0	25 s RT 37
88 Worms_Pict	StimD	A	0	25 s RT 58
89 Worms_Pict	StimD	B	0	25 s RT 66
90 Green_Pict	StimC	A	0	25 s RT 37
91 CirclePict	StimA	A	25	0 A 1 1 RT 45
92 SticksPict	StimB	B	25	0 B 1 1 RT 239
93 Worms_Pict	StimD	B	0	25 s RT 283
94 CirclePict	StimA	A	25	0 A 1 1 RT 236
95 CirclePict	StimA	A	25	0 B 0 0 RT 94
96 CirclePict	StimA	B	25	0 B 1 0 RT 83
97 CirclePict	StimA	A	25	0 A 1 1 RT 178
98 Worms_Pict	StimD	B	0	25 s RT 35
99 Green_Pict	StimC	A	0	25 s RT 36
100 Green_Pict	StimC	A	0	25 s RT 151
101 CirclePict	StimA	A	25	0 A 1 1 RT 40
102 CirclePict	StimA	B	25	0 A 0 1 RT 42
103 SticksPict	StimB	B	25	0 B 1 1 RT 83
104 CirclePict	StimA	A	25	0 A 1 1 RT 90
105 Worms_Pict	StimD	B	0	25 s RT 43
106 SticksPict	StimB	B	25	0 A 0 0 RT 39
107 CirclePict	StimA	A	25	0 B 0 0 RT 120
108 Worms_Pict	StimD	A	0	25 s RT 35
109 SticksPict	StimB	B	25	0 A 0 0 RT 160
110 SticksPict	StimB	B	25	0 A 0 0 RT 82
111 SticksPict	StimB	B	25	0 A 0 0 RT 125
112 Green_Pict	StimC	A	0	25 s RT 42
113 Green_Pict	StimC	A	0	25 s RT 71
114 CirclePict	StimA	A	25	0 A 1 1 RT 37
115 SticksPict	StimB	A	25	0 A 1 0 RT 65
116 Green_Pict	StimC	A	0	25 s RT 32
117 Worms_Pict	StimD	B	0	25 s RT 40
118 Green_Pict	StimC	A	0	25 s RT 35
119 SticksPict	StimB	B	25	0 A 0 0 RT 59
120 Green_Pict	StimC	A	0	25 s RT 51
121 Green_Pict	StimC	A	0	25 s RT 42
122 CirclePict	StimA	A	25	0 A 1 1 RT 62
123 CirclePict	StimA	A	25	0 B 0 0 RT 178
124 CirclePict	StimA	A	25	0 B 0 0 RT 56
125 CirclePict	StimA	B	25	0 B 1 0 RT 107
126 Worms_Pict	StimD	A	0	25 s RT 116
127 Worms_Pict	StimD	B	0	25 s RT 59
128 SticksPict	StimB	B	25	0 A 0 0 RT 353
129 Green_Pict	StimC	A	0	25 s RT 45
130 SticksPict	StimB	B	25	0 B 1 1 RT 106
131 SticksPict	StimB	A	25	0 B 0 1 RT 232
132 Worms_Pict	StimD	B	0	25 s RT 47
133 CirclePict	StimA	A	25	0 A 1 1 RT 37
134 Worms_Pict	StimD	A	0	25 s RT 63
135 Worms_Pict	StimD	B	0	25 s RT 31
136 Worms_Pict	StimD	B	0	25 s RT 37
137 Green_Pict	StimC	A	0	25 s RT 36
138 CirclePict	StimA	A	25	0 A 1 1 RT 46
139 Worms_Pict	StimD	B	0	25 s RT 38
140 SticksPict	StimB	B	25	0 B 1 1 RT 43
141 Worms_Pict	StimD	B	0	25 s RT 44
142 CirclePict	StimA	A	25	0 A 1 1 RT 76
143 SticksPict	StimB	B	25	0 B 1 1 RT 71
144 Worms_Pict	StimD	B	0	25 s RT 37
145 Worms_Pict	StimD	B	0	25 s RT 35
146 CirclePict	StimA	B	25	0 A 0 1 RT 49
147 Green_Pict	StimC	A	0	25 s RT 72
148 SticksPict	StimB	B	25	0 B 1 1 RT 678
149 CirclePict	StimA	A	25	0 A 1 1 RT 47
150 SticksPict	StimB	B	25	0 A 0 0 RT 44
151 Green_Pict	StimC	B	0	25 s RT 37
152 Green_Pict	StimC	B	0	25 s RT 50
153 SticksPict	StimB	B	25	0 B 1 1 RT 44
154 Green_Pict	StimC	A	0	25 s RT 45
155 Green_Pict	StimC	A	0	25 s RT 24
156 Green_Pict	StimC	A	0	25 s RT 31
157 SticksPict	StimB	B	25	0 A 0 0 RT 46
158 SticksPict	StimB	A	25	0 B 0 1 RT 53
159 CirclePict	StimA	A	25	0 A 1 1 RT 48
160 Green_Pict	StimC	A	0	25 s RT 61
