# Supplementary material for: The Role of Informative and Ambiguous Feedback in Avoidance Behavior: Empirical and Computational Findings
Source: PLoS One. 2015 Dec 2;10(12):e0144083. doi: 10.1371/journal.pone.0144083 (PMC4668119; doi:10.1371/journal.pone.0144083)
Supplement: S2 File — Information contained in the file header describes how to use and run the program. (ZIP) [file pone.0144083.s002.zip › Moustafa2015_data/Moustafa2015_Feedback/040.doc]

1 CirclePict	StimC	A	0	25 A 1 1 RT 264
2 Worms_Pict	StimD	B	0	25 B 1 1 RT 230
3 Green_Pict	StimB	B	25	0 B 1 1 RT 307
4 Worms_Pict	StimD	B	0	25 B 1 1 RT 182
5 Worms_Pict	StimD	A	0	25 A 1 0 RT 132
6 SticksPict	StimA	A	25	0 B 0 0 RT 270
7 CirclePict	StimC	B	0	25 A 0 1 RT 126
8 SticksPict	StimA	B	25	0 A 0 1 RT 172
9 SticksPict	StimA	B	25	0 A 0 1 RT 278
10 Worms_Pict	StimD	A	0	25 B 0 1 RT 215
11 Green_Pict	StimB	B	25	0 B 1 1 RT 119
12 Worms_Pict	StimD	B	0	25 B 1 1 RT 117
13 SticksPict	StimA	A	25	0 B 0 0 RT 109
14 CirclePict	StimC	A	0	25 B 0 0 RT 156
15 CirclePict	StimC	A	0	25 A 1 1 RT 67
16 SticksPict	StimA	A	25	0 B 0 0 RT 157
17 Green_Pict	StimB	A	25	0 B 0 1 RT 110
18 Green_Pict	StimB	B	25	0 B 1 1 RT 106
19 Green_Pict	StimB	B	25	0 B 1 1 RT 62
20 Green_Pict	StimB	B	25	0 B 1 1 RT 63
21 SticksPict	StimA	A	25	0 B 0 0 RT 104
22 SticksPict	StimA	A	25	0 B 0 0 RT 118
23 CirclePict	StimC	A	0	25 B 0 0 RT 187
24 Worms_Pict	StimD	B	0	25 B 1 1 RT 100
25 SticksPict	StimA	A	25	0 B 0 0 RT 70
26 CirclePict	StimC	A	0	25 A 1 1 RT 48
27 SticksPict	StimA	A	25	0 B 0 0 RT 42
28 CirclePict	StimC	A	0	25 A 1 1 RT 62
29 Green_Pict	StimB	B	25	0 B 1 1 RT 46
30 CirclePict	StimC	A	0	25 A 1 1 RT 50
31 Green_Pict	StimB	B	25	0 B 1 1 RT 41
32 CirclePict	StimC	B	0	25 A 0 1 RT 56
33 Worms_Pict	StimD	B	0	25 B 1 1 RT 48
34 Green_Pict	StimB	A	25	0 B 0 1 RT 50
35 Worms_Pict	StimD	B	0	25 B 1 1 RT 58
36 Green_Pict	StimB	B	25	0 B 1 1 RT 52
37 SticksPict	StimA	A	25	0 B 0 0 RT 174
38 Worms_Pict	StimD	B	0	25 B 1 1 RT 58
39 CirclePict	StimC	A	0	25 A 1 1 RT 272
40 Worms_Pict	StimD	B	0	25 B 1 1 RT 57
41 Green_Pict	StimB	B	25	0 B 1 1 RT 51
42 Worms_Pict	StimD	B	0	25 B 1 1 RT 58
43 Worms_Pict	StimD	B	0	25 B 1 1 RT 83
44 CirclePict	StimC	A	0	25 A 1 1 RT 184
45 SticksPict	StimA	A	25	0 B 0 0 RT 62
46 Worms_Pict	StimD	A	0	25 B 0 1 RT 48
47 Green_Pict	StimB	B	25	0 B 1 1 RT 54
48 Green_Pict	StimB	A	25	0 B 0 1 RT 121
49 SticksPict	StimA	A	25	0 B 0 0 RT 64
50 Green_Pict	StimB	B	25	0 B 1 1 RT 55
51 Green_Pict	StimB	A	25	0 B 0 1 RT 218
52 SticksPict	StimA	B	25	0 B 1 0 RT 75
53 SticksPict	StimA	B	25	0 B 1 0 RT 58
54 CirclePict	StimC	A	0	25 B 0 0 RT 115
55 SticksPict	StimA	A	25	0 B 0 0 RT 109
56 Worms_Pict	StimD	B	0	25 B 1 1 RT 89
57 SticksPict	StimA	A	25	0 B 0 0 RT 50
58 Green_Pict	StimB	B	25	0 B 1 1 RT 46
59 Worms_Pict	StimD	B	0	25 B 1 1 RT 158
60 Worms_Pict	StimD	B	0	25 B 1 1 RT 117
61 CirclePict	StimC	B	0	25 A 0 1 RT 141
62 Worms_Pict	StimD	A	0	25 B 0 1 RT 157
63 CirclePict	StimC	A	0	25 A 1 1 RT 101
64 Green_Pict	StimB	B	25	0 B 1 1 RT 74
65 CirclePict	StimC	A	0	25 A 1 1 RT 175
66 Worms_Pict	StimD	B	0	25 B 1 1 RT 246
67 CirclePict	StimC	A	0	25 B 0 0 RT 80
68 SticksPict	StimA	A	25	0 B 0 0 RT 116
69 Green_Pict	StimB	B	25	0 B 1 1 RT 93
70 Green_Pict	StimB	B	25	0 B 1 1 RT 191
71 Green_Pict	StimB	B	25	0 B 1 1 RT 92
72 Worms_Pict	StimD	B	0	25 B 1 1 RT 82
73 CirclePict	StimC	A	0	25 A 1 1 RT 150
74 CirclePict	StimC	A	0	25 B 0 0 RT 153
75 CirclePict	StimC	B	0	25 A 0 1 RT 60
76 SticksPict	StimA	A	25	0 B 0 0 RT 78
77 SticksPict	StimA	A	25	0 B 0 0 RT 70
78 Worms_Pict	StimD	B	0	25 B 1 1 RT 164
79 SticksPict	StimA	A	25	0 B 0 0 RT 55
80 CirclePict	StimC	A	0	25 A 1 1 RT 287
81 Worms_Pict	StimD	B	0	25 B 1 1 RT 88
82 SticksPict	StimA	A	25	0 B 0 0 RT 93
83 Worms_Pict	StimD	B	0	25 B 1 1 RT 144
84 CirclePict	StimC	B	0	25 A 0 1 RT 89
85 Green_Pict	StimB	B	25	0 B 1 1 RT 142
86 Green_Pict	StimB	B	25	0 B 1 1 RT 31
87 CirclePict	StimC	A	0	25 A 1 1 RT 136
88 SticksPict	StimA	A	25	0 B 0 0 RT 46
89 CirclePict	StimC	A	0	25 A 1 1 RT 71
90 Worms_Pict	StimD	B	0	25 A 0 0 RT 150
91 CirclePict	StimC	A	0	25 A 1 1 RT 74
92 CirclePict	StimC	A	0	25 A 1 1 RT 58
93 SticksPict	StimA	A	25	0 B 0 0 RT 50
94 Green_Pict	StimB	A	25	0 B 0 1 RT 45
95 Worms_Pict	StimD	B	0	25 B 1 1 RT 66
96 Worms_Pict	StimD	B	0	25 B 1 1 RT 45
97 CirclePict	StimC	A	0	25 B 0 0 RT 82
98 CirclePict	StimC	A	0	25 A 1 1 RT 47
99 CirclePict	StimC	A	0	25 A 1 1 RT 44
100 Green_Pict	StimB	B	25	0 B 1 1 RT 37
101 SticksPict	StimA	B	25	0 B 1 0 RT 43
102 CirclePict	StimC	A	0	25 A 1 1 RT 245
103 Worms_Pict	StimD	A	0	25 B 0 1 RT 61
104 Worms_Pict	StimD	B	0	25 B 1 1 RT 47
105 SticksPict	StimA	A	25	0 B 0 0 RT 42
106 Green_Pict	StimB	B	25	0 B 1 1 RT 31
107 Worms_Pict	StimD	B	0	25 B 1 1 RT 45
108 Green_Pict	StimB	A	25	0 B 0 1 RT 45
109 CirclePict	StimC	B	0	25 A 0 1 RT 68
110 Green_Pict	StimB	B	25	0 B 1 1 RT 116
111 Green_Pict	StimB	B	25	0 B 1 1 RT 29
112 SticksPict	StimA	A	25	0 B 0 0 RT 53
113 SticksPict	StimA	A	25	0 B 0 0 RT 77
114 Worms_Pict	StimD	A	0	25 B 0 1 RT 96
115 Worms_Pict	StimD	B	0	25 B 1 1 RT 149
116 SticksPict	StimA	B	25	0 B 1 0 RT 63
117 Green_Pict	StimB	B	25	0 B 1 1 RT 38
118 Green_Pict	StimB	B	25	0 B 1 1 RT 26
119 SticksPict	StimA	A	25	0 A 1 1 RT 88
120 SticksPict	StimA	A	25	0 B 0 0 RT 80
121 Green_Pict	StimB	B	25	0 B 1 1 RT 75
122 Worms_Pict	StimD	B	0	25 A 0 0 RT 169
123 Green_Pict	StimB	B	25	0 B 1 1 RT 39
124 Green_Pict	StimB	B	25	0 B 1 1 RT 92
125 SticksPict	StimA	A	25	0 B 0 0 RT 47
126 SticksPict	StimA	A	25	0 B 0 0 RT 38
127 CirclePict	StimC	B	0	25 A 0 1 RT 230
128 Green_Pict	StimB	B	25	0 B 1 1 RT 32
129 CirclePict	StimC	A	0	25 A 1 1 RT 116
130 SticksPict	StimA	B	25	0 B 1 0 RT 80
131 SticksPict	StimA	A	25	0 B 0 0 RT 31
132 SticksPict	StimA	A	25	0 B 0 0 RT 38
133 Green_Pict	StimB	A	25	0 B 0 1 RT 45
134 Green_Pict	StimB	B	25	0 B 1 1 RT 34
135 CirclePict	StimC	A	0	25 A 1 1 RT 37
136 SticksPict	StimA	A	25	0 B 0 0 RT 35
137 CirclePict	StimC	B	0	25 A 0 1 RT 177
138 CirclePict	StimC	A	0	25 B 0 0 RT 57
139 CirclePict	StimC	A	0	25 A 1 1 RT 79
140 SticksPict	StimA	A	25	0 B 0 0 RT 36
141 Green_Pict	StimB	A	25	0 B 0 1 RT 36
142 SticksPict	StimA	B	25	0 B 1 0 RT 41
143 CirclePict	StimC	A	0	25 A 1 1 RT 212
144 Worms_Pict	StimD	B	0	25 A 0 0 RT 176
145 SticksPict	StimA	A	25	0 B 0 0 RT 33
146 Green_Pict	StimB	B	25	0 B 1 1 RT 34
147 CirclePict	StimC	A	0	25 B 0 0 RT 82
148 Worms_Pict	StimD	B	0	25 B 1 1 RT 69
149 Worms_Pict	StimD	A	0	25 B 0 1 RT 84
150 Worms_Pict	StimD	B	0	25 B 1 1 RT 55
151 SticksPict	StimA	A	25	0 B 0 0 RT 132
152 Worms_Pict	StimD	B	0	25 B 1 1 RT 82
153 Worms_Pict	StimD	B	0	25 B 1 1 RT 150
154 Green_Pict	StimB	B	25	0 B 1 1 RT 39
155 Worms_Pict	StimD	B	0	25 B 1 1 RT 75
156 Green_Pict	StimB	B	25	0 B 1 1 RT 39
157 CirclePict	StimC	A	0	25 A 1 1 RT 68
158 CirclePict	StimC	A	0	25 A 1 1 RT 109
159 Worms_Pict	StimD	A	0	25 B 0 1 RT 217
160 Worms_Pict	StimD	B	0	25 B 1 1 RT 73
