# Supplementary material for: The Role of Informative and Ambiguous Feedback in Avoidance Behavior: Empirical and Computational Findings
Source: PLoS One. 2015 Dec 2;10(12):e0144083. doi: 10.1371/journal.pone.0144083 (PMC4668119; doi:10.1371/journal.pone.0144083)
Supplement: S2 File — Information contained in the file header describes how to use and run the program. (ZIP) [file pone.0144083.s002.zip › Moustafa2015_data/Moustafa2015_Feedback/041.doc]

1 SticksPict	StimA	B	25	0 A 0 1 RT 259
2 CirclePict	StimD	B	0	25 B 1 1 RT 135
3 Green_Pict	StimC	A	0	25 B 0 0 RT 141
4 CirclePict	StimD	A	0	25 B 0 1 RT 98
5 SticksPict	StimA	A	25	0 A 1 1 RT 107
6 Worms_Pict	StimB	B	25	0 A 0 0 RT 160
7 Worms_Pict	StimB	B	25	0 A 0 0 RT 128
8 Worms_Pict	StimB	B	25	0 A 0 0 RT 91
9 CirclePict	StimD	A	0	25 B 0 1 RT 149
10 Green_Pict	StimC	A	0	25 A 1 1 RT 211
11 Green_Pict	StimC	A	0	25 A 1 1 RT 153
12 SticksPict	StimA	A	25	0 B 0 0 RT 198
13 SticksPict	StimA	A	25	0 A 1 1 RT 241
14 CirclePict	StimD	B	0	25 B 1 1 RT 148
15 SticksPict	StimA	A	25	0 A 1 1 RT 112
16 CirclePict	StimD	B	0	25 B 1 1 RT 152
17 SticksPict	StimA	B	25	0 A 0 1 RT 120
18 Worms_Pict	StimB	B	25	0 A 0 0 RT 162
19 CirclePict	StimD	B	0	25 B 1 1 RT 131
20 SticksPict	StimA	A	25	0 B 0 0 RT 168
21 Green_Pict	StimC	B	0	25 B 1 0 RT 104
22 CirclePict	StimD	B	0	25 A 0 0 RT 92
23 Worms_Pict	StimB	B	25	0 B 1 1 RT 87
24 SticksPict	StimA	A	25	0 A 1 1 RT 90
25 Green_Pict	StimC	B	0	25 A 0 1 RT 90
26 Green_Pict	StimC	A	0	25 B 0 0 RT 125
27 Worms_Pict	StimB	B	25	0 B 1 1 RT 80
28 Green_Pict	StimC	A	0	25 A 1 1 RT 79
29 Worms_Pict	StimB	B	25	0 A 0 0 RT 83
30 CirclePict	StimD	B	0	25 B 1 1 RT 131
31 Worms_Pict	StimB	B	25	0 B 1 1 RT 125
32 Worms_Pict	StimB	A	25	0 B 0 1 RT 79
33 Green_Pict	StimC	A	0	25 B 0 0 RT 106
34 SticksPict	StimA	A	25	0 A 1 1 RT 94
35 CirclePict	StimD	B	0	25 A 0 0 RT 103
36 Green_Pict	StimC	A	0	25 A 1 1 RT 115
37 CirclePict	StimD	B	0	25 A 0 0 RT 95
38 Worms_Pict	StimB	A	25	0 A 1 0 RT 118
39 Green_Pict	StimC	A	0	25 B 0 0 RT 131
40 SticksPict	StimA	A	25	0 A 1 1 RT 89
41 SticksPict	StimA	A	25	0 A 1 1 RT 79
42 SticksPict	StimA	A	25	0 B 0 0 RT 66
43 CirclePict	StimD	B	0	25 s RT 136
44 CirclePict	StimD	B	0	25 s RT 167
45 SticksPict	StimA	A	25	0 A 1 1 RT 163
46 Green_Pict	StimC	B	0	25 A 0 1 RT 103
47 CirclePict	StimD	B	0	25 B 1 1 RT 121
48 CirclePict	StimD	A	0	25 B 0 1 RT 146
49 Green_Pict	StimC	A	0	25 B 0 0 RT 173
50 SticksPict	StimA	A	25	0 A 1 1 RT 104
51 CirclePict	StimD	B	0	25 B 1 1 RT 94
52 Green_Pict	StimC	B	0	25 A 0 1 RT 42
53 Worms_Pict	StimB	B	25	0 A 0 0 RT 7
54 Worms_Pict	StimB	B	25	0 A 0 0 RT 66
55 Green_Pict	StimC	A	0	25 B 0 0 RT 95
56 Worms_Pict	StimB	B	25	0 B 1 1 RT 113
57 Green_Pict	StimC	A	0	25 B 0 0 RT 118
58 Green_Pict	StimC	A	0	25 A 1 1 RT 126
59 SticksPict	StimA	A	25	0 A 1 1 RT 124
60 Green_Pict	StimC	A	0	25 A 1 1 RT 118
61 CirclePict	StimD	B	0	25 B 1 1 RT 96
62 SticksPict	StimA	A	25	0 A 1 1 RT 102
63 SticksPict	StimA	B	25	0 B 1 0 RT 108
64 Worms_Pict	StimB	A	25	0 B 0 1 RT 82
65 CirclePict	StimD	B	0	25 A 0 0 RT 79
66 SticksPict	StimA	A	25	0 A 1 1 RT 115
67 CirclePict	StimD	B	0	25 B 1 1 RT 121
68 CirclePict	StimD	B	0	25 B 1 1 RT 91
69 Worms_Pict	StimB	B	25	0 B 1 1 RT 108
70 Worms_Pict	StimB	B	25	0 B 1 1 RT 94
71 Green_Pict	StimC	A	0	25 A 1 1 RT 87
72 Green_Pict	StimC	A	0	25 B 0 0 RT 94
73 Worms_Pict	StimB	B	25	0 A 0 0 RT 90
74 Green_Pict	StimC	A	0	25 A 1 1 RT 54
75 Worms_Pict	StimB	B	25	0 A 0 0 RT 36
76 CirclePict	StimD	A	0	25 s RT 71
77 SticksPict	StimA	B	25	0 B 1 0 RT 64
78 Worms_Pict	StimB	B	25	0 B 1 1 RT 56
79 SticksPict	StimA	A	25	0 B 0 0 RT 119
80 Worms_Pict	StimB	A	25	0 A 1 0 RT 62
81 Worms_Pict	StimB	A	25	0 B 0 1 RT 69
82 SticksPict	StimA	A	25	0 B 0 0 RT 59
83 Green_Pict	StimC	A	0	25 A 1 1 RT 70
84 Green_Pict	StimC	A	0	25 A 1 1 RT 56
85 Green_Pict	StimC	A	0	25 A 1 1 RT 68
86 SticksPict	StimA	A	25	0 A 1 1 RT 67
87 Worms_Pict	StimB	B	25	0 B 1 1 RT 60
88 CirclePict	StimD	A	0	25 B 0 1 RT 109
89 Green_Pict	StimC	B	0	25 B 1 0 RT 77
90 CirclePict	StimD	A	0	25 A 1 0 RT 67
91 CirclePict	StimD	B	0	25 A 0 0 RT 64
92 Worms_Pict	StimB	B	25	0 A 0 0 RT 60
93 SticksPict	StimA	A	25	0 A 1 1 RT 56
94 CirclePict	StimD	B	0	25 s RT 109
95 SticksPict	StimA	B	25	0 A 0 1 RT 59
96 Green_Pict	StimC	A	0	25 A 1 1 RT 46
97 Worms_Pict	StimB	B	25	0 A 0 0 RT 41
98 CirclePict	StimD	B	0	25 B 1 1 RT 68
99 SticksPict	StimA	A	25	0 A 1 1 RT 52
100 Worms_Pict	StimB	B	25	0 B 1 1 RT 64
101 Worms_Pict	StimB	A	25	0 B 0 1 RT 64
102 SticksPict	StimA	B	25	0 A 0 1 RT 36
103 Green_Pict	StimC	A	0	25 A 1 1 RT 53
104 Green_Pict	StimC	A	0	25 B 0 0 RT 103
105 SticksPict	StimA	A	25	0 B 0 0 RT 78
106 Worms_Pict	StimB	B	25	0 A 0 0 RT 63
107 SticksPict	StimA	A	25	0 A 1 1 RT 56
108 Green_Pict	StimC	B	0	25 A 0 1 RT 54
109 CirclePict	StimD	B	0	25 B 1 1 RT 60
110 Worms_Pict	StimB	B	25	0 A 0 0 RT 44
111 SticksPict	StimA	A	25	0 A 1 1 RT 48
112 Green_Pict	StimC	A	0	25 A 1 1 RT 46
113 Green_Pict	StimC	A	0	25 A 1 1 RT 45
114 Worms_Pict	StimB	B	25	0 B 1 1 RT 73
115 CirclePict	StimD	B	0	25 A 0 0 RT 57
116 CirclePict	StimD	B	0	25 B 1 1 RT 48
117 CirclePict	StimD	B	0	25 B 1 1 RT 49
118 SticksPict	StimA	A	25	0 A 1 1 RT 52
119 CirclePict	StimD	B	0	25 B 1 1 RT 54
120 Worms_Pict	StimB	B	25	0 A 0 0 RT 61
121 CirclePict	StimD	B	0	25 B 1 1 RT 46
122 SticksPict	StimA	A	25	0 A 1 1 RT 38
123 SticksPict	StimA	A	25	0 A 1 1 RT 48
124 CirclePict	StimD	B	0	25 B 1 1 RT 44
125 Green_Pict	StimC	A	0	25 B 0 0 RT 60
126 Worms_Pict	StimB	B	25	0 A 0 0 RT 59
127 Worms_Pict	StimB	A	25	0 B 0 1 RT 50
128 Green_Pict	StimC	A	0	25 B 0 0 RT 51
129 Worms_Pict	StimB	B	25	0 A 0 0 RT 48
130 CirclePict	StimD	A	0	25 B 0 1 RT 50
131 Worms_Pict	StimB	B	25	0 A 0 0 RT 62
132 SticksPict	StimA	A	25	0 A 1 1 RT 36
133 Green_Pict	StimC	A	0	25 B 0 0 RT 64
134 Green_Pict	StimC	A	0	25 B 0 0 RT 49
135 Green_Pict	StimC	B	0	25 B 1 0 RT 38
136 Worms_Pict	StimB	A	25	0 B 0 1 RT 50
137 CirclePict	StimD	B	0	25 B 1 1 RT 45
138 CirclePict	StimD	B	0	25 B 1 1 RT 49
139 CirclePict	StimD	B	0	25 B 1 1 RT 43
140 Green_Pict	StimC	A	0	25 A 1 1 RT 70
141 Worms_Pict	StimB	B	25	0 B 1 1 RT 62
142 SticksPict	StimA	A	25	0 B 0 0 RT 76
143 SticksPict	StimA	A	25	0 A 1 1 RT 94
144 SticksPict	StimA	B	25	0 A 0 1 RT 66
145 Green_Pict	StimC	A	0	25 A 1 1 RT 73
146 CirclePict	StimD	A	0	25 B 0 1 RT 47
147 Green_Pict	StimC	B	0	25 B 1 0 RT 45
148 CirclePict	StimD	B	0	25 A 0 0 RT 35
149 SticksPict	StimA	A	25	0 B 0 0 RT 32
150 CirclePict	StimD	B	0	25 A 0 0 RT 14
151 Worms_Pict	StimB	B	25	0 A 0 0 RT 57
152 SticksPict	StimA	A	25	0 A 1 1 RT 31
153 Green_Pict	StimC	A	0	25 B 0 0 RT 32
154 Worms_Pict	StimB	B	25	0 A 0 0 RT 60
155 Green_Pict	StimC	A	0	25 A 1 1 RT 40
156 CirclePict	StimD	B	0	25 A 0 0 RT 20
157 SticksPict	StimA	A	25	0 A 1 1 RT 38
158 Worms_Pict	StimB	B	25	0 B 1 1 RT 28
159 Worms_Pict	StimB	B	25	0 A 0 0 RT 49
160 SticksPict	StimA	B	25	0 B 1 0 RT 43
