# Supplementary material for: The Role of Informative and Ambiguous Feedback in Avoidance Behavior: Empirical and Computational Findings
Source: PLoS One. 2015 Dec 2;10(12):e0144083. doi: 10.1371/journal.pone.0144083 (PMC4668119; doi:10.1371/journal.pone.0144083)
Supplement: S2 File — Information contained in the file header describes how to use and run the program. (ZIP) [file pone.0144083.s002.zip › Moustafa2015_data/Moustafa2015_Feedback/042.doc]

1 CirclePict	StimC	A	0	25 B 0 0 RT 728
2 Green_Pict	StimB	B	25	0 A 0 0 RT 207
3 Worms_Pict	StimD	B	0	25 A 0 0 RT 205
4 Worms_Pict	StimD	B	0	25 B 1 1 RT 189
5 CirclePict	StimC	A	0	25 A 1 1 RT 337
6 CirclePict	StimC	A	0	25 A 1 1 RT 126
7 SticksPict	StimA	A	25	0 A 1 1 RT 128
8 SticksPict	StimA	A	25	0 A 1 1 RT 92
9 CirclePict	StimC	A	0	25 A 1 1 RT 85
10 Green_Pict	StimB	A	25	0 B 0 1 RT 209
11 SticksPict	StimA	A	25	0 A 1 1 RT 78
12 Worms_Pict	StimD	B	0	25 A 0 0 RT 234
13 SticksPict	StimA	B	25	0 A 0 1 RT 96
14 CirclePict	StimC	A	0	25 A 1 1 RT 72
15 SticksPict	StimA	A	25	0 A 1 1 RT 95
16 Worms_Pict	StimD	A	0	25 B 0 1 RT 64
17 CirclePict	StimC	A	0	25 A 1 1 RT 71
18 Green_Pict	StimB	B	25	0 B 1 1 RT 116
19 Green_Pict	StimB	B	25	0 B 1 1 RT 73
20 Worms_Pict	StimD	B	0	25 A 0 0 RT 101
21 Green_Pict	StimB	B	25	0 B 1 1 RT 116
22 Green_Pict	StimB	B	25	0 B 1 1 RT 64
23 SticksPict	StimA	B	25	0 A 0 1 RT 75
24 SticksPict	StimA	A	25	0 A 1 1 RT 64
25 CirclePict	StimC	A	0	25 A 1 1 RT 37
26 CirclePict	StimC	B	0	25 A 0 1 RT 29
27 Green_Pict	StimB	A	25	0 B 0 1 RT 94
28 Worms_Pict	StimD	B	0	25 A 0 0 RT 92
29 SticksPict	StimA	A	25	0 A 1 1 RT 39
30 SticksPict	StimA	A	25	0 A 1 1 RT 44
31 Green_Pict	StimB	B	25	0 B 1 1 RT 51
32 Worms_Pict	StimD	A	0	25 A 1 0 RT 180
33 CirclePict	StimC	B	0	25 A 0 1 RT 55
34 CirclePict	StimC	A	0	25 B 0 0 RT 68
35 Green_Pict	StimB	B	25	0 B 1 1 RT 84
36 Worms_Pict	StimD	B	0	25 A 0 0 RT 145
37 Worms_Pict	StimD	B	0	25 B 1 1 RT 235
38 SticksPict	StimA	A	25	0 A 1 1 RT 44
39 Green_Pict	StimB	B	25	0 A 0 0 RT 200
40 Worms_Pict	StimD	B	0	25 B 1 1 RT 146
41 CirclePict	StimC	B	0	25 B 1 0 RT 81
42 Worms_Pict	StimD	B	0	25 B 1 1 RT 190
43 Worms_Pict	StimD	B	0	25 B 1 1 RT 84
44 CirclePict	StimC	A	0	25 B 0 0 RT 74
45 SticksPict	StimA	B	25	0 A 0 1 RT 45
46 CirclePict	StimC	A	0	25 A 1 1 RT 91
47 Worms_Pict	StimD	B	0	25 B 1 1 RT 63
48 Green_Pict	StimB	A	25	0 B 0 1 RT 115
49 Green_Pict	StimB	B	25	0 B 1 1 RT 41
50 SticksPict	StimA	A	25	0 A 1 1 RT 38
51 CirclePict	StimC	A	0	25 A 1 1 RT 172
52 Green_Pict	StimB	B	25	0 B 1 1 RT 95
53 SticksPict	StimA	B	25	0 A 0 1 RT 40
54 Worms_Pict	StimD	B	0	25 B 1 1 RT 107
55 Green_Pict	StimB	B	25	0 B 1 1 RT 77
56 SticksPict	StimA	A	25	0 A 1 1 RT 40
57 CirclePict	StimC	A	0	25 B 0 0 RT 100
58 CirclePict	StimC	A	0	25 A 1 1 RT 28
59 SticksPict	StimA	A	25	0 A 1 1 RT 36
60 Green_Pict	StimB	B	25	0 B 1 1 RT 45
61 SticksPict	StimA	A	25	0 A 1 1 RT 39
62 Worms_Pict	StimD	B	0	25 B 1 1 RT 55
63 Worms_Pict	StimD	B	0	25 B 1 1 RT 47
64 CirclePict	StimC	A	0	25 A 1 1 RT 65
65 Worms_Pict	StimD	A	0	25 B 0 1 RT 48
66 CirclePict	StimC	B	0	25 A 0 1 RT 49
67 SticksPict	StimA	A	25	0 A 1 1 RT 37
68 Worms_Pict	StimD	B	0	25 B 1 1 RT 102
69 CirclePict	StimC	A	0	25 B 0 0 RT 109
70 SticksPict	StimA	A	25	0 A 1 1 RT 42
71 Worms_Pict	StimD	B	0	25 A 0 0 RT 97
72 Worms_Pict	StimD	A	0	25 B 0 1 RT 63
73 Green_Pict	StimB	B	25	0 B 1 1 RT 131
74 SticksPict	StimA	A	25	0 A 1 1 RT 37
75 Green_Pict	StimB	B	25	0 B 1 1 RT 56
76 CirclePict	StimC	A	0	25 A 1 1 RT 202
77 SticksPict	StimA	A	25	0 A 1 1 RT 39
78 Green_Pict	StimB	A	25	0 B 0 1 RT 56
79 Green_Pict	StimB	B	25	0 B 1 1 RT 52
80 Green_Pict	StimB	B	25	0 B 1 1 RT 45
81 SticksPict	StimA	A	25	0 A 1 1 RT 38
82 Green_Pict	StimB	B	25	0 B 1 1 RT 43
83 SticksPict	StimA	B	25	0 A 0 1 RT 41
84 SticksPict	StimA	A	25	0 A 1 1 RT 59
85 Worms_Pict	StimD	B	0	25 B 1 1 RT 59
86 CirclePict	StimC	A	0	25 B 0 0 RT 168
87 SticksPict	StimA	A	25	0 A 1 1 RT 50
88 CirclePict	StimC	B	0	25 A 0 1 RT 54
89 Green_Pict	StimB	B	25	0 A 0 0 RT 134
90 CirclePict	StimC	B	0	25 B 1 0 RT 67
91 Worms_Pict	StimD	B	0	25 B 1 1 RT 61
92 CirclePict	StimC	A	0	25 B 0 0 RT 53
93 Worms_Pict	StimD	B	0	25 B 1 1 RT 54
94 Green_Pict	StimB	B	25	0 B 1 1 RT 67
95 CirclePict	StimC	A	0	25 A 1 1 RT 67
96 Worms_Pict	StimD	B	0	25 B 1 1 RT 87
97 Green_Pict	StimB	A	25	0 B 0 1 RT 77
98 SticksPict	StimA	B	25	0 A 0 1 RT 39
99 Green_Pict	StimB	B	25	0 B 1 1 RT 44
100 CirclePict	StimC	A	0	25 A 1 1 RT 32
101 Green_Pict	StimB	A	25	0 B 0 1 RT 47
102 CirclePict	StimC	A	0	25 A 1 1 RT 45
103 CirclePict	StimC	A	0	25 A 1 1 RT 48
104 Worms_Pict	StimD	B	0	25 B 1 1 RT 42
105 Green_Pict	StimB	B	25	0 B 1 1 RT 40
106 Worms_Pict	StimD	B	0	25 B 1 1 RT 60
107 SticksPict	StimA	A	25	0 A 1 1 RT 35
108 SticksPict	StimA	A	25	0 A 1 1 RT 32
109 Green_Pict	StimB	B	25	0 B 1 1 RT 36
110 Worms_Pict	StimD	A	0	25 B 0 1 RT 47
111 Worms_Pict	StimD	A	0	25 B 0 1 RT 118
112 Green_Pict	StimB	B	25	0 B 1 1 RT 61
113 Worms_Pict	StimD	B	0	25 A 0 0 RT 99
114 CirclePict	StimC	A	0	25 A 1 1 RT 97
115 CirclePict	StimC	A	0	25 A 1 1 RT 37
116 SticksPict	StimA	A	25	0 A 1 1 RT 35
117 Worms_Pict	StimD	B	0	25 B 1 1 RT 62
118 SticksPict	StimA	A	25	0 A 1 1 RT 32
119 Green_Pict	StimB	B	25	0 B 1 1 RT 39
120 SticksPict	StimA	A	25	0 A 1 1 RT 33
121 SticksPict	StimA	A	25	0 A 1 1 RT 30
122 SticksPict	StimA	B	25	0 A 0 1 RT 27
123 Green_Pict	StimB	B	25	0 B 1 1 RT 33
124 Worms_Pict	StimD	B	0	25 B 1 1 RT 72
125 Worms_Pict	StimD	B	0	25 B 1 1 RT 40
126 SticksPict	StimA	A	25	0 A 1 1 RT 34
127 CirclePict	StimC	B	0	25 B 1 0 RT 182
128 SticksPict	StimA	A	25	0 A 1 1 RT 33
129 Green_Pict	StimB	B	25	0 B 1 1 RT 38
130 CirclePict	StimC	A	0	25 B 0 0 RT 66
131 Worms_Pict	StimD	A	0	25 B 0 1 RT 40
132 CirclePict	StimC	A	0	25 A 1 1 RT 61
133 CirclePict	StimC	A	0	25 A 1 1 RT 47
134 CirclePict	StimC	A	0	25 A 1 1 RT 41
135 Green_Pict	StimB	B	25	0 B 1 1 RT 35
136 Worms_Pict	StimD	B	0	25 A 0 0 RT 100
137 SticksPict	StimA	B	25	0 A 0 1 RT 32
138 CirclePict	StimC	A	0	25 A 1 1 RT 265
139 CirclePict	StimC	A	0	25 A 1 1 RT 47
140 SticksPict	StimA	A	25	0 A 1 1 RT 33
141 SticksPict	StimA	A	25	0 A 1 1 RT 33
142 CirclePict	StimC	A	0	25 A 1 1 RT 65
143 Green_Pict	StimB	B	25	0 B 1 1 RT 43
144 Worms_Pict	StimD	B	0	25 A 0 0 RT 128
145 Worms_Pict	StimD	A	0	25 A 1 0 RT 217
146 Green_Pict	StimB	B	25	0 B 1 1 RT 36
147 Green_Pict	StimB	A	25	0 B 0 1 RT 43
148 Worms_Pict	StimD	B	0	25 A 0 0 RT 117
149 SticksPict	StimA	A	25	0 A 1 1 RT 86
150 Worms_Pict	StimD	B	0	25 B 1 1 RT 71
151 Green_Pict	StimB	B	25	0 B 1 1 RT 36
152 CirclePict	StimC	B	0	25 A 0 1 RT 71
153 SticksPict	StimA	A	25	0 A 1 1 RT 34
154 Green_Pict	StimB	A	25	0 B 0 1 RT 36
155 Green_Pict	StimB	B	25	0 B 1 1 RT 26
156 Worms_Pict	StimD	B	0	25 B 1 1 RT 89
157 Green_Pict	StimB	B	25	0 B 1 1 RT 39
158 SticksPict	StimA	A	25	0 A 1 1 RT 37
159 Worms_Pict	StimD	B	0	25 B 1 1 RT 80
160 CirclePict	StimC	A	0	25 A 1 1 RT 114
