# Supplementary material for: The Role of Informative and Ambiguous Feedback in Avoidance Behavior: Empirical and Computational Findings
Source: PLoS One. 2015 Dec 2;10(12):e0144083. doi: 10.1371/journal.pone.0144083 (PMC4668119; doi:10.1371/journal.pone.0144083)
Supplement: S2 File — Information contained in the file header describes how to use and run the program. (ZIP) [file pone.0144083.s002.zip › Moustafa2015_data/Moustafa2015_Feedback/043.doc]

1 CirclePict	StimC	A	0	25 A 1 1 RT 512
2 SticksPict	StimB	A	25	0 A 1 0 RT 302
3 Worms_Pict	StimA	A	25	0 B 0 0 RT 207
4 CirclePict	StimC	B	0	25 B 1 0 RT 154
5 SticksPict	StimB	B	25	0 A 0 0 RT 160
6 SticksPict	StimB	B	25	0 A 0 0 RT 141
7 Worms_Pict	StimA	A	25	0 A 1 1 RT 76
8 Worms_Pict	StimA	B	25	0 A 0 1 RT 115
9 SticksPict	StimB	B	25	0 B 1 1 RT 87
10 CirclePict	StimC	A	0	25 B 0 0 RT 158
11 SticksPict	StimB	B	25	0 B 1 1 RT 189
12 Green_Pict	StimD	B	0	25 A 0 0 RT 72
13 Worms_Pict	StimA	A	25	0 A 1 1 RT 54
14 Green_Pict	StimD	B	0	25 A 0 0 RT 111
15 Worms_Pict	StimA	A	25	0 A 1 1 RT 65
16 Worms_Pict	StimA	B	25	0 B 1 0 RT 51
17 CirclePict	StimC	A	0	25 B 0 0 RT 54
18 Worms_Pict	StimA	A	25	0 B 0 0 RT 46
19 Green_Pict	StimD	B	0	25 A 0 0 RT 86
20 SticksPict	StimB	A	25	0 B 0 1 RT 125
21 CirclePict	StimC	A	0	25 B 0 0 RT 233
22 Worms_Pict	StimA	A	25	0 B 0 0 RT 106
23 CirclePict	StimC	A	0	25 A 1 1 RT 108
24 Green_Pict	StimD	B	0	25 A 0 0 RT 47
25 CirclePict	StimC	A	0	25 A 1 1 RT 46
26 SticksPict	StimB	B	25	0 A 0 0 RT 28
27 SticksPict	StimB	B	25	0 A 0 0 RT 31
28 CirclePict	StimC	B	0	25 A 0 1 RT 43
29 SticksPict	StimB	B	25	0 A 0 0 RT 36
30 Green_Pict	StimD	B	0	25 A 0 0 RT 25
31 CirclePict	StimC	A	0	25 A 1 1 RT 21
32 Green_Pict	StimD	B	0	25 B 1 1 RT 26
33 Green_Pict	StimD	A	0	25 A 1 0 RT 36
34 CirclePict	StimC	A	0	25 A 1 1 RT 29
35 Worms_Pict	StimA	A	25	0 A 1 1 RT 29
36 Green_Pict	StimD	B	0	25 A 0 0 RT 42
37 Worms_Pict	StimA	A	25	0 A 1 1 RT 52
38 SticksPict	StimB	B	25	0 B 1 1 RT 33
39 Green_Pict	StimD	A	0	25 B 0 1 RT 50
40 Green_Pict	StimD	B	0	25 B 1 1 RT 38
41 Green_Pict	StimD	B	0	25 A 0 0 RT 75
42 Worms_Pict	StimA	A	25	0 A 1 1 RT 69
43 Green_Pict	StimD	A	0	25 A 1 0 RT 143
44 CirclePict	StimC	A	0	25 B 0 0 RT 83
45 Worms_Pict	StimA	A	25	0 B 0 0 RT 23
46 SticksPict	StimB	B	25	0 B 1 1 RT 47
47 SticksPict	StimB	A	25	0 B 0 1 RT 117
48 Green_Pict	StimD	A	0	25 A 1 0 RT 27
49 SticksPict	StimB	B	25	0 A 0 0 RT 44
50 Green_Pict	StimD	B	0	25 B 1 1 RT 69
51 Green_Pict	StimD	B	0	25 A 0 0 RT 26
52 Worms_Pict	StimA	A	25	0 A 1 1 RT 101
53 CirclePict	StimC	A	0	25 B 0 0 RT 28
54 Green_Pict	StimD	B	0	25 B 1 1 RT 30
55 Worms_Pict	StimA	A	25	0 A 1 1 RT 29
56 Worms_Pict	StimA	A	25	0 A 1 1 RT 50
57 CirclePict	StimC	A	0	25 A 1 1 RT 46
58 SticksPict	StimB	B	25	0 A 0 0 RT 45
59 Green_Pict	StimD	B	0	25 A 0 0 RT 41
60 Green_Pict	StimD	B	0	25 B 1 1 RT 23
61 Worms_Pict	StimA	A	25	0 A 1 1 RT 12
62 CirclePict	StimC	A	0	25 B 0 0 RT 21
63 CirclePict	StimC	A	0	25 A 1 1 RT 24
64 SticksPict	StimB	A	25	0 A 1 0 RT 32
65 Green_Pict	StimD	B	0	25 B 1 1 RT 34
66 CirclePict	StimC	A	0	25 A 1 1 RT 25
67 SticksPict	StimB	B	25	0 B 1 1 RT 27
68 SticksPict	StimB	B	25	0 B 1 1 RT 51
69 Green_Pict	StimD	B	0	25 A 0 0 RT 32
70 CirclePict	StimC	A	0	25 A 1 1 RT 30
71 SticksPict	StimB	B	25	0 A 0 0 RT 23
72 Worms_Pict	StimA	B	25	0 B 1 0 RT 31
73 SticksPict	StimB	B	25	0 A 0 0 RT 37
74 CirclePict	StimC	A	0	25 A 1 1 RT 28
75 CirclePict	StimC	B	0	25 A 0 1 RT 31
76 SticksPict	StimB	B	25	0 A 0 0 RT 29
77 Worms_Pict	StimA	B	25	0 B 1 0 RT 23
78 CirclePict	StimC	B	0	25 B 1 0 RT 30
79 Worms_Pict	StimA	A	25	0 A 1 1 RT 30
80 Worms_Pict	StimA	A	25	0 B 0 0 RT 45
81 CirclePict	StimC	A	0	25 B 0 0 RT 30
82 Green_Pict	StimD	B	0	25 A 0 0 RT 30
83 Worms_Pict	StimA	A	25	0 A 1 1 RT 24
84 Worms_Pict	StimA	A	25	0 B 0 0 RT 48
85 Worms_Pict	StimA	B	25	0 A 0 1 RT 131
86 CirclePict	StimC	A	0	25 A 1 1 RT 40
87 Green_Pict	StimD	B	0	25 B 1 1 RT 30
88 Worms_Pict	StimA	A	25	0 B 0 0 RT 37
89 Worms_Pict	StimA	A	25	0 A 1 1 RT 76
90 Green_Pict	StimD	B	0	25 B 1 1 RT 61
91 CirclePict	StimC	A	0	25 B 0 0 RT 60
92 SticksPict	StimB	B	25	0 A 0 0 RT 35
93 CirclePict	StimC	A	0	25 A 1 1 RT 51
94 Green_Pict	StimD	B	0	25 B 1 1 RT 40
95 SticksPict	StimB	B	25	0 A 0 0 RT 41
96 Worms_Pict	StimA	A	25	0 B 0 0 RT 52
97 CirclePict	StimC	B	0	25 A 0 1 RT 33
98 SticksPict	StimB	B	25	0 B 1 1 RT 37
99 Worms_Pict	StimA	B	25	0 B 1 0 RT 57
100 CirclePict	StimC	A	0	25 A 1 1 RT 28
101 SticksPict	StimB	B	25	0 A 0 0 RT 36
102 SticksPict	StimB	A	25	0 B 0 1 RT 56
103 Green_Pict	StimD	A	0	25 A 1 0 RT 28
104 SticksPict	StimB	B	25	0 B 1 1 RT 82
105 CirclePict	StimC	B	0	25 A 0 1 RT 68
106 Green_Pict	StimD	B	0	25 B 1 1 RT 51
107 SticksPict	StimB	B	25	0 A 0 0 RT 32
108 Worms_Pict	StimA	A	25	0 A 1 1 RT 25
109 Green_Pict	StimD	A	0	25 A 1 0 RT 41
110 Worms_Pict	StimA	A	25	0 B 0 0 RT 25
111 CirclePict	StimC	A	0	25 B 0 0 RT 26
112 Green_Pict	StimD	B	0	25 A 0 0 RT 39
113 Worms_Pict	StimA	A	25	0 A 1 1 RT 23
114 Green_Pict	StimD	B	0	25 B 1 1 RT 20
115 SticksPict	StimB	B	25	0 A 0 0 RT 30
116 CirclePict	StimC	A	0	25 A 1 1 RT 27
117 SticksPict	StimB	A	25	0 A 1 0 RT 113
118 SticksPict	StimB	B	25	0 A 0 0 RT 35
119 Green_Pict	StimD	B	0	25 A 0 0 RT 40
120 CirclePict	StimC	A	0	25 B 0 0 RT 24
121 Green_Pict	StimD	B	0	25 B 1 1 RT 22
122 SticksPict	StimB	B	25	0 B 1 1 RT 26
123 Worms_Pict	StimA	A	25	0 A 1 1 RT 90
124 Green_Pict	StimD	B	0	25 B 1 1 RT 130
125 CirclePict	StimC	A	0	25 A 1 1 RT 129
126 Worms_Pict	StimA	A	25	0 A 1 1 RT 44
127 Green_Pict	StimD	B	0	25 B 1 1 RT 51
128 Green_Pict	StimD	B	0	25 A 0 0 RT 31
129 SticksPict	StimB	A	25	0 A 1 0 RT 35
130 CirclePict	StimC	A	0	25 A 1 1 RT 53
131 CirclePict	StimC	A	0	25 B 0 0 RT 39
132 Green_Pict	StimD	B	0	25 A 0 0 RT 33
133 CirclePict	StimC	A	0	25 B 0 0 RT 30
134 SticksPict	StimB	B	25	0 B 1 1 RT 22
135 CirclePict	StimC	A	0	25 A 1 1 RT 31
136 Worms_Pict	StimA	A	25	0 B 0 0 RT 26
137 Green_Pict	StimD	A	0	25 A 1 0 RT 114
138 SticksPict	StimB	B	25	0 B 1 1 RT 73
139 SticksPict	StimB	B	25	0 A 0 0 RT 45
140 Green_Pict	StimD	A	0	25 B 0 1 RT 82
141 Worms_Pict	StimA	B	25	0 A 0 1 RT 60
142 CirclePict	StimC	A	0	25 A 1 1 RT 35
143 Green_Pict	StimD	B	0	25 A 0 0 RT 85
144 SticksPict	StimB	B	25	0 B 1 1 RT 59
145 SticksPict	StimB	A	25	0 A 1 0 RT 50
146 Worms_Pict	StimA	B	25	0 A 0 1 RT 50
147 SticksPict	StimB	B	25	0 A 0 0 RT 37
148 Worms_Pict	StimA	A	25	0 A 1 1 RT 19
149 Worms_Pict	StimA	A	25	0 B 0 0 RT 28
150 CirclePict	StimC	A	0	25 A 1 1 RT 26
151 Worms_Pict	StimA	A	25	0 A 1 1 RT 41
152 SticksPict	StimB	B	25	0 B 1 1 RT 43
153 CirclePict	StimC	B	0	25 A 0 1 RT 59
154 Green_Pict	StimD	B	0	25 A 0 0 RT 60
155 SticksPict	StimB	B	25	0 B 1 1 RT 36
156 Worms_Pict	StimA	A	25	0 A 1 1 RT 27
157 CirclePict	StimC	A	0	25 A 1 1 RT 48
158 Green_Pict	StimD	B	0	25 A 0 0 RT 54
159 CirclePict	StimC	B	0	25 A 0 1 RT 37
160 Worms_Pict	StimA	A	25	0 A 1 1 RT 38
