# Supplementary material for: The Role of Informative and Ambiguous Feedback in Avoidance Behavior: Empirical and Computational Findings
Source: PLoS One. 2015 Dec 2;10(12):e0144083. doi: 10.1371/journal.pone.0144083 (PMC4668119; doi:10.1371/journal.pone.0144083)
Supplement: S2 File — Information contained in the file header describes how to use and run the program. (ZIP) [file pone.0144083.s002.zip › Moustafa2015_data/Moustafa2015_Feedback/044.doc]

1 SticksPict	StimC	A	0	25 A 1 1 RT 361
2 CirclePict	StimB	B	25	0 B 1 1 RT 538
3 SticksPict	StimC	A	0	25 B 0 0 RT 172
4 Worms_Pict	StimA	A	25	0 A 1 1 RT 191
5 CirclePict	StimB	A	25	0 A 1 0 RT 167
6 SticksPict	StimC	A	0	25 B 0 0 RT 162
7 Green_Pict	StimD	B	0	25 B 1 1 RT 169
8 Green_Pict	StimD	B	0	25 A 0 0 RT 101
9 Green_Pict	StimD	A	0	25 A 1 0 RT 111
10 Green_Pict	StimD	B	0	25 B 1 1 RT 119
11 CirclePict	StimB	B	25	0 B 1 1 RT 124
12 SticksPict	StimC	A	0	25 A 1 1 RT 134
13 Worms_Pict	StimA	B	25	0 A 0 1 RT 146
14 Worms_Pict	StimA	A	25	0 A 1 1 RT 86
15 SticksPict	StimC	B	0	25 B 1 0 RT 79
16 Green_Pict	StimD	A	0	25 B 0 1 RT 105
17 Green_Pict	StimD	B	0	25 B 1 1 RT 124
18 SticksPict	StimC	A	0	25 A 1 1 RT 132
19 Green_Pict	StimD	B	0	25 A 0 0 RT 76
20 Green_Pict	StimD	B	0	25 B 1 1 RT 187
21 CirclePict	StimB	B	25	0 A 0 0 RT 68
22 SticksPict	StimC	A	0	25 A 1 1 RT 125
23 Worms_Pict	StimA	A	25	0 A 1 1 RT 87
24 CirclePict	StimB	B	25	0 A 0 0 RT 117
25 Green_Pict	StimD	B	0	25 B 1 1 RT 114
26 Worms_Pict	StimA	A	25	0 B 0 0 RT 58
27 CirclePict	StimB	B	25	0 B 1 1 RT 67
28 Worms_Pict	StimA	A	25	0 B 0 0 RT 152
29 Worms_Pict	StimA	A	25	0 B 0 0 RT 107
30 CirclePict	StimB	B	25	0 A 0 0 RT 89
31 CirclePict	StimB	A	25	0 B 0 1 RT 36
32 SticksPict	StimC	A	0	25 A 1 1 RT 95
33 CirclePict	StimB	B	25	0 A 0 0 RT 85
34 SticksPict	StimC	A	0	25 B 0 0 RT 46
35 Green_Pict	StimD	B	0	25 B 1 1 RT 78
36 CirclePict	StimB	B	25	0 A 0 0 RT 53
37 Worms_Pict	StimA	A	25	0 A 1 1 RT 121
38 Worms_Pict	StimA	B	25	0 B 1 0 RT 127
39 SticksPict	StimC	B	0	25 A 0 1 RT 93
40 Worms_Pict	StimA	A	25	0 A 1 1 RT 71
41 SticksPict	StimC	B	0	25 B 1 0 RT 77
42 CirclePict	StimB	B	25	0 A 0 0 RT 100
43 Worms_Pict	StimA	B	25	0 B 1 0 RT 79
44 CirclePict	StimB	B	25	0 A 0 0 RT 167
45 CirclePict	StimB	A	25	0 A 1 0 RT 161
46 Green_Pict	StimD	B	0	25 A 0 0 RT 147
47 SticksPict	StimC	A	0	25 B 0 0 RT 144
48 Green_Pict	StimD	B	0	25 B 1 1 RT 77
49 Green_Pict	StimD	B	0	25 B 1 1 RT 87
50 Green_Pict	StimD	A	0	25 B 0 1 RT 104
51 CirclePict	StimB	B	25	0 A 0 0 RT 127
52 Green_Pict	StimD	B	0	25 A 0 0 RT 76
53 CirclePict	StimB	B	25	0 A 0 0 RT 129
54 Green_Pict	StimD	B	0	25 B 1 1 RT 136
55 CirclePict	StimB	B	25	0 B 1 1 RT 110
56 SticksPict	StimC	A	0	25 B 0 0 RT 102
57 Green_Pict	StimD	B	0	25 A 0 0 RT 152
58 CirclePict	StimB	B	25	0 A 0 0 RT 139
59 Green_Pict	StimD	A	0	25 B 0 1 RT 120
60 Worms_Pict	StimA	A	25	0 B 0 0 RT 113
61 SticksPict	StimC	B	0	25 A 0 1 RT 74
62 SticksPict	StimC	A	0	25 A 1 1 RT 143
63 CirclePict	StimB	A	25	0 B 0 1 RT 786
64 SticksPict	StimC	A	0	25 B 0 0 RT 95
65 SticksPict	StimC	A	0	25 A 1 1 RT 154
66 CirclePict	StimB	B	25	0 A 0 0 RT 141
67 Worms_Pict	StimA	A	25	0 B 0 0 RT 123
68 Worms_Pict	StimA	A	25	0 B 0 0 RT 182
69 Green_Pict	StimD	B	0	25 A 0 0 RT 55
70 Worms_Pict	StimA	A	25	0 B 0 0 RT 86
71 Worms_Pict	StimA	A	25	0 B 0 0 RT 34
72 Worms_Pict	StimA	B	25	0 B 1 0 RT 33
73 SticksPict	StimC	A	0	25 B 0 0 RT 62
74 SticksPict	StimC	A	0	25 B 0 0 RT 105
75 Worms_Pict	StimA	A	25	0 A 1 1 RT 59
76 CirclePict	StimB	B	25	0 A 0 0 RT 112
77 SticksPict	StimC	A	0	25 A 1 1 RT 93
78 Green_Pict	StimD	B	0	25 B 1 1 RT 149
79 Worms_Pict	StimA	A	25	0 B 0 0 RT 108
80 Worms_Pict	StimA	A	25	0 A 1 1 RT 41
81 SticksPict	StimC	A	0	25 A 1 1 RT 111
82 CirclePict	StimB	B	25	0 A 0 0 RT 75
83 CirclePict	StimB	A	25	0 B 0 1 RT 109
84 Worms_Pict	StimA	B	25	0 B 1 0 RT 115
85 Worms_Pict	StimA	B	25	0 A 0 1 RT 135
86 CirclePict	StimB	B	25	0 A 0 0 RT 80
87 SticksPict	StimC	B	0	25 A 0 1 RT 88
88 Green_Pict	StimD	B	0	25 B 1 1 RT 54
89 SticksPict	StimC	A	0	25 B 0 0 RT 72
90 Green_Pict	StimD	B	0	25 A 0 0 RT 34
91 Worms_Pict	StimA	A	25	0 A 1 1 RT 42
92 CirclePict	StimB	A	25	0 A 1 0 RT 72
93 SticksPict	StimC	A	0	25 B 0 0 RT 65
94 Worms_Pict	StimA	A	25	0 A 1 1 RT 35
95 Green_Pict	StimD	A	0	25 A 1 0 RT 68
96 Worms_Pict	StimA	A	25	0 A 1 1 RT 57
97 Worms_Pict	StimA	A	25	0 B 0 0 RT 109
98 SticksPict	StimC	A	0	25 B 0 0 RT 55
99 CirclePict	StimB	B	25	0 A 0 0 RT 44
100 Green_Pict	StimD	B	0	25 A 0 0 RT 112
101 Worms_Pict	StimA	A	25	0 B 0 0 RT 52
102 Green_Pict	StimD	B	0	25 B 1 1 RT 74
103 CirclePict	StimB	B	25	0 A 0 0 RT 35
104 SticksPict	StimC	A	0	25 A 1 1 RT 51
105 SticksPict	StimC	B	0	25 A 0 1 RT 26
106 Green_Pict	StimD	B	0	25 B 1 1 RT 30
107 CirclePict	StimB	B	25	0 A 0 0 RT 97
108 Green_Pict	StimD	B	0	25 B 1 1 RT 63
109 Green_Pict	StimD	B	0	25 A 0 0 RT 95
110 CirclePict	StimB	B	25	0 B 1 1 RT 73
111 Worms_Pict	StimA	A	25	0 B 0 0 RT 41
112 SticksPict	StimC	A	0	25 B 0 0 RT 179
113 Green_Pict	StimD	A	0	25 A 1 0 RT 93
114 SticksPict	StimC	A	0	25 B 0 0 RT 139
115 SticksPict	StimC	A	0	25 B 0 0 RT 40
116 Green_Pict	StimD	B	0	25 A 0 0 RT 25
117 Worms_Pict	StimA	A	25	0 B 0 0 RT 19
118 CirclePict	StimB	B	25	0 A 0 0 RT 59
119 CirclePict	StimB	B	25	0 B 1 1 RT 50
120 Worms_Pict	StimA	A	25	0 B 0 0 RT 32
121 Worms_Pict	StimA	A	25	0 B 0 0 RT 211
122 Worms_Pict	StimA	A	25	0 A 1 1 RT 26
123 SticksPict	StimC	A	0	25 A 1 1 RT 46
124 CirclePict	StimB	B	25	0 B 1 1 RT 104
125 SticksPict	StimC	A	0	25 A 1 1 RT 110
126 SticksPict	StimC	A	0	25 A 1 1 RT 68
127 SticksPict	StimC	A	0	25 A 1 1 RT 49
128 Worms_Pict	StimA	B	25	0 A 0 1 RT 120
129 Worms_Pict	StimA	A	25	0 A 1 1 RT 64
130 Green_Pict	StimD	B	0	25 B 1 1 RT 56
131 CirclePict	StimB	A	25	0 A 1 0 RT 115
132 SticksPict	StimC	B	0	25 B 1 0 RT 217
133 Green_Pict	StimD	B	0	25 A 0 0 RT 46
134 Worms_Pict	StimA	B	25	0 B 1 0 RT 60
135 Green_Pict	StimD	A	0	25 B 0 1 RT 101
136 Worms_Pict	StimA	A	25	0 B 0 0 RT 64
137 Green_Pict	StimD	B	0	25 B 1 1 RT 59
138 CirclePict	StimB	B	25	0 A 0 0 RT 27
139 CirclePict	StimB	B	25	0 B 1 1 RT 57
140 SticksPict	StimC	A	0	25 A 1 1 RT 54
141 SticksPict	StimC	A	0	25 B 0 0 RT 73
142 Green_Pict	StimD	B	0	25 B 1 1 RT 23
143 CirclePict	StimB	B	25	0 A 0 0 RT 19
144 Worms_Pict	StimA	A	25	0 B 0 0 RT 16
145 SticksPict	StimC	B	0	25 A 0 1 RT 14
146 Green_Pict	StimD	B	0	25 A 0 0 RT 35
147 Green_Pict	StimD	B	0	25 B 1 1 RT 12
148 SticksPict	StimC	A	0	25 B 0 0 RT 20
149 SticksPict	StimC	A	0	25 B 0 0 RT 10
150 CirclePict	StimB	A	25	0 A 1 0 RT 6
151 CirclePict	StimB	B	25	0 A 0 0 RT 16
152 Worms_Pict	StimA	A	25	0 B 0 0 RT 21
153 Green_Pict	StimD	A	0	25 B 0 1 RT 55
154 Worms_Pict	StimA	A	25	0 A 1 1 RT 62
155 CirclePict	StimB	B	25	0 A 0 0 RT 15
156 CirclePict	StimB	B	25	0 A 0 0 RT 13
157 CirclePict	StimB	B	25	0 B 1 1 RT 14
158 Worms_Pict	StimA	A	25	0 B 0 0 RT 25
159 Green_Pict	StimD	B	0	25 A 0 0 RT 17
160 Green_Pict	StimD	B	0	25 B 1 1 RT 14
