# Supplementary material for: The Role of Informative and Ambiguous Feedback in Avoidance Behavior: Empirical and Computational Findings
Source: PLoS One. 2015 Dec 2;10(12):e0144083. doi: 10.1371/journal.pone.0144083 (PMC4668119; doi:10.1371/journal.pone.0144083)
Supplement: S2 File — Information contained in the file header describes how to use and run the program. (ZIP) [file pone.0144083.s002.zip › Moustafa2015_data/Moustafa2015_Feedback/045.doc]

1 SticksPict	StimA	A	25	0 A 1 1 RT 168
2 SticksPict	StimA	A	25	0 A 1 1 RT 147
3 Worms_Pict	StimB	B	25	0 A 0 0 RT 108
4 CirclePict	StimD	B	0	25 B 1 1 RT 1
5 CirclePict	StimD	B	0	25 B 1 1 RT 188
6 Worms_Pict	StimB	B	25	0 A 0 0 RT 76
7 CirclePict	StimD	B	0	25 B 1 1 RT 57
8 Worms_Pict	StimB	B	25	0 A 0 0 RT 51
9 Green_Pict	StimC	A	0	25 B 0 0 RT 175
10 SticksPict	StimA	B	25	0 A 0 1 RT 79
11 Green_Pict	StimC	B	0	25 A 0 1 RT 96
12 Green_Pict	StimC	B	0	25 B 1 0 RT 57
13 CirclePict	StimD	B	0	25 B 1 1 RT 83
14 Green_Pict	StimC	A	0	25 B 0 0 RT 84
15 CirclePict	StimD	B	0	25 B 1 1 RT 68
16 CirclePict	StimD	B	0	25 B 1 1 RT 48
17 SticksPict	StimA	A	25	0 A 1 1 RT 59
18 CirclePict	StimD	A	0	25 B 0 1 RT 60
19 Worms_Pict	StimB	B	25	0 A 0 0 RT 62
20 CirclePict	StimD	A	0	25 A 1 0 RT 45
21 SticksPict	StimA	A	25	0 A 1 1 RT 41
22 Green_Pict	StimC	A	0	25 A 1 1 RT 99
23 Green_Pict	StimC	A	0	25 A 1 1 RT 32
24 CirclePict	StimD	B	0	25 B 1 1 RT 42
25 Green_Pict	StimC	A	0	25 A 1 1 RT 68
26 SticksPict	StimA	A	25	0 A 1 1 RT 65
27 Worms_Pict	StimB	B	25	0 A 0 0 RT 44
28 Worms_Pict	StimB	A	25	0 A 1 0 RT 104
29 SticksPict	StimA	A	25	0 A 1 1 RT 142
30 SticksPict	StimA	B	25	0 A 0 1 RT 150
31 SticksPict	StimA	A	25	0 A 1 1 RT 36
32 Green_Pict	StimC	A	0	25 A 1 1 RT 143
33 Worms_Pict	StimB	B	25	0 A 0 0 RT 42
34 Worms_Pict	StimB	B	25	0 A 0 0 RT 57
35 Green_Pict	StimC	A	0	25 A 1 1 RT 44
36 Worms_Pict	StimB	A	25	0 B 0 1 RT 55
37 Worms_Pict	StimB	B	25	0 A 0 0 RT 90
38 Green_Pict	StimC	A	0	25 B 0 0 RT 80
39 SticksPict	StimA	A	25	0 A 1 1 RT 108
40 CirclePict	StimD	B	0	25 B 1 1 RT 71
41 CirclePict	StimD	B	0	25 A 0 0 RT 22
42 Worms_Pict	StimB	B	25	0 A 0 0 RT 41
43 SticksPict	StimA	A	25	0 A 1 1 RT 33
44 Worms_Pict	StimB	B	25	0 A 0 0 RT 41
45 SticksPict	StimA	A	25	0 A 1 1 RT 35
46 Worms_Pict	StimB	B	25	0 A 0 0 RT 39
47 CirclePict	StimD	B	0	25 A 0 0 RT 104
48 Worms_Pict	StimB	B	25	0 A 0 0 RT 39
49 CirclePict	StimD	B	0	25 B 1 1 RT 52
50 Worms_Pict	StimB	A	25	0 A 1 0 RT 41
51 Green_Pict	StimC	A	0	25 B 0 0 RT 111
52 SticksPict	StimA	A	25	0 A 1 1 RT 38
53 Worms_Pict	StimB	B	25	0 A 0 0 RT 58
54 CirclePict	StimD	A	0	25 B 0 1 RT 66
55 Green_Pict	StimC	A	0	25 A 1 1 RT 67
56 Worms_Pict	StimB	B	25	0 A 0 0 RT 44
57 SticksPict	StimA	A	25	0 A 1 1 RT 31
58 SticksPict	StimA	A	25	0 A 1 1 RT 39
59 CirclePict	StimD	B	0	25 A 0 0 RT 85
60 SticksPict	StimA	B	25	0 A 0 1 RT 37
61 CirclePict	StimD	B	0	25 A 0 0 RT 28
62 Green_Pict	StimC	B	0	25 A 0 1 RT 52
63 Green_Pict	StimC	A	0	25 B 0 0 RT 42
64 SticksPict	StimA	A	25	0 A 1 1 RT 35
65 Worms_Pict	StimB	B	25	0 A 0 0 RT 44
66 SticksPict	StimA	A	25	0 A 1 1 RT 32
67 CirclePict	StimD	A	0	25 B 0 1 RT 121
68 SticksPict	StimA	B	25	0 A 0 1 RT 30
69 Green_Pict	StimC	B	0	25 A 0 1 RT 29
70 Worms_Pict	StimB	A	25	0 A 1 0 RT 53
71 Green_Pict	StimC	A	0	25 A 1 1 RT 135
72 CirclePict	StimD	B	0	25 A 0 0 RT 59
73 Worms_Pict	StimB	B	25	0 A 0 0 RT 46
74 Green_Pict	StimC	A	0	25 A 1 1 RT 93
75 Green_Pict	StimC	A	0	25 A 1 1 RT 74
76 CirclePict	StimD	B	0	25 A 0 0 RT 70
77 Green_Pict	StimC	A	0	25 B 0 0 RT 40
78 SticksPict	StimA	A	25	0 A 1 1 RT 27
79 CirclePict	StimD	B	0	25 A 0 0 RT 35
80 Green_Pict	StimC	A	0	25 A 1 1 RT 25
81 Worms_Pict	StimB	B	25	0 A 0 0 RT 38
82 Worms_Pict	StimB	A	25	0 A 1 0 RT 25
83 Worms_Pict	StimB	B	25	0 A 0 0 RT 28
84 Worms_Pict	StimB	B	25	0 A 0 0 RT 37
85 SticksPict	StimA	A	25	0 A 1 1 RT 38
86 SticksPict	StimA	B	25	0 A 0 1 RT 33
87 CirclePict	StimD	A	0	25 A 1 0 RT 21
88 Green_Pict	StimC	A	0	25 A 1 1 RT 27
89 Worms_Pict	StimB	B	25	0 A 0 0 RT 26
90 Green_Pict	StimC	A	0	25 A 1 1 RT 28
91 SticksPict	StimA	B	25	0 A 0 1 RT 38
92 Worms_Pict	StimB	B	25	0 A 0 0 RT 30
93 CirclePict	StimD	B	0	25 A 0 0 RT 31
94 Worms_Pict	StimB	B	25	0 B 1 1 RT 55
95 Green_Pict	StimC	A	0	25 B 0 0 RT 49
96 CirclePict	StimD	B	0	25 B 1 1 RT 44
97 Worms_Pict	StimB	B	25	0 B 1 1 RT 66
98 SticksPict	StimA	A	25	0 A 1 1 RT 61
99 Green_Pict	StimC	A	0	25 B 0 0 RT 67
100 CirclePict	StimD	B	0	25 B 1 1 RT 59
101 Worms_Pict	StimB	A	25	0 B 0 1 RT 52
102 Green_Pict	StimC	B	0	25 A 0 1 RT 200
103 CirclePict	StimD	B	0	25 B 1 1 RT 35
104 CirclePict	StimD	B	0	25 B 1 1 RT 29
105 Green_Pict	StimC	A	0	25 A 1 1 RT 14
106 SticksPict	StimA	A	25	0 A 1 1 RT 35
107 Green_Pict	StimC	A	0	25 A 1 1 RT 21
108 CirclePict	StimD	B	0	25 A 0 0 RT 56
109 SticksPict	StimA	A	25	0 B 0 0 RT 18
110 Worms_Pict	StimB	B	25	0 A 0 0 RT 16
111 CirclePict	StimD	A	0	25 B 0 1 RT 30
112 SticksPict	StimA	A	25	0 A 1 1 RT 12
113 SticksPict	StimA	A	25	0 A 1 1 RT 18
114 Green_Pict	StimC	A	0	25 A 1 1 RT 76
115 Green_Pict	StimC	A	0	25 A 1 1 RT 66
116 CirclePict	StimD	B	0	25 B 1 1 RT 105
117 SticksPict	StimA	A	25	0 A 1 1 RT 35
118 CirclePict	StimD	B	0	25 B 1 1 RT 64
119 SticksPict	StimA	A	25	0 A 1 1 RT 37
120 Green_Pict	StimC	B	0	25 A 0 1 RT 64
121 Green_Pict	StimC	B	0	25 A 0 1 RT 48
122 Green_Pict	StimC	A	0	25 B 0 0 RT 36
123 CirclePict	StimD	B	0	25 A 0 0 RT 30
124 CirclePict	StimD	B	0	25 B 1 1 RT 60
125 Green_Pict	StimC	A	0	25 B 0 0 RT 68
126 Worms_Pict	StimB	B	25	0 A 0 0 RT 9
127 CirclePict	StimD	B	0	25 A 0 0 RT 19
128 Worms_Pict	StimB	B	25	0 B 1 1 RT 24
129 Worms_Pict	StimB	B	25	0 B 1 1 RT 49
130 SticksPict	StimA	A	25	0 A 1 1 RT 37
131 CirclePict	StimD	B	0	25 B 1 1 RT 44
132 Worms_Pict	StimB	B	25	0 B 1 1 RT 53
133 SticksPict	StimA	A	25	0 A 1 1 RT 39
134 CirclePict	StimD	B	0	25 B 1 1 RT 46
135 Worms_Pict	StimB	B	25	0 B 1 1 RT 46
136 Worms_Pict	StimB	B	25	0 B 1 1 RT 51
137 SticksPict	StimA	A	25	0 A 1 1 RT 38
138 CirclePict	StimD	A	0	25 B 0 1 RT 42
139 CirclePict	StimD	B	0	25 A 0 0 RT 74
140 CirclePict	StimD	B	0	25 B 1 1 RT 40
141 Green_Pict	StimC	B	0	25 A 0 1 RT 49
142 Green_Pict	StimC	A	0	25 B 0 0 RT 30
143 Worms_Pict	StimB	B	25	0 B 1 1 RT 47
144 Worms_Pict	StimB	B	25	0 B 1 1 RT 37
145 SticksPict	StimA	A	25	0 A 1 1 RT 33
146 Green_Pict	StimC	A	0	25 B 0 0 RT 133
147 SticksPict	StimA	A	25	0 A 1 1 RT 33
148 Green_Pict	StimC	A	0	25 A 1 1 RT 26
149 SticksPict	StimA	A	25	0 A 1 1 RT 31
150 SticksPict	StimA	B	25	0 A 0 1 RT 27
151 Green_Pict	StimC	A	0	25 A 1 1 RT 29
152 SticksPict	StimA	A	25	0 A 1 1 RT 35
153 SticksPict	StimA	A	25	0 A 1 1 RT 31
154 SticksPict	StimA	B	25	0 A 0 1 RT 29
155 Green_Pict	StimC	A	0	25 A 1 1 RT 43
156 CirclePict	StimD	A	0	25 B 0 1 RT 200
157 Worms_Pict	StimB	A	25	0 B 0 1 RT 49
158 CirclePict	StimD	B	0	25 A 0 0 RT 102
159 Worms_Pict	StimB	A	25	0 B 0 1 RT 54
160 Green_Pict	StimC	A	0	25 A 1 1 RT 60
