# Supplementary material for: The Role of Informative and Ambiguous Feedback in Avoidance Behavior: Empirical and Computational Findings
Source: PLoS One. 2015 Dec 2;10(12):e0144083. doi: 10.1371/journal.pone.0144083 (PMC4668119; doi:10.1371/journal.pone.0144083)
Supplement: S2 File — Information contained in the file header describes how to use and run the program. (ZIP) [file pone.0144083.s002.zip › Moustafa2015_data/Moustafa2015_Feedback/046.doc]

1 Worms_Pict	StimD	A	0	25 A 1 0 RT 321
2 Green_Pict	StimC	A	0	25 A 1 1 RT 356
3 CirclePict	StimA	A	25	0 B 0 0 RT 71
4 SticksPict	StimB	B	25	0 A 0 0 RT 206
5 Green_Pict	StimC	A	0	25 A 1 1 RT 235
6 Green_Pict	StimC	B	0	25 B 1 0 RT 56
7 CirclePict	StimA	A	25	0 B 0 0 RT 69
8 Worms_Pict	StimD	A	0	25 A 1 0 RT 74
9 CirclePict	StimA	B	25	0 B 1 0 RT 66
10 SticksPict	StimB	B	25	0 B 1 1 RT 153
11 SticksPict	StimB	B	25	0 B 1 1 RT 71
12 Worms_Pict	StimD	B	0	25 B 1 1 RT 101
13 CirclePict	StimA	A	25	0 A 1 1 RT 74
14 CirclePict	StimA	A	25	0 A 1 1 RT 40
15 SticksPict	StimB	A	25	0 B 0 1 RT 67
16 SticksPict	StimB	B	25	0 A 0 0 RT 38
17 Green_Pict	StimC	A	0	25 B 0 0 RT 60
18 Green_Pict	StimC	A	0	25 A 1 1 RT 95
19 SticksPict	StimB	B	25	0 A 0 0 RT 43
20 Green_Pict	StimC	A	0	25 A 1 1 RT 70
21 Green_Pict	StimC	A	0	25 B 0 0 RT 46
22 CirclePict	StimA	A	25	0 A 1 1 RT 35
23 Worms_Pict	StimD	B	0	25 B 1 1 RT 62
24 Worms_Pict	StimD	B	0	25 A 0 0 RT 287
25 Worms_Pict	StimD	B	0	25 B 1 1 RT 46
26 SticksPict	StimB	B	25	0 A 0 0 RT 43
27 Green_Pict	StimC	B	0	25 B 1 0 RT 152
28 Worms_Pict	StimD	B	0	25 B 1 1 RT 330
29 Worms_Pict	StimD	B	0	25 A 0 0 RT 32
30 SticksPict	StimB	A	25	0 B 0 1 RT 15
31 Green_Pict	StimC	A	0	25 A 1 1 RT 31
32 CirclePict	StimA	A	25	0 A 1 1 RT 45
33 Worms_Pict	StimD	B	0	25 B 1 1 RT 12
34 CirclePict	StimA	B	25	0 B 1 0 RT 39
35 CirclePict	StimA	A	25	0 A 1 1 RT 38
36 Worms_Pict	StimD	B	0	25 B 1 1 RT 27
37 SticksPict	StimB	B	25	0 A 0 0 RT 19
38 CirclePict	StimA	A	25	0 A 1 1 RT 107
39 Green_Pict	StimC	A	0	25 A 1 1 RT 26
40 SticksPict	StimB	B	25	0 B 1 1 RT 48
41 SticksPict	StimB	B	25	0 B 1 1 RT 30
42 CirclePict	StimA	A	25	0 B 0 0 RT 15
43 Green_Pict	StimC	A	0	25 A 1 1 RT 16
44 Green_Pict	StimC	A	0	25 B 0 0 RT 16
45 SticksPict	StimB	B	25	0 B 1 1 RT 0
46 Worms_Pict	StimD	B	0	25 B 1 1 RT 14
47 Worms_Pict	StimD	B	0	25 A 0 0 RT 19
48 Green_Pict	StimC	B	0	25 B 1 0 RT 7
49 Worms_Pict	StimD	A	0	25 A 1 0 RT 39
50 Green_Pict	StimC	A	0	25 A 1 1 RT 33
51 Worms_Pict	StimD	B	0	25 B 1 1 RT 0
52 CirclePict	StimA	B	25	0 A 0 1 RT 266
53 CirclePict	StimA	A	25	0 B 0 0 RT 18
54 Green_Pict	StimC	B	0	25 B 1 0 RT 0
55 SticksPict	StimB	B	25	0 A 0 0 RT 7
56 CirclePict	StimA	B	25	0 B 1 0 RT 0
57 Worms_Pict	StimD	B	0	25 B 1 1 RT 5
58 Green_Pict	StimC	A	0	25 B 0 0 RT 0
59 CirclePict	StimA	A	25	0 A 1 1 RT 7
60 Green_Pict	StimC	A	0	25 A 1 1 RT 4
61 Worms_Pict	StimD	B	0	25 B 1 1 RT 0
62 SticksPict	StimB	B	25	0 A 0 0 RT 0
63 Worms_Pict	StimD	A	0	25 A 1 0 RT 0
64 SticksPict	StimB	B	25	0 A 0 0 RT 0
65 SticksPict	StimB	B	25	0 A 0 0 RT 9
66 SticksPict	StimB	B	25	0 B 1 1 RT 12
67 Worms_Pict	StimD	B	0	25 A 0 0 RT 2
68 CirclePict	StimA	A	25	0 B 0 0 RT 405
69 SticksPict	StimB	A	25	0 B 0 1 RT 116
70 Worms_Pict	StimD	B	0	25 A 0 0 RT 22
71 SticksPict	StimB	B	25	0 B 1 1 RT 13
72 CirclePict	StimA	A	25	0 B 0 0 RT 35
73 Green_Pict	StimC	A	0	25 A 1 1 RT 35
74 Green_Pict	StimC	A	0	25 A 1 1 RT 27
75 Green_Pict	StimC	A	0	25 A 1 1 RT 131
76 CirclePict	StimA	A	25	0 B 0 0 RT 30
77 Worms_Pict	StimD	B	0	25 B 1 1 RT 136
78 CirclePict	StimA	A	25	0 B 0 0 RT 0
79 CirclePict	StimA	A	25	0 A 1 1 RT 3
80 SticksPict	StimB	A	25	0 A 1 0 RT 113
81 Green_Pict	StimC	A	0	25 B 0 0 RT 31
82 SticksPict	StimB	B	25	0 B 1 1 RT 167
83 CirclePict	StimA	A	25	0 A 1 1 RT 13
84 CirclePict	StimA	A	25	0 A 1 1 RT 24
85 SticksPict	StimB	B	25	0 A 0 0 RT 50
86 Worms_Pict	StimD	B	0	25 B 1 1 RT 34
87 SticksPict	StimB	B	25	0 A 0 0 RT 53
88 SticksPict	StimB	B	25	0 B 1 1 RT 11
89 Green_Pict	StimC	A	0	25 B 0 0 RT 15
90 Worms_Pict	StimD	B	0	25 A 0 0 RT 6
91 CirclePict	StimA	A	25	0 B 0 0 RT 3
92 SticksPict	StimB	B	25	0 B 1 1 RT 100
93 Worms_Pict	StimD	A	0	25 B 0 1 RT 2
94 SticksPict	StimB	B	25	0 A 0 0 RT 0
95 Worms_Pict	StimD	B	0	25 B 1 1 RT 8
96 Green_Pict	StimC	A	0	25 A 1 1 RT 3
97 SticksPict	StimB	B	25	0 A 0 0 RT 6
98 Green_Pict	StimC	A	0	25 A 1 1 RT 0
99 CirclePict	StimA	A	25	0 A 1 1 RT 0
100 CirclePict	StimA	B	25	0 B 1 0 RT 0
101 CirclePict	StimA	A	25	0 B 0 0 RT 2
102 CirclePict	StimA	A	25	0 A 1 1 RT 6
103 Green_Pict	StimC	A	0	25 B 0 0 RT 5
104 CirclePict	StimA	B	25	0 A 0 1 RT 2
105 Green_Pict	StimC	A	0	25 A 1 1 RT 2
106 Green_Pict	StimC	A	0	25 A 1 1 RT 4
107 CirclePict	StimA	A	25	0 B 0 0 RT 17
108 Worms_Pict	StimD	B	0	25 A 0 0 RT 47
109 Worms_Pict	StimD	A	0	25 B 0 1 RT 126
110 Worms_Pict	StimD	B	0	25 B 1 1 RT 0
111 SticksPict	StimB	B	25	0 B 1 1 RT 100
112 Worms_Pict	StimD	B	0	25 B 1 1 RT 19
113 SticksPict	StimB	A	25	0 A 1 0 RT 14
114 Green_Pict	StimC	A	0	25 A 1 1 RT 74
115 Worms_Pict	StimD	B	0	25 A 0 0 RT 128
116 SticksPict	StimB	A	25	0 B 0 1 RT 9
117 Green_Pict	StimC	B	0	25 B 1 0 RT 149
118 Green_Pict	StimC	B	0	25 B 1 0 RT 12
119 CirclePict	StimA	A	25	0 A 1 1 RT 22
120 Worms_Pict	StimD	B	0	25 A 0 0 RT 725
121 CirclePict	StimA	A	25	0 B 0 0 RT 14
122 CirclePict	StimA	A	25	0 A 1 1 RT 22
123 Worms_Pict	StimD	B	0	25 A 0 0 RT 43
124 SticksPict	StimB	B	25	0 B 1 1 RT 21
125 Worms_Pict	StimD	B	0	25 A 0 0 RT 28
126 CirclePict	StimA	B	25	0 B 1 0 RT 12
127 Green_Pict	StimC	A	0	25 B 0 0 RT 10
128 Worms_Pict	StimD	A	0	25 A 1 0 RT 16
129 CirclePict	StimA	A	25	0 A 1 1 RT 31
130 SticksPict	StimB	B	25	0 A 0 0 RT 22
131 Worms_Pict	StimD	B	0	25 B 1 1 RT 57
132 Green_Pict	StimC	A	0	25 s RT 67
133 SticksPict	StimB	B	25	0 s RT 95
134 CirclePict	StimA	B	25	0 A 0 1 RT 28
135 CirclePict	StimA	A	25	0 B 0 0 RT 48
136 Green_Pict	StimC	B	0	25 A 0 1 RT 15
137 SticksPict	StimB	B	25	0 A 0 0 RT 0
138 Worms_Pict	StimD	B	0	25 A 0 0 RT 0
139 Worms_Pict	StimD	A	0	25 B 0 1 RT 81
140 Worms_Pict	StimD	B	0	25 A 0 0 RT 0
141 SticksPict	StimB	B	25	0 A 0 0 RT 5
142 Green_Pict	StimC	A	0	25 A 1 1 RT 0
143 SticksPict	StimB	B	25	0 A 0 0 RT 10
144 Green_Pict	StimC	A	0	25 B 0 0 RT 6
145 SticksPict	StimB	A	25	0 A 1 0 RT 0
146 Worms_Pict	StimD	B	0	25 A 0 0 RT 1
147 Green_Pict	StimC	A	0	25 B 0 0 RT 7
148 Green_Pict	StimC	A	0	25 B 0 0 RT 8
149 CirclePict	StimA	A	25	0 A 1 1 RT 2
150 SticksPict	StimB	A	25	0 A 1 0 RT 0
151 Worms_Pict	StimD	B	0	25 B 1 1 RT 0
152 Green_Pict	StimC	A	0	25 A 1 1 RT 3
153 SticksPict	StimB	B	25	0 A 0 0 RT 24
154 SticksPict	StimB	B	25	0 B 1 1 RT 135
155 CirclePict	StimA	A	25	0 B 0 0 RT 13
156 CirclePict	StimA	A	25	0 B 0 0 RT 133
157 CirclePict	StimA	A	25	0 A 1 1 RT 33
158 Green_Pict	StimC	A	0	25 B 0 0 RT 14
159 Worms_Pict	StimD	B	0	25 A 0 0 RT 10
160 Green_Pict	StimC	B	0	25 A 0 1 RT 13
