# Supplementary material for: The Role of Informative and Ambiguous Feedback in Avoidance Behavior: Empirical and Computational Findings
Source: PLoS One. 2015 Dec 2;10(12):e0144083. doi: 10.1371/journal.pone.0144083 (PMC4668119; doi:10.1371/journal.pone.0144083)
Supplement: S2 File — Information contained in the file header describes how to use and run the program. (ZIP) [file pone.0144083.s002.zip › Moustafa2015_data/Moustafa2015_Feedback/047.doc]

1 Green_Pict	StimD	B	0	25 A 0 0 RT 497
2 SticksPict	StimB	B	25	0 B 1 1 RT 299
3 Worms_Pict	StimA	A	25	0 A 1 1 RT 294
4 Green_Pict	StimD	A	0	25 A 1 0 RT 212
5 Worms_Pict	StimA	A	25	0 B 0 0 RT 255
6 SticksPict	StimB	A	25	0 A 1 0 RT 182
7 SticksPict	StimB	B	25	0 B 1 1 RT 215
8 CirclePict	StimC	B	0	25 A 0 1 RT 304
9 CirclePict	StimC	B	0	25 A 0 1 RT 147
10 CirclePict	StimC	A	0	25 A 1 1 RT 111
11 SticksPict	StimB	A	25	0 A 1 0 RT 257
12 SticksPict	StimB	B	25	0 B 1 1 RT 175
13 SticksPict	StimB	B	25	0 A 0 0 RT 345
14 Worms_Pict	StimA	A	25	0 s RT 342
15 Green_Pict	StimD	B	0	25 B 1 1 RT 179
16 Worms_Pict	StimA	A	25	0 B 0 0 RT 148
17 CirclePict	StimC	A	0	25 B 0 0 RT 158
18 CirclePict	StimC	A	0	25 B 0 0 RT 98
19 Green_Pict	StimD	B	0	25 A 0 0 RT 122
20 Worms_Pict	StimA	A	25	0 A 1 1 RT 82
21 Green_Pict	StimD	B	0	25 A 0 0 RT 91
22 SticksPict	StimB	B	25	0 A 0 0 RT 79
23 SticksPict	StimB	B	25	0 A 0 0 RT 120
24 Worms_Pict	StimA	A	25	0 A 1 1 RT 114
25 CirclePict	StimC	A	0	25 s RT 149
26 Green_Pict	StimD	B	0	25 s RT 205
27 Worms_Pict	StimA	A	25	0 s RT 288
28 Worms_Pict	StimA	A	25	0 B 0 0 RT 150
29 Green_Pict	StimD	B	0	25 s RT 86
30 CirclePict	StimC	A	0	25 s RT 74
31 CirclePict	StimC	A	0	25 s RT 92
32 SticksPict	StimB	B	25	0 s RT 451
33 Worms_Pict	StimA	B	25	0 B 1 0 RT 218
34 Green_Pict	StimD	B	0	25 s RT 58
35 Green_Pict	StimD	A	0	25 s RT 86
36 CirclePict	StimC	A	0	25 s RT 58
37 Worms_Pict	StimA	B	25	0 s RT 233
38 Green_Pict	StimD	B	0	25 s RT 177
39 CirclePict	StimC	A	0	25 s RT 48
40 SticksPict	StimB	B	25	0 s RT 103
41 Green_Pict	StimD	B	0	25 s RT 52
42 CirclePict	StimC	A	0	25 s RT 55
43 Green_Pict	StimD	B	0	25 s RT 81
44 Green_Pict	StimD	B	0	25 s RT 48
45 SticksPict	StimB	B	25	0 s RT 176
46 Worms_Pict	StimA	B	25	0 A 0 1 RT 133
47 SticksPict	StimB	B	25	0 A 0 0 RT 154
48 SticksPict	StimB	A	25	0 A 1 0 RT 137
49 Green_Pict	StimD	B	0	25 s RT 51
50 Worms_Pict	StimA	A	25	0 A 1 1 RT 194
51 SticksPict	StimB	B	25	0 s RT 182
52 Green_Pict	StimD	A	0	25 s RT 52
53 CirclePict	StimC	A	0	25 s RT 53
54 Worms_Pict	StimA	A	25	0 A 1 1 RT 285
55 Worms_Pict	StimA	A	25	0 B 0 0 RT 120
56 Worms_Pict	StimA	A	25	0 B 0 0 RT 232
57 CirclePict	StimC	A	0	25 s RT 56
58 CirclePict	StimC	A	0	25 s RT 69
59 SticksPict	StimB	B	25	0 s RT 79
60 SticksPict	StimB	B	25	0 A 0 0 RT 114
61 Green_Pict	StimD	B	0	25 s RT 41
62 Worms_Pict	StimA	A	25	0 B 0 0 RT 196
63 SticksPict	StimB	B	25	0 A 0 0 RT 243
64 Green_Pict	StimD	B	0	25 s RT 75
65 SticksPict	StimB	B	25	0 B 1 1 RT 173
66 Worms_Pict	StimA	B	25	0 A 0 1 RT 133
67 CirclePict	StimC	A	0	25 s RT 45
68 Worms_Pict	StimA	A	25	0 B 0 0 RT 140
69 CirclePict	StimC	A	0	25 s RT 35
70 Green_Pict	StimD	B	0	25 s RT 51
71 CirclePict	StimC	B	0	25 s RT 42
72 Green_Pict	StimD	A	0	25 s RT 56
73 Worms_Pict	StimA	A	25	0 A 1 1 RT 109
74 SticksPict	StimB	A	25	0 B 0 1 RT 122
75 Worms_Pict	StimA	A	25	0 B 0 0 RT 154
76 CirclePict	StimC	A	0	25 s RT 44
77 CirclePict	StimC	A	0	25 s RT 90
78 SticksPict	StimB	B	25	0 B 1 1 RT 190
79 CirclePict	StimC	B	0	25 s RT 52
80 Green_Pict	StimD	B	0	25 s RT 74
81 SticksPict	StimB	B	25	0 A 0 0 RT 112
82 CirclePict	StimC	A	0	25 s RT 52
83 CirclePict	StimC	A	0	25 s RT 75
84 SticksPict	StimB	B	25	0 A 0 0 RT 190
85 SticksPict	StimB	B	25	0 A 0 0 RT 111
86 Green_Pict	StimD	B	0	25 s RT 60
87 CirclePict	StimC	A	0	25 s RT 41
88 SticksPict	StimB	B	25	0 B 1 1 RT 111
89 Worms_Pict	StimA	A	25	0 A 1 1 RT 114
90 Worms_Pict	StimA	A	25	0 B 0 0 RT 97
91 Green_Pict	StimD	B	0	25 s RT 51
92 Green_Pict	StimD	B	0	25 s RT 46
93 Green_Pict	StimD	A	0	25 s RT 81
94 Worms_Pict	StimA	B	25	0 B 1 0 RT 124
95 Worms_Pict	StimA	B	25	0 A 0 1 RT 102
96 SticksPict	StimB	A	25	0 A 1 0 RT 101
97 Green_Pict	StimD	B	0	25 s RT 44
98 CirclePict	StimC	A	0	25 s RT 38
99 Worms_Pict	StimA	A	25	0 B 0 0 RT 112
100 Green_Pict	StimD	B	0	25 s RT 43
101 SticksPict	StimB	B	25	0 B 1 1 RT 98
102 CirclePict	StimC	A	0	25 s RT 33
103 SticksPict	StimB	A	25	0 B 0 1 RT 98
104 SticksPict	StimB	B	25	0 B 1 1 RT 92
105 Green_Pict	StimD	B	0	25 s RT 27
106 Worms_Pict	StimA	A	25	0 B 0 0 RT 84
107 Worms_Pict	StimA	A	25	0 B 0 0 RT 102
108 Worms_Pict	StimA	A	25	0 B 0 0 RT 117
109 Worms_Pict	StimA	A	25	0 B 0 0 RT 80
110 CirclePict	StimC	B	0	25 s RT 43
111 Green_Pict	StimD	B	0	25 s RT 48
112 CirclePict	StimC	A	0	25 s RT 39
113 Green_Pict	StimD	A	0	25 s RT 32
114 Green_Pict	StimD	B	0	25 s RT 37
115 SticksPict	StimB	B	25	0 A 0 0 RT 112
116 CirclePict	StimC	A	0	25 s RT 38
117 CirclePict	StimC	A	0	25 s RT 40
118 Worms_Pict	StimA	A	25	0 A 1 1 RT 116
119 CirclePict	StimC	B	0	25 s RT 35
120 SticksPict	StimB	B	25	0 B 1 1 RT 103
121 SticksPict	StimB	A	25	0 B 0 1 RT 107
122 CirclePict	StimC	A	0	25 s RT 38
123 Worms_Pict	StimA	B	25	0 A 0 1 RT 107
124 CirclePict	StimC	B	0	25 s RT 63
125 Worms_Pict	StimA	B	25	0 A 0 1 RT 102
126 SticksPict	StimB	B	25	0 A 0 0 RT 84
127 Green_Pict	StimD	B	0	25 s RT 32
128 CirclePict	StimC	A	0	25 s RT 48
129 SticksPict	StimB	B	25	0 A 0 0 RT 80
130 Green_Pict	StimD	B	0	25 s RT 44
131 Green_Pict	StimD	A	0	25 s RT 54
132 Worms_Pict	StimA	A	25	0 A 1 1 RT 84
133 Green_Pict	StimD	B	0	25 s RT 64
134 Worms_Pict	StimA	A	25	0 A 1 1 RT 79
135 SticksPict	StimB	B	25	0 A 0 0 RT 79
136 SticksPict	StimB	A	25	0 A 1 0 RT 64
137 Worms_Pict	StimA	A	25	0 B 0 0 RT 90
138 Worms_Pict	StimA	A	25	0 B 0 0 RT 79
139 SticksPict	StimB	B	25	0 B 1 1 RT 66
140 Green_Pict	StimD	B	0	25 s RT 97
141 CirclePict	StimC	A	0	25 s RT 41
142 Green_Pict	StimD	A	0	25 s RT 42
143 CirclePict	StimC	A	0	25 s RT 38
144 CirclePict	StimC	A	0	25 s RT 34
145 CirclePict	StimC	A	0	25 s RT 57
146 Green_Pict	StimD	B	0	25 s RT 52
147 SticksPict	StimB	B	25	0 B 1 1 RT 87
148 Worms_Pict	StimA	A	25	0 A 1 1 RT 114
149 Worms_Pict	StimA	A	25	0 A 1 1 RT 162
150 CirclePict	StimC	A	0	25 s RT 72
151 Worms_Pict	StimA	A	25	0 B 0 0 RT 85
152 SticksPict	StimB	B	25	0 B 1 1 RT 79
153 SticksPict	StimB	B	25	0 A 0 0 RT 87
154 Green_Pict	StimD	B	0	25 s RT 86
155 Worms_Pict	StimA	A	25	0 B 0 0 RT 69
156 CirclePict	StimC	B	0	25 s RT 38
157 CirclePict	StimC	A	0	25 s RT 52
158 Green_Pict	StimD	B	0	25 s RT 37
159 SticksPict	StimB	B	25	0 B 1 1 RT 73
160 Green_Pict	StimD	B	0	25 s RT 36
