# Supplementary material for: The Role of Informative and Ambiguous Feedback in Avoidance Behavior: Empirical and Computational Findings
Source: PLoS One. 2015 Dec 2;10(12):e0144083. doi: 10.1371/journal.pone.0144083 (PMC4668119; doi:10.1371/journal.pone.0144083)
Supplement: S2 File — Information contained in the file header describes how to use and run the program. (ZIP) [file pone.0144083.s002.zip › Moustafa2015_data/Moustafa2015_Feedback/048.doc]

1 Green_Pict	StimC	A	0	25 A 1 1 RT 184
2 Green_Pict	StimC	A	0	25 B 0 0 RT 268
3 SticksPict	StimD	B	0	25 B 1 1 RT 66
4 Worms_Pict	StimB	B	25	0 B 1 1 RT 154
5 Worms_Pict	StimB	A	25	0 B 0 1 RT 132
6 Worms_Pict	StimB	B	25	0 B 1 1 RT 64
7 SticksPict	StimD	B	0	25 B 1 1 RT 277
8 Worms_Pict	StimB	B	25	0 B 1 1 RT 81
9 SticksPict	StimD	A	0	25 B 0 1 RT 112
10 Green_Pict	StimC	A	0	25 A 1 1 RT 84
11 Worms_Pict	StimB	B	25	0 B 1 1 RT 68
12 Green_Pict	StimC	A	0	25 A 1 1 RT 64
13 Green_Pict	StimC	A	0	25 A 1 1 RT 100
14 SticksPict	StimD	B	0	25 A 0 0 RT 84
15 CirclePict	StimA	A	25	0 A 1 1 RT 274
16 CirclePict	StimA	A	25	0 A 1 1 RT 80
17 CirclePict	StimA	A	25	0 A 1 1 RT 99
18 CirclePict	StimA	A	25	0 A 1 1 RT 158
19 SticksPict	StimD	B	0	25 B 1 1 RT 167
20 CirclePict	StimA	B	25	0 A 0 1 RT 72
21 SticksPict	StimD	A	0	25 B 0 1 RT 130
22 CirclePict	StimA	B	25	0 A 0 1 RT 65
23 CirclePict	StimA	A	25	0 A 1 1 RT 32
24 CirclePict	StimA	A	25	0 A 1 1 RT 35
25 SticksPict	StimD	B	0	25 A 0 0 RT 107
26 SticksPict	StimD	B	0	25 B 1 1 RT 57
27 SticksPict	StimD	B	0	25 B 1 1 RT 52
28 Worms_Pict	StimB	B	25	0 B 1 1 RT 62
29 CirclePict	StimA	A	25	0 A 1 1 RT 45
30 Green_Pict	StimC	B	0	25 A 0 1 RT 122
31 Worms_Pict	StimB	B	25	0 B 1 1 RT 199
32 SticksPict	StimD	B	0	25 A 0 0 RT 158
33 CirclePict	StimA	A	25	0 A 1 1 RT 69
34 Green_Pict	StimC	B	0	25 A 0 1 RT 44
35 Worms_Pict	StimB	B	25	0 B 1 1 RT 61
36 Green_Pict	StimC	A	0	25 B 0 0 RT 84
37 Worms_Pict	StimB	A	25	0 B 0 1 RT 46
38 Worms_Pict	StimB	B	25	0 B 1 1 RT 30
39 Green_Pict	StimC	A	0	25 A 1 1 RT 55
40 Green_Pict	StimC	A	0	25 A 1 1 RT 34
41 SticksPict	StimD	B	0	25 B 1 1 RT 37
42 Worms_Pict	StimB	A	25	0 B 0 1 RT 46
43 SticksPict	StimD	B	0	25 B 1 1 RT 96
44 SticksPict	StimD	A	0	25 B 0 1 RT 28
45 CirclePict	StimA	B	25	0 A 0 1 RT 37
46 Worms_Pict	StimB	B	25	0 B 1 1 RT 47
47 CirclePict	StimA	A	25	0 A 1 1 RT 38
48 Worms_Pict	StimB	A	25	0 B 0 1 RT 54
49 Worms_Pict	StimB	B	25	0 B 1 1 RT 42
50 SticksPict	StimD	B	0	25 A 0 0 RT 192
51 Worms_Pict	StimB	B	25	0 B 1 1 RT 35
52 SticksPict	StimD	A	0	25 B 0 1 RT 35
53 Green_Pict	StimC	A	0	25 A 1 1 RT 88
54 Green_Pict	StimC	A	0	25 A 1 1 RT 27
55 CirclePict	StimA	A	25	0 A 1 1 RT 44
56 SticksPict	StimD	B	0	25 B 1 1 RT 72
57 Green_Pict	StimC	A	0	25 A 1 1 RT 62
58 Green_Pict	StimC	A	0	25 A 1 1 RT 34
59 CirclePict	StimA	A	25	0 A 1 1 RT 74
60 Green_Pict	StimC	B	0	25 A 0 1 RT 40
61 Green_Pict	StimC	A	0	25 A 1 1 RT 84
62 CirclePict	StimA	B	25	0 A 0 1 RT 52
63 SticksPict	StimD	B	0	25 B 1 1 RT 135
64 CirclePict	StimA	A	25	0 A 1 1 RT 37
65 SticksPict	StimD	B	0	25 B 1 1 RT 67
66 CirclePict	StimA	A	25	0 A 1 1 RT 36
67 SticksPict	StimD	B	0	25 B 1 1 RT 52
68 Worms_Pict	StimB	B	25	0 B 1 1 RT 45
69 CirclePict	StimA	A	25	0 A 1 1 RT 36
70 Worms_Pict	StimB	B	25	0 B 1 1 RT 32
71 Green_Pict	StimC	A	0	25 A 1 1 RT 118
72 Worms_Pict	StimB	B	25	0 B 1 1 RT 39
73 SticksPict	StimD	B	0	25 B 1 1 RT 57
74 Worms_Pict	StimB	B	25	0 B 1 1 RT 49
75 Worms_Pict	StimB	B	25	0 B 1 1 RT 29
76 Green_Pict	StimC	A	0	25 B 0 0 RT 32
77 CirclePict	StimA	A	25	0 A 1 1 RT 38
78 Green_Pict	StimC	B	0	25 A 0 1 RT 100
79 CirclePict	StimA	A	25	0 A 1 1 RT 62
80 Green_Pict	StimC	A	0	25 A 1 1 RT 48
81 CirclePict	StimA	A	25	0 A 1 1 RT 33
82 Worms_Pict	StimB	B	25	0 B 1 1 RT 67
83 CirclePict	StimA	A	25	0 A 1 1 RT 40
84 Green_Pict	StimC	A	0	25 A 1 1 RT 132
85 Green_Pict	StimC	A	0	25 A 1 1 RT 59
86 SticksPict	StimD	B	0	25 B 1 1 RT 51
87 Green_Pict	StimC	A	0	25 B 0 0 RT 57
88 SticksPict	StimD	B	0	25 B 1 1 RT 46
89 Worms_Pict	StimB	B	25	0 B 1 1 RT 47
90 CirclePict	StimA	B	25	0 A 0 1 RT 36
91 SticksPict	StimD	B	0	25 B 1 1 RT 41
92 Worms_Pict	StimB	B	25	0 B 1 1 RT 56
93 Worms_Pict	StimB	B	25	0 B 1 1 RT 70
94 CirclePict	StimA	A	25	0 A 1 1 RT 37
95 Worms_Pict	StimB	B	25	0 B 1 1 RT 32
96 Green_Pict	StimC	A	0	25 B 0 0 RT 102
97 Worms_Pict	StimB	B	25	0 B 1 1 RT 40
98 Green_Pict	StimC	B	0	25 B 1 0 RT 117
99 CirclePict	StimA	A	25	0 A 1 1 RT 69
100 SticksPict	StimD	B	0	25 B 1 1 RT 48
101 SticksPict	StimD	B	0	25 B 1 1 RT 44
102 SticksPict	StimD	A	0	25 B 0 1 RT 31
103 CirclePict	StimA	A	25	0 A 1 1 RT 36
104 Green_Pict	StimC	B	0	25 A 0 1 RT 124
105 SticksPict	StimD	B	0	25 B 1 1 RT 55
106 CirclePict	StimA	A	25	0 A 1 1 RT 39
107 Green_Pict	StimC	A	0	25 A 1 1 RT 100
108 Green_Pict	StimC	A	0	25 A 1 1 RT 41
109 Worms_Pict	StimB	B	25	0 B 1 1 RT 46
110 Green_Pict	StimC	A	0	25 B 0 0 RT 91
111 Worms_Pict	StimB	B	25	0 B 1 1 RT 51
112 Green_Pict	StimC	A	0	25 B 0 0 RT 83
113 SticksPict	StimD	B	0	25 B 1 1 RT 45
114 CirclePict	StimA	A	25	0 A 1 1 RT 34
115 CirclePict	StimA	B	25	0 A 0 1 RT 41
116 CirclePict	StimA	A	25	0 A 1 1 RT 37
117 SticksPict	StimD	A	0	25 B 0 1 RT 36
118 Worms_Pict	StimB	A	25	0 B 0 1 RT 43
119 SticksPict	StimD	B	0	25 B 1 1 RT 28
120 Worms_Pict	StimB	A	25	0 B 0 1 RT 40
121 SticksPict	StimD	B	0	25 B 1 1 RT 38
122 CirclePict	StimA	A	25	0 A 1 1 RT 35
123 Worms_Pict	StimB	B	25	0 B 1 1 RT 41
124 Worms_Pict	StimB	A	25	0 B 0 1 RT 32
125 CirclePict	StimA	A	25	0 A 1 1 RT 42
126 Green_Pict	StimC	A	0	25 A 1 1 RT 74
127 SticksPict	StimD	B	0	25 B 1 1 RT 54
128 SticksPict	StimD	B	0	25 B 1 1 RT 64
129 Green_Pict	StimC	A	0	25 A 1 1 RT 79
130 Worms_Pict	StimB	B	25	0 B 1 1 RT 52
131 Green_Pict	StimC	A	0	25 B 0 0 RT 36
132 SticksPict	StimD	B	0	25 B 1 1 RT 45
133 SticksPict	StimD	B	0	25 B 1 1 RT 35
134 Worms_Pict	StimB	A	25	0 B 0 1 RT 43
135 Green_Pict	StimC	A	0	25 A 1 1 RT 86
136 CirclePict	StimA	B	25	0 A 0 1 RT 38
137 CirclePict	StimA	A	25	0 A 1 1 RT 35
138 Worms_Pict	StimB	B	25	0 B 1 1 RT 42
139 SticksPict	StimD	B	0	25 B 1 1 RT 41
140 Green_Pict	StimC	A	0	25 A 1 1 RT 95
141 SticksPict	StimD	B	0	25 B 1 1 RT 49
142 Worms_Pict	StimB	B	25	0 B 1 1 RT 38
143 Worms_Pict	StimB	B	25	0 B 1 1 RT 27
144 Green_Pict	StimC	B	0	25 B 1 0 RT 98
145 CirclePict	StimA	A	25	0 A 1 1 RT 41
146 Worms_Pict	StimB	B	25	0 B 1 1 RT 43
147 Worms_Pict	StimB	B	25	0 B 1 1 RT 35
148 SticksPict	StimD	A	0	25 B 0 1 RT 42
149 CirclePict	StimA	B	25	0 A 0 1 RT 45
150 CirclePict	StimA	A	25	0 A 1 1 RT 28
151 SticksPict	StimD	A	0	25 B 0 1 RT 36
152 Green_Pict	StimC	A	0	25 A 1 1 RT 77
153 CirclePict	StimA	A	25	0 A 1 1 RT 35
154 Green_Pict	StimC	B	0	25 B 1 0 RT 101
155 Worms_Pict	StimB	B	25	0 B 1 1 RT 49
156 Green_Pict	StimC	A	0	25 B 0 0 RT 97
157 CirclePict	StimA	A	25	0 A 1 1 RT 34
158 SticksPict	StimD	B	0	25 B 1 1 RT 109
159 CirclePict	StimA	A	25	0 A 1 1 RT 32
160 Green_Pict	StimC	A	0	25 B 0 0 RT 60
