# Supplementary material for: The Role of Informative and Ambiguous Feedback in Avoidance Behavior: Empirical and Computational Findings
Source: PLoS One. 2015 Dec 2;10(12):e0144083. doi: 10.1371/journal.pone.0144083 (PMC4668119; doi:10.1371/journal.pone.0144083)
Supplement: S2 File — Information contained in the file header describes how to use and run the program. (ZIP) [file pone.0144083.s002.zip › Moustafa2015_data/Moustafa2015_Feedback/049.doc]

1 CirclePict	StimD	B	0	25 B 1 1 RT 680
2 SticksPict	StimB	B	25	0 A 0 0 RT 257
3 Worms_Pict	StimC	A	0	25 A 1 1 RT 997
4 Green_Pict	StimA	A	25	0 B 0 0 RT 192
5 SticksPict	StimB	B	25	0 A 0 0 RT 507
6 Green_Pict	StimA	B	25	0 B 1 0 RT 581
7 SticksPict	StimB	A	25	0 A 1 0 RT 221
8 Green_Pict	StimA	A	25	0 B 0 0 RT 352
9 Worms_Pict	StimC	A	0	25 A 1 1 RT 154
10 Worms_Pict	StimC	A	0	25 A 1 1 RT 189
11 CirclePict	StimD	B	0	25 B 1 1 RT 146
12 CirclePict	StimD	B	0	25 B 1 1 RT 142
13 CirclePict	StimD	A	0	25 B 0 1 RT 92
14 Worms_Pict	StimC	B	0	25 A 0 1 RT 163
15 Green_Pict	StimA	A	25	0 B 0 0 RT 190
16 Green_Pict	StimA	A	25	0 B 0 0 RT 240
17 SticksPict	StimB	B	25	0 A 0 0 RT 75
18 Worms_Pict	StimC	B	0	25 B 1 0 RT 133
19 CirclePict	StimD	B	0	25 A 0 0 RT 105
20 Worms_Pict	StimC	A	0	25 A 1 1 RT 276
21 CirclePict	StimD	B	0	25 B 1 1 RT 104
22 CirclePict	StimD	B	0	25 B 1 1 RT 138
23 CirclePict	StimD	A	0	25 A 1 0 RT 28
24 Worms_Pict	StimC	A	0	25 A 1 1 RT 125
25 SticksPict	StimB	B	25	0 A 0 0 RT 80
26 SticksPict	StimB	B	25	0 A 0 0 RT 126
27 Green_Pict	StimA	A	25	0 B 0 0 RT 89
28 Worms_Pict	StimC	A	0	25 A 1 1 RT 145
29 SticksPict	StimB	B	25	0 A 0 0 RT 88
30 SticksPict	StimB	A	25	0 B 0 1 RT 147
31 SticksPict	StimB	B	25	0 A 0 0 RT 75
32 Green_Pict	StimA	A	25	0 A 1 1 RT 76
33 Green_Pict	StimA	A	25	0 B 0 0 RT 75
34 Green_Pict	StimA	A	25	0 A 1 1 RT 43
35 SticksPict	StimB	B	25	0 A 0 0 RT 80
36 Worms_Pict	StimC	A	0	25 A 1 1 RT 81
37 CirclePict	StimD	B	0	25 B 1 1 RT 65
38 CirclePict	StimD	B	0	25 A 0 0 RT 68
39 Worms_Pict	StimC	A	0	25 A 1 1 RT 126
40 Green_Pict	StimA	B	25	0 B 1 0 RT 39
41 CirclePict	StimD	B	0	25 B 1 1 RT 61
42 SticksPict	StimB	A	25	0 B 0 1 RT 73
43 SticksPict	StimB	A	25	0 A 1 0 RT 53
44 Green_Pict	StimA	A	25	0 B 0 0 RT 71
45 Worms_Pict	StimC	A	0	25 B 0 0 RT 89
46 SticksPict	StimB	B	25	0 A 0 0 RT 41
47 Green_Pict	StimA	A	25	0 A 1 1 RT 77
48 Worms_Pict	StimC	A	0	25 A 1 1 RT 54
49 Green_Pict	StimA	A	25	0 B 0 0 RT 64
50 Green_Pict	StimA	B	25	0 A 0 1 RT 61
51 SticksPict	StimB	B	25	0 A 0 0 RT 65
52 CirclePict	StimD	B	0	25 A 0 0 RT 159
53 Worms_Pict	StimC	A	0	25 B 0 0 RT 47
54 Green_Pict	StimA	A	25	0 A 1 1 RT 33
55 SticksPict	StimB	B	25	0 A 0 0 RT 34
56 CirclePict	StimD	B	0	25 A 0 0 RT 53
57 CirclePict	StimD	A	0	25 B 0 1 RT 49
58 SticksPict	StimB	B	25	0 A 0 0 RT 44
59 Green_Pict	StimA	A	25	0 A 1 1 RT 70
60 Worms_Pict	StimC	B	0	25 A 0 1 RT 53
61 Green_Pict	StimA	A	25	0 B 0 0 RT 59
62 Worms_Pict	StimC	A	0	25 A 1 1 RT 76
63 CirclePict	StimD	A	0	25 B 0 1 RT 103
64 Green_Pict	StimA	B	25	0 A 0 1 RT 59
65 Worms_Pict	StimC	A	0	25 A 1 1 RT 34
66 SticksPict	StimB	B	25	0 A 0 0 RT 30
67 SticksPict	StimB	B	25	0 A 0 0 RT 27
68 SticksPict	StimB	B	25	0 B 1 1 RT 29
69 Worms_Pict	StimC	A	0	25 A 1 1 RT 39
70 Worms_Pict	StimC	B	0	25 A 0 1 RT 33
71 Green_Pict	StimA	A	25	0 A 1 1 RT 51
72 CirclePict	StimD	B	0	25 A 0 0 RT 110
73 CirclePict	StimD	B	0	25 B 1 1 RT 57
74 CirclePict	StimD	B	0	25 B 1 1 RT 68
75 Green_Pict	StimA	A	25	0 B 0 0 RT 64
76 CirclePict	StimD	B	0	25 A 0 0 RT 85
77 Worms_Pict	StimC	A	0	25 B 0 0 RT 38
78 CirclePict	StimD	B	0	25 A 0 0 RT 68
79 Worms_Pict	StimC	A	0	25 A 1 1 RT 46
80 SticksPict	StimB	B	25	0 A 0 0 RT 42
81 SticksPict	StimB	A	25	0 A 1 0 RT 29
82 SticksPict	StimB	B	25	0 A 0 0 RT 45
83 Green_Pict	StimA	A	25	0 B 0 0 RT 90
84 Worms_Pict	StimC	A	0	25 A 1 1 RT 61
85 Green_Pict	StimA	A	25	0 A 1 1 RT 54
86 Green_Pict	StimA	A	25	0 A 1 1 RT 59
87 Worms_Pict	StimC	A	0	25 A 1 1 RT 47
88 Green_Pict	StimA	A	25	0 A 1 1 RT 109
89 Green_Pict	StimA	A	25	0 A 1 1 RT 33
90 SticksPict	StimB	B	25	0 A 0 0 RT 41
91 SticksPict	StimB	A	25	0 A 1 0 RT 48
92 CirclePict	StimD	B	0	25 B 1 1 RT 65
93 Worms_Pict	StimC	A	0	25 A 1 1 RT 45
94 CirclePict	StimD	B	0	25 B 1 1 RT 91
95 Green_Pict	StimA	A	25	0 B 0 0 RT 101
96 Worms_Pict	StimC	B	0	25 A 0 1 RT 56
97 CirclePict	StimD	B	0	25 B 1 1 RT 39
98 CirclePict	StimD	B	0	25 B 1 1 RT 73
99 CirclePict	StimD	B	0	25 B 1 1 RT 36
100 Green_Pict	StimA	B	25	0 B 1 0 RT 48
101 CirclePict	StimD	B	0	25 B 1 1 RT 75
102 Worms_Pict	StimC	B	0	25 A 0 1 RT 75
103 SticksPict	StimB	B	25	0 A 0 0 RT 51
104 CirclePict	StimD	B	0	25 B 1 1 RT 70
105 CirclePict	StimD	B	0	25 B 1 1 RT 42
106 Worms_Pict	StimC	A	0	25 A 1 1 RT 45
107 Worms_Pict	StimC	A	0	25 A 1 1 RT 53
108 Worms_Pict	StimC	A	0	25 A 1 1 RT 71
109 CirclePict	StimD	A	0	25 B 0 1 RT 58
110 Worms_Pict	StimC	A	0	25 A 1 1 RT 31
111 SticksPict	StimB	B	25	0 A 0 0 RT 48
112 Green_Pict	StimA	B	25	0 B 1 0 RT 48
113 SticksPict	StimB	B	25	0 A 0 0 RT 57
114 SticksPict	StimB	B	25	0 A 0 0 RT 41
115 CirclePict	StimD	A	0	25 B 0 1 RT 34
116 SticksPict	StimB	B	25	0 A 0 0 RT 297
117 Green_Pict	StimA	A	25	0 A 1 1 RT 85
118 Green_Pict	StimA	A	25	0 A 1 1 RT 66
119 SticksPict	StimB	B	25	0 A 0 0 RT 47
120 Worms_Pict	StimC	A	0	25 A 1 1 RT 43
121 SticksPict	StimB	B	25	0 A 0 0 RT 74
122 Green_Pict	StimA	A	25	0 B 0 0 RT 110
123 SticksPict	StimB	B	25	0 A 0 0 RT 43
124 CirclePict	StimD	B	0	25 B 1 1 RT 55
125 Green_Pict	StimA	A	25	0 B 0 0 RT 43
126 CirclePict	StimD	B	0	25 B 1 1 RT 56
127 CirclePict	StimD	B	0	25 B 1 1 RT 27
128 Worms_Pict	StimC	A	0	25 B 0 0 RT 115
129 SticksPict	StimB	B	25	0 A 0 0 RT 36
130 Worms_Pict	StimC	A	0	25 A 1 1 RT 40
131 SticksPict	StimB	B	25	0 A 0 0 RT 35
132 SticksPict	StimB	B	25	0 A 0 0 RT 33
133 CirclePict	StimD	B	0	25 B 1 1 RT 38
134 CirclePict	StimD	B	0	25 B 1 1 RT 29
135 SticksPict	StimB	B	25	0 A 0 0 RT 37
136 CirclePict	StimD	A	0	25 B 0 1 RT 133
137 Green_Pict	StimA	A	25	0 A 1 1 RT 39
138 Green_Pict	StimA	A	25	0 A 1 1 RT 36
139 SticksPict	StimB	A	25	0 A 1 0 RT 52
140 CirclePict	StimD	B	0	25 A 0 0 RT 67
141 SticksPict	StimB	B	25	0 B 1 1 RT 30
142 Worms_Pict	StimC	A	0	25 B 0 0 RT 73
143 Green_Pict	StimA	B	25	0 A 0 1 RT 71
144 SticksPict	StimB	B	25	0 B 1 1 RT 62
145 Green_Pict	StimA	A	25	0 B 0 0 RT 52
146 Worms_Pict	StimC	B	0	25 B 1 0 RT 78
147 Worms_Pict	StimC	A	0	25 A 1 1 RT 53
148 CirclePict	StimD	B	0	25 A 0 0 RT 85
149 CirclePict	StimD	A	0	25 B 0 1 RT 60
150 Worms_Pict	StimC	A	0	25 A 1 1 RT 42
151 Green_Pict	StimA	B	25	0 B 1 0 RT 29
152 SticksPict	StimB	A	25	0 A 1 0 RT 64
153 Worms_Pict	StimC	A	0	25 A 1 1 RT 46
154 Green_Pict	StimA	A	25	0 B 0 0 RT 74
155 CirclePict	StimD	B	0	25 B 1 1 RT 207
156 Worms_Pict	StimC	A	0	25 A 1 1 RT 40
157 Green_Pict	StimA	A	25	0 A 1 1 RT 68
158 Worms_Pict	StimC	A	0	25 A 1 1 RT 60
159 Worms_Pict	StimC	B	0	25 A 0 1 RT 33
160 Green_Pict	StimA	A	25	0 B 0 0 RT 47
