# Supplementary material for: The Role of Informative and Ambiguous Feedback in Avoidance Behavior: Empirical and Computational Findings
Source: PLoS One. 2015 Dec 2;10(12):e0144083. doi: 10.1371/journal.pone.0144083 (PMC4668119; doi:10.1371/journal.pone.0144083)
Supplement: S2 File — Information contained in the file header describes how to use and run the program. (ZIP) [file pone.0144083.s002.zip › Moustafa2015_data/Moustafa2015_Feedback/050.doc]

1 Worms_Pict	StimB	A	25	0 A 1 0 RT 342
2 SticksPict	StimA	A	25	0 B 0 0 RT 187
3 Green_Pict	StimC	A	0	25 B 0 0 RT 233
4 CirclePict	StimD	A	0	25 B 0 1 RT 92
5 Green_Pict	StimC	A	0	25 A 1 1 RT 85
6 CirclePict	StimD	B	0	25 A 0 0 RT 84
7 Worms_Pict	StimB	B	25	0 B 1 1 RT 132
8 Green_Pict	StimC	B	0	25 A 0 1 RT 121
9 SticksPict	StimA	A	25	0 A 1 1 RT 168
10 Worms_Pict	StimB	B	25	0 A 0 0 RT 67
11 SticksPict	StimA	A	25	0 B 0 0 RT 191
12 Worms_Pict	StimB	B	25	0 A 0 0 RT 70
13 SticksPict	StimA	B	25	0 B 1 0 RT 83
14 CirclePict	StimD	B	0	25 A 0 0 RT 93
15 Green_Pict	StimC	A	0	25 B 0 0 RT 63
16 CirclePict	StimD	B	0	25 B 1 1 RT 132
17 SticksPict	StimA	A	25	0 B 0 0 RT 129
18 Green_Pict	StimC	A	0	25 B 0 0 RT 101
19 CirclePict	StimD	B	0	25 A 0 0 RT 96
20 SticksPict	StimA	A	25	0 B 0 0 RT 117
21 Green_Pict	StimC	A	0	25 A 1 1 RT 135
22 Green_Pict	StimC	A	0	25 A 1 1 RT 148
23 Green_Pict	StimC	A	0	25 A 1 1 RT 127
24 Worms_Pict	StimB	A	25	0 A 1 0 RT 81
25 Worms_Pict	StimB	B	25	0 A 0 0 RT 47
26 CirclePict	StimD	B	0	25 A 0 0 RT 124
27 SticksPict	StimA	B	25	0 B 1 0 RT 61
28 Worms_Pict	StimB	B	25	0 A 0 0 RT 47
29 Green_Pict	StimC	B	0	25 A 0 1 RT 72
30 Worms_Pict	StimB	B	25	0 A 0 0 RT 58
31 Worms_Pict	StimB	B	25	0 A 0 0 RT 68
32 CirclePict	StimD	A	0	25 B 0 1 RT 53
33 SticksPict	StimA	A	25	0 A 1 1 RT 78
34 CirclePict	StimD	B	0	25 A 0 0 RT 106
35 Worms_Pict	StimB	B	25	0 A 0 0 RT 48
36 SticksPict	StimA	A	25	0 A 1 1 RT 78
37 CirclePict	StimD	B	0	25 B 1 1 RT 81
38 Green_Pict	StimC	A	0	25 A 1 1 RT 54
39 CirclePict	StimD	B	0	25 B 1 1 RT 43
40 SticksPict	StimA	A	25	0 A 1 1 RT 66
41 CirclePict	StimD	B	0	25 B 1 1 RT 119
42 CirclePict	StimD	B	0	25 B 1 1 RT 60
43 Green_Pict	StimC	A	0	25 A 1 1 RT 131
44 CirclePict	StimD	B	0	25 B 1 1 RT 70
45 CirclePict	StimD	B	0	25 B 1 1 RT 34
46 SticksPict	StimA	A	25	0 A 1 1 RT 45
47 Green_Pict	StimC	B	0	25 A 0 1 RT 61
48 CirclePict	StimD	B	0	25 B 1 1 RT 54
49 Worms_Pict	StimB	A	25	0 A 1 0 RT 48
50 CirclePict	StimD	B	0	25 B 1 1 RT 115
51 SticksPict	StimA	A	25	0 A 1 1 RT 62
52 CirclePict	StimD	B	0	25 B 1 1 RT 62
53 CirclePict	StimD	A	0	25 B 0 1 RT 37
54 SticksPict	StimA	A	25	0 A 1 1 RT 59
55 SticksPict	StimA	A	25	0 A 1 1 RT 39
56 CirclePict	StimD	A	0	25 A 1 0 RT 119
57 Green_Pict	StimC	A	0	25 A 1 1 RT 98
58 Green_Pict	StimC	A	0	25 A 1 1 RT 56
59 Green_Pict	StimC	A	0	25 A 1 1 RT 70
60 Green_Pict	StimC	A	0	25 A 1 1 RT 51
61 Worms_Pict	StimB	B	25	0 A 0 0 RT 53
62 Worms_Pict	StimB	B	25	0 A 0 0 RT 82
63 SticksPict	StimA	A	25	0 A 1 1 RT 65
64 Worms_Pict	StimB	B	25	0 A 0 0 RT 41
65 Green_Pict	StimC	A	0	25 A 1 1 RT 40
66 Worms_Pict	StimB	B	25	0 A 0 0 RT 45
67 Worms_Pict	StimB	B	25	0 A 0 0 RT 40
68 CirclePict	StimD	B	0	25 B 1 1 RT 58
69 Green_Pict	StimC	A	0	25 A 1 1 RT 53
70 Worms_Pict	StimB	B	25	0 A 0 0 RT 39
71 Worms_Pict	StimB	B	25	0 A 0 0 RT 40
72 Worms_Pict	StimB	B	25	0 A 0 0 RT 38
73 Green_Pict	StimC	B	0	25 A 0 1 RT 39
74 Worms_Pict	StimB	A	25	0 A 1 0 RT 89
75 SticksPict	StimA	A	25	0 A 1 1 RT 119
76 SticksPict	StimA	A	25	0 A 1 1 RT 53
77 SticksPict	StimA	A	25	0 A 1 1 RT 44
78 Green_Pict	StimC	A	0	25 B 0 0 RT 149
79 SticksPict	StimA	B	25	0 A 0 1 RT 39
80 SticksPict	StimA	B	25	0 A 0 1 RT 37
81 SticksPict	StimA	A	25	0 A 1 1 RT 41
82 SticksPict	StimA	A	25	0 A 1 1 RT 76
83 CirclePict	StimD	A	0	25 B 0 1 RT 131
84 CirclePict	StimD	B	0	25 A 0 0 RT 47
85 Green_Pict	StimC	A	0	25 A 1 1 RT 158
86 CirclePict	StimD	A	0	25 B 0 1 RT 60
87 CirclePict	StimD	B	0	25 A 0 0 RT 38
88 CirclePict	StimD	B	0	25 B 1 1 RT 179
89 Worms_Pict	StimB	B	25	0 A 0 0 RT 164
90 SticksPict	StimA	A	25	0 A 1 1 RT 51
91 CirclePict	StimD	B	0	25 B 1 1 RT 70
92 Worms_Pict	StimB	B	25	0 A 0 0 RT 41
93 Green_Pict	StimC	B	0	25 A 0 1 RT 55
94 CirclePict	StimD	B	0	25 B 1 1 RT 51
95 Worms_Pict	StimB	B	25	0 A 0 0 RT 45
96 Worms_Pict	StimB	A	25	0 A 1 0 RT 55
97 Green_Pict	StimC	A	0	25 B 0 0 RT 90
98 Green_Pict	StimC	A	0	25 A 1 1 RT 40
99 Worms_Pict	StimB	B	25	0 A 0 0 RT 45
100 Green_Pict	StimC	A	0	25 A 1 1 RT 38
101 CirclePict	StimD	B	0	25 A 0 0 RT 100
102 CirclePict	StimD	B	0	25 A 0 0 RT 85
103 SticksPict	StimA	A	25	0 A 1 1 RT 44
104 Green_Pict	StimC	B	0	25 A 0 1 RT 62
105 SticksPict	StimA	A	25	0 A 1 1 RT 40
106 Green_Pict	StimC	A	0	25 B 0 0 RT 122
107 Worms_Pict	StimB	B	25	0 A 0 0 RT 33
108 Green_Pict	StimC	A	0	25 B 0 0 RT 96
109 SticksPict	StimA	B	25	0 A 0 1 RT 39
110 SticksPict	StimA	A	25	0 A 1 1 RT 38
111 CirclePict	StimD	B	0	25 A 0 0 RT 60
112 Green_Pict	StimC	A	0	25 A 1 1 RT 51
113 Worms_Pict	StimB	B	25	0 A 0 0 RT 59
114 Worms_Pict	StimB	A	25	0 A 1 0 RT 31
115 Worms_Pict	StimB	B	25	0 A 0 0 RT 32
116 SticksPict	StimA	A	25	0 A 1 1 RT 33
117 SticksPict	StimA	A	25	0 A 1 1 RT 27
118 Green_Pict	StimC	A	0	25 A 1 1 RT 27
119 SticksPict	StimA	B	25	0 A 0 1 RT 28
120 Worms_Pict	StimB	B	25	0 A 0 0 RT 46
121 CirclePict	StimD	B	0	25 A 0 0 RT 69
122 SticksPict	StimA	A	25	0 A 1 1 RT 41
123 CirclePict	StimD	B	0	25 B 1 1 RT 103
124 Worms_Pict	StimB	A	25	0 A 1 0 RT 43
125 CirclePict	StimD	B	0	25 B 1 1 RT 53
126 SticksPict	StimA	A	25	0 A 1 1 RT 45
127 SticksPict	StimA	A	25	0 A 1 1 RT 74
128 Worms_Pict	StimB	B	25	0 A 0 0 RT 39
129 SticksPict	StimA	B	25	0 A 0 1 RT 37
130 Worms_Pict	StimB	B	25	0 A 0 0 RT 41
131 SticksPict	StimA	A	25	0 A 1 1 RT 31
132 Green_Pict	StimC	B	0	25 B 1 0 RT 103
133 Worms_Pict	StimB	B	25	0 A 0 0 RT 38
134 CirclePict	StimD	B	0	25 B 1 1 RT 61
135 Worms_Pict	StimB	B	25	0 A 0 0 RT 43
136 CirclePict	StimD	B	0	25 B 1 1 RT 40
137 SticksPict	StimA	A	25	0 A 1 1 RT 42
138 Green_Pict	StimC	A	0	25 B 0 0 RT 64
139 Worms_Pict	StimB	B	25	0 A 0 0 RT 41
140 Green_Pict	StimC	A	0	25 B 0 0 RT 68
141 Worms_Pict	StimB	A	25	0 A 1 0 RT 45
142 CirclePict	StimD	A	0	25 B 0 1 RT 60
143 Green_Pict	StimC	A	0	25 A 1 1 RT 55
144 SticksPict	StimA	A	25	0 A 1 1 RT 37
145 CirclePict	StimD	B	0	25 A 0 0 RT 72
146 Green_Pict	StimC	A	0	25 B 0 0 RT 137
147 Green_Pict	StimC	A	0	25 s RT 85
148 CirclePict	StimD	B	0	25 A 0 0 RT 107
149 Worms_Pict	StimB	B	25	0 A 0 0 RT 52
150 Worms_Pict	StimB	B	25	0 A 0 0 RT 39
151 SticksPict	StimA	A	25	0 A 1 1 RT 29
152 SticksPict	StimA	B	25	0 A 0 1 RT 115
153 Green_Pict	StimC	A	0	25 s RT 179
154 SticksPict	StimA	A	25	0 A 1 1 RT 133
155 Worms_Pict	StimB	B	25	0 A 0 0 RT 41
156 CirclePict	StimD	B	0	25 A 0 0 RT 128
157 Green_Pict	StimC	B	0	25 B 1 0 RT 68
158 Green_Pict	StimC	A	0	25 B 0 0 RT 55
159 CirclePict	StimD	A	0	25 A 1 0 RT 78
160 Green_Pict	StimC	A	0	25 B 0 0 RT 80
