# Supplementary material for: The Role of Informative and Ambiguous Feedback in Avoidance Behavior: Empirical and Computational Findings
Source: PLoS One. 2015 Dec 2;10(12):e0144083. doi: 10.1371/journal.pone.0144083 (PMC4668119; doi:10.1371/journal.pone.0144083)
Supplement: S2 File — Information contained in the file header describes how to use and run the program. (ZIP) [file pone.0144083.s002.zip › Moustafa2015_data/Moustafa2015_Feedback/051.doc]

1 SticksPict	StimA	A	25	0 A 1 1 RT 224
2 Green_Pict	StimD	B	0	25 B 1 1 RT 113
3 CirclePict	StimC	A	0	25 B 0 0 RT 76
4 Worms_Pict	StimB	B	25	0 A 0 0 RT 68
5 CirclePict	StimC	B	0	25 A 0 1 RT 108
6 Green_Pict	StimD	B	0	25 A 0 0 RT 103
7 CirclePict	StimC	A	0	25 B 0 0 RT 112
8 Worms_Pict	StimB	B	25	0 B 1 1 RT 82
9 Green_Pict	StimD	B	0	25 B 1 1 RT 99
10 CirclePict	StimC	A	0	25 A 1 1 RT 89
11 Green_Pict	StimD	B	0	25 B 1 1 RT 82
12 CirclePict	StimC	A	0	25 A 1 1 RT 111
13 Worms_Pict	StimB	A	25	0 B 0 1 RT 88
14 SticksPict	StimA	A	25	0 A 1 1 RT 188
15 SticksPict	StimA	B	25	0 A 0 1 RT 94
16 SticksPict	StimA	A	25	0 A 1 1 RT 48
17 CirclePict	StimC	B	0	25 B 1 0 RT 75
18 Worms_Pict	StimB	B	25	0 B 1 1 RT 130
19 CirclePict	StimC	A	0	25 B 0 0 RT 94
20 Worms_Pict	StimB	B	25	0 B 1 1 RT 44
21 Worms_Pict	StimB	B	25	0 B 1 1 RT 53
22 Green_Pict	StimD	A	0	25 B 0 1 RT 68
23 Green_Pict	StimD	B	0	25 A 0 0 RT 51
24 SticksPict	StimA	A	25	0 A 1 1 RT 70
25 Worms_Pict	StimB	B	25	0 B 1 1 RT 48
26 CirclePict	StimC	A	0	25 A 1 1 RT 45
27 Worms_Pict	StimB	B	25	0 B 1 1 RT 42
28 Worms_Pict	StimB	B	25	0 B 1 1 RT 41
29 SticksPict	StimA	A	25	0 A 1 1 RT 49
30 SticksPict	StimA	A	25	0 A 1 1 RT 30
31 SticksPict	StimA	A	25	0 A 1 1 RT 28
32 Green_Pict	StimD	B	0	25 B 1 1 RT 57
33 CirclePict	StimC	A	0	25 A 1 1 RT 48
34 SticksPict	StimA	B	25	0 A 0 1 RT 59
35 CirclePict	StimC	A	0	25 A 1 1 RT 63
36 Green_Pict	StimD	B	0	25 B 1 1 RT 48
37 Worms_Pict	StimB	A	25	0 B 0 1 RT 39
38 Green_Pict	StimD	A	0	25 B 0 1 RT 40
39 SticksPict	StimA	A	25	0 A 1 1 RT 51
40 Green_Pict	StimD	B	0	25 A 0 0 RT 35
41 Worms_Pict	StimB	A	25	0 B 0 1 RT 43
42 Worms_Pict	StimB	B	25	0 B 1 1 RT 28
43 Green_Pict	StimD	B	0	25 A 0 0 RT 35
44 Worms_Pict	StimB	B	25	0 B 1 1 RT 37
45 SticksPict	StimA	A	25	0 A 1 1 RT 37
46 CirclePict	StimC	A	0	25 A 1 1 RT 55
47 SticksPict	StimA	A	25	0 A 1 1 RT 34
48 Worms_Pict	StimB	B	25	0 B 1 1 RT 40
49 Worms_Pict	StimB	A	25	0 B 0 1 RT 31
50 Worms_Pict	StimB	B	25	0 B 1 1 RT 35
51 Green_Pict	StimD	B	0	25 A 0 0 RT 59
52 SticksPict	StimA	B	25	0 A 0 1 RT 41
53 Worms_Pict	StimB	B	25	0 B 1 1 RT 37
54 Worms_Pict	StimB	B	25	0 B 1 1 RT 33
55 CirclePict	StimC	A	0	25 A 1 1 RT 46
56 CirclePict	StimC	A	0	25 A 1 1 RT 27
57 CirclePict	StimC	A	0	25 A 1 1 RT 29
58 Green_Pict	StimD	A	0	25 B 0 1 RT 58
59 SticksPict	StimA	A	25	0 A 1 1 RT 40
60 CirclePict	StimC	A	0	25 A 1 1 RT 66
61 SticksPict	StimA	A	25	0 A 1 1 RT 38
62 Worms_Pict	StimB	B	25	0 B 1 1 RT 49
63 SticksPict	StimA	B	25	0 A 0 1 RT 36
64 SticksPict	StimA	A	25	0 A 1 1 RT 40
65 CirclePict	StimC	A	0	25 B 0 0 RT 61
66 Green_Pict	StimD	B	0	25 B 1 1 RT 59
67 Green_Pict	StimD	B	0	25 B 1 1 RT 37
68 CirclePict	StimC	B	0	25 A 0 1 RT 45
69 Worms_Pict	StimB	B	25	0 B 1 1 RT 36
70 CirclePict	StimC	A	0	25 B 0 0 RT 61
71 CirclePict	StimC	A	0	25 B 0 0 RT 64
72 Green_Pict	StimD	A	0	25 B 0 1 RT 46
73 SticksPict	StimA	A	25	0 A 1 1 RT 35
74 Green_Pict	StimD	B	0	25 B 1 1 RT 54
75 Green_Pict	StimD	B	0	25 B 1 1 RT 35
76 SticksPict	StimA	A	25	0 A 1 1 RT 48
77 CirclePict	StimC	B	0	25 B 1 0 RT 56
78 SticksPict	StimA	A	25	0 A 1 1 RT 40
79 Green_Pict	StimD	B	0	25 B 1 1 RT 40
80 Green_Pict	StimD	B	0	25 B 1 1 RT 33
81 Green_Pict	StimD	B	0	25 B 1 1 RT 32
82 CirclePict	StimC	B	0	25 B 1 0 RT 34
83 Green_Pict	StimD	B	0	25 B 1 1 RT 35
84 Green_Pict	StimD	B	0	25 B 1 1 RT 30
85 SticksPict	StimA	A	25	0 A 1 1 RT 37
86 Worms_Pict	StimB	B	25	0 B 1 1 RT 40
87 CirclePict	StimC	A	0	25 B 0 0 RT 47
88 SticksPict	StimA	B	25	0 A 0 1 RT 35
89 SticksPict	StimA	B	25	0 A 0 1 RT 25
90 SticksPict	StimA	A	25	0 A 1 1 RT 30
91 Green_Pict	StimD	A	0	25 B 0 1 RT 47
92 CirclePict	StimC	A	0	25 B 0 0 RT 85
93 SticksPict	StimA	A	25	0 A 1 1 RT 32
94 CirclePict	StimC	A	0	25 A 1 1 RT 52
95 Green_Pict	StimD	B	0	25 B 1 1 RT 85
96 Worms_Pict	StimB	B	25	0 B 1 1 RT 72
97 CirclePict	StimC	A	0	25 B 0 0 RT 46
98 SticksPict	StimA	A	25	0 A 1 1 RT 132
99 Worms_Pict	StimB	B	25	0 B 1 1 RT 39
100 Green_Pict	StimD	B	0	25 s RT 54
101 SticksPict	StimA	A	25	0 A 1 1 RT 52
102 Green_Pict	StimD	B	0	25 s RT 53
103 Worms_Pict	StimB	A	25	0 B 0 1 RT 45
104 Green_Pict	StimD	B	0	25 s RT 45
105 CirclePict	StimC	A	0	25 A 1 1 RT 103
106 Worms_Pict	StimB	B	25	0 B 1 1 RT 41
107 CirclePict	StimC	A	0	25 A 1 1 RT 58
108 Worms_Pict	StimB	B	25	0 B 1 1 RT 41
109 CirclePict	StimC	A	0	25 A 1 1 RT 58
110 SticksPict	StimA	A	25	0 A 1 1 RT 33
111 SticksPict	StimA	A	25	0 A 1 1 RT 33
112 Worms_Pict	StimB	B	25	0 B 1 1 RT 41
113 Worms_Pict	StimB	A	25	0 B 0 1 RT 62
114 CirclePict	StimC	A	0	25 A 1 1 RT 108
115 Worms_Pict	StimB	B	25	0 B 1 1 RT 39
116 Green_Pict	StimD	B	0	25 s RT 44
117 Green_Pict	StimD	A	0	25 B 0 1 RT 48
118 Worms_Pict	StimB	B	25	0 B 1 1 RT 40
119 CirclePict	StimC	B	0	25 A 0 1 RT 80
120 SticksPict	StimA	A	25	0 A 1 1 RT 38
121 Green_Pict	StimD	B	0	25 s RT 52
122 Green_Pict	StimD	A	0	25 s RT 45
123 SticksPict	StimA	A	25	0 A 1 1 RT 52
124 CirclePict	StimC	A	0	25 A 1 1 RT 53
125 CirclePict	StimC	B	0	25 A 0 1 RT 29
126 Green_Pict	StimD	B	0	25 B 1 1 RT 65
127 SticksPict	StimA	A	25	0 A 1 1 RT 36
128 SticksPict	StimA	A	25	0 A 1 1 RT 36
129 SticksPict	StimA	A	25	0 A 1 1 RT 28
130 Green_Pict	StimD	B	0	25 B 1 1 RT 49
131 Worms_Pict	StimB	B	25	0 B 1 1 RT 48
132 Worms_Pict	StimB	B	25	0 B 1 1 RT 33
133 SticksPict	StimA	A	25	0 A 1 1 RT 49
134 Worms_Pict	StimB	B	25	0 B 1 1 RT 41
135 Worms_Pict	StimB	B	25	0 B 1 1 RT 40
136 CirclePict	StimC	B	0	25 A 0 1 RT 103
137 CirclePict	StimC	A	0	25 A 1 1 RT 43
138 CirclePict	StimC	A	0	25 A 1 1 RT 32
139 Worms_Pict	StimB	A	25	0 B 0 1 RT 38
140 CirclePict	StimC	A	0	25 A 1 1 RT 86
141 SticksPict	StimA	B	25	0 A 0 1 RT 36
142 Worms_Pict	StimB	B	25	0 B 1 1 RT 40
143 Green_Pict	StimD	B	0	25 s RT 94
144 Green_Pict	StimD	A	0	25 s RT 44
145 SticksPict	StimA	A	25	0 A 1 1 RT 40
146 CirclePict	StimC	A	0	25 A 1 1 RT 68
147 CirclePict	StimC	A	0	25 A 1 1 RT 45
148 CirclePict	StimC	A	0	25 A 1 1 RT 32
149 SticksPict	StimA	A	25	0 A 1 1 RT 44
150 Worms_Pict	StimB	B	25	0 B 1 1 RT 41
151 Worms_Pict	StimB	A	25	0 B 0 1 RT 99
152 Green_Pict	StimD	B	0	25 B 1 1 RT 79
153 Green_Pict	StimD	B	0	25 B 1 1 RT 39
154 Worms_Pict	StimB	B	25	0 B 1 1 RT 58
155 Green_Pict	StimD	B	0	25 B 1 1 RT 58
156 Worms_Pict	StimB	B	25	0 B 1 1 RT 38
157 CirclePict	StimC	A	0	25 B 0 0 RT 88
158 Green_Pict	StimD	B	0	25 B 1 1 RT 43
159 SticksPict	StimA	A	25	0 A 1 1 RT 38
160 SticksPict	StimA	B	25	0 A 0 1 RT 27
