# Supplementary material for: The Role of Informative and Ambiguous Feedback in Avoidance Behavior: Empirical and Computational Findings
Source: PLoS One. 2015 Dec 2;10(12):e0144083. doi: 10.1371/journal.pone.0144083 (PMC4668119; doi:10.1371/journal.pone.0144083)
Supplement: S2 File — Information contained in the file header describes how to use and run the program. (ZIP) [file pone.0144083.s002.zip › Moustafa2015_data/Moustafa2015_Feedback/052.doc]

1 Green_Pict	StimD	A	0	25 A 1 0 RT 501
2 CirclePict	StimA	A	25	0 B 0 0 RT 189
3 Worms_Pict	StimB	B	25	0 B 1 1 RT 221
4 Green_Pict	StimD	B	0	25 A 0 0 RT 161
5 SticksPict	StimC	A	0	25 B 0 0 RT 119
6 SticksPict	StimC	A	0	25 A 1 1 RT 89
7 Worms_Pict	StimB	B	25	0 A 0 0 RT 127
8 Worms_Pict	StimB	B	25	0 B 1 1 RT 69
9 SticksPict	StimC	A	0	25 B 0 0 RT 293
10 SticksPict	StimC	A	0	25 A 1 1 RT 99
11 Worms_Pict	StimB	B	25	0 A 0 0 RT 108
12 CirclePict	StimA	B	25	0 A 0 1 RT 192
13 SticksPict	StimC	A	0	25 A 1 1 RT 167
14 Green_Pict	StimD	B	0	25 A 0 0 RT 185
15 CirclePict	StimA	A	25	0 A 1 1 RT 290
16 Green_Pict	StimD	B	0	25 A 0 0 RT 115
17 SticksPict	StimC	A	0	25 B 0 0 RT 111
18 SticksPict	StimC	A	0	25 A 1 1 RT 117
19 Green_Pict	StimD	B	0	25 A 0 0 RT 149
20 Worms_Pict	StimB	A	25	0 A 1 0 RT 116
21 SticksPict	StimC	A	0	25 B 0 0 RT 111
22 SticksPict	StimC	B	0	25 A 0 1 RT 79
23 Green_Pict	StimD	B	0	25 B 1 1 RT 123
24 CirclePict	StimA	A	25	0 B 0 0 RT 87
25 CirclePict	StimA	A	25	0 A 1 1 RT 137
26 CirclePict	StimA	A	25	0 B 0 0 RT 65
27 CirclePict	StimA	A	25	0 A 1 1 RT 76
28 Worms_Pict	StimB	A	25	0 A 1 0 RT 109
29 CirclePict	StimA	A	25	0 A 1 1 RT 93
30 CirclePict	StimA	B	25	0 B 1 0 RT 63
31 Green_Pict	StimD	A	0	25 B 0 1 RT 72
32 CirclePict	StimA	A	25	0 A 1 1 RT 82
33 Green_Pict	StimD	B	0	25 A 0 0 RT 73
34 SticksPict	StimC	B	0	25 B 1 0 RT 103
35 Green_Pict	StimD	B	0	25 B 1 1 RT 65
36 Worms_Pict	StimB	B	25	0 A 0 0 RT 115
37 Worms_Pict	StimB	B	25	0 B 1 1 RT 66
38 Worms_Pict	StimB	B	25	0 A 0 0 RT 58
39 Worms_Pict	StimB	B	25	0 B 1 1 RT 45
40 Green_Pict	StimD	B	0	25 B 1 1 RT 72
41 SticksPict	StimC	A	0	25 B 0 0 RT 82
42 CirclePict	StimA	A	25	0 A 1 1 RT 110
43 CirclePict	StimA	A	25	0 B 0 0 RT 44
44 Green_Pict	StimD	B	0	25 A 0 0 RT 116
45 Worms_Pict	StimB	B	25	0 B 1 1 RT 102
46 Worms_Pict	StimB	B	25	0 A 0 0 RT 60
47 Worms_Pict	StimB	B	25	0 B 1 1 RT 41
48 CirclePict	StimA	A	25	0 B 0 0 RT 105
49 Green_Pict	StimD	A	0	25 B 0 1 RT 71
50 SticksPict	StimC	A	0	25 A 1 1 RT 139
51 Green_Pict	StimD	B	0	25 A 0 0 RT 65
52 SticksPict	StimC	B	0	25 A 0 1 RT 75
53 Worms_Pict	StimB	B	25	0 B 1 1 RT 72
54 SticksPict	StimC	A	0	25 B 0 0 RT 83
55 Worms_Pict	StimB	B	25	0 A 0 0 RT 55
56 SticksPict	StimC	A	0	25 A 1 1 RT 333
57 Green_Pict	StimD	B	0	25 A 0 0 RT 62
58 Worms_Pict	StimB	B	25	0 A 0 0 RT 214
59 Worms_Pict	StimB	B	25	0 B 1 1 RT 46
60 Green_Pict	StimD	B	0	25 A 0 0 RT 172
61 SticksPict	StimC	A	0	25 B 0 0 RT 205
62 SticksPict	StimC	A	0	25 A 1 1 RT 60
63 CirclePict	StimA	A	25	0 A 1 1 RT 326
64 CirclePict	StimA	A	25	0 B 0 0 RT 67
65 CirclePict	StimA	A	25	0 A 1 1 RT 43
66 Green_Pict	StimD	A	0	25 B 0 1 RT 159
67 Green_Pict	StimD	B	0	25 B 1 1 RT 87
68 Worms_Pict	StimB	A	25	0 A 1 0 RT 82
69 CirclePict	StimA	B	25	0 A 0 1 RT 80
70 CirclePict	StimA	A	25	0 B 0 0 RT 49
71 CirclePict	StimA	B	25	0 A 0 1 RT 51
72 SticksPict	StimC	A	0	25 B 0 0 RT 192
73 Green_Pict	StimD	B	0	25 A 0 0 RT 94
74 SticksPict	StimC	A	0	25 B 0 0 RT 45
75 Green_Pict	StimD	B	0	25 A 0 0 RT 58
76 CirclePict	StimA	A	25	0 A 1 1 RT 79
77 Worms_Pict	StimB	B	25	0 B 1 1 RT 73
78 SticksPict	StimC	B	0	25 A 0 1 RT 92
79 Green_Pict	StimD	B	0	25 B 1 1 RT 120
80 Worms_Pict	StimB	A	25	0 A 1 0 RT 61
81 Worms_Pict	StimB	B	25	0 B 1 1 RT 53
82 CirclePict	StimA	B	25	0 B 1 0 RT 128
83 Green_Pict	StimD	B	0	25 B 1 1 RT 61
84 SticksPict	StimC	A	0	25 A 1 1 RT 71
85 SticksPict	StimC	A	0	25 B 0 0 RT 105
86 CirclePict	StimA	A	25	0 A 1 1 RT 173
87 Worms_Pict	StimB	B	25	0 B 1 1 RT 62
88 Green_Pict	StimD	B	0	25 A 0 0 RT 67
89 SticksPict	StimC	B	0	25 B 1 0 RT 65
90 Green_Pict	StimD	A	0	25 B 0 1 RT 73
91 CirclePict	StimA	A	25	0 B 0 0 RT 63
92 Worms_Pict	StimB	B	25	0 A 0 0 RT 71
93 CirclePict	StimA	A	25	0 A 1 1 RT 61
94 SticksPict	StimC	A	0	25 B 0 0 RT 52
95 Worms_Pict	StimB	A	25	0 B 0 1 RT 86
96 Worms_Pict	StimB	B	25	0 A 0 0 RT 39
97 SticksPict	StimC	A	0	25 B 0 0 RT 55
98 Worms_Pict	StimB	A	25	0 B 0 1 RT 110
99 Green_Pict	StimD	B	0	25 A 0 0 RT 56
100 CirclePict	StimA	A	25	0 A 1 1 RT 68
101 Green_Pict	StimD	B	0	25 B 1 1 RT 43
102 Worms_Pict	StimB	B	25	0 A 0 0 RT 71
103 SticksPict	StimC	B	0	25 A 0 1 RT 55
104 SticksPict	StimC	A	0	25 B 0 0 RT 163
105 CirclePict	StimA	B	25	0 A 0 1 RT 41
106 Worms_Pict	StimB	B	25	0 A 0 0 RT 74
107 Green_Pict	StimD	B	0	25 B 1 1 RT 62
108 SticksPict	StimC	A	0	25 A 1 1 RT 177
109 SticksPict	StimC	A	0	25 A 1 1 RT 87
110 CirclePict	StimA	A	25	0 B 0 0 RT 52
111 Green_Pict	StimD	B	0	25 A 0 0 RT 51
112 Green_Pict	StimD	A	0	25 B 0 1 RT 45
113 Worms_Pict	StimB	B	25	0 A 0 0 RT 48
114 SticksPict	StimC	A	0	25 A 1 1 RT 70
115 Green_Pict	StimD	B	0	25 A 0 0 RT 59
116 CirclePict	StimA	A	25	0 B 0 0 RT 67
117 Worms_Pict	StimB	B	25	0 A 0 0 RT 50
118 CirclePict	StimA	A	25	0 A 1 1 RT 58
119 Green_Pict	StimD	B	0	25 B 1 1 RT 59
120 CirclePict	StimA	A	25	0 B 0 0 RT 91
121 Worms_Pict	StimB	A	25	0 A 1 0 RT 67
122 Worms_Pict	StimB	B	25	0 A 0 0 RT 82
123 Green_Pict	StimD	B	0	25 B 1 1 RT 78
124 SticksPict	StimC	A	0	25 A 1 1 RT 76
125 Worms_Pict	StimB	B	25	0 A 0 0 RT 134
126 Worms_Pict	StimB	B	25	0 B 1 1 RT 64
127 Green_Pict	StimD	B	0	25 A 0 0 RT 44
128 CirclePict	StimA	A	25	0 B 0 0 RT 186
129 Green_Pict	StimD	B	0	25 A 0 0 RT 66
130 CirclePict	StimA	A	25	0 B 0 0 RT 68
131 SticksPict	StimC	A	0	25 A 1 1 RT 102
132 CirclePict	StimA	B	25	0 A 0 1 RT 129
133 SticksPict	StimC	B	0	25 B 1 0 RT 74
134 Worms_Pict	StimB	B	25	0 A 0 0 RT 99
135 CirclePict	StimA	A	25	0 A 1 1 RT 46
136 Green_Pict	StimD	B	0	25 B 1 1 RT 62
137 Green_Pict	StimD	A	0	25 B 0 1 RT 65
138 CirclePict	StimA	A	25	0 A 1 1 RT 48
139 CirclePict	StimA	B	25	0 A 0 1 RT 42
140 SticksPict	StimC	A	0	25 B 0 0 RT 68
141 SticksPict	StimC	A	0	25 A 1 1 RT 95
142 Worms_Pict	StimB	A	25	0 A 1 0 RT 58
143 Worms_Pict	StimB	B	25	0 B 1 1 RT 68
144 CirclePict	StimA	A	25	0 A 1 1 RT 85
145 Worms_Pict	StimB	B	25	0 A 0 0 RT 85
146 SticksPict	StimC	B	0	25 A 0 1 RT 60
147 CirclePict	StimA	A	25	0 A 1 1 RT 123
148 Green_Pict	StimD	B	0	25 B 1 1 RT 54
149 Green_Pict	StimD	B	0	25 B 1 1 RT 79
150 Green_Pict	StimD	A	0	25 B 0 1 RT 68
151 Worms_Pict	StimB	B	25	0 A 0 0 RT 124
152 SticksPict	StimC	A	0	25 B 0 0 RT 62
153 CirclePict	StimA	A	25	0 A 1 1 RT 84
154 Green_Pict	StimD	B	0	25 A 0 0 RT 49
155 Green_Pict	StimD	B	0	25 B 1 1 RT 60
156 CirclePict	StimA	A	25	0 A 1 1 RT 81
157 SticksPict	StimC	A	0	25 B 0 0 RT 52
158 SticksPict	StimC	A	0	25 A 1 1 RT 44
159 Worms_Pict	StimB	B	25	0 A 0 0 RT 141
160 SticksPict	StimC	A	0	25 A 1 1 RT 80
