# Supplementary material for: The Role of Informative and Ambiguous Feedback in Avoidance Behavior: Empirical and Computational Findings
Source: PLoS One. 2015 Dec 2;10(12):e0144083. doi: 10.1371/journal.pone.0144083 (PMC4668119; doi:10.1371/journal.pone.0144083)
Supplement: S2 File — Information contained in the file header describes how to use and run the program. (ZIP) [file pone.0144083.s002.zip › Moustafa2015_data/Moustafa2015_Feedback/053.doc]

1 SticksPict	StimD	B	0	25 A 0 0 RT 138
2 Worms_Pict	StimB	B	25	0 s RT 121
3 CirclePict	StimA	A	25	0 B 0 0 RT 98
4 Green_Pict	StimC	A	0	25 B 0 0 RT 116
5 SticksPict	StimD	B	0	25 B 1 1 RT 129
6 Green_Pict	StimC	B	0	25 s RT 49
7 Green_Pict	StimC	A	0	25 B 0 0 RT 93
8 Worms_Pict	StimB	B	25	0 A 0 0 RT 67
9 CirclePict	StimA	A	25	0 A 1 1 RT 70
10 Green_Pict	StimC	A	0	25 B 0 0 RT 69
11 SticksPict	StimD	B	0	25 B 1 1 RT 78
12 SticksPict	StimD	B	0	25 B 1 1 RT 76
13 Worms_Pict	StimB	B	25	0 A 0 0 RT 68
14 SticksPict	StimD	B	0	25 B 1 1 RT 67
15 Green_Pict	StimC	A	0	25 A 1 1 RT 95
16 Worms_Pict	StimB	B	25	0 B 1 1 RT 66
17 SticksPict	StimD	B	0	25 A 0 0 RT 82
18 CirclePict	StimA	B	25	0 B 1 0 RT 80
19 Worms_Pict	StimB	B	25	0 B 1 1 RT 61
20 Green_Pict	StimC	B	0	25 A 0 1 RT 60
21 CirclePict	StimA	B	25	0 B 1 0 RT 49
22 CirclePict	StimA	A	25	0 B 0 0 RT 62
23 CirclePict	StimA	A	25	0 B 0 0 RT 47
24 CirclePict	StimA	A	25	0 B 0 0 RT 43
25 Green_Pict	StimC	A	0	25 A 1 1 RT 51
26 Worms_Pict	StimB	A	25	0 A 1 0 RT 71
27 SticksPict	StimD	A	0	25 A 1 0 RT 51
28 CirclePict	StimA	A	25	0 B 0 0 RT 55
29 Green_Pict	StimC	A	0	25 A 1 1 RT 52
30 Worms_Pict	StimB	B	25	0 B 1 1 RT 85
31 CirclePict	StimA	A	25	0 B 0 0 RT 74
32 Green_Pict	StimC	A	0	25 A 1 1 RT 60
33 Green_Pict	StimC	A	0	25 B 0 0 RT 54
34 CirclePict	StimA	A	25	0 B 0 0 RT 43
35 Worms_Pict	StimB	A	25	0 A 1 0 RT 48
36 SticksPict	StimD	B	0	25 A 0 0 RT 42
37 SticksPict	StimD	A	0	25 A 1 0 RT 61
38 SticksPict	StimD	B	0	25 A 0 0 RT 36
39 Worms_Pict	StimB	B	25	0 A 0 0 RT 49
40 Worms_Pict	StimB	B	25	0 A 0 0 RT 42
41 SticksPict	StimD	B	0	25 B 1 1 RT 55
42 SticksPict	StimD	B	0	25 A 0 0 RT 51
43 Worms_Pict	StimB	A	25	0 A 1 0 RT 57
44 SticksPict	StimD	B	0	25 B 1 1 RT 52
45 SticksPict	StimD	B	0	25 A 0 0 RT 85
46 Worms_Pict	StimB	B	25	0 B 1 1 RT 48
47 SticksPict	StimD	B	0	25 B 1 1 RT 46
48 Worms_Pict	StimB	B	25	0 B 1 1 RT 49
49 Green_Pict	StimC	A	0	25 A 1 1 RT 54
50 CirclePict	StimA	B	25	0 B 1 0 RT 47
51 SticksPict	StimD	B	0	25 B 1 1 RT 72
52 Green_Pict	StimC	A	0	25 A 1 1 RT 42
53 Green_Pict	StimC	A	0	25 A 1 1 RT 36
54 CirclePict	StimA	A	25	0 B 0 0 RT 37
55 Green_Pict	StimC	A	0	25 A 1 1 RT 44
56 SticksPict	StimD	B	0	25 A 0 0 RT 49
57 CirclePict	StimA	A	25	0 B 0 0 RT 33
58 SticksPict	StimD	A	0	25 B 0 1 RT 57
59 CirclePict	StimA	A	25	0 A 1 1 RT 48
60 Green_Pict	StimC	B	0	25 A 0 1 RT 65
61 CirclePict	StimA	A	25	0 B 0 0 RT 35
62 Green_Pict	StimC	A	0	25 B 0 0 RT 45
63 Green_Pict	StimC	A	0	25 A 1 1 RT 45
64 Worms_Pict	StimB	B	25	0 A 0 0 RT 66
65 Green_Pict	StimC	A	0	25 A 1 1 RT 38
66 SticksPict	StimD	A	0	25 A 1 0 RT 38
67 Worms_Pict	StimB	B	25	0 B 1 1 RT 63
68 SticksPict	StimD	B	0	25 A 0 0 RT 65
69 Worms_Pict	StimB	B	25	0 B 1 1 RT 42
70 Green_Pict	StimC	B	0	25 B 1 0 RT 49
71 Worms_Pict	StimB	B	25	0 B 1 1 RT 82
72 CirclePict	StimA	B	25	0 B 1 0 RT 74
73 Worms_Pict	StimB	B	25	0 B 1 1 RT 48
74 CirclePict	StimA	A	25	0 B 0 0 RT 49
75 Worms_Pict	StimB	A	25	0 B 0 1 RT 38
76 CirclePict	StimA	A	25	0 B 0 0 RT 41
77 Green_Pict	StimC	A	0	25 B 0 0 RT 43
78 CirclePict	StimA	A	25	0 B 0 0 RT 41
79 Worms_Pict	StimB	B	25	0 B 1 1 RT 37
80 CirclePict	StimA	A	25	0 A 1 1 RT 44
81 SticksPict	StimD	B	0	25 B 1 1 RT 60
82 SticksPict	StimD	B	0	25 B 1 1 RT 42
83 CirclePict	StimA	A	25	0 A 1 1 RT 27
84 Green_Pict	StimC	A	0	25 A 1 1 RT 48
85 SticksPict	StimD	B	0	25 B 1 1 RT 56
86 CirclePict	StimA	A	25	0 B 0 0 RT 37
87 Green_Pict	StimC	B	0	25 A 0 1 RT 42
88 Green_Pict	StimC	A	0	25 B 0 0 RT 26
89 Green_Pict	StimC	A	0	25 B 0 0 RT 33
90 Worms_Pict	StimB	B	25	0 B 1 1 RT 43
91 Green_Pict	StimC	B	0	25 B 1 0 RT 34
92 Worms_Pict	StimB	B	25	0 A 0 0 RT 49
93 Green_Pict	StimC	A	0	25 B 0 0 RT 32
94 SticksPict	StimD	A	0	25 B 0 1 RT 36
95 Worms_Pict	StimB	B	25	0 A 0 0 RT 28
96 CirclePict	StimA	A	25	0 B 0 0 RT 29
97 Worms_Pict	StimB	B	25	0 B 1 1 RT 16
98 Worms_Pict	StimB	A	25	0 B 0 1 RT 37
99 CirclePict	StimA	A	25	0 A 1 1 RT 37
100 Green_Pict	StimC	A	0	25 B 0 0 RT 39
101 SticksPict	StimD	B	0	25 A 0 0 RT 23
102 CirclePict	StimA	A	25	0 B 0 0 RT 37
103 CirclePict	StimA	A	25	0 B 0 0 RT 41
104 Worms_Pict	StimB	B	25	0 B 1 1 RT 36
105 Worms_Pict	StimB	B	25	0 B 1 1 RT 60
106 Green_Pict	StimC	A	0	25 B 0 0 RT 41
107 CirclePict	StimA	B	25	0 A 0 1 RT 24
108 SticksPict	StimD	B	0	25 B 1 1 RT 24
109 Worms_Pict	StimB	B	25	0 B 1 1 RT 57
110 Worms_Pict	StimB	B	25	0 B 1 1 RT 97
111 Green_Pict	StimC	A	0	25 A 1 1 RT 46
112 Green_Pict	StimC	A	0	25 B 0 0 RT 50
113 SticksPict	StimD	B	0	25 B 1 1 RT 19
114 SticksPict	StimD	B	0	25 A 0 0 RT 22
115 CirclePict	StimA	A	25	0 B 0 0 RT 17
116 SticksPict	StimD	A	0	25 B 0 1 RT 22
117 Worms_Pict	StimB	A	25	0 A 1 0 RT 35
118 CirclePict	StimA	B	25	0 A 0 1 RT 30
119 CirclePict	StimA	A	25	0 B 0 0 RT 16
120 SticksPict	StimD	B	0	25 B 1 1 RT 34
121 Green_Pict	StimC	B	0	25 A 0 1 RT 28
122 SticksPict	StimD	A	0	25 B 0 1 RT 28
123 Worms_Pict	StimB	B	25	0 A 0 0 RT 17
124 Green_Pict	StimC	B	0	25 A 0 1 RT 19
125 CirclePict	StimA	A	25	0 B 0 0 RT 25
126 SticksPict	StimD	B	0	25 B 1 1 RT 23
127 Worms_Pict	StimB	B	25	0 B 1 1 RT 28
128 CirclePict	StimA	B	25	0 B 1 0 RT 67
129 CirclePict	StimA	A	25	0 B 0 0 RT 109
130 Green_Pict	StimC	A	0	25 A 1 1 RT 42
131 SticksPict	StimD	B	0	25 B 1 1 RT 36
132 CirclePict	StimA	A	25	0 B 0 0 RT 34
133 SticksPict	StimD	B	0	25 B 1 1 RT 23
134 Green_Pict	StimC	A	0	25 A 1 1 RT 35
135 CirclePict	StimA	A	25	0 B 0 0 RT 35
136 Worms_Pict	StimB	B	25	0 A 0 0 RT 22
137 SticksPict	StimD	B	0	25 B 1 1 RT 39
138 Worms_Pict	StimB	B	25	0 B 1 1 RT 23
139 SticksPict	StimD	B	0	25 A 0 0 RT 26
140 SticksPict	StimD	B	0	25 B 1 1 RT 30
141 Worms_Pict	StimB	A	25	0 B 0 1 RT 35
142 Green_Pict	StimC	A	0	25 B 0 0 RT 29
143 Green_Pict	StimC	A	0	25 A 1 1 RT 24
144 CirclePict	StimA	A	25	0 B 0 0 RT 23
145 Green_Pict	StimC	A	0	25 B 0 0 RT 19
146 SticksPict	StimD	B	0	25 A 0 0 RT 28
147 SticksPict	StimD	A	0	25 B 0 1 RT 19
148 Worms_Pict	StimB	B	25	0 B 1 1 RT 18
149 CirclePict	StimA	B	25	0 B 1 0 RT 31
150 Worms_Pict	StimB	B	25	0 B 1 1 RT 16
151 Worms_Pict	StimB	A	25	0 B 0 1 RT 15
152 CirclePict	StimA	A	25	0 A 1 1 RT 17
153 Worms_Pict	StimB	B	25	0 B 1 1 RT 15
154 CirclePict	StimA	A	25	0 B 0 0 RT 30
155 Green_Pict	StimC	A	0	25 B 0 0 RT 32
156 Worms_Pict	StimB	B	25	0 A 0 0 RT 21
157 SticksPict	StimD	B	0	25 B 1 1 RT 21
158 Green_Pict	StimC	A	0	25 B 0 0 RT 15
159 Green_Pict	StimC	A	0	25 A 1 1 RT 46
160 CirclePict	StimA	A	25	0 B 0 0 RT 19
