# Supplementary material for: The Role of Informative and Ambiguous Feedback in Avoidance Behavior: Empirical and Computational Findings
Source: PLoS One. 2015 Dec 2;10(12):e0144083. doi: 10.1371/journal.pone.0144083 (PMC4668119; doi:10.1371/journal.pone.0144083)
Supplement: S2 File — Information contained in the file header describes how to use and run the program. (ZIP) [file pone.0144083.s002.zip › Moustafa2015_data/Moustafa2015_Feedback/054.doc]

1 Green_Pict	StimD	B	0	25 A 0 0 RT 235
2 SticksPict	StimA	A	25	0 A 1 1 RT 193
3 CirclePict	StimB	B	25	0 B 1 1 RT 200
4 Green_Pict	StimD	B	0	25 B 1 1 RT 202
5 SticksPict	StimA	A	25	0 A 1 1 RT 294
6 CirclePict	StimB	B	25	0 B 1 1 RT 160
7 Worms_Pict	StimC	A	0	25 A 1 1 RT 124
8 SticksPict	StimA	A	25	0 B 0 0 RT 177
9 Worms_Pict	StimC	B	0	25 A 0 1 RT 231
10 Worms_Pict	StimC	A	0	25 B 0 0 RT 187
11 CirclePict	StimB	B	25	0 B 1 1 RT 137
12 SticksPict	StimA	A	25	0 A 1 1 RT 128
13 CirclePict	StimB	A	25	0 B 0 1 RT 157
14 CirclePict	StimB	A	25	0 B 0 1 RT 99
15 Green_Pict	StimD	B	0	25 A 0 0 RT 168
16 Green_Pict	StimD	B	0	25 A 0 0 RT 237
17 SticksPict	StimA	A	25	0 B 0 0 RT 130
18 CirclePict	StimB	B	25	0 B 1 1 RT 101
19 Green_Pict	StimD	B	0	25 A 0 0 RT 93
20 SticksPict	StimA	A	25	0 B 0 0 RT 114
21 CirclePict	StimB	B	25	0 B 1 1 RT 81
22 CirclePict	StimB	B	25	0 B 1 1 RT 82
23 Green_Pict	StimD	B	0	25 B 1 1 RT 102
24 Worms_Pict	StimC	A	0	25 A 1 1 RT 100
25 SticksPict	StimA	A	25	0 B 0 0 RT 79
26 SticksPict	StimA	B	25	0 B 1 0 RT 92
27 CirclePict	StimB	B	25	0 B 1 1 RT 79
28 Worms_Pict	StimC	A	0	25 A 1 1 RT 100
29 SticksPict	StimA	B	25	0 B 1 0 RT 84
30 Worms_Pict	StimC	A	0	25 A 1 1 RT 74
31 Worms_Pict	StimC	B	0	25 A 0 1 RT 62
32 SticksPict	StimA	A	25	0 B 0 0 RT 251
33 Worms_Pict	StimC	A	0	25 A 1 1 RT 236
34 CirclePict	StimB	B	25	0 B 1 1 RT 72
35 Worms_Pict	StimC	A	0	25 B 0 0 RT 99
36 Green_Pict	StimD	A	0	25 A 1 0 RT 102
37 Worms_Pict	StimC	A	0	25 A 1 1 RT 93
38 Green_Pict	StimD	A	0	25 B 0 1 RT 80
39 Green_Pict	StimD	B	0	25 A 0 0 RT 80
40 Green_Pict	StimD	B	0	25 B 1 1 RT 123
41 Worms_Pict	StimC	A	0	25 A 1 1 RT 129
42 Green_Pict	StimD	A	0	25 B 0 1 RT 128
43 CirclePict	StimB	B	25	0 B 1 1 RT 80
44 Green_Pict	StimD	B	0	25 A 0 0 RT 82
45 Worms_Pict	StimC	A	0	25 A 1 1 RT 272
46 CirclePict	StimB	B	25	0 B 1 1 RT 73
47 CirclePict	StimB	B	25	0 B 1 1 RT 98
48 SticksPict	StimA	A	25	0 B 0 0 RT 78
49 Worms_Pict	StimC	A	0	25 A 1 1 RT 109
50 Worms_Pict	StimC	A	0	25 B 0 0 RT 239
51 SticksPict	StimA	A	25	0 B 0 0 RT 69
52 CirclePict	StimB	B	25	0 B 1 1 RT 120
53 SticksPict	StimA	A	25	0 B 0 0 RT 135
54 Green_Pict	StimD	B	0	25 A 0 0 RT 161
55 CirclePict	StimB	A	25	0 B 0 1 RT 66
56 CirclePict	StimB	B	25	0 B 1 1 RT 62
57 SticksPict	StimA	A	25	0 B 0 0 RT 69
58 SticksPict	StimA	B	25	0 B 1 0 RT 69
59 Green_Pict	StimD	B	0	25 B 1 1 RT 97
60 SticksPict	StimA	B	25	0 B 1 0 RT 68
61 Worms_Pict	StimC	A	0	25 B 0 0 RT 98
62 Worms_Pict	StimC	B	0	25 A 0 1 RT 89
63 Green_Pict	StimD	A	0	25 B 0 1 RT 76
64 Worms_Pict	StimC	A	0	25 A 1 1 RT 88
65 SticksPict	StimA	A	25	0 B 0 0 RT 72
66 SticksPict	StimA	A	25	0 B 0 0 RT 72
67 Green_Pict	StimD	B	0	25 A 0 0 RT 106
68 Worms_Pict	StimC	B	0	25 B 1 0 RT 129
69 SticksPict	StimA	A	25	0 B 0 0 RT 99
70 SticksPict	StimA	A	25	0 A 1 1 RT 272
71 Worms_Pict	StimC	A	0	25 B 0 0 RT 233
72 Worms_Pict	StimC	A	0	25 A 1 1 RT 146
73 Green_Pict	StimD	B	0	25 A 0 0 RT 206
74 CirclePict	StimB	A	25	0 B 0 1 RT 122
75 CirclePict	StimB	B	25	0 B 1 1 RT 281
76 Green_Pict	StimD	B	0	25 B 1 1 RT 253
77 CirclePict	StimB	B	25	0 B 1 1 RT 144
78 Green_Pict	StimD	B	0	25 B 1 1 RT 629
79 CirclePict	StimB	B	25	0 B 1 1 RT 242
80 Green_Pict	StimD	B	0	25 B 1 1 RT 270
81 Worms_Pict	StimC	A	0	25 B 0 0 RT 98
82 Worms_Pict	StimC	A	0	25 A 1 1 RT 74
83 Green_Pict	StimD	B	0	25 A 0 0 RT 151
84 Green_Pict	StimD	B	0	25 B 1 1 RT 60
85 Worms_Pict	StimC	A	0	25 B 0 0 RT 103
86 CirclePict	StimB	B	25	0 B 1 1 RT 65
87 Worms_Pict	StimC	A	0	25 B 0 0 RT 195
88 SticksPict	StimA	A	25	0 B 0 0 RT 57
89 Worms_Pict	StimC	B	0	25 A 0 1 RT 74
90 Worms_Pict	StimC	A	0	25 B 0 0 RT 101
91 SticksPict	StimA	A	25	0 B 0 0 RT 76
92 SticksPict	StimA	A	25	0 B 0 0 RT 102
93 Worms_Pict	StimC	A	0	25 A 1 1 RT 136
94 Green_Pict	StimD	B	0	25 B 1 1 RT 63
95 CirclePict	StimB	B	25	0 B 1 1 RT 55
96 Worms_Pict	StimC	A	0	25 B 0 0 RT 152
97 SticksPict	StimA	A	25	0 B 0 0 RT 43
98 SticksPict	StimA	A	25	0 B 0 0 RT 64
99 CirclePict	StimB	B	25	0 B 1 1 RT 34
100 Worms_Pict	StimC	B	0	25 A 0 1 RT 83
101 Green_Pict	StimD	B	0	25 B 1 1 RT 32
102 CirclePict	StimB	B	25	0 B 1 1 RT 125
103 Green_Pict	StimD	B	0	25 B 1 1 RT 158
104 Green_Pict	StimD	B	0	25 B 1 1 RT 209
105 SticksPict	StimA	B	25	0 B 1 0 RT 34
106 CirclePict	StimB	B	25	0 B 1 1 RT 115
107 CirclePict	StimB	B	25	0 B 1 1 RT 67
108 CirclePict	StimB	B	25	0 B 1 1 RT 46
109 Green_Pict	StimD	A	0	25 A 1 0 RT 168
110 Green_Pict	StimD	B	0	25 B 1 1 RT 63
111 CirclePict	StimB	A	25	0 B 0 1 RT 38
112 CirclePict	StimB	A	25	0 B 0 1 RT 40
113 Green_Pict	StimD	B	0	25 B 1 1 RT 47
114 SticksPict	StimA	A	25	0 B 0 0 RT 40
115 SticksPict	StimA	A	25	0 B 0 0 RT 44
116 SticksPict	StimA	B	25	0 B 1 0 RT 33
117 Green_Pict	StimD	A	0	25 B 0 1 RT 48
118 Worms_Pict	StimC	A	0	25 A 1 1 RT 26
119 SticksPict	StimA	A	25	0 A 1 1 RT 27
120 CirclePict	StimB	B	25	0 B 1 1 RT 51
121 CirclePict	StimB	A	25	0 A 1 0 RT 83
122 Green_Pict	StimD	B	0	25 A 0 0 RT 63
123 Green_Pict	StimD	B	0	25 B 1 1 RT 25
124 Green_Pict	StimD	B	0	25 A 0 0 RT 33
125 Worms_Pict	StimC	A	0	25 B 0 0 RT 50
126 SticksPict	StimA	A	25	0 B 0 0 RT 64
127 Green_Pict	StimD	B	0	25 B 1 1 RT 74
128 Worms_Pict	StimC	A	0	25 A 1 1 RT 124
129 SticksPict	StimA	A	25	0 A 1 1 RT 54
130 SticksPict	StimA	A	25	0 A 1 1 RT 49
131 Worms_Pict	StimC	A	0	25 A 1 1 RT 227
132 CirclePict	StimB	B	25	0 B 1 1 RT 164
133 CirclePict	StimB	B	25	0 B 1 1 RT 36
134 Worms_Pict	StimC	A	0	25 A 1 1 RT 58
135 SticksPict	StimA	A	25	0 B 0 0 RT 36
136 CirclePict	StimB	A	25	0 A 1 0 RT 38
137 Green_Pict	StimD	A	0	25 B 0 1 RT 30
138 CirclePict	StimB	B	25	0 A 0 0 RT 16
139 Green_Pict	StimD	B	0	25 A 0 0 RT 31
140 SticksPict	StimA	B	25	0 B 1 0 RT 16
141 Worms_Pict	StimC	B	0	25 B 1 0 RT 34
142 CirclePict	StimB	B	25	0 B 1 1 RT 38
143 Green_Pict	StimD	B	0	25 B 1 1 RT 54
144 CirclePict	StimB	B	25	0 B 1 1 RT 33
145 CirclePict	StimB	B	25	0 B 1 1 RT 47
146 Worms_Pict	StimC	B	0	25 B 1 0 RT 34
147 Worms_Pict	StimC	A	0	25 A 1 1 RT 29
148 Worms_Pict	StimC	A	0	25 B 0 0 RT 76
149 SticksPict	StimA	A	25	0 A 1 1 RT 15
150 Green_Pict	StimD	B	0	25 B 1 1 RT 71
151 CirclePict	StimB	B	25	0 A 0 0 RT 244
152 SticksPict	StimA	A	25	0 B 0 0 RT 37
153 Worms_Pict	StimC	A	0	25 B 0 0 RT 68
154 CirclePict	StimB	B	25	0 A 0 0 RT 36
155 SticksPict	StimA	A	25	0 B 0 0 RT 35
156 Green_Pict	StimD	B	0	25 A 0 0 RT 51
157 SticksPict	StimA	B	25	0 B 1 0 RT 35
158 Worms_Pict	StimC	A	0	25 B 0 0 RT 59
159 SticksPict	StimA	A	25	0 A 1 1 RT 51
160 Green_Pict	StimD	A	0	25 B 0 1 RT 243
Total AB skipped = 0
Total CD skipped = 0
Total AB Correct = 48 of 80 (60% correct)
Total CD Correct = 41 of 80 (51.25% correct)
Total AB optimal = 44 of 80 (55% optimal)
Total CD optimal = 47 of 80 (58.75% optimal)
Total points = 725
