# Supplementary material for: The Role of Informative and Ambiguous Feedback in Avoidance Behavior: Empirical and Computational Findings
Source: PLoS One. 2015 Dec 2;10(12):e0144083. doi: 10.1371/journal.pone.0144083 (PMC4668119; doi:10.1371/journal.pone.0144083)
Supplement: S2 File — Information contained in the file header describes how to use and run the program. (ZIP) [file pone.0144083.s002.zip › Moustafa2015_data/Moustafa2015_Feedback/055.doc]

1 CirclePict	StimC	A	0	25 A 1 1 RT 265
2 SticksPict	StimB	A	25	0 B 0 1 RT 232
3 Worms_Pict	StimA	A	25	0 B 0 0 RT 96
4 Worms_Pict	StimA	A	25	0 A 1 1 RT 101
5 CirclePict	StimC	B	0	25 A 0 1 RT 159
6 Worms_Pict	StimA	A	25	0 B 0 0 RT 123
7 Green_Pict	StimD	A	0	25 B 0 1 RT 144
8 Green_Pict	StimD	B	0	25 A 0 0 RT 66
9 CirclePict	StimC	B	0	25 A 0 1 RT 38
10 CirclePict	StimC	A	0	25 B 0 0 RT 51
11 Green_Pict	StimD	B	0	25 s RT 94
12 SticksPict	StimB	B	25	0 B 1 1 RT 157
13 Worms_Pict	StimA	A	25	0 B 0 0 RT 54
14 SticksPict	StimB	B	25	0 B 1 1 RT 95
15 Green_Pict	StimD	B	0	25 B 1 1 RT 45
16 Green_Pict	StimD	B	0	25 B 1 1 RT 42
17 SticksPict	StimB	B	25	0 B 1 1 RT 51
18 SticksPict	StimB	B	25	0 B 1 1 RT 33
19 Worms_Pict	StimA	A	25	0 B 0 0 RT 30
20 Worms_Pict	StimA	A	25	0 B 0 0 RT 40
21 CirclePict	StimC	A	0	25 B 0 0 RT 31
22 CirclePict	StimC	A	0	25 A 1 1 RT 37
23 Green_Pict	StimD	B	0	25 A 0 0 RT 30
24 Worms_Pict	StimA	A	25	0 A 1 1 RT 33
25 SticksPict	StimB	A	25	0 A 1 0 RT 44
26 Worms_Pict	StimA	B	25	0 A 0 1 RT 29
27 SticksPict	StimB	B	25	0 A 0 0 RT 58
28 Green_Pict	StimD	B	0	25 A 0 0 RT 51
29 Green_Pict	StimD	B	0	25 B 1 1 RT 30
30 SticksPict	StimB	B	25	0 B 1 1 RT 158
31 CirclePict	StimC	A	0	25 B 0 0 RT 19
32 CirclePict	StimC	A	0	25 A 1 1 RT 34
33 CirclePict	StimC	A	0	25 A 1 1 RT 43
34 Worms_Pict	StimA	A	25	0 A 1 1 RT 28
35 Worms_Pict	StimA	B	25	0 A 0 1 RT 35
36 SticksPict	StimB	B	25	0 B 1 1 RT 39
37 Green_Pict	StimD	B	0	25 B 1 1 RT 22
38 CirclePict	StimC	A	0	25 B 0 0 RT 22
39 SticksPict	StimB	B	25	0 A 0 0 RT 18
40 Green_Pict	StimD	A	0	25 A 1 0 RT 46
41 Green_Pict	StimD	A	0	25 B 0 1 RT 40
42 SticksPict	StimB	B	25	0 A 0 0 RT 19
43 Worms_Pict	StimA	B	25	0 A 0 1 RT 39
44 CirclePict	StimC	A	0	25 A 1 1 RT 30
45 CirclePict	StimC	B	0	25 A 0 1 RT 27
46 SticksPict	StimB	A	25	0 B 0 1 RT 58
47 SticksPict	StimB	B	25	0 B 1 1 RT 25
48 Green_Pict	StimD	B	0	25 B 1 1 RT 28
49 Worms_Pict	StimA	A	25	0 A 1 1 RT 175
50 SticksPict	StimB	A	25	0 B 0 1 RT 107
51 Worms_Pict	StimA	A	25	0 A 1 1 RT 94
52 CirclePict	StimC	B	0	25 A 0 1 RT 107
53 Green_Pict	StimD	B	0	25 B 1 1 RT 67
54 Worms_Pict	StimA	A	25	0 B 0 0 RT 9
55 Worms_Pict	StimA	B	25	0 B 1 0 RT 124
56 CirclePict	StimC	A	0	25 A 1 1 RT 66
57 Green_Pict	StimD	B	0	25 A 0 0 RT 74
58 SticksPict	StimB	B	25	0 B 1 1 RT 53
59 Green_Pict	StimD	B	0	25 B 1 1 RT 34
60 Worms_Pict	StimA	A	25	0 B 0 0 RT 64
61 CirclePict	StimC	A	0	25 B 0 0 RT 80
62 CirclePict	StimC	A	0	25 A 1 1 RT 55
63 Worms_Pict	StimA	A	25	0 A 1 1 RT 44
64 Green_Pict	StimD	A	0	25 B 0 1 RT 108
65 CirclePict	StimC	A	0	25 A 1 1 RT 26
66 CirclePict	StimC	A	0	25 A 1 1 RT 34
67 SticksPict	StimB	B	25	0 A 0 0 RT 32
68 Green_Pict	StimD	B	0	25 B 1 1 RT 42
69 SticksPict	StimB	B	25	0 B 1 1 RT 36
70 SticksPict	StimB	B	25	0 B 1 1 RT 35
71 Green_Pict	StimD	B	0	25 B 1 1 RT 43
72 Worms_Pict	StimA	A	25	0 B 0 0 RT 27
73 CirclePict	StimC	A	0	25 B 0 0 RT 81
74 CirclePict	StimC	A	0	25 A 1 1 RT 25
75 Worms_Pict	StimA	A	25	0 A 1 1 RT 24
76 SticksPict	StimB	B	25	0 A 0 0 RT 54
77 Worms_Pict	StimA	A	25	0 A 1 1 RT 32
78 Green_Pict	StimD	B	0	25 A 0 0 RT 31
79 Green_Pict	StimD	B	0	25 B 1 1 RT 43
80 SticksPict	StimB	B	25	0 B 1 1 RT 62
81 SticksPict	StimB	B	25	0 B 1 1 RT 33
82 Worms_Pict	StimA	A	25	0 B 0 0 RT 51
83 Worms_Pict	StimA	B	25	0 B 1 0 RT 38
84 CirclePict	StimC	A	0	25 B 0 0 RT 70
85 SticksPict	StimB	B	25	0 A 0 0 RT 20
86 Green_Pict	StimD	B	0	25 A 0 0 RT 37
87 CirclePict	StimC	A	0	25 B 0 0 RT 25
88 SticksPict	StimB	B	25	0 B 1 1 RT 84
89 Green_Pict	StimD	B	0	25 B 1 1 RT 90
90 CirclePict	StimC	B	0	25 B 1 0 RT 51
91 Green_Pict	StimD	B	0	25 A 0 0 RT 404
92 Green_Pict	StimD	B	0	25 B 1 1 RT 29
93 Green_Pict	StimD	A	0	25 B 0 1 RT 34
94 Green_Pict	StimD	B	0	25 A 0 0 RT 43
95 CirclePict	StimC	A	0	25 B 0 0 RT 21
96 SticksPict	StimB	A	25	0 A 1 0 RT 17
97 CirclePict	StimC	B	0	25 A 0 1 RT 25
98 Green_Pict	StimD	B	0	25 A 0 0 RT 19
99 CirclePict	StimC	A	0	25 B 0 0 RT 19
100 Worms_Pict	StimA	A	25	0 B 0 0 RT 20
101 Worms_Pict	StimA	A	25	0 B 0 0 RT 32
102 SticksPict	StimB	B	25	0 B 1 1 RT 27
103 Green_Pict	StimD	A	0	25 B 0 1 RT 20
104 Worms_Pict	StimA	A	25	0 B 0 0 RT 25
105 Worms_Pict	StimA	A	25	0 B 0 0 RT 35
106 Worms_Pict	StimA	B	25	0 A 0 1 RT 65
107 Worms_Pict	StimA	A	25	0 A 1 1 RT 39
108 CirclePict	StimC	A	0	25 B 0 0 RT 81
109 SticksPict	StimB	A	25	0 A 1 0 RT 46
110 CirclePict	StimC	A	0	25 A 1 1 RT 66
111 Green_Pict	StimD	B	0	25 A 0 0 RT 46
112 CirclePict	StimC	A	0	25 B 0 0 RT 32
113 SticksPict	StimB	B	25	0 B 1 1 RT 26
114 SticksPict	StimB	B	25	0 B 1 1 RT 24
115 CirclePict	StimC	A	0	25 B 0 0 RT 43
116 SticksPict	StimB	B	25	0 A 0 0 RT 35
117 SticksPict	StimB	B	25	0 A 0 0 RT 36
118 Worms_Pict	StimA	A	25	0 A 1 1 RT 54
119 Green_Pict	StimD	B	0	25 B 1 1 RT 61
120 Worms_Pict	StimA	A	25	0 B 0 0 RT 46
121 Worms_Pict	StimA	A	25	0 B 0 0 RT 43
122 Worms_Pict	StimA	B	25	0 B 1 0 RT 37
123 Worms_Pict	StimA	A	25	0 B 0 0 RT 46
124 Green_Pict	StimD	B	0	25 B 1 1 RT 37
125 Green_Pict	StimD	B	0	25 B 1 1 RT 21
126 Green_Pict	StimD	B	0	25 B 1 1 RT 35
127 Green_Pict	StimD	A	0	25 B 0 1 RT 27
128 Green_Pict	StimD	A	0	25 B 0 1 RT 33
129 CirclePict	StimC	B	0	25 A 0 1 RT 37
130 CirclePict	StimC	A	0	25 A 1 1 RT 33
131 CirclePict	StimC	B	0	25 A 0 1 RT 36
132 Worms_Pict	StimA	A	25	0 B 0 0 RT 20
133 SticksPict	StimB	B	25	0 B 1 1 RT 25
134 CirclePict	StimC	A	0	25 B 0 0 RT 38
135 Green_Pict	StimD	B	0	25 A 0 0 RT 16
136 CirclePict	StimC	A	0	25 A 1 1 RT 22
137 Worms_Pict	StimA	B	25	0 A 0 1 RT 21
138 Worms_Pict	StimA	A	25	0 A 1 1 RT 28
139 CirclePict	StimC	A	0	25 A 1 1 RT 25
140 CirclePict	StimC	A	0	25 B 0 0 RT 18
141 SticksPict	StimB	B	25	0 B 1 1 RT 35
142 SticksPict	StimB	B	25	0 B 1 1 RT 50
143 Green_Pict	StimD	B	0	25 B 1 1 RT 45
144 CirclePict	StimC	A	0	25 B 0 0 RT 38
145 SticksPict	StimB	B	25	0 B 1 1 RT 13
146 CirclePict	StimC	A	0	25 B 0 0 RT 26
147 Worms_Pict	StimA	A	25	0 B 0 0 RT 26
148 Green_Pict	StimD	B	0	25 B 1 1 RT 32
149 SticksPict	StimB	B	25	0 B 1 1 RT 23
150 SticksPict	StimB	B	25	0 B 1 1 RT 38
151 Worms_Pict	StimA	A	25	0 A 1 1 RT 57
152 CirclePict	StimC	A	0	25 A 1 1 RT 98
153 Worms_Pict	StimA	A	25	0 A 1 1 RT 9
154 Green_Pict	StimD	B	0	25 A 0 0 RT 32
155 SticksPict	StimB	A	25	0 A 1 0 RT 27
156 Green_Pict	StimD	B	0	25 A 0 0 RT 28
157 Worms_Pict	StimA	A	25	0 A 1 1 RT 28
158 SticksPict	StimB	B	25	0 A 0 0 RT 28
159 SticksPict	StimB	A	25	0 A 1 0 RT 31
160 SticksPict	StimB	B	25	0 A 0 0 RT 33
