# Supplementary material for: The Role of Informative and Ambiguous Feedback in Avoidance Behavior: Empirical and Computational Findings
Source: PLoS One. 2015 Dec 2;10(12):e0144083. doi: 10.1371/journal.pone.0144083 (PMC4668119; doi:10.1371/journal.pone.0144083)
Supplement: S2 File — Information contained in the file header describes how to use and run the program. (ZIP) [file pone.0144083.s002.zip › Moustafa2015_data/Moustafa2015_Feedback/056.doc]

1 Worms_Pict	StimB	B	25	0 A 0 0 RT 424
2 SticksPict	StimA	B	25	0 B 1 0 RT 157
3 Worms_Pict	StimB	B	25	0 B 1 1 RT 73
4 Worms_Pict	StimB	A	25	0 B 0 1 RT 60
5 CirclePict	StimD	B	0	25 A 0 0 RT 164
6 SticksPict	StimA	A	25	0 B 0 0 RT 100
7 CirclePict	StimD	B	0	25 B 1 1 RT 96
8 Worms_Pict	StimB	B	25	0 A 0 0 RT 83
9 Green_Pict	StimC	A	0	25 A 1 1 RT 214
10 SticksPict	StimA	A	25	0 B 0 0 RT 70
11 Worms_Pict	StimB	B	25	0 B 1 1 RT 105
12 Worms_Pict	StimB	B	25	0 A 0 0 RT 93
13 Green_Pict	StimC	A	0	25 B 0 0 RT 75
14 Green_Pict	StimC	A	0	25 A 1 1 RT 78
15 CirclePict	StimD	A	0	25 B 0 1 RT 76
16 CirclePict	StimD	A	0	25 A 1 0 RT 41
17 SticksPict	StimA	A	25	0 B 0 0 RT 135
18 Green_Pict	StimC	B	0	25 A 0 1 RT 69
19 Worms_Pict	StimB	A	25	0 B 0 1 RT 104
20 Worms_Pict	StimB	B	25	0 A 0 0 RT 79
21 CirclePict	StimD	B	0	25 A 0 0 RT 253
22 Green_Pict	StimC	A	0	25 B 0 0 RT 94
23 Green_Pict	StimC	A	0	25 A 1 1 RT 59
24 Worms_Pict	StimB	B	25	0 A 0 0 RT 65
25 CirclePict	StimD	B	0	25 A 0 0 RT 73
26 SticksPict	StimA	A	25	0 B 0 0 RT 63
27 SticksPict	StimA	A	25	0 B 0 0 RT 106
28 Green_Pict	StimC	A	0	25 B 0 0 RT 58
29 Green_Pict	StimC	A	0	25 B 0 0 RT 213
30 Green_Pict	StimC	B	0	25 A 0 1 RT 43
31 SticksPict	StimA	B	25	0 B 1 0 RT 335
32 CirclePict	StimD	B	0	25 B 1 1 RT 274
33 CirclePict	StimD	B	0	25 B 1 1 RT 51
34 Green_Pict	StimC	A	0	25 B 0 0 RT 100
35 CirclePict	StimD	B	0	25 B 1 1 RT 99
36 Worms_Pict	StimB	B	25	0 B 1 1 RT 99
37 CirclePict	StimD	B	0	25 B 1 1 RT 80
38 SticksPict	StimA	A	25	0 B 0 0 RT 45
39 SticksPict	StimA	A	25	0 B 0 0 RT 22
40 SticksPict	StimA	A	25	0 B 0 0 RT 161
41 SticksPict	StimA	A	25	0 B 0 0 RT 27
42 SticksPict	StimA	A	25	0 B 0 0 RT 86
43 Green_Pict	StimC	A	0	25 B 0 0 RT 52
44 CirclePict	StimD	B	0	25 B 1 1 RT 37
45 Green_Pict	StimC	A	0	25 B 0 0 RT 82
46 SticksPict	StimA	A	25	0 B 0 0 RT 70
47 SticksPict	StimA	A	25	0 B 0 0 RT 23
48 Worms_Pict	StimB	A	25	0 B 0 1 RT 46
49 SticksPict	StimA	A	25	0 B 0 0 RT 35
50 Green_Pict	StimC	A	0	25 A 1 1 RT 30
51 Worms_Pict	StimB	B	25	0 B 1 1 RT 47
52 CirclePict	StimD	B	0	25 B 1 1 RT 69
53 Worms_Pict	StimB	B	25	0 B 1 1 RT 48
54 Green_Pict	StimC	A	0	25 A 1 1 RT 79
55 Green_Pict	StimC	A	0	25 A 1 1 RT 28
56 Green_Pict	StimC	B	0	25 A 0 1 RT 36
57 SticksPict	StimA	B	25	0 B 1 0 RT 47
58 Worms_Pict	StimB	A	25	0 B 0 1 RT 41
59 Green_Pict	StimC	A	0	25 A 1 1 RT 116
60 Worms_Pict	StimB	B	25	0 B 1 1 RT 52
61 CirclePict	StimD	B	0	25 B 1 1 RT 52
62 Worms_Pict	StimB	B	25	0 B 1 1 RT 31
63 Green_Pict	StimC	B	0	25 A 0 1 RT 86
64 Worms_Pict	StimB	B	25	0 B 1 1 RT 34
65 CirclePict	StimD	B	0	25 B 1 1 RT 32
66 Worms_Pict	StimB	B	25	0 B 1 1 RT 30
67 SticksPict	StimA	A	25	0 B 0 0 RT 38
68 SticksPict	StimA	A	25	0 B 0 0 RT 20
69 SticksPict	StimA	B	25	0 B 1 0 RT 22
70 CirclePict	StimD	B	0	25 B 1 1 RT 35
71 CirclePict	StimD	B	0	25 B 1 1 RT 27
72 CirclePict	StimD	B	0	25 B 1 1 RT 27
73 Worms_Pict	StimB	B	25	0 B 1 1 RT 32
74 CirclePict	StimD	B	0	25 B 1 1 RT 92
75 Green_Pict	StimC	A	0	25 B 0 0 RT 89
76 Worms_Pict	StimB	B	25	0 B 1 1 RT 32
77 Green_Pict	StimC	A	0	25 A 1 1 RT 61
78 CirclePict	StimD	A	0	25 B 0 1 RT 44
79 SticksPict	StimA	A	25	0 B 0 0 RT 39
80 CirclePict	StimD	A	0	25 A 1 0 RT 46
81 CirclePict	StimD	B	0	25 A 0 0 RT 36
82 CirclePict	StimD	B	0	25 B 1 1 RT 38
83 Green_Pict	StimC	A	0	25 A 1 1 RT 53
84 SticksPict	StimA	B	25	0 B 1 0 RT 41
85 SticksPict	StimA	A	25	0 B 0 0 RT 28
86 Green_Pict	StimC	A	0	25 A 1 1 RT 55
87 SticksPict	StimA	A	25	0 B 0 0 RT 44
88 Worms_Pict	StimB	B	25	0 B 1 1 RT 46
89 SticksPict	StimA	A	25	0 B 0 0 RT 40
90 Green_Pict	StimC	A	0	25 A 1 1 RT 95
91 CirclePict	StimD	B	0	25 B 1 1 RT 44
92 Green_Pict	StimC	A	0	25 A 1 1 RT 53
93 SticksPict	StimA	B	25	0 B 1 0 RT 31
94 CirclePict	StimD	B	0	25 B 1 1 RT 30
95 Green_Pict	StimC	A	0	25 B 0 0 RT 67
96 Worms_Pict	StimB	B	25	0 B 1 1 RT 26
97 SticksPict	StimA	A	25	0 B 0 0 RT 33
98 SticksPict	StimA	A	25	0 A 1 1 RT 35
99 CirclePict	StimD	B	0	25 B 1 1 RT 37
100 Green_Pict	StimC	A	0	25 B 0 0 RT 64
101 Worms_Pict	StimB	B	25	0 B 1 1 RT 31
102 SticksPict	StimA	A	25	0 A 1 1 RT 37
103 CirclePict	StimD	A	0	25 B 0 1 RT 43
104 Worms_Pict	StimB	A	25	0 B 0 1 RT 22
105 Worms_Pict	StimB	B	25	0 B 1 1 RT 28
106 Worms_Pict	StimB	B	25	0 B 1 1 RT 26
107 CirclePict	StimD	B	0	25 A 0 0 RT 99
108 Worms_Pict	StimB	B	25	0 B 1 1 RT 32
109 Green_Pict	StimC	A	0	25 B 0 0 RT 57
110 CirclePict	StimD	B	0	25 B 1 1 RT 53
111 SticksPict	StimA	A	25	0 B 0 0 RT 29
112 Worms_Pict	StimB	B	25	0 B 1 1 RT 32
113 SticksPict	StimA	A	25	0 B 0 0 RT 33
114 CirclePict	StimD	B	0	25 B 1 1 RT 32
115 Worms_Pict	StimB	B	25	0 B 1 1 RT 45
116 CirclePict	StimD	A	0	25 A 1 0 RT 40
117 Green_Pict	StimC	A	0	25 A 1 1 RT 70
118 Worms_Pict	StimB	A	25	0 B 0 1 RT 32
119 Green_Pict	StimC	B	0	25 A 0 1 RT 40
120 Green_Pict	StimC	B	0	25 B 1 0 RT 38
121 Worms_Pict	StimB	B	25	0 B 1 1 RT 24
122 Green_Pict	StimC	A	0	25 A 1 1 RT 53
123 CirclePict	StimD	B	0	25 A 0 0 RT 82
124 SticksPict	StimA	A	25	0 A 1 1 RT 79
125 CirclePict	StimD	B	0	25 B 1 1 RT 69
126 Worms_Pict	StimB	B	25	0 B 1 1 RT 29
127 CirclePict	StimD	B	0	25 B 1 1 RT 44
128 Green_Pict	StimC	A	0	25 A 1 1 RT 52
129 Worms_Pict	StimB	B	25	0 B 1 1 RT 35
130 CirclePict	StimD	A	0	25 B 0 1 RT 23
131 SticksPict	StimA	A	25	0 B 0 0 RT 32
132 SticksPict	StimA	B	25	0 B 1 0 RT 53
133 Green_Pict	StimC	A	0	25 A 1 1 RT 53
134 Worms_Pict	StimB	B	25	0 B 1 1 RT 30
135 CirclePict	StimD	A	0	25 B 0 1 RT 25
136 CirclePict	StimD	B	0	25 A 0 0 RT 36
137 Green_Pict	StimC	B	0	25 A 0 1 RT 38
138 Green_Pict	StimC	A	0	25 B 0 0 RT 30
139 Green_Pict	StimC	A	0	25 A 1 1 RT 42
140 Worms_Pict	StimB	A	25	0 B 0 1 RT 24
141 CirclePict	StimD	B	0	25 A 0 0 RT 56
142 CirclePict	StimD	B	0	25 B 1 1 RT 32
143 SticksPict	StimA	A	25	0 B 0 0 RT 37
144 CirclePict	StimD	B	0	25 B 1 1 RT 34
145 Green_Pict	StimC	A	0	25 B 0 0 RT 42
146 Worms_Pict	StimB	B	25	0 B 1 1 RT 27
147 Worms_Pict	StimB	B	25	0 B 1 1 RT 23
148 Green_Pict	StimC	B	0	25 A 0 1 RT 45
149 SticksPict	StimA	A	25	0 B 0 0 RT 27
150 SticksPict	StimA	B	25	0 B 1 0 RT 22
151 Worms_Pict	StimB	A	25	0 B 0 1 RT 26
152 SticksPict	StimA	A	25	0 B 0 0 RT 30
153 Green_Pict	StimC	A	0	25 B 0 0 RT 29
154 SticksPict	StimA	A	25	0 B 0 0 RT 55
155 SticksPict	StimA	A	25	0 B 0 0 RT 24
156 CirclePict	StimD	B	0	25 B 1 1 RT 55
157 Worms_Pict	StimB	B	25	0 B 1 1 RT 25
158 Worms_Pict	StimB	B	25	0 B 1 1 RT 23
159 SticksPict	StimA	A	25	0 B 0 0 RT 25
160 Green_Pict	StimC	A	0	25 B 0 0 RT 21
