# Supplementary material for: The Role of Informative and Ambiguous Feedback in Avoidance Behavior: Empirical and Computational Findings
Source: PLoS One. 2015 Dec 2;10(12):e0144083. doi: 10.1371/journal.pone.0144083 (PMC4668119; doi:10.1371/journal.pone.0144083)
Supplement: S2 File — Information contained in the file header describes how to use and run the program. (ZIP) [file pone.0144083.s002.zip › Moustafa2015_data/Moustafa2015_Feedback/057.doc]

1 SticksPict	StimD	A	0	25 B 0 1 RT 105
2 CirclePict	StimC	A	0	25 A 1 1 RT 93
3 Worms_Pict	StimB	B	25	0 B 1 1 RT 185
4 SticksPict	StimD	B	0	25 s RT 98
5 SticksPict	StimD	B	0	25 A 0 0 RT 208
6 SticksPict	StimD	B	0	25 A 0 0 RT 91
7 Worms_Pict	StimB	B	25	0 B 1 1 RT 78
8 Green_Pict	StimA	A	25	0 B 0 0 RT 163
9 Worms_Pict	StimB	B	25	0 s RT 136
10 Worms_Pict	StimB	B	25	0 A 0 0 RT 175
11 SticksPict	StimD	B	0	25 A 0 0 RT 158
12 CirclePict	StimC	A	0	25 A 1 1 RT 118
13 SticksPict	StimD	A	0	25 s RT 99
14 Worms_Pict	StimB	B	25	0 B 1 1 RT 87
15 Green_Pict	StimA	B	25	0 s RT 139
16 CirclePict	StimC	A	0	25 A 1 1 RT 117
17 CirclePict	StimC	A	0	25 A 1 1 RT 106
18 Green_Pict	StimA	A	25	0 B 0 0 RT 159
19 Green_Pict	StimA	A	25	0 B 0 0 RT 53
20 CirclePict	StimC	A	0	25 A 1 1 RT 47
21 CirclePict	StimC	B	0	25 A 0 1 RT 43
22 Green_Pict	StimA	A	25	0 B 0 0 RT 97
23 Green_Pict	StimA	B	25	0 B 1 0 RT 46
24 CirclePict	StimC	B	0	25 A 0 1 RT 107
25 SticksPict	StimD	B	0	25 s RT 91
26 SticksPict	StimD	B	0	25 s RT 131
27 Green_Pict	StimA	A	25	0 A 1 1 RT 115
28 SticksPict	StimD	B	0	25 s RT 172
29 Worms_Pict	StimB	B	25	0 A 0 0 RT 72
30 Worms_Pict	StimB	A	25	0 A 1 0 RT 137
31 Green_Pict	StimA	A	25	0 A 1 1 RT 125
32 Green_Pict	StimA	A	25	0 A 1 1 RT 23
33 CirclePict	StimC	A	0	25 A 1 1 RT 61
34 Worms_Pict	StimB	A	25	0 A 1 0 RT 21
35 Worms_Pict	StimB	B	25	0 A 0 0 RT 22
36 Worms_Pict	StimB	B	25	0 A 0 0 RT 53
37 CirclePict	StimC	A	0	25 A 1 1 RT 59
38 Green_Pict	StimA	A	25	0 A 1 1 RT 28
39 SticksPict	StimD	B	0	25 B 1 1 RT 60
40 CirclePict	StimC	A	0	25 A 1 1 RT 48
41 Worms_Pict	StimB	B	25	0 B 1 1 RT 26
42 Green_Pict	StimA	A	25	0 A 1 1 RT 24
43 Green_Pict	StimA	A	25	0 B 0 0 RT 23
44 Worms_Pict	StimB	B	25	0 A 0 0 RT 44
45 Worms_Pict	StimB	B	25	0 B 1 1 RT 27
46 Green_Pict	StimA	A	25	0 A 1 1 RT 23
47 CirclePict	StimC	A	0	25 B 0 0 RT 17
48 SticksPict	StimD	A	0	25 B 0 1 RT 79
49 Worms_Pict	StimB	B	25	0 A 0 0 RT 127
50 Worms_Pict	StimB	B	25	0 A 0 0 RT 72
51 SticksPict	StimD	B	0	25 B 1 1 RT 91
52 SticksPict	StimD	B	0	25 B 1 1 RT 50
53 Green_Pict	StimA	A	25	0 A 1 1 RT 85
54 SticksPict	StimD	B	0	25 B 1 1 RT 52
55 Worms_Pict	StimB	A	25	0 A 1 0 RT 46
56 SticksPict	StimD	B	0	25 B 1 1 RT 29
57 CirclePict	StimC	A	0	25 A 1 1 RT 43
58 CirclePict	StimC	B	0	25 A 0 1 RT 25
59 Worms_Pict	StimB	B	25	0 A 0 0 RT 114
60 SticksPict	StimD	B	0	25 B 1 1 RT 105
61 Green_Pict	StimA	B	25	0 A 0 1 RT 51
62 Worms_Pict	StimB	B	25	0 A 0 0 RT 57
63 CirclePict	StimC	A	0	25 A 1 1 RT 55
64 SticksPict	StimD	B	0	25 A 0 0 RT 40
65 SticksPict	StimD	B	0	25 B 1 1 RT 62
66 CirclePict	StimC	A	0	25 A 1 1 RT 48
67 CirclePict	StimC	A	0	25 A 1 1 RT 24
68 Worms_Pict	StimB	B	25	0 A 0 0 RT 95
69 CirclePict	StimC	A	0	25 A 1 1 RT 49
70 CirclePict	StimC	A	0	25 A 1 1 RT 42
71 Green_Pict	StimA	A	25	0 A 1 1 RT 41
72 Green_Pict	StimA	A	25	0 A 1 1 RT 26
73 CirclePict	StimC	B	0	25 A 0 1 RT 38
74 Green_Pict	StimA	A	25	0 A 1 1 RT 53
75 CirclePict	StimC	A	0	25 A 1 1 RT 28
76 SticksPict	StimD	A	0	25 B 0 1 RT 50
77 SticksPict	StimD	B	0	25 A 0 0 RT 31
78 Green_Pict	StimA	B	25	0 A 0 1 RT 63
79 Worms_Pict	StimB	A	25	0 A 1 0 RT 25
80 Green_Pict	StimA	A	25	0 A 1 1 RT 37
81 SticksPict	StimD	B	0	25 B 1 1 RT 41
82 Green_Pict	StimA	A	25	0 A 1 1 RT 44
83 Worms_Pict	StimB	A	25	0 A 1 0 RT 67
84 SticksPict	StimD	B	0	25 B 1 1 RT 55
85 Worms_Pict	StimB	B	25	0 A 0 0 RT 49
86 CirclePict	StimC	A	0	25 A 1 1 RT 48
87 CirclePict	StimC	A	0	25 A 1 1 RT 36
88 CirclePict	StimC	B	0	25 A 0 1 RT 36
89 Worms_Pict	StimB	B	25	0 A 0 0 RT 87
90 Green_Pict	StimA	B	25	0 A 0 1 RT 70
91 Green_Pict	StimA	A	25	0 A 1 1 RT 48
92 Green_Pict	StimA	A	25	0 A 1 1 RT 29
93 Green_Pict	StimA	A	25	0 A 1 1 RT 25
94 CirclePict	StimC	A	0	25 A 1 1 RT 24
95 Green_Pict	StimA	A	25	0 A 1 1 RT 42
96 SticksPict	StimD	B	0	25 B 1 1 RT 45
97 Green_Pict	StimA	A	25	0 A 1 1 RT 88
98 SticksPict	StimD	B	0	25 B 1 1 RT 61
99 Worms_Pict	StimB	B	25	0 A 0 0 RT 49
100 Worms_Pict	StimB	B	25	0 A 0 0 RT 41
101 CirclePict	StimC	A	0	25 A 1 1 RT 35
102 SticksPict	StimD	B	0	25 A 0 0 RT 30
103 CirclePict	StimC	A	0	25 A 1 1 RT 40
104 Worms_Pict	StimB	A	25	0 A 1 0 RT 47
105 SticksPict	StimD	B	0	25 A 0 0 RT 33
106 Worms_Pict	StimB	B	25	0 A 0 0 RT 39
107 CirclePict	StimC	A	0	25 A 1 1 RT 115
108 SticksPict	StimD	B	0	25 B 1 1 RT 55
109 Worms_Pict	StimB	B	25	0 A 0 0 RT 45
110 Worms_Pict	StimB	B	25	0 A 0 0 RT 38
111 Green_Pict	StimA	A	25	0 A 1 1 RT 41
112 SticksPict	StimD	B	0	25 A 0 0 RT 26
113 Green_Pict	StimA	A	25	0 A 1 1 RT 67
114 CirclePict	StimC	B	0	25 A 0 1 RT 38
115 CirclePict	StimC	A	0	25 B 0 0 RT 72
116 SticksPict	StimD	A	0	25 B 0 1 RT 47
117 Worms_Pict	StimB	B	25	0 A 0 0 RT 69
118 Green_Pict	StimA	B	25	0 A 0 1 RT 107
119 CirclePict	StimC	A	0	25 A 1 1 RT 39
120 SticksPict	StimD	A	0	25 B 0 1 RT 65
121 Worms_Pict	StimB	A	25	0 A 1 0 RT 102
122 CirclePict	StimC	A	0	25 A 1 1 RT 52
123 Green_Pict	StimA	A	25	0 A 1 1 RT 40
124 SticksPict	StimD	B	0	25 B 1 1 RT 44
125 SticksPict	StimD	A	0	25 B 0 1 RT 44
126 Green_Pict	StimA	B	25	0 A 0 1 RT 42
127 SticksPict	StimD	B	0	25 B 1 1 RT 57
128 Worms_Pict	StimB	B	25	0 A 0 0 RT 179
129 Green_Pict	StimA	A	25	0 A 1 1 RT 177
130 CirclePict	StimC	A	0	25 A 1 1 RT 63
131 Worms_Pict	StimB	B	25	0 A 0 0 RT 84
132 SticksPict	StimD	A	0	25 B 0 1 RT 50
133 Green_Pict	StimA	A	25	0 A 1 1 RT 49
134 SticksPict	StimD	B	0	25 B 1 1 RT 60
135 Worms_Pict	StimB	B	25	0 A 0 0 RT 60
136 Green_Pict	StimA	A	25	0 A 1 1 RT 60
137 CirclePict	StimC	A	0	25 A 1 1 RT 38
138 SticksPict	StimD	B	0	25 B 1 1 RT 93
139 Worms_Pict	StimB	A	25	0 A 1 0 RT 61
140 Green_Pict	StimA	A	25	0 A 1 1 RT 59
141 Green_Pict	StimA	B	25	0 A 0 1 RT 70
142 SticksPict	StimD	B	0	25 B 1 1 RT 67
143 SticksPict	StimD	B	0	25 B 1 1 RT 60
144 Green_Pict	StimA	A	25	0 A 1 1 RT 56
145 CirclePict	StimC	A	0	25 A 1 1 RT 85
146 CirclePict	StimC	A	0	25 A 1 1 RT 36
147 CirclePict	StimC	A	0	25 A 1 1 RT 39
148 CirclePict	StimC	B	0	25 A 0 1 RT 28
149 Worms_Pict	StimB	B	25	0 A 0 0 RT 79
150 CirclePict	StimC	A	0	25 A 1 1 RT 54
151 Green_Pict	StimA	A	25	0 A 1 1 RT 58
152 Worms_Pict	StimB	B	25	0 A 0 0 RT 41
153 CirclePict	StimC	A	0	25 A 1 1 RT 30
154 SticksPict	StimD	B	0	25 B 1 1 RT 66
155 Worms_Pict	StimB	B	25	0 A 0 0 RT 58
156 SticksPict	StimD	B	0	25 B 1 1 RT 55
157 CirclePict	StimC	B	0	25 A 0 1 RT 80
158 Worms_Pict	StimB	B	25	0 A 0 0 RT 53
159 Green_Pict	StimA	A	25	0 A 1 1 RT 41
160 Worms_Pict	StimB	B	25	0 A 0 0 RT 38
