# Supplementary material for: The Role of Informative and Ambiguous Feedback in Avoidance Behavior: Empirical and Computational Findings
Source: PLoS One. 2015 Dec 2;10(12):e0144083. doi: 10.1371/journal.pone.0144083 (PMC4668119; doi:10.1371/journal.pone.0144083)
Supplement: S2 File — Information contained in the file header describes how to use and run the program. (ZIP) [file pone.0144083.s002.zip › Moustafa2015_data/Moustafa2015_Feedback/058.doc]

1 Green_Pict	StimA	A	25	0 A 1 1 RT 250
2 Green_Pict	StimA	B	25	0 A 0 1 RT 154
3 SticksPict	StimB	B	25	0 B 1 1 RT 93
4 CirclePict	StimD	A	0	25 A 1 0 RT 71
5 Green_Pict	StimA	A	25	0 A 1 1 RT 74
6 SticksPict	StimB	B	25	0 B 1 1 RT 34
7 SticksPict	StimB	B	25	0 A 0 0 RT 39
8 SticksPict	StimB	B	25	0 A 0 0 RT 86
9 SticksPict	StimB	B	25	0 B 1 1 RT 56
10 CirclePict	StimD	B	0	25 A 0 0 RT 55
11 CirclePict	StimD	B	0	25 B 1 1 RT 69
12 Worms_Pict	StimC	A	0	25 B 0 0 RT 61
13 Worms_Pict	StimC	B	0	25 A 0 1 RT 39
14 Worms_Pict	StimC	B	0	25 A 0 1 RT 25
15 Worms_Pict	StimC	A	0	25 B 0 0 RT 39
16 CirclePict	StimD	B	0	25 s RT 35
17 Green_Pict	StimA	A	25	0 A 1 1 RT 106
18 SticksPict	StimB	B	25	0 B 1 1 RT 67
19 CirclePict	StimD	B	0	25 A 0 0 RT 165
20 Green_Pict	StimA	A	25	0 A 1 1 RT 63
21 Green_Pict	StimA	A	25	0 A 1 1 RT 53
22 Worms_Pict	StimC	A	0	25 B 0 0 RT 72
23 SticksPict	StimB	A	25	0 B 0 1 RT 50
24 Green_Pict	StimA	A	25	0 A 1 1 RT 54
25 Worms_Pict	StimC	A	0	25 s RT 123
26 CirclePict	StimD	B	0	25 A 0 0 RT 73
27 SticksPict	StimB	A	25	0 B 0 1 RT 54
28 Worms_Pict	StimC	A	0	25 s RT 100
29 Green_Pict	StimA	B	25	0 B 1 0 RT 95
30 CirclePict	StimD	B	0	25 B 1 1 RT 145
31 CirclePict	StimD	A	0	25 B 0 1 RT 75
32 CirclePict	StimD	B	0	25 A 0 0 RT 74
33 SticksPict	StimB	B	25	0 B 1 1 RT 55
34 Green_Pict	StimA	A	25	0 s RT 35
35 CirclePict	StimD	B	0	25 A 0 0 RT 102
36 Worms_Pict	StimC	A	0	25 A 1 1 RT 72
37 SticksPict	StimB	B	25	0 B 1 1 RT 67
38 Worms_Pict	StimC	A	0	25 B 0 0 RT 169
39 Green_Pict	StimA	A	25	0 A 1 1 RT 61
40 Worms_Pict	StimC	A	0	25 s RT 155
41 Green_Pict	StimA	A	25	0 s RT 208
42 Worms_Pict	StimC	B	0	25 B 1 0 RT 105
43 CirclePict	StimD	A	0	25 s RT 92
44 CirclePict	StimD	B	0	25 s RT 86
45 CirclePict	StimD	B	0	25 A 0 0 RT 99
46 CirclePict	StimD	B	0	25 A 0 0 RT 62
47 SticksPict	StimB	B	25	0 B 1 1 RT 77
48 Green_Pict	StimA	A	25	0 A 1 1 RT 75
49 Green_Pict	StimA	A	25	0 A 1 1 RT 131
50 Worms_Pict	StimC	A	0	25 s RT 65
51 SticksPict	StimB	B	25	0 B 1 1 RT 113
52 SticksPict	StimB	B	25	0 s RT 87
53 SticksPict	StimB	A	25	0 A 1 0 RT 83
54 Green_Pict	StimA	A	25	0 A 1 1 RT 142
55 CirclePict	StimD	B	0	25 s RT 90
56 CirclePict	StimD	A	0	25 B 0 1 RT 42
57 SticksPict	StimB	B	25	0 B 1 1 RT 49
58 Worms_Pict	StimC	A	0	25 s RT 43
59 SticksPict	StimB	B	25	0 B 1 1 RT 73
60 Worms_Pict	StimC	A	0	25 s RT 158
61 SticksPict	StimB	B	25	0 B 1 1 RT 64
62 Worms_Pict	StimC	A	0	25 s RT 64
63 SticksPict	StimB	B	25	0 B 1 1 RT 68
64 CirclePict	StimD	B	0	25 s RT 91
65 Worms_Pict	StimC	A	0	25 s RT 64
66 CirclePict	StimD	B	0	25 s RT 90
67 Green_Pict	StimA	A	25	0 B 0 0 RT 58
68 Worms_Pict	StimC	A	0	25 s RT 134
69 SticksPict	StimB	A	25	0 B 0 1 RT 49
70 CirclePict	StimD	B	0	25 s RT 67
71 Worms_Pict	StimC	A	0	25 A 1 1 RT 169
72 CirclePict	StimD	B	0	25 s RT 52
73 Worms_Pict	StimC	A	0	25 s RT 97
74 Green_Pict	StimA	A	25	0 B 0 0 RT 59
75 Worms_Pict	StimC	B	0	25 B 1 0 RT 115
76 Green_Pict	StimA	B	25	0 B 1 0 RT 51
77 SticksPict	StimB	B	25	0 B 1 1 RT 52
78 Green_Pict	StimA	A	25	0 B 0 0 RT 118
79 Green_Pict	StimA	B	25	0 B 1 0 RT 51
80 Green_Pict	StimA	A	25	0 s RT 91
81 SticksPict	StimB	B	25	0 B 1 1 RT 86
82 CirclePict	StimD	B	0	25 B 1 1 RT 111
83 CirclePict	StimD	B	0	25 s RT 45
84 Green_Pict	StimA	A	25	0 B 0 0 RT 72
85 CirclePict	StimD	B	0	25 A 0 0 RT 77
86 SticksPict	StimB	A	25	0 B 0 1 RT 56
87 Worms_Pict	StimC	A	0	25 B 0 0 RT 87
88 CirclePict	StimD	B	0	25 s RT 78
89 Green_Pict	StimA	A	25	0 B 0 0 RT 74
90 Worms_Pict	StimC	A	0	25 B 0 0 RT 65
91 SticksPict	StimB	B	25	0 B 1 1 RT 64
92 SticksPict	StimB	B	25	0 B 1 1 RT 87
93 Worms_Pict	StimC	A	0	25 s RT 27
94 Worms_Pict	StimC	A	0	25 s RT 65
95 Green_Pict	StimA	A	25	0 B 0 0 RT 65
96 Worms_Pict	StimC	B	0	25 s RT 69
97 Worms_Pict	StimC	A	0	25 B 0 0 RT 73
98 SticksPict	StimB	B	25	0 B 1 1 RT 57
99 SticksPict	StimB	B	25	0 B 1 1 RT 63
100 Green_Pict	StimA	A	25	0 B 0 0 RT 63
101 Green_Pict	StimA	A	25	0 B 0 0 RT 61
102 CirclePict	StimD	B	0	25 s RT 94
103 Worms_Pict	StimC	A	0	25 s RT 78
104 Green_Pict	StimA	B	25	0 B 1 0 RT 68
105 SticksPict	StimB	B	25	0 B 1 1 RT 57
106 CirclePict	StimD	A	0	25 s RT 134
107 SticksPict	StimB	B	25	0 B 1 1 RT 71
108 Green_Pict	StimA	A	25	0 B 0 0 RT 57
109 Worms_Pict	StimC	A	0	25 A 1 1 RT 76
110 SticksPict	StimB	A	25	0 B 0 1 RT 55
111 Worms_Pict	StimC	B	0	25 s RT 99
112 Green_Pict	StimA	A	25	0 B 0 0 RT 61
113 Green_Pict	StimA	B	25	0 B 1 0 RT 42
114 CirclePict	StimD	B	0	25 A 0 0 RT 67
115 CirclePict	StimD	A	0	25 A 1 0 RT 57
116 SticksPict	StimB	B	25	0 B 1 1 RT 65
117 CirclePict	StimD	B	0	25 s RT 83
118 Worms_Pict	StimC	A	0	25 A 1 1 RT 31
119 CirclePict	StimD	B	0	25 s RT 61
120 Green_Pict	StimA	A	25	0 B 0 0 RT 56
121 Green_Pict	StimA	A	25	0 B 0 0 RT 80
122 CirclePict	StimD	B	0	25 s RT 114
123 SticksPict	StimB	B	25	0 B 1 1 RT 52
124 CirclePict	StimD	B	0	25 A 0 0 RT 82
125 CirclePict	StimD	A	0	25 A 1 0 RT 61
126 Green_Pict	StimA	B	25	0 B 1 0 RT 61
127 SticksPict	StimB	A	25	0 B 0 1 RT 56
128 Worms_Pict	StimC	A	0	25 s RT 88
129 SticksPict	StimB	B	25	0 B 1 1 RT 40
130 Worms_Pict	StimC	A	0	25 s RT 62
131 Green_Pict	StimA	A	25	0 B 0 0 RT 34
132 Worms_Pict	StimC	A	0	25 A 1 1 RT 64
133 Green_Pict	StimA	A	25	0 B 0 0 RT 43
134 Worms_Pict	StimC	A	0	25 s RT 63
135 Green_Pict	StimA	A	25	0 B 0 0 RT 36
136 SticksPict	StimB	B	25	0 B 1 1 RT 37
137 Green_Pict	StimA	A	25	0 B 0 0 RT 49
138 Worms_Pict	StimC	A	0	25 s RT 44
139 SticksPict	StimB	B	25	0 B 1 1 RT 39
140 Green_Pict	StimA	B	25	0 B 1 0 RT 39
141 CirclePict	StimD	B	0	25 s RT 49
142 SticksPict	StimB	A	25	0 B 0 1 RT 41
143 Worms_Pict	StimC	B	0	25 A 0 1 RT 51
144 CirclePict	StimD	B	0	25 A 0 0 RT 45
145 Green_Pict	StimA	A	25	0 B 0 0 RT 39
146 Worms_Pict	StimC	A	0	25 A 1 1 RT 66
147 SticksPict	StimB	B	25	0 B 1 1 RT 37
148 CirclePict	StimD	B	0	25 A 0 0 RT 35
149 Green_Pict	StimA	A	25	0 B 0 0 RT 44
150 Worms_Pict	StimC	A	0	25 s RT 42
151 CirclePict	StimD	B	0	25 s RT 45
152 CirclePict	StimD	A	0	25 s RT 55
153 CirclePict	StimD	B	0	25 B 1 1 RT 60
154 Green_Pict	StimA	A	25	0 B 0 0 RT 40
155 SticksPict	StimB	B	25	0 B 1 1 RT 38
156 SticksPict	StimB	B	25	0 B 1 1 RT 36
157 Worms_Pict	StimC	A	0	25 s RT 79
158 Worms_Pict	StimC	B	0	25 B 1 0 RT 187
159 SticksPict	StimB	B	25	0 B 1 1 RT 45
160 CirclePict	StimD	B	0	25 s RT 110
