# Supplementary material for: The Role of Informative and Ambiguous Feedback in Avoidance Behavior: Empirical and Computational Findings
Source: PLoS One. 2015 Dec 2;10(12):e0144083. doi: 10.1371/journal.pone.0144083 (PMC4668119; doi:10.1371/journal.pone.0144083)
Supplement: S2 File — Information contained in the file header describes how to use and run the program. (ZIP) [file pone.0144083.s002.zip › Moustafa2015_data/Moustafa2015_Feedback/059.doc]

1 SticksPict	StimD	B	0	25 B 1 1 RT 146
2 Worms_Pict	StimC	A	0	25 A 1 1 RT 241
3 CirclePict	StimA	A	25	0 A 1 1 RT 104
4 Worms_Pict	StimC	A	0	25 B 0 0 RT 136
5 Green_Pict	StimB	B	25	0 A 0 0 RT 154
6 SticksPict	StimD	A	0	25 B 0 1 RT 137
7 CirclePict	StimA	B	25	0 A 0 1 RT 100
8 Green_Pict	StimB	B	25	0 A 0 0 RT 139
9 CirclePict	StimA	A	25	0 B 0 0 RT 141
10 Green_Pict	StimB	B	25	0 A 0 0 RT 60
11 SticksPict	StimD	B	0	25 A 0 0 RT 88
12 Worms_Pict	StimC	A	0	25 B 0 0 RT 76
13 SticksPict	StimD	B	0	25 B 1 1 RT 107
14 Green_Pict	StimB	B	25	0 A 0 0 RT 168
15 SticksPict	StimD	B	0	25 B 1 1 RT 56
16 CirclePict	StimA	A	25	0 B 0 0 RT 62
17 CirclePict	StimA	A	25	0 B 0 0 RT 94
18 CirclePict	StimA	A	25	0 A 1 1 RT 28
19 Worms_Pict	StimC	A	0	25 B 0 0 RT 117
20 SticksPict	StimD	B	0	25 B 1 1 RT 110
21 SticksPict	StimD	B	0	25 A 0 0 RT 44
22 Worms_Pict	StimC	A	0	25 B 0 0 RT 165
23 Green_Pict	StimB	A	25	0 A 1 0 RT 78
24 Worms_Pict	StimC	A	0	25 B 0 0 RT 79
25 Green_Pict	StimB	B	25	0 A 0 0 RT 70
26 CirclePict	StimA	A	25	0 A 1 1 RT 69
27 Green_Pict	StimB	B	25	0 A 0 0 RT 70
28 CirclePict	StimA	A	25	0 A 1 1 RT 68
29 Green_Pict	StimB	B	25	0 A 0 0 RT 49
30 CirclePict	StimA	B	25	0 A 0 1 RT 33
31 CirclePict	StimA	A	25	0 A 1 1 RT 30
32 Worms_Pict	StimC	B	0	25 A 0 1 RT 168
33 Worms_Pict	StimC	A	0	25 B 0 0 RT 59
34 Worms_Pict	StimC	B	0	25 s RT 144
35 Worms_Pict	StimC	A	0	25 s RT 45
36 SticksPict	StimD	B	0	25 B 1 1 RT 64
37 SticksPict	StimD	A	0	25 A 1 0 RT 43
38 Green_Pict	StimB	A	25	0 B 0 1 RT 52
39 Green_Pict	StimB	B	25	0 A 0 0 RT 122
40 SticksPict	StimD	B	0	25 A 0 0 RT 62
41 SticksPict	StimD	B	0	25 B 1 1 RT 50
42 Green_Pict	StimB	B	25	0 B 1 1 RT 47
43 CirclePict	StimA	B	25	0 B 1 0 RT 109
44 Worms_Pict	StimC	A	0	25 A 1 1 RT 54
45 CirclePict	StimA	A	25	0 B 0 0 RT 28
46 CirclePict	StimA	A	25	0 B 0 0 RT 27
47 Green_Pict	StimB	B	25	0 A 0 0 RT 48
48 Green_Pict	StimB	A	25	0 A 1 0 RT 38
49 Worms_Pict	StimC	A	0	25 B 0 0 RT 60
50 CirclePict	StimA	A	25	0 A 1 1 RT 19
51 SticksPict	StimD	B	0	25 A 0 0 RT 99
52 SticksPict	StimD	B	0	25 B 1 1 RT 65
53 SticksPict	StimD	A	0	25 A 1 0 RT 43
54 Green_Pict	StimB	A	25	0 B 0 1 RT 56
55 Worms_Pict	StimC	A	0	25 A 1 1 RT 46
56 CirclePict	StimA	A	25	0 A 1 1 RT 31
57 Worms_Pict	StimC	A	0	25 A 1 1 RT 70
58 CirclePict	StimA	B	25	0 A 0 1 RT 25
59 Green_Pict	StimB	B	25	0 B 1 1 RT 34
60 SticksPict	StimD	B	0	25 A 0 0 RT 70
61 Green_Pict	StimB	B	25	0 B 1 1 RT 29
62 Green_Pict	StimB	B	25	0 B 1 1 RT 31
63 Worms_Pict	StimC	A	0	25 B 0 0 RT 44
64 CirclePict	StimA	A	25	0 A 1 1 RT 21
65 Green_Pict	StimB	B	25	0 A 0 0 RT 48
66 SticksPict	StimD	B	0	25 A 0 0 RT 48
67 SticksPict	StimD	B	0	25 B 1 1 RT 26
68 CirclePict	StimA	A	25	0 A 1 1 RT 39
69 CirclePict	StimA	A	25	0 A 1 1 RT 30
70 Worms_Pict	StimC	A	0	25 B 0 0 RT 50
71 SticksPict	StimD	B	0	25 A 0 0 RT 29
72 SticksPict	StimD	B	0	25 B 1 1 RT 31
73 Green_Pict	StimB	B	25	0 B 1 1 RT 42
74 Worms_Pict	StimC	B	0	25 B 1 0 RT 34
75 Green_Pict	StimB	B	25	0 B 1 1 RT 32
76 Worms_Pict	StimC	A	0	25 B 0 0 RT 24
77 CirclePict	StimA	A	25	0 A 1 1 RT 20
78 Worms_Pict	StimC	B	0	25 B 1 0 RT 65
79 SticksPict	StimD	A	0	25 B 0 1 RT 71
80 Worms_Pict	StimC	A	0	25 A 1 1 RT 29
81 CirclePict	StimA	B	25	0 B 1 0 RT 65
82 Green_Pict	StimB	B	25	0 A 0 0 RT 41
83 Worms_Pict	StimC	B	0	25 B 1 0 RT 55
84 Worms_Pict	StimC	A	0	25 B 0 0 RT 36
85 Green_Pict	StimB	B	25	0 A 0 0 RT 28
86 Worms_Pict	StimC	A	0	25 A 1 1 RT 64
87 CirclePict	StimA	A	25	0 A 1 1 RT 41
88 Green_Pict	StimB	A	25	0 A 1 0 RT 56
89 Green_Pict	StimB	B	25	0 B 1 1 RT 70
90 Green_Pict	StimB	A	25	0 A 1 0 RT 37
91 SticksPict	StimD	B	0	25 B 1 1 RT 53
92 SticksPict	StimD	B	0	25 A 0 0 RT 25
93 Worms_Pict	StimC	A	0	25 B 0 0 RT 38
94 CirclePict	StimA	B	25	0 A 0 1 RT 27
95 SticksPict	StimD	A	0	25 A 1 0 RT 60
96 Green_Pict	StimB	B	25	0 A 0 0 RT 34
97 CirclePict	StimA	A	25	0 B 0 0 RT 36
98 Green_Pict	StimB	B	25	0 A 0 0 RT 24
99 CirclePict	StimA	A	25	0 B 0 0 RT 28
100 Worms_Pict	StimC	A	0	25 A 1 1 RT 33
101 Worms_Pict	StimC	A	0	25 A 1 1 RT 29
102 CirclePict	StimA	A	25	0 B 0 0 RT 34
103 SticksPict	StimD	B	0	25 B 1 1 RT 44
104 CirclePict	StimA	A	25	0 A 1 1 RT 30
105 Worms_Pict	StimC	A	0	25 B 0 0 RT 43
106 SticksPict	StimD	B	0	25 A 0 0 RT 24
107 Worms_Pict	StimC	A	0	25 B 0 0 RT 17
108 SticksPict	StimD	A	0	25 B 0 1 RT 53
109 Green_Pict	StimB	B	25	0 A 0 0 RT 19
110 CirclePict	StimA	A	25	0 B 0 0 RT 64
111 CirclePict	StimA	A	25	0 A 1 1 RT 22
112 CirclePict	StimA	A	25	0 A 1 1 RT 27
113 SticksPict	StimD	B	0	25 B 1 1 RT 46
114 SticksPict	StimD	B	0	25 A 0 0 RT 25
115 Worms_Pict	StimC	A	0	25 A 1 1 RT 61
116 Worms_Pict	StimC	B	0	25 A 0 1 RT 80
117 Green_Pict	StimB	B	25	0 B 1 1 RT 27
118 Green_Pict	StimB	B	25	0 B 1 1 RT 26
119 SticksPict	StimD	B	0	25 B 1 1 RT 28
120 SticksPict	StimD	B	0	25 B 1 1 RT 26
121 Green_Pict	StimB	B	25	0 A 0 0 RT 35
122 SticksPict	StimD	B	0	25 B 1 1 RT 46
123 Worms_Pict	StimC	A	0	25 B 0 0 RT 36
124 CirclePict	StimA	A	25	0 A 1 1 RT 24
125 Green_Pict	StimB	B	25	0 A 0 0 RT 38
126 SticksPict	StimD	A	0	25 A 1 0 RT 31
127 Worms_Pict	StimC	A	0	25 B 0 0 RT 23
128 SticksPict	StimD	B	0	25 A 0 0 RT 23
129 SticksPict	StimD	B	0	25 s RT 97
130 Worms_Pict	StimC	A	0	25 s RT 40
131 Worms_Pict	StimC	A	0	25 s RT 25
132 CirclePict	StimA	B	25	0 s RT 78
133 CirclePict	StimA	A	25	0 B 0 0 RT 50
134 SticksPict	StimD	B	0	25 B 1 1 RT 30
135 Green_Pict	StimB	A	25	0 B 0 1 RT 28
136 SticksPict	StimD	B	0	25 B 1 1 RT 38
137 Green_Pict	StimB	B	25	0 A 0 0 RT 38
138 Green_Pict	StimB	B	25	0 A 0 0 RT 25
139 CirclePict	StimA	A	25	0 B 0 0 RT 23
140 CirclePict	StimA	B	25	0 A 0 1 RT 20
141 Green_Pict	StimB	A	25	0 B 0 1 RT 35
142 SticksPict	StimD	B	0	25 A 0 0 RT 20
143 Worms_Pict	StimC	A	0	25 s RT 28
144 CirclePict	StimA	A	25	0 s RT 39
145 SticksPict	StimD	B	0	25 B 1 1 RT 54
146 CirclePict	StimA	A	25	0 s RT 22
147 Worms_Pict	StimC	A	0	25 B 0 0 RT 73
148 Worms_Pict	StimC	B	0	25 s RT 25
149 CirclePict	StimA	A	25	0 A 1 1 RT 72
150 Worms_Pict	StimC	A	0	25 A 1 1 RT 42
151 Worms_Pict	StimC	A	0	25 A 1 1 RT 29
152 Worms_Pict	StimC	B	0	25 B 1 0 RT 38
153 Green_Pict	StimB	B	25	0 A 0 0 RT 49
154 Green_Pict	StimB	B	25	0 B 1 1 RT 28
155 Green_Pict	StimB	B	25	0 B 1 1 RT 29
156 CirclePict	StimA	A	25	0 B 0 0 RT 33
157 Green_Pict	StimB	B	25	0 A 0 0 RT 25
158 SticksPict	StimD	B	0	25 B 1 1 RT 63
159 SticksPict	StimD	A	0	25 B 0 1 RT 38
160 CirclePict	StimA	A	25	0 A 1 1 RT 18
