# Supplementary material for: The Role of Informative and Ambiguous Feedback in Avoidance Behavior: Empirical and Computational Findings
Source: PLoS One. 2015 Dec 2;10(12):e0144083. doi: 10.1371/journal.pone.0144083 (PMC4668119; doi:10.1371/journal.pone.0144083)
Supplement: S2 File — Information contained in the file header describes how to use and run the program. (ZIP) [file pone.0144083.s002.zip › Moustafa2015_data/Moustafa2015_Feedback/060.doc]

1 Worms_Pict	StimC	B	0	25 A 0 1 RT 734
2 CirclePict	StimD	B	0	25 A 0 0 RT 192
3 CirclePict	StimD	B	0	25 B 1 1 RT 86
4 Worms_Pict	StimC	A	0	25 B 0 0 RT 96
5 Green_Pict	StimA	A	25	0 A 1 1 RT 139
6 Green_Pict	StimA	B	25	0 A 0 1 RT 195
7 CirclePict	StimD	A	0	25 A 1 0 RT 110
8 SticksPict	StimB	B	25	0 B 1 1 RT 87
9 CirclePict	StimD	B	0	25 B 1 1 RT 157
10 Green_Pict	StimA	B	25	0 B 1 0 RT 102
11 Worms_Pict	StimC	A	0	25 B 0 0 RT 110
12 Worms_Pict	StimC	A	0	25 A 1 1 RT 73
13 CirclePict	StimD	A	0	25 B 0 1 RT 60
14 Worms_Pict	StimC	A	0	25 A 1 1 RT 54
15 Green_Pict	StimA	A	25	0 B 0 0 RT 80
16 CirclePict	StimD	B	0	25 A 0 0 RT 72
17 CirclePict	StimD	B	0	25 B 1 1 RT 86
18 Green_Pict	StimA	A	25	0 B 0 0 RT 52
19 SticksPict	StimB	B	25	0 B 1 1 RT 112
20 SticksPict	StimB	B	25	0 B 1 1 RT 173
21 SticksPict	StimB	B	25	0 B 1 1 RT 60
22 Green_Pict	StimA	A	25	0 B 0 0 RT 69
23 SticksPict	StimB	B	25	0 B 1 1 RT 54
24 CirclePict	StimD	B	0	25 A 0 0 RT 76
25 SticksPict	StimB	A	25	0 B 0 1 RT 68
26 Green_Pict	StimA	A	25	0 B 0 0 RT 47
27 SticksPict	StimB	A	25	0 B 0 1 RT 109
28 SticksPict	StimB	B	25	0 B 1 1 RT 63
29 Green_Pict	StimA	A	25	0 B 0 0 RT 42
30 SticksPict	StimB	B	25	0 B 1 1 RT 72
31 Green_Pict	StimA	A	25	0 B 0 0 RT 41
32 Worms_Pict	StimC	A	0	25 A 1 1 RT 49
33 Worms_Pict	StimC	B	0	25 A 0 1 RT 46
34 CirclePict	StimD	B	0	25 A 0 0 RT 84
35 Worms_Pict	StimC	A	0	25 B 0 0 RT 50
36 SticksPict	StimB	B	25	0 B 1 1 RT 47
37 CirclePict	StimD	B	0	25 A 0 0 RT 65
38 Worms_Pict	StimC	A	0	25 A 1 1 RT 50
39 Green_Pict	StimA	A	25	0 B 0 0 RT 51
40 Worms_Pict	StimC	A	0	25 A 1 1 RT 59
41 SticksPict	StimB	A	25	0 B 0 1 RT 175
42 CirclePict	StimD	B	0	25 B 1 1 RT 119
43 Green_Pict	StimA	A	25	0 B 0 0 RT 48
44 CirclePict	StimD	B	0	25 B 1 1 RT 150
45 CirclePict	StimD	A	0	25 B 0 1 RT 51
46 CirclePict	StimD	B	0	25 B 1 1 RT 53
47 Worms_Pict	StimC	A	0	25 A 1 1 RT 54
48 SticksPict	StimB	B	25	0 B 1 1 RT 70
49 CirclePict	StimD	B	0	25 A 0 0 RT 118
50 CirclePict	StimD	B	0	25 B 1 1 RT 200
51 Green_Pict	StimA	A	25	0 B 0 0 RT 72
52 Worms_Pict	StimC	B	0	25 A 0 1 RT 48
53 Green_Pict	StimA	A	25	0 B 0 0 RT 75
54 CirclePict	StimD	B	0	25 A 0 0 RT 66
55 Green_Pict	StimA	A	25	0 B 0 0 RT 34
56 Green_Pict	StimA	B	25	0 B 1 0 RT 25
57 SticksPict	StimB	B	25	0 B 1 1 RT 41
58 Worms_Pict	StimC	A	0	25 B 0 0 RT 52
59 Green_Pict	StimA	B	25	0 B 1 0 RT 209
60 SticksPict	StimB	B	25	0 B 1 1 RT 35
61 Worms_Pict	StimC	A	0	25 B 0 0 RT 75
62 Worms_Pict	StimC	A	0	25 B 0 0 RT 38
63 CirclePict	StimD	B	0	25 A 0 0 RT 40
64 SticksPict	StimB	B	25	0 B 1 1 RT 43
65 Worms_Pict	StimC	A	0	25 B 0 0 RT 75
66 Worms_Pict	StimC	A	0	25 B 0 0 RT 128
67 SticksPict	StimB	A	25	0 B 0 1 RT 27
68 SticksPict	StimB	B	25	0 A 0 0 RT 145
69 CirclePict	StimD	B	0	25 B 1 1 RT 94
70 SticksPict	StimB	B	25	0 B 1 1 RT 100
71 Green_Pict	StimA	A	25	0 B 0 0 RT 125
72 Green_Pict	StimA	A	25	0 B 0 0 RT 57
73 Worms_Pict	StimC	B	0	25 A 0 1 RT 65
74 Green_Pict	StimA	A	25	0 B 0 0 RT 124
75 SticksPict	StimB	B	25	0 B 1 1 RT 59
76 Worms_Pict	StimC	A	0	25 B 0 0 RT 94
77 CirclePict	StimD	A	0	25 B 0 1 RT 98
78 Green_Pict	StimA	A	25	0 A 1 1 RT 82
79 Worms_Pict	StimC	A	0	25 A 1 1 RT 84
80 SticksPict	StimB	B	25	0 B 1 1 RT 76
81 SticksPict	StimB	B	25	0 B 1 1 RT 53
82 Worms_Pict	StimC	A	0	25 A 1 1 RT 92
83 Worms_Pict	StimC	A	0	25 A 1 1 RT 101
84 Green_Pict	StimA	B	25	0 B 1 0 RT 60
85 Green_Pict	StimA	A	25	0 B 0 0 RT 68
86 SticksPict	StimB	B	25	0 B 1 1 RT 53
87 CirclePict	StimD	B	0	25 B 1 1 RT 56
88 Green_Pict	StimA	A	25	0 B 0 0 RT 38
89 SticksPict	StimB	B	25	0 B 1 1 RT 60
90 SticksPict	StimB	A	25	0 B 0 1 RT 68
91 CirclePict	StimD	B	0	25 A 0 0 RT 91
92 Green_Pict	StimA	A	25	0 B 0 0 RT 72
93 CirclePict	StimD	A	0	25 B 0 1 RT 130
94 Worms_Pict	StimC	A	0	25 A 1 1 RT 61
95 CirclePict	StimD	B	0	25 A 0 0 RT 33
96 SticksPict	StimB	B	25	0 B 1 1 RT 32
97 SticksPict	StimB	B	25	0 B 1 1 RT 28
98 CirclePict	StimD	B	0	25 B 1 1 RT 31
99 Green_Pict	StimA	A	25	0 B 0 0 RT 39
100 Worms_Pict	StimC	A	0	25 A 1 1 RT 54
101 Green_Pict	StimA	A	25	0 B 0 0 RT 38
102 SticksPict	StimB	B	25	0 B 1 1 RT 37
103 SticksPict	StimB	A	25	0 B 0 1 RT 50
104 Green_Pict	StimA	A	25	0 B 0 0 RT 38
105 CirclePict	StimD	B	0	25 B 1 1 RT 40
106 Green_Pict	StimA	A	25	0 B 0 0 RT 61
107 Worms_Pict	StimC	A	0	25 A 1 1 RT 48
108 Worms_Pict	StimC	A	0	25 A 1 1 RT 68
109 Worms_Pict	StimC	B	0	25 A 0 1 RT 48
110 CirclePict	StimD	B	0	25 B 1 1 RT 21
111 CirclePict	StimD	B	0	25 B 1 1 RT 32
112 Worms_Pict	StimC	A	0	25 B 0 0 RT 294
113 Green_Pict	StimA	A	25	0 B 0 0 RT 376
114 SticksPict	StimB	B	25	0 B 1 1 RT 61
115 SticksPict	StimB	B	25	0 A 0 0 RT 192
116 Worms_Pict	StimC	B	0	25 A 0 1 RT 60
117 Green_Pict	StimA	B	25	0 B 1 0 RT 25
118 Worms_Pict	StimC	A	0	25 B 0 0 RT 77
119 CirclePict	StimD	A	0	25 A 1 0 RT 40
120 CirclePict	StimD	B	0	25 A 0 0 RT 34
121 Worms_Pict	StimC	A	0	25 B 0 0 RT 24
122 Worms_Pict	StimC	A	0	25 A 1 1 RT 15
123 Worms_Pict	StimC	A	0	25 A 1 1 RT 35
124 Worms_Pict	StimC	A	0	25 A 1 1 RT 38
125 Worms_Pict	StimC	A	0	25 B 0 0 RT 62
126 CirclePict	StimD	B	0	25 A 0 0 RT 45
127 SticksPict	StimB	B	25	0 B 1 1 RT 25
128 CirclePict	StimD	B	0	25 B 1 1 RT 103
129 CirclePict	StimD	B	0	25 B 1 1 RT 104
130 Green_Pict	StimA	A	25	0 B 0 0 RT 45
131 Worms_Pict	StimC	B	0	25 B 1 0 RT 17
132 CirclePict	StimD	B	0	25 B 1 1 RT 23
133 Green_Pict	StimA	B	25	0 B 1 0 RT 42
134 CirclePict	StimD	A	0	25 B 0 1 RT 23
135 SticksPict	StimB	A	25	0 A 1 0 RT 40
136 SticksPict	StimB	B	25	0 B 1 1 RT 79
137 CirclePict	StimD	B	0	25 B 1 1 RT 0
138 Green_Pict	StimA	A	25	0 B 0 0 RT 27
139 Green_Pict	StimA	B	25	0 B 1 0 RT 30
140 SticksPict	StimB	A	25	0 B 0 1 RT 17
141 SticksPict	StimB	B	25	0 B 1 1 RT 23
142 Worms_Pict	StimC	A	0	25 B 0 0 RT 17
143 Green_Pict	StimA	A	25	0 B 0 0 RT 22
144 Worms_Pict	StimC	A	0	25 B 0 0 RT 745
145 CirclePict	StimD	B	0	25 B 1 1 RT 87
146 SticksPict	StimB	B	25	0 B 1 1 RT 89
147 SticksPict	StimB	B	25	0 B 1 1 RT 94
148 SticksPict	StimB	B	25	0 B 1 1 RT 38
149 SticksPict	StimB	B	25	0 B 1 1 RT 115
150 Green_Pict	StimA	A	25	0 B 0 0 RT 25
151 Worms_Pict	StimC	B	0	25 B 1 0 RT 24
152 SticksPict	StimB	B	25	0 B 1 1 RT 65
153 CirclePict	StimD	A	0	25 B 0 1 RT 36
154 CirclePict	StimD	B	0	25 A 0 0 RT 24
155 Green_Pict	StimA	A	25	0 A 1 1 RT 38
156 Worms_Pict	StimC	A	0	25 A 1 1 RT 61
157 Green_Pict	StimA	A	25	0 A 1 1 RT 28
158 Green_Pict	StimA	A	25	0 A 1 1 RT 30
159 CirclePict	StimD	B	0	25 A 0 0 RT 59
160 Green_Pict	StimA	A	25	0 B 0 0 RT 24
