# Supplementary material for: The Role of Informative and Ambiguous Feedback in Avoidance Behavior: Empirical and Computational Findings
Source: PLoS One. 2015 Dec 2;10(12):e0144083. doi: 10.1371/journal.pone.0144083 (PMC4668119; doi:10.1371/journal.pone.0144083)
Supplement: S2 File — Information contained in the file header describes how to use and run the program. (ZIP) [file pone.0144083.s002.zip › Moustafa2015_data/Moustafa2015_Feedback/061.doc]

1 Worms_Pict	StimC	A	0	25 A 1 1 RT 108
2 Green_Pict	StimB	B	25	0 B 1 1 RT 91
3 Green_Pict	StimB	B	25	0 B 1 1 RT 117
4 SticksPict	StimA	B	25	0 B 1 0 RT 110
5 SticksPict	StimA	A	25	0 B 0 0 RT 287
6 Worms_Pict	StimC	A	0	25 A 1 1 RT 144
7 SticksPict	StimA	A	25	0 B 0 0 RT 64
8 Green_Pict	StimB	B	25	0 B 1 1 RT 49
9 Green_Pict	StimB	B	25	0 B 1 1 RT 102
10 CirclePict	StimD	B	0	25 A 0 0 RT 64
11 SticksPict	StimA	A	25	0 A 1 1 RT 106
12 CirclePict	StimD	B	0	25 B 1 1 RT 58
13 Worms_Pict	StimC	A	0	25 B 0 0 RT 353
14 CirclePict	StimD	B	0	25 A 0 0 RT 94
15 SticksPict	StimA	B	25	0 A 0 1 RT 96
16 SticksPict	StimA	A	25	0 A 1 1 RT 49
17 Green_Pict	StimB	B	25	0 B 1 1 RT 54
18 SticksPict	StimA	A	25	0 A 1 1 RT 125
19 Worms_Pict	StimC	A	0	25 B 0 0 RT 46
20 CirclePict	StimD	B	0	25 B 1 1 RT 58
21 Worms_Pict	StimC	A	0	25 B 0 0 RT 85
22 CirclePict	StimD	B	0	25 B 1 1 RT 37
23 Green_Pict	StimB	A	25	0 B 0 1 RT 42
24 SticksPict	StimA	A	25	0 A 1 1 RT 133
25 Worms_Pict	StimC	A	0	25 A 1 1 RT 112
26 Worms_Pict	StimC	B	0	25 A 0 1 RT 122
27 SticksPict	StimA	A	25	0 A 1 1 RT 63
28 CirclePict	StimD	B	0	25 A 0 0 RT 231
29 CirclePict	StimD	B	0	25 B 1 1 RT 125
30 Worms_Pict	StimC	A	0	25 B 0 0 RT 47
31 CirclePict	StimD	A	0	25 B 0 1 RT 114
32 Green_Pict	StimB	B	25	0 B 1 1 RT 38
33 Green_Pict	StimB	B	25	0 B 1 1 RT 26
34 CirclePict	StimD	A	0	25 A 1 0 RT 38
35 CirclePict	StimD	B	0	25 A 0 0 RT 31
36 Green_Pict	StimB	A	25	0 A 1 0 RT 11
37 Worms_Pict	StimC	A	0	25 A 1 1 RT 54
38 SticksPict	StimA	A	25	0 B 0 0 RT 144
39 Green_Pict	StimB	B	25	0 B 1 1 RT 44
40 Worms_Pict	StimC	B	0	25 A 0 1 RT 59
41 Worms_Pict	StimC	A	0	25 A 1 1 RT 60
42 CirclePict	StimD	A	0	25 A 1 0 RT 61
43 CirclePict	StimD	B	0	25 B 1 1 RT 43
44 SticksPict	StimA	A	25	0 A 1 1 RT 95
45 Green_Pict	StimB	B	25	0 B 1 1 RT 52
46 Green_Pict	StimB	A	25	0 B 0 1 RT 27
47 CirclePict	StimD	B	0	25 B 1 1 RT 99
48 CirclePict	StimD	B	0	25 B 1 1 RT 134
49 Worms_Pict	StimC	A	0	25 A 1 1 RT 149
50 SticksPict	StimA	B	25	0 A 0 1 RT 118
51 CirclePict	StimD	B	0	25 A 0 0 RT 47
52 CirclePict	StimD	B	0	25 B 1 1 RT 34
53 Worms_Pict	StimC	A	0	25 B 0 0 RT 73
54 Green_Pict	StimB	B	25	0 B 1 1 RT 97
55 CirclePict	StimD	B	0	25 A 0 0 RT 72
56 Green_Pict	StimB	B	25	0 B 1 1 RT 39
57 Green_Pict	StimB	A	25	0 B 0 1 RT 35
58 Worms_Pict	StimC	B	0	25 s RT 73
59 SticksPict	StimA	B	25	0 A 0 1 RT 265
60 SticksPict	StimA	A	25	0 A 1 1 RT 52
61 Green_Pict	StimB	B	25	0 B 1 1 RT 35
62 SticksPict	StimA	A	25	0 A 1 1 RT 46
63 Worms_Pict	StimC	A	0	25 s RT 72
64 SticksPict	StimA	A	25	0 A 1 1 RT 79
65 Green_Pict	StimB	B	25	0 B 1 1 RT 28
66 Green_Pict	StimB	B	25	0 B 1 1 RT 24
67 Green_Pict	StimB	B	25	0 B 1 1 RT 33
68 CirclePict	StimD	B	0	25 A 0 0 RT 71
69 SticksPict	StimA	A	25	0 A 1 1 RT 45
70 Worms_Pict	StimC	A	0	25 s RT 74
71 CirclePict	StimD	B	0	25 B 1 1 RT 103
72 Worms_Pict	StimC	A	0	25 s RT 79
73 SticksPict	StimA	A	25	0 A 1 1 RT 67
74 Worms_Pict	StimC	A	0	25 s RT 69
75 Worms_Pict	StimC	A	0	25 s RT 57
76 CirclePict	StimD	A	0	25 A 1 0 RT 257
77 Worms_Pict	StimC	B	0	25 s RT 86
78 Green_Pict	StimB	B	25	0 B 1 1 RT 47
79 SticksPict	StimA	A	25	0 A 1 1 RT 238
80 SticksPict	StimA	A	25	0 A 1 1 RT 29
81 Worms_Pict	StimC	A	0	25 s RT 71
82 CirclePict	StimD	B	0	25 B 1 1 RT 100
83 CirclePict	StimD	B	0	25 B 1 1 RT 32
84 Worms_Pict	StimC	A	0	25 s RT 65
85 Green_Pict	StimB	B	25	0 B 1 1 RT 27
86 Green_Pict	StimB	B	25	0 B 1 1 RT 20
87 CirclePict	StimD	B	0	25 A 0 0 RT 43
88 CirclePict	StimD	A	0	25 B 0 1 RT 22
89 Green_Pict	StimB	B	25	0 B 1 1 RT 30
90 Worms_Pict	StimC	A	0	25 s RT 68
91 Worms_Pict	StimC	A	0	25 s RT 61
92 CirclePict	StimD	B	0	25 s RT 139
93 SticksPict	StimA	B	25	0 A 0 1 RT 218
94 Green_Pict	StimB	B	25	0 B 1 1 RT 37
95 Green_Pict	StimB	B	25	0 B 1 1 RT 56
96 SticksPict	StimA	A	25	0 A 1 1 RT 26
97 SticksPict	StimA	B	25	0 A 0 1 RT 27
98 Green_Pict	StimB	A	25	0 B 0 1 RT 45
99 Green_Pict	StimB	A	25	0 B 0 1 RT 38
100 Green_Pict	StimB	B	25	0 B 1 1 RT 55
101 SticksPict	StimA	A	25	0 A 1 1 RT 35
102 Worms_Pict	StimC	A	0	25 s RT 68
103 SticksPict	StimA	A	25	0 A 1 1 RT 89
104 Worms_Pict	StimC	A	0	25 s RT 63
105 CirclePict	StimD	B	0	25 A 0 0 RT 113
106 CirclePict	StimD	B	0	25 A 0 0 RT 23
107 Worms_Pict	StimC	B	0	25 s RT 86
108 CirclePict	StimD	A	0	25 B 0 1 RT 87
109 CirclePict	StimD	B	0	25 s RT 22
110 Green_Pict	StimB	B	25	0 B 1 1 RT 78
111 CirclePict	StimD	B	0	25 s RT 81
112 Worms_Pict	StimC	A	0	25 s RT 74
113 SticksPict	StimA	A	25	0 A 1 1 RT 88
114 SticksPict	StimA	A	25	0 A 1 1 RT 176
115 SticksPict	StimA	A	25	0 A 1 1 RT 42
116 Green_Pict	StimB	B	25	0 B 1 1 RT 40
117 SticksPict	StimA	A	25	0 A 1 1 RT 35
118 Worms_Pict	StimC	A	0	25 s RT 65
119 Worms_Pict	StimC	B	0	25 s RT 43
120 SticksPict	StimA	A	25	0 A 1 1 RT 39
121 Green_Pict	StimB	B	25	0 B 1 1 RT 31
122 Worms_Pict	StimC	A	0	25 s RT 61
123 Green_Pict	StimB	A	25	0 B 0 1 RT 63
124 Green_Pict	StimB	A	25	0 B 0 1 RT 19
125 CirclePict	StimD	B	0	25 s RT 73
126 CirclePict	StimD	B	0	25 s RT 21
127 Worms_Pict	StimC	A	0	25 s RT 64
128 Worms_Pict	StimC	A	0	25 s RT 93
129 CirclePict	StimD	A	0	25 s RT 39
130 CirclePict	StimD	B	0	25 s RT 23
131 SticksPict	StimA	A	25	0 A 1 1 RT 62
132 SticksPict	StimA	A	25	0 A 1 1 RT 25
133 Worms_Pict	StimC	B	0	25 s RT 74
134 CirclePict	StimD	A	0	25 s RT 35
135 SticksPict	StimA	B	25	0 A 0 1 RT 67
136 Green_Pict	StimB	B	25	0 B 1 1 RT 32
137 CirclePict	StimD	B	0	25 s RT 65
138 Green_Pict	StimB	B	25	0 B 1 1 RT 82
139 Worms_Pict	StimC	A	0	25 s RT 59
140 SticksPict	StimA	A	25	0 A 1 1 RT 71
141 CirclePict	StimD	B	0	25 s RT 61
142 Worms_Pict	StimC	A	0	25 s RT 34
143 Worms_Pict	StimC	B	0	25 s RT 26
144 Green_Pict	StimB	B	25	0 B 1 1 RT 107
145 Green_Pict	StimB	B	25	0 B 1 1 RT 26
146 SticksPict	StimA	A	25	0 A 1 1 RT 44
147 SticksPict	StimA	A	25	0 A 1 1 RT 39
148 SticksPict	StimA	A	25	0 A 1 1 RT 30
149 Green_Pict	StimB	B	25	0 B 1 1 RT 41
150 Green_Pict	StimB	B	25	0 B 1 1 RT 37
151 SticksPict	StimA	B	25	0 A 0 1 RT 34
152 Worms_Pict	StimC	A	0	25 s RT 105
153 CirclePict	StimD	B	0	25 s RT 75
154 CirclePict	StimD	B	0	25 s RT 24
155 SticksPict	StimA	A	25	0 A 1 1 RT 69
156 CirclePict	StimD	B	0	25 s RT 35
157 SticksPict	StimA	A	25	0 A 1 1 RT 36
158 Worms_Pict	StimC	A	0	25 s RT 42
159 Worms_Pict	StimC	A	0	25 s RT 24
160 Green_Pict	StimB	B	25	0 B 1 1 RT 46
