# Supplementary material for: The Role of Informative and Ambiguous Feedback in Avoidance Behavior: Empirical and Computational Findings
Source: PLoS One. 2015 Dec 2;10(12):e0144083. doi: 10.1371/journal.pone.0144083 (PMC4668119; doi:10.1371/journal.pone.0144083)
Supplement: S2 File — Information contained in the file header describes how to use and run the program. (ZIP) [file pone.0144083.s002.zip › Moustafa2015_data/Moustafa2015_Feedback/062.doc]

1 CirclePict	StimC	A	0	25 A 1 1 RT 92
2 SticksPict	StimD	B	0	25 B 1 1 RT 77
3 Worms_Pict	StimB	B	25	0 A 0 0 RT 108
4 Green_Pict	StimA	A	25	0 B 0 0 RT 53
5 CirclePict	StimC	A	0	25 A 1 1 RT 71
6 CirclePict	StimC	A	0	25 A 1 1 RT 54
7 Worms_Pict	StimB	B	25	0 B 1 1 RT 52
8 CirclePict	StimC	A	0	25 B 0 0 RT 77
9 CirclePict	StimC	A	0	25 A 1 1 RT 37
10 Worms_Pict	StimB	B	25	0 B 1 1 RT 51
11 Green_Pict	StimA	A	25	0 B 0 0 RT 50
12 SticksPict	StimD	B	0	25 A 0 0 RT 82
13 SticksPict	StimD	B	0	25 B 1 1 RT 68
14 CirclePict	StimC	B	0	25 A 0 1 RT 43
15 SticksPict	StimD	B	0	25 B 1 1 RT 54
16 Green_Pict	StimA	B	25	0 B 1 0 RT 49
17 Worms_Pict	StimB	B	25	0 B 1 1 RT 51
18 SticksPict	StimD	A	0	25 B 0 1 RT 91
19 Worms_Pict	StimB	A	25	0 B 0 1 RT 57
20 Green_Pict	StimA	A	25	0 B 0 0 RT 45
21 Green_Pict	StimA	A	25	0 B 0 0 RT 27
22 Worms_Pict	StimB	B	25	0 B 1 1 RT 39
23 CirclePict	StimC	A	0	25 A 1 1 RT 46
24 Worms_Pict	StimB	B	25	0 B 1 1 RT 52
25 SticksPict	StimD	A	0	25 A 1 0 RT 70
26 SticksPict	StimD	B	0	25 A 0 0 RT 33
27 CirclePict	StimC	B	0	25 A 0 1 RT 77
28 SticksPict	StimD	B	0	25 A 0 0 RT 62
29 Worms_Pict	StimB	B	25	0 B 1 1 RT 36
30 Green_Pict	StimA	B	25	0 B 1 0 RT 37
31 Green_Pict	StimA	A	25	0 B 0 0 RT 26
32 Worms_Pict	StimB	B	25	0 B 1 1 RT 47
33 CirclePict	StimC	A	0	25 B 0 0 RT 42
34 Worms_Pict	StimB	A	25	0 B 0 1 RT 49
35 SticksPict	StimD	B	0	25 B 1 1 RT 77
36 CirclePict	StimC	A	0	25 A 1 1 RT 41
37 Green_Pict	StimA	A	25	0 B 0 0 RT 39
38 Green_Pict	StimA	A	25	0 B 0 0 RT 36
39 SticksPict	StimD	B	0	25 B 1 1 RT 62
40 Green_Pict	StimA	A	25	0 B 0 0 RT 44
41 CirclePict	StimC	A	0	25 A 1 1 RT 62
42 Green_Pict	StimA	A	25	0 B 0 0 RT 40
43 SticksPict	StimD	B	0	25 A 0 0 RT 80
44 CirclePict	StimC	B	0	25 B 1 0 RT 25
45 Worms_Pict	StimB	B	25	0 B 1 1 RT 38
46 Green_Pict	StimA	A	25	0 B 0 0 RT 16
47 Worms_Pict	StimB	B	25	0 B 1 1 RT 42
48 CirclePict	StimC	A	0	25 A 1 1 RT 30
49 Worms_Pict	StimB	B	25	0 B 1 1 RT 34
50 Green_Pict	StimA	B	25	0 B 1 0 RT 33
51 CirclePict	StimC	B	0	25 B 1 0 RT 41
52 Green_Pict	StimA	A	25	0 B 0 0 RT 37
53 CirclePict	StimC	A	0	25 B 0 0 RT 48
54 Green_Pict	StimA	B	25	0 B 1 0 RT 32
55 SticksPict	StimD	B	0	25 A 0 0 RT 78
56 Worms_Pict	StimB	B	25	0 B 1 1 RT 28
57 Worms_Pict	StimB	A	25	0 B 0 1 RT 33
58 Worms_Pict	StimB	B	25	0 B 1 1 RT 23
59 SticksPict	StimD	B	0	25 A 0 0 RT 64
60 SticksPict	StimD	B	0	25 B 1 1 RT 34
61 Green_Pict	StimA	A	25	0 B 0 0 RT 38
62 CirclePict	StimC	A	0	25 A 1 1 RT 61
63 SticksPict	StimD	A	0	25 B 0 1 RT 95
64 CirclePict	StimC	A	0	25 A 1 1 RT 43
65 SticksPict	StimD	B	0	25 B 1 1 RT 67
66 CirclePict	StimC	A	0	25 A 1 1 RT 57
67 Green_Pict	StimA	A	25	0 B 0 0 RT 34
68 Green_Pict	StimA	A	25	0 B 0 0 RT 63
69 SticksPict	StimD	B	0	25 A 0 0 RT 41
70 Worms_Pict	StimB	B	25	0 B 1 1 RT 36
71 SticksPict	StimD	B	0	25 B 1 1 RT 84
72 Worms_Pict	StimB	B	25	0 B 1 1 RT 32
73 CirclePict	StimC	A	0	25 A 1 1 RT 38
74 Green_Pict	StimA	A	25	0 B 0 0 RT 28
75 SticksPict	StimD	B	0	25 B 1 1 RT 56
76 SticksPict	StimD	A	0	25 A 1 0 RT 49
77 CirclePict	StimC	A	0	25 B 0 0 RT 37
78 Worms_Pict	StimB	B	25	0 B 1 1 RT 38
79 Worms_Pict	StimB	A	25	0 B 0 1 RT 52
80 Green_Pict	StimA	A	25	0 B 0 0 RT 34
81 Green_Pict	StimA	A	25	0 B 0 0 RT 40
82 Worms_Pict	StimB	B	25	0 B 1 1 RT 36
83 Green_Pict	StimA	A	25	0 B 0 0 RT 34
84 SticksPict	StimD	B	0	25 A 0 0 RT 38
85 Green_Pict	StimA	B	25	0 B 1 0 RT 35
86 CirclePict	StimC	A	0	25 A 1 1 RT 29
87 Worms_Pict	StimB	B	25	0 B 1 1 RT 42
88 CirclePict	StimC	A	0	25 A 1 1 RT 69
89 CirclePict	StimC	A	0	25 B 0 0 RT 48
90 Green_Pict	StimA	A	25	0 B 0 0 RT 41
91 Worms_Pict	StimB	B	25	0 B 1 1 RT 35
92 SticksPict	StimD	B	0	25 A 0 0 RT 36
93 CirclePict	StimC	A	0	25 B 0 0 RT 43
94 Green_Pict	StimA	A	25	0 B 0 0 RT 45
95 Green_Pict	StimA	A	25	0 B 0 0 RT 55
96 CirclePict	StimC	B	0	25 A 0 1 RT 38
97 SticksPict	StimD	A	0	25 A 1 0 RT 40
98 Worms_Pict	StimB	B	25	0 B 1 1 RT 31
99 CirclePict	StimC	A	0	25 A 1 1 RT 82
100 Worms_Pict	StimB	B	25	0 B 1 1 RT 32
101 Green_Pict	StimA	A	25	0 B 0 0 RT 33
102 Worms_Pict	StimB	A	25	0 B 0 1 RT 32
103 Worms_Pict	StimB	A	25	0 B 0 1 RT 37
104 Green_Pict	StimA	B	25	0 B 1 0 RT 36
105 CirclePict	StimC	A	0	25 A 1 1 RT 34
106 SticksPict	StimD	B	0	25 B 1 1 RT 61
107 SticksPict	StimD	B	0	25 A 0 0 RT 57
108 SticksPict	StimD	B	0	25 A 0 0 RT 133
109 Worms_Pict	StimB	B	25	0 B 1 1 RT 33
110 SticksPict	StimD	B	0	25 A 0 0 RT 57
111 Green_Pict	StimA	A	25	0 B 0 0 RT 36
112 SticksPict	StimD	A	0	25 A 1 0 RT 46
113 SticksPict	StimD	B	0	25 B 1 1 RT 35
114 Worms_Pict	StimB	B	25	0 A 0 0 RT 31
115 SticksPict	StimD	B	0	25 B 1 1 RT 33
116 Green_Pict	StimA	A	25	0 B 0 0 RT 42
117 Worms_Pict	StimB	B	25	0 A 0 0 RT 93
118 CirclePict	StimC	A	0	25 B 0 0 RT 71
119 CirclePict	StimC	A	0	25 A 1 1 RT 76
120 CirclePict	StimC	B	0	25 A 0 1 RT 31
121 Green_Pict	StimA	A	25	0 B 0 0 RT 34
122 SticksPict	StimD	A	0	25 A 1 0 RT 43
123 Worms_Pict	StimB	B	25	0 B 1 1 RT 33
124 Green_Pict	StimA	A	25	0 B 0 0 RT 44
125 SticksPict	StimD	B	0	25 A 0 0 RT 36
126 CirclePict	StimC	A	0	25 B 0 0 RT 39
127 Worms_Pict	StimB	A	25	0 A 1 0 RT 43
128 SticksPict	StimD	B	0	25 B 1 1 RT 51
129 CirclePict	StimC	B	0	25 A 0 1 RT 34
130 CirclePict	StimC	A	0	25 B 0 0 RT 33
131 SticksPict	StimD	B	0	25 A 0 0 RT 36
132 SticksPict	StimD	B	0	25 B 1 1 RT 33
133 Worms_Pict	StimB	B	25	0 B 1 1 RT 42
134 Green_Pict	StimA	A	25	0 B 0 0 RT 43
135 Worms_Pict	StimB	B	25	0 A 0 0 RT 32
136 CirclePict	StimC	A	0	25 B 0 0 RT 32
137 Green_Pict	StimA	A	25	0 A 1 1 RT 24
138 Worms_Pict	StimB	B	25	0 B 1 1 RT 36
139 CirclePict	StimC	A	0	25 A 1 1 RT 34
140 Worms_Pict	StimB	A	25	0 B 0 1 RT 29
141 Green_Pict	StimA	A	25	0 B 0 0 RT 37
142 CirclePict	StimC	A	0	25 A 1 1 RT 30
143 Green_Pict	StimA	B	25	0 B 1 0 RT 31
144 Green_Pict	StimA	A	25	0 B 0 0 RT 46
145 SticksPict	StimD	B	0	25 A 0 0 RT 48
146 CirclePict	StimC	A	0	25 A 1 1 RT 39
147 Green_Pict	StimA	A	25	0 B 0 0 RT 27
148 CirclePict	StimC	B	0	25 A 0 1 RT 44
149 SticksPict	StimD	B	0	25 B 1 1 RT 33
150 SticksPict	StimD	B	0	25 A 0 0 RT 32
151 CirclePict	StimC	A	0	25 B 0 0 RT 28
152 Worms_Pict	StimB	B	25	0 B 1 1 RT 43
153 CirclePict	StimC	A	0	25 A 1 1 RT 29
154 SticksPict	StimD	B	0	25 B 1 1 RT 40
155 SticksPict	StimD	A	0	25 B 0 1 RT 32
156 Worms_Pict	StimB	B	25	0 A 0 0 RT 36
157 Green_Pict	StimA	B	25	0 B 1 0 RT 31
158 Worms_Pict	StimB	B	25	0 B 1 1 RT 37
159 Worms_Pict	StimB	B	25	0 s RT 23
160 Green_Pict	StimA	A	25	0 s RT 20
