# Supplementary material for: The Role of Informative and Ambiguous Feedback in Avoidance Behavior: Empirical and Computational Findings
Source: PLoS One. 2015 Dec 2;10(12):e0144083. doi: 10.1371/journal.pone.0144083 (PMC4668119; doi:10.1371/journal.pone.0144083)
Supplement: S2 File — Information contained in the file header describes how to use and run the program. (ZIP) [file pone.0144083.s002.zip › Moustafa2015_data/Moustafa2015_Feedback/063.doc]

1 SticksPict	StimD	B	0	25 A 0 0 RT 329
2 SticksPict	StimD	A	0	25 B 0 1 RT 91
3 Green_Pict	StimB	B	25	0 B 1 1 RT 778
4 Worms_Pict	StimC	A	0	25 A 1 1 RT 242
5 CirclePict	StimA	A	25	0 A 1 1 RT 142
6 Worms_Pict	StimC	A	0	25 B 0 0 RT 810
7 SticksPict	StimD	B	0	25 A 0 0 RT 53
8 Worms_Pict	StimC	A	0	25 A 1 1 RT 87
9 Worms_Pict	StimC	A	0	25 B 0 0 RT 2980
10 Green_Pict	StimB	A	25	0 A 1 0 RT 19
11 Green_Pict	StimB	B	25	0 A 0 0 RT 75
12 Worms_Pict	StimC	A	0	25 A 1 1 RT 49
13 CirclePict	StimA	A	25	0 A 1 1 RT 37
14 Green_Pict	StimB	B	25	0 A 0 0 RT 66
15 Green_Pict	StimB	B	25	0 A 0 0 RT 24
16 SticksPict	StimD	B	0	25 B 1 1 RT 36
17 Worms_Pict	StimC	B	0	25 B 1 0 RT 44
18 Green_Pict	StimB	A	25	0 A 1 0 RT 79
19 SticksPict	StimD	B	0	25 A 0 0 RT 91
20 CirclePict	StimA	A	25	0 B 0 0 RT 93
21 CirclePict	StimA	B	25	0 B 1 0 RT 98
22 SticksPict	StimD	B	0	25 A 0 0 RT 378
23 CirclePict	StimA	A	25	0 B 0 0 RT 110
24 SticksPict	StimD	B	0	25 B 1 1 RT 107
25 Green_Pict	StimB	B	25	0 A 0 0 RT 63
26 CirclePict	StimA	B	25	0 B 1 0 RT 66
27 Green_Pict	StimB	B	25	0 A 0 0 RT 78
28 CirclePict	StimA	A	25	0 B 0 0 RT 98
29 Worms_Pict	StimC	A	0	25 A 1 1 RT 73
30 Green_Pict	StimB	B	25	0 A 0 0 RT 64
31 Worms_Pict	StimC	A	0	25 B 0 0 RT 89
32 Worms_Pict	StimC	A	0	25 A 1 1 RT 66
33 CirclePict	StimA	A	25	0 B 0 0 RT 70
34 CirclePict	StimA	A	25	0 A 1 1 RT 47
35 SticksPict	StimD	A	0	25 A 1 0 RT 81
36 Worms_Pict	StimC	B	0	25 A 0 1 RT 58
37 SticksPict	StimD	B	0	25 B 1 1 RT 34
38 Green_Pict	StimB	B	25	0 A 0 0 RT 75
39 CirclePict	StimA	A	25	0 A 1 1 RT 65
40 SticksPict	StimD	B	0	25 B 1 1 RT 67
41 Green_Pict	StimB	B	25	0 B 1 1 RT 73
42 SticksPict	StimD	B	0	25 B 1 1 RT 61
43 CirclePict	StimA	B	25	0 B 1 0 RT 53
44 SticksPict	StimD	B	0	25 B 1 1 RT 49
45 Green_Pict	StimB	B	25	0 A 0 0 RT 62
46 Green_Pict	StimB	B	25	0 B 1 1 RT 386
47 SticksPict	StimD	B	0	25 A 0 0 RT 207
48 SticksPict	StimD	B	0	25 B 1 1 RT 52
49 SticksPict	StimD	B	0	25 B 1 1 RT 44
50 Worms_Pict	StimC	A	0	25 A 1 1 RT 56
51 Worms_Pict	StimC	A	0	25 B 0 0 RT 67
52 CirclePict	StimA	A	25	0 B 0 0 RT 36
53 Green_Pict	StimB	B	25	0 A 0 0 RT 25
54 SticksPict	StimD	A	0	25 A 1 0 RT 65
55 SticksPict	StimD	A	0	25 B 0 1 RT 35
56 CirclePict	StimA	A	25	0 A 1 1 RT 358
57 Worms_Pict	StimC	A	0	25 A 1 1 RT 57
58 Green_Pict	StimB	A	25	0 B 0 1 RT 95
59 Worms_Pict	StimC	B	0	25 B 1 0 RT 1328
60 CirclePict	StimA	A	25	0 A 1 1 RT 88
61 CirclePict	StimA	A	25	0 A 1 1 RT 30
62 SticksPict	StimD	B	0	25 A 0 0 RT 28
63 SticksPict	StimD	B	0	25 A 0 0 RT 16
64 CirclePict	StimA	A	25	0 A 1 1 RT 16
65 Worms_Pict	StimC	A	0	25 B 0 0 RT 48
66 Worms_Pict	StimC	A	0	25 B 0 0 RT 29
67 Green_Pict	StimB	B	25	0 A 0 0 RT 8
68 Worms_Pict	StimC	A	0	25 B 0 0 RT 18
69 Green_Pict	StimB	B	25	0 A 0 0 RT 13
70 Green_Pict	StimB	A	25	0 A 1 0 RT 24
71 CirclePict	StimA	A	25	0 A 1 1 RT 32
72 Worms_Pict	StimC	B	0	25 A 0 1 RT 59
73 Worms_Pict	StimC	A	0	25 A 1 1 RT 628
74 CirclePict	StimA	A	25	0 A 1 1 RT 388
75 CirclePict	StimA	B	25	0 B 1 0 RT 85
76 CirclePict	StimA	A	25	0 B 0 0 RT 129
77 Worms_Pict	StimC	A	0	25 B 0 0 RT 64
78 Green_Pict	StimB	B	25	0 A 0 0 RT 33
79 SticksPict	StimD	B	0	25 B 1 1 RT 18
80 Green_Pict	StimB	B	25	0 A 0 0 RT 18
81 SticksPict	StimD	B	0	25 A 0 0 RT 65
82 Green_Pict	StimB	B	25	0 A 0 0 RT 26
83 CirclePict	StimA	A	25	0 B 0 0 RT 12
84 CirclePict	StimA	B	25	0 B 1 0 RT 15
85 Green_Pict	StimB	A	25	0 A 1 0 RT 43
86 SticksPict	StimD	B	0	25 A 0 0 RT 21
87 CirclePict	StimA	A	25	0 B 0 0 RT 51
88 CirclePict	StimA	A	25	0 A 1 1 RT 33
89 CirclePict	StimA	B	25	0 A 0 1 RT 70
90 SticksPict	StimD	B	0	25 A 0 0 RT 52
91 Green_Pict	StimB	B	25	0 B 1 1 RT 19
92 SticksPict	StimD	B	0	25 B 1 1 RT 30
93 Green_Pict	StimB	B	25	0 B 1 1 RT 50
94 SticksPict	StimD	A	0	25 A 1 0 RT 18
95 Green_Pict	StimB	B	25	0 A 0 0 RT 25
96 Worms_Pict	StimC	A	0	25 B 0 0 RT 22
97 Green_Pict	StimB	B	25	0 A 0 0 RT 25
98 CirclePict	StimA	A	25	0 A 1 1 RT 48
99 Green_Pict	StimB	A	25	0 B 0 1 RT 545
100 Worms_Pict	StimC	A	0	25 A 1 1 RT 39
101 Worms_Pict	StimC	A	0	25 B 0 0 RT 94
102 SticksPict	StimD	B	0	25 A 0 0 RT 42
103 Worms_Pict	StimC	A	0	25 B 0 0 RT 45
104 CirclePict	StimA	A	25	0 B 0 0 RT 424
105 CirclePict	StimA	A	25	0 A 1 1 RT 168
106 Green_Pict	StimB	B	25	0 A 0 0 RT 109
107 SticksPict	StimD	B	0	25 A 0 0 RT 54
108 CirclePict	StimA	A	25	0 A 1 1 RT 79
109 SticksPict	StimD	A	0	25 A 1 0 RT 73
110 SticksPict	StimD	B	0	25 B 1 1 RT 19
111 Worms_Pict	StimC	B	0	25 B 1 0 RT 75
112 Worms_Pict	StimC	A	0	25 B 0 0 RT 65
113 CirclePict	StimA	A	25	0 A 1 1 RT 50
114 Worms_Pict	StimC	A	0	25 A 1 1 RT 121
115 SticksPict	StimD	B	0	25 A 0 0 RT 16
116 Worms_Pict	StimC	A	0	25 A 1 1 RT 30
117 Worms_Pict	StimC	B	0	25 A 0 1 RT 28
118 Green_Pict	StimB	B	25	0 B 1 1 RT 32
119 Worms_Pict	StimC	A	0	25 B 0 0 RT 37
120 Green_Pict	StimB	B	25	0 A 0 0 RT 18
121 CirclePict	StimA	B	25	0 B 1 0 RT 32
122 Green_Pict	StimB	A	25	0 B 0 1 RT 27
123 Green_Pict	StimB	B	25	0 A 0 0 RT 39
124 Worms_Pict	StimC	A	0	25 A 1 1 RT 275
125 Worms_Pict	StimC	A	0	25 A 1 1 RT 95
126 Green_Pict	StimB	B	25	0 B 1 1 RT 172
127 CirclePict	StimA	A	25	0 A 1 1 RT 51
128 Green_Pict	StimB	A	25	0 A 1 0 RT 124
129 SticksPict	StimD	B	0	25 A 0 0 RT 210
130 Worms_Pict	StimC	A	0	25 A 1 1 RT 137
131 SticksPict	StimD	B	0	25 B 1 1 RT 80
132 SticksPict	StimD	B	0	25 B 1 1 RT 82
133 Green_Pict	StimB	B	25	0 B 1 1 RT 37
134 SticksPict	StimD	B	0	25 A 0 0 RT 32
135 CirclePict	StimA	A	25	0 B 0 0 RT 31
136 SticksPict	StimD	B	0	25 B 1 1 RT 16
137 CirclePict	StimA	A	25	0 A 1 1 RT 12
138 Worms_Pict	StimC	A	0	25 A 1 1 RT 23
139 CirclePict	StimA	A	25	0 B 0 0 RT 17
140 CirclePict	StimA	A	25	0 A 1 1 RT 10
141 CirclePict	StimA	A	25	0 A 1 1 RT 15
142 SticksPict	StimD	B	0	25 B 1 1 RT 11
143 Worms_Pict	StimC	B	0	25 B 1 0 RT 15
144 Green_Pict	StimB	B	25	0 A 0 0 RT 1
145 Worms_Pict	StimC	B	0	25 A 0 1 RT 3
146 SticksPict	StimD	A	0	25 B 0 1 RT 19
147 Green_Pict	StimB	B	25	0 B 1 1 RT 16
148 CirclePict	StimA	B	25	0 B 1 0 RT 19
149 SticksPict	StimD	B	0	25 A 0 0 RT 17
150 CirclePict	StimA	A	25	0 A 1 1 RT 16
151 Worms_Pict	StimC	A	0	25 A 1 1 RT 17
152 Green_Pict	StimB	B	25	0 B 1 1 RT 12
153 SticksPict	StimD	B	0	25 B 1 1 RT 19
154 Worms_Pict	StimC	A	0	25 A 1 1 RT 22
155 Worms_Pict	StimC	A	0	25 B 0 0 RT 19
156 Worms_Pict	StimC	A	0	25 A 1 1 RT 21
157 Green_Pict	StimB	B	25	0 A 0 0 RT 27
158 Green_Pict	StimB	B	25	0 B 1 1 RT 15
159 CirclePict	StimA	A	25	0 B 0 0 RT 17
160 SticksPict	StimD	A	0	25 A 1 0 RT 182
