# Supplementary material for: The Role of Informative and Ambiguous Feedback in Avoidance Behavior: Empirical and Computational Findings
Source: PLoS One. 2015 Dec 2;10(12):e0144083. doi: 10.1371/journal.pone.0144083 (PMC4668119; doi:10.1371/journal.pone.0144083)
Supplement: S2 File — Information contained in the file header describes how to use and run the program. (ZIP) [file pone.0144083.s002.zip › Moustafa2015_data/Moustafa2015_Feedback/064.doc]

1 SticksPict	StimD	B	0	25 A 0 0 RT 203
2 Green_Pict	StimB	B	25	0 A 0 0 RT 152
3 Green_Pict	StimB	A	25	0 A 1 0 RT 338
4 SticksPict	StimD	B	0	25 B 1 1 RT 151
5 CirclePict	StimA	A	25	0 A 1 1 RT 201
6 Green_Pict	StimB	B	25	0 A 0 0 RT 141
7 Worms_Pict	StimC	A	0	25 B 0 0 RT 138
8 CirclePict	StimA	A	25	0 A 1 1 RT 64
9 Worms_Pict	StimC	A	0	25 B 0 0 RT 84
10 Green_Pict	StimB	B	25	0 A 0 0 RT 72
11 Worms_Pict	StimC	A	0	25 A 1 1 RT 80
12 Worms_Pict	StimC	A	0	25 A 1 1 RT 56
13 Green_Pict	StimB	B	25	0 A 0 0 RT 62
14 CirclePict	StimA	A	25	0 A 1 1 RT 75
15 Worms_Pict	StimC	A	0	25 B 0 0 RT 76
16 CirclePict	StimA	B	25	0 A 0 1 RT 0
17 CirclePict	StimA	A	25	0 A 1 1 RT 57
18 CirclePict	StimA	A	25	0 A 1 1 RT 56
19 Green_Pict	StimB	B	25	0 A 0 0 RT 64
20 Green_Pict	StimB	B	25	0 A 0 0 RT 79
21 SticksPict	StimD	B	0	25 B 1 1 RT 80
22 SticksPict	StimD	B	0	25 B 1 1 RT 47
23 CirclePict	StimA	A	25	0 B 0 0 RT 10
24 Green_Pict	StimB	B	25	0 A 0 0 RT 49
25 CirclePict	StimA	A	25	0 A 1 1 RT 62
26 Green_Pict	StimB	B	25	0 A 0 0 RT 57
27 Worms_Pict	StimC	A	0	25 B 0 0 RT 63
28 Worms_Pict	StimC	A	0	25 A 1 1 RT 1
29 Worms_Pict	StimC	B	0	25 A 0 1 RT 59
30 SticksPict	StimD	B	0	25 B 1 1 RT 71
31 SticksPict	StimD	B	0	25 B 1 1 RT 106
32 CirclePict	StimA	B	25	0 B 1 0 RT 2
33 SticksPict	StimD	A	0	25 A 1 0 RT 69
34 SticksPict	StimD	B	0	25 A 0 0 RT 55
35 SticksPict	StimD	B	0	25 A 0 0 RT 235
36 CirclePict	StimA	A	25	0 A 1 1 RT 6
37 SticksPict	StimD	A	0	25 B 0 1 RT 141
38 Green_Pict	StimB	A	25	0 A 1 0 RT 174
39 Worms_Pict	StimC	B	0	25 A 0 1 RT 98
40 Worms_Pict	StimC	A	0	25 B 0 0 RT 86
41 CirclePict	StimA	A	25	0 A 1 1 RT 62
42 SticksPict	StimD	B	0	25 s RT 201
43 Worms_Pict	StimC	A	0	25 A 1 1 RT 160
44 Green_Pict	StimB	A	25	0 A 1 0 RT 115
45 CirclePict	StimA	A	25	0 A 1 1 RT 45
46 CirclePict	StimA	B	25	0 A 0 1 RT 88
47 SticksPict	StimD	B	0	25 B 1 1 RT 53
48 Worms_Pict	StimC	A	0	25 B 0 0 RT 62
49 Green_Pict	StimB	B	25	0 A 0 0 RT 40
50 Worms_Pict	StimC	B	0	25 A 0 1 RT 80
51 CirclePict	StimA	A	25	0 A 1 1 RT 53
52 Worms_Pict	StimC	A	0	25 B 0 0 RT 78
53 Worms_Pict	StimC	A	0	25 A 1 1 RT 79
54 CirclePict	StimA	A	25	0 A 1 1 RT 48
55 Green_Pict	StimB	B	25	0 A 0 0 RT 50
56 SticksPict	StimD	B	0	25 A 0 0 RT 61
57 Worms_Pict	StimC	A	0	25 B 0 0 RT 93
58 Worms_Pict	StimC	B	0	25 B 1 0 RT 80
59 Green_Pict	StimB	B	25	0 A 0 0 RT 45
60 Green_Pict	StimB	B	25	0 A 0 0 RT 46
61 Green_Pict	StimB	B	25	0 A 0 0 RT 45
62 Green_Pict	StimB	B	25	0 A 0 0 RT 40
63 Worms_Pict	StimC	A	0	25 B 0 0 RT 113
64 CirclePict	StimA	A	25	0 A 1 1 RT 45
65 Worms_Pict	StimC	A	0	25 A 1 1 RT 54
66 SticksPict	StimD	B	0	25 A 0 0 RT 68
67 Green_Pict	StimB	B	25	0 A 0 0 RT 51
68 CirclePict	StimA	B	25	0 A 0 1 RT 41
69 Green_Pict	StimB	A	25	0 A 1 0 RT 52
70 CirclePict	StimA	A	25	0 A 1 1 RT 53
71 SticksPict	StimD	B	0	25 B 1 1 RT 45
72 CirclePict	StimA	A	25	0 A 1 1 RT 49
73 Green_Pict	StimB	B	25	0 A 0 0 RT 49
74 SticksPict	StimD	A	0	25 A 1 0 RT 66
75 Worms_Pict	StimC	A	0	25 A 1 1 RT 159
76 SticksPict	StimD	A	0	25 B 0 1 RT 39
77 SticksPict	StimD	B	0	25 A 0 0 RT 70
78 CirclePict	StimA	A	25	0 A 1 1 RT 41
79 SticksPict	StimD	B	0	25 B 1 1 RT 51
80 SticksPict	StimD	B	0	25 B 1 1 RT 56
81 CirclePict	StimA	B	25	0 A 0 1 RT 41
82 SticksPict	StimD	A	0	25 B 0 1 RT 46
83 Green_Pict	StimB	B	25	0 A 0 0 RT 52
84 SticksPict	StimD	B	0	25 A 0 0 RT 58
85 CirclePict	StimA	A	25	0 A 1 1 RT 41
86 CirclePict	StimA	A	25	0 A 1 1 RT 43
87 CirclePict	StimA	A	25	0 A 1 1 RT 30
88 Worms_Pict	StimC	B	0	25 B 1 0 RT 42
89 Worms_Pict	StimC	A	0	25 B 0 0 RT 47
90 Green_Pict	StimB	B	25	0 A 0 0 RT 38
91 Worms_Pict	StimC	A	0	25 A 1 1 RT 55
92 Green_Pict	StimB	B	25	0 A 0 0 RT 38
93 Green_Pict	StimB	B	25	0 A 0 0 RT 111
94 CirclePict	StimA	A	25	0 A 1 1 RT 309
95 CirclePict	StimA	B	25	0 A 0 1 RT 28
96 SticksPict	StimD	A	0	25 A 1 0 RT 31
97 CirclePict	StimA	A	25	0 A 1 1 RT 34
98 Worms_Pict	StimC	A	0	25 s RT 66
99 Green_Pict	StimB	A	25	0 A 1 0 RT 89
100 Worms_Pict	StimC	A	0	25 s RT 57
101 SticksPict	StimD	B	0	25 s RT 59
102 Worms_Pict	StimC	A	0	25 s RT 68
103 Worms_Pict	StimC	B	0	25 s RT 39
104 CirclePict	StimA	A	25	0 A 1 1 RT 36
105 SticksPict	StimD	B	0	25 s RT 45
106 CirclePict	StimA	A	25	0 A 1 1 RT 46
107 Green_Pict	StimB	B	25	0 s RT 59
108 Green_Pict	StimB	A	25	0 B 0 1 RT 41
109 SticksPict	StimD	B	0	25 s RT 49
110 Worms_Pict	StimC	A	0	25 s RT 45
111 Green_Pict	StimB	B	25	0 B 1 1 RT 58
112 SticksPict	StimD	B	0	25 s RT 46
113 SticksPict	StimD	B	0	25 s RT 55
114 SticksPict	StimD	B	0	25 s RT 50
115 SticksPict	StimD	B	0	25 s RT 36
116 Green_Pict	StimB	B	25	0 B 1 1 RT 95
117 Worms_Pict	StimC	A	0	25 s RT 49
118 CirclePict	StimA	A	25	0 A 1 1 RT 58
119 Worms_Pict	StimC	A	0	25 B 0 0 RT 35
120 Green_Pict	StimB	B	25	0 B 1 1 RT 42
121 CirclePict	StimA	B	25	0 A 0 1 RT 33
122 Worms_Pict	StimC	A	0	25 s RT 69
123 CirclePict	StimA	A	25	0 A 1 1 RT 45
124 SticksPict	StimD	A	0	25 s RT 49
125 SticksPict	StimD	B	0	25 s RT 44
126 Green_Pict	StimB	A	25	0 B 0 1 RT 75
127 Green_Pict	StimB	B	25	0 B 1 1 RT 89
128 SticksPict	StimD	B	0	25 s RT 108
129 Green_Pict	StimB	B	25	0 B 1 1 RT 50
130 Worms_Pict	StimC	A	0	25 s RT 81
131 Worms_Pict	StimC	A	0	25 s RT 87
132 Worms_Pict	StimC	A	0	25 s RT 51
133 Worms_Pict	StimC	A	0	25 s RT 38
134 SticksPict	StimD	B	0	25 s RT 43
135 Green_Pict	StimB	B	25	0 B 1 1 RT 59
136 Green_Pict	StimB	A	25	0 B 0 1 RT 48
137 CirclePict	StimA	A	25	0 A 1 1 RT 34
138 CirclePict	StimA	A	25	0 A 1 1 RT 33
139 CirclePict	StimA	A	25	0 A 1 1 RT 37
140 Worms_Pict	StimC	A	0	25 s RT 44
141 CirclePict	StimA	A	25	0 A 1 1 RT 46
142 Green_Pict	StimB	B	25	0 B 1 1 RT 112
143 Green_Pict	StimB	B	25	0 B 1 1 RT 39
144 Worms_Pict	StimC	A	0	25 s RT 37
145 Worms_Pict	StimC	B	0	25 s RT 29
146 Worms_Pict	StimC	B	0	25 s RT 36
147 SticksPict	StimD	A	0	25 s RT 43
148 SticksPict	StimD	B	0	25 s RT 41
149 SticksPict	StimD	B	0	25 s RT 26
150 CirclePict	StimA	A	25	0 A 1 1 RT 29
151 Green_Pict	StimB	B	25	0 B 1 1 RT 47
152 SticksPict	StimD	B	0	25 s RT 37
153 SticksPict	StimD	B	0	25 s RT 31
154 Green_Pict	StimB	B	25	0 B 1 1 RT 49
155 CirclePict	StimA	A	25	0 A 1 1 RT 35
156 CirclePict	StimA	A	25	0 A 1 1 RT 46
157 SticksPict	StimD	B	0	25 s RT 102
158 Green_Pict	StimB	B	25	0 B 1 1 RT 68
159 Worms_Pict	StimC	A	0	25 s RT 29
160 CirclePict	StimA	B	25	0 A 0 1 RT 38
