# Supplementary material for: The Role of Informative and Ambiguous Feedback in Avoidance Behavior: Empirical and Computational Findings
Source: PLoS One. 2015 Dec 2;10(12):e0144083. doi: 10.1371/journal.pone.0144083 (PMC4668119; doi:10.1371/journal.pone.0144083)
Supplement: S2 File — Information contained in the file header describes how to use and run the program. (ZIP) [file pone.0144083.s002.zip › Moustafa2015_data/Moustafa2015_Feedback/065.doc]

1 CirclePict	StimA	A	25	0 A 1 1 RT 581
2 SticksPict	StimC	B	0	25 A 0 1 RT 140
3 CirclePict	StimA	B	25	0 B 1 0 RT 74
4 Worms_Pict	StimD	B	0	25 A 0 0 RT 103
5 Worms_Pict	StimD	B	0	25 A 0 0 RT 101
6 SticksPict	StimC	A	0	25 A 1 1 RT 97
7 Worms_Pict	StimD	B	0	25 B 1 1 RT 122
8 SticksPict	StimC	A	0	25 B 0 0 RT 116
9 SticksPict	StimC	A	0	25 A 1 1 RT 197
10 Worms_Pict	StimD	B	0	25 A 0 0 RT 59
11 Worms_Pict	StimD	B	0	25 A 0 0 RT 106
12 Green_Pict	StimB	A	25	0 A 1 0 RT 88
13 Green_Pict	StimB	B	25	0 A 0 0 RT 25
14 CirclePict	StimA	A	25	0 A 1 1 RT 36
15 CirclePict	StimA	B	25	0 B 1 0 RT 27
16 SticksPict	StimC	A	0	25 A 1 1 RT 64
17 CirclePict	StimA	A	25	0 B 0 0 RT 60
18 SticksPict	StimC	A	0	25 A 1 1 RT 95
19 SticksPict	StimC	A	0	25 A 1 1 RT 77
20 Green_Pict	StimB	B	25	0 B 1 1 RT 85
21 Worms_Pict	StimD	A	0	25 B 0 1 RT 100
22 SticksPict	StimC	B	0	25 B 1 0 RT 112
23 CirclePict	StimA	A	25	0 A 1 1 RT 183
24 CirclePict	StimA	A	25	0 B 0 0 RT 330
25 Worms_Pict	StimD	B	0	25 A 0 0 RT 51
26 Green_Pict	StimB	B	25	0 A 0 0 RT 81
27 Worms_Pict	StimD	B	0	25 B 1 1 RT 58
28 Green_Pict	StimB	B	25	0 B 1 1 RT 76
29 Green_Pict	StimB	B	25	0 B 1 1 RT 19
30 Worms_Pict	StimD	B	0	25 A 0 0 RT 21
31 CirclePict	StimA	A	25	0 B 0 0 RT 25
32 SticksPict	StimC	A	0	25 B 0 0 RT 15
33 Worms_Pict	StimD	A	0	25 A 1 0 RT 79
34 SticksPict	StimC	A	0	25 B 0 0 RT 25
35 Green_Pict	StimB	A	25	0 B 0 1 RT 22
36 CirclePict	StimA	A	25	0 A 1 1 RT 26
37 Green_Pict	StimB	B	25	0 B 1 1 RT 171
38 Green_Pict	StimB	B	25	0 B 1 1 RT 163
39 CirclePict	StimA	A	25	0 A 1 1 RT 110
40 Green_Pict	StimB	B	25	0 A 0 0 RT 101
41 Worms_Pict	StimD	B	0	25 B 1 1 RT 95
42 Worms_Pict	StimD	B	0	25 B 1 1 RT 114
43 Worms_Pict	StimD	B	0	25 A 0 0 RT 50
44 Worms_Pict	StimD	B	0	25 B 1 1 RT 32
45 CirclePict	StimA	B	25	0 B 1 0 RT 63
46 CirclePict	StimA	A	25	0 A 1 1 RT 260
47 SticksPict	StimC	A	0	25 s RT 1665
48 SticksPict	StimC	A	0	25 A 1 1 RT 156
49 SticksPict	StimC	A	0	25 A 1 1 RT 52
50 CirclePict	StimA	A	25	0 B 0 0 RT 104
51 CirclePict	StimA	A	25	0 B 0 0 RT 311
52 Green_Pict	StimB	B	25	0 B 1 1 RT 155
53 Green_Pict	StimB	B	25	0 B 1 1 RT 52
54 Green_Pict	StimB	B	25	0 B 1 1 RT 52
55 Worms_Pict	StimD	B	0	25 A 0 0 RT 103
56 Worms_Pict	StimD	B	0	25 B 1 1 RT 52
57 Green_Pict	StimB	A	25	0 B 0 1 RT 155
58 Worms_Pict	StimD	B	0	25 B 1 1 RT 155
59 SticksPict	StimC	A	0	25 A 1 1 RT 51
60 SticksPict	StimC	B	0	25 A 0 1 RT 103
61 Worms_Pict	StimD	A	0	25 B 0 1 RT 0
62 Green_Pict	StimB	B	25	0 B 1 1 RT 104
63 CirclePict	StimA	A	25	0 B 0 0 RT 52
64 CirclePict	StimA	A	25	0 B 0 0 RT 52
65 Green_Pict	StimB	A	25	0 B 0 1 RT 51
66 CirclePict	StimA	A	25	0 A 1 1 RT 52
67 Worms_Pict	StimD	A	0	25 A 1 0 RT 259
68 SticksPict	StimC	A	0	25 B 0 0 RT 156
69 Green_Pict	StimB	B	25	0 B 1 1 RT 415
70 SticksPict	StimC	B	0	25 B 1 0 RT 103
71 Green_Pict	StimB	B	25	0 B 1 1 RT 103
72 Green_Pict	StimB	B	25	0 B 1 1 RT 0
73 SticksPict	StimC	A	0	25 A 1 1 RT 624
74 Green_Pict	StimB	B	25	0 B 1 1 RT 103
75 CirclePict	StimA	B	25	0 A 0 1 RT 103
76 SticksPict	StimC	A	0	25 A 1 1 RT 155
77 SticksPict	StimC	A	0	25 A 1 1 RT 52
78 CirclePict	StimA	A	25	0 A 1 1 RT 103
79 CirclePict	StimA	A	25	0 B 0 0 RT 0
80 Worms_Pict	StimD	B	0	25 B 1 1 RT 207
81 Worms_Pict	StimD	B	0	25 B 1 1 RT 0
82 Green_Pict	StimB	B	25	0 B 1 1 RT 103
83 Worms_Pict	StimD	B	0	25 B 1 1 RT 104
84 SticksPict	StimC	B	0	25 A 0 1 RT 52
85 Green_Pict	StimB	B	25	0 B 1 1 RT 52
86 CirclePict	StimA	A	25	0 A 1 1 RT 103
87 Worms_Pict	StimD	B	0	25 B 1 1 RT 52
88 SticksPict	StimC	B	0	25 A 0 1 RT 155
89 Worms_Pict	StimD	B	0	25 B 1 1 RT 207
90 CirclePict	StimA	A	25	0 A 1 1 RT 52
91 CirclePict	StimA	A	25	0 A 1 1 RT 103
92 Green_Pict	StimB	B	25	0 B 1 1 RT 104
93 Worms_Pict	StimD	A	0	25 A 1 0 RT 104
94 Green_Pict	StimB	A	25	0 B 0 1 RT 51
95 Green_Pict	StimB	B	25	0 B 1 1 RT 51
96 Worms_Pict	StimD	A	0	25 A 1 0 RT 363
97 Green_Pict	StimB	B	25	0 B 1 1 RT 156
98 CirclePict	StimA	B	25	0 A 0 1 RT 468
99 Worms_Pict	StimD	B	0	25 A 0 0 RT 571
100 CirclePict	StimA	A	25	0 A 1 1 RT 259
101 CirclePict	StimA	A	25	0 A 1 1 RT 103
102 SticksPict	StimC	A	0	25 B 0 0 RT 155
103 CirclePict	StimA	B	25	0 A 0 1 RT 103
104 CirclePict	StimA	A	25	0 A 1 1 RT 52
105 SticksPict	StimC	A	0	25 A 1 1 RT 416
106 Green_Pict	StimB	B	25	0 B 1 1 RT 103
107 SticksPict	StimC	A	0	25 A 1 1 RT 207
108 SticksPict	StimC	A	0	25 A 1 1 RT 259
109 SticksPict	StimC	A	0	25 A 1 1 RT 52
110 CirclePict	StimA	A	25	0 A 1 1 RT 103
111 SticksPict	StimC	A	0	25 A 1 1 RT 207
112 Worms_Pict	StimD	B	0	25 A 0 0 RT 207
113 Green_Pict	StimB	A	25	0 B 0 1 RT 52
114 Worms_Pict	StimD	B	0	25 B 1 1 RT 155
115 Green_Pict	StimB	B	25	0 B 1 1 RT 51
116 SticksPict	StimC	A	0	25 A 1 1 RT 52
117 Worms_Pict	StimD	B	0	25 B 1 1 RT 52
118 CirclePict	StimA	A	25	0 A 1 1 RT 52
119 Green_Pict	StimB	B	25	0 B 1 1 RT 0
120 SticksPict	StimC	A	0	25 A 1 1 RT 572
121 Worms_Pict	StimD	B	0	25 B 1 1 RT 104
122 Worms_Pict	StimD	B	0	25 B 1 1 RT 156
123 CirclePict	StimA	A	25	0 A 1 1 RT 51
124 SticksPict	StimC	A	0	25 A 1 1 RT 103
125 SticksPict	StimC	B	0	25 A 0 1 RT 103
126 Green_Pict	StimB	A	25	0 B 0 1 RT 51
127 CirclePict	StimA	A	25	0 A 1 1 RT 51
128 Worms_Pict	StimD	B	0	25 B 1 1 RT 52
129 Worms_Pict	StimD	B	0	25 B 1 1 RT 155
130 CirclePict	StimA	A	25	0 A 1 1 RT 52
131 Green_Pict	StimB	B	25	0 B 1 1 RT 103
132 CirclePict	StimA	B	25	0 A 0 1 RT 51
133 CirclePict	StimA	A	25	0 A 1 1 RT 52
134 Worms_Pict	StimD	A	0	25 B 0 1 RT 103
135 Green_Pict	StimB	B	25	0 B 1 1 RT 0
136 SticksPict	StimC	B	0	25 A 0 1 RT 52
137 CirclePict	StimA	B	25	0 A 0 1 RT 52
138 SticksPict	StimC	A	0	25 B 0 0 RT 52
139 Worms_Pict	StimD	A	0	25 A 1 0 RT 52
140 CirclePict	StimA	A	25	0 A 1 1 RT 104
141 Green_Pict	StimB	A	25	0 B 0 1 RT 51
142 SticksPict	StimC	A	0	25 B 0 0 RT 52
143 Green_Pict	StimB	B	25	0 B 1 1 RT 104
144 Green_Pict	StimB	B	25	0 B 1 1 RT 52
145 Green_Pict	StimB	B	25	0 B 1 1 RT 51
146 CirclePict	StimA	A	25	0 A 1 1 RT 155
147 Green_Pict	StimB	B	25	0 B 1 1 RT 52
148 CirclePict	StimA	A	25	0 A 1 1 RT 0
149 Worms_Pict	StimD	B	0	25 B 1 1 RT 155
150 Worms_Pict	StimD	B	0	25 B 1 1 RT 103
151 Green_Pict	StimB	B	25	0 B 1 1 RT 52
152 SticksPict	StimC	A	0	25 A 1 1 RT 260
153 SticksPict	StimC	A	0	25 A 1 1 RT 103
154 SticksPict	StimC	A	0	25 A 1 1 RT 52
155 Worms_Pict	StimD	B	0	25 B 1 1 RT 104
156 Green_Pict	StimB	B	25	0 B 1 1 RT 52
157 CirclePict	StimA	A	25	0 A 1 1 RT 103
158 SticksPict	StimC	A	0	25 A 1 1 RT 52
159 Worms_Pict	StimD	B	0	25 B 1 1 RT 104
160 SticksPict	StimC	A	0	25 A 1 1 RT 104
