# Supplementary material for: The Role of Informative and Ambiguous Feedback in Avoidance Behavior: Empirical and Computational Findings
Source: PLoS One. 2015 Dec 2;10(12):e0144083. doi: 10.1371/journal.pone.0144083 (PMC4668119; doi:10.1371/journal.pone.0144083)
Supplement: S2 File — Information contained in the file header describes how to use and run the program. (ZIP) [file pone.0144083.s002.zip › Moustafa2015_data/Moustafa2015_Feedback/066.doc]

1 Worms_Pict	StimD	B	0	25 A 0 0 RT 392
2 CirclePict	StimB	A	25	0 B 0 1 RT 559
3 Green_Pict	StimA	A	25	0 B 0 0 RT 482
4 Worms_Pict	StimD	A	0	25 B 0 1 RT 104
5 CirclePict	StimB	B	25	0 B 1 1 RT 188
6 CirclePict	StimB	B	25	0 B 1 1 RT 125
7 Worms_Pict	StimD	A	0	25 A 1 0 RT 250
8 Green_Pict	StimA	A	25	0 B 0 0 RT 90
9 Green_Pict	StimA	A	25	0 B 0 0 RT 111
10 Worms_Pict	StimD	B	0	25 A 0 0 RT 169
11 SticksPict	StimC	A	0	25 A 1 1 RT 285
12 CirclePict	StimB	B	25	0 B 1 1 RT 249
13 SticksPict	StimC	A	0	25 A 1 1 RT 77
14 CirclePict	StimB	B	25	0 B 1 1 RT 90
15 CirclePict	StimB	B	25	0 B 1 1 RT 98
16 Worms_Pict	StimD	B	0	25 A 0 0 RT 70
17 SticksPict	StimC	A	0	25 A 1 1 RT 59
18 SticksPict	StimC	A	0	25 A 1 1 RT 53
19 Worms_Pict	StimD	B	0	25 B 1 1 RT 149
20 Green_Pict	StimA	A	25	0 B 0 0 RT 96
21 CirclePict	StimB	B	25	0 B 1 1 RT 68
22 SticksPict	StimC	B	0	25 A 0 1 RT 80
23 CirclePict	StimB	B	25	0 B 1 1 RT 72
24 Green_Pict	StimA	A	25	0 B 0 0 RT 78
25 Green_Pict	StimA	B	25	0 B 1 0 RT 37
26 SticksPict	StimC	B	0	25 B 1 0 RT 81
27 Worms_Pict	StimD	B	0	25 B 1 1 RT 77
28 SticksPict	StimC	A	0	25 B 0 0 RT 65
29 Worms_Pict	StimD	B	0	25 B 1 1 RT 78
30 Worms_Pict	StimD	B	0	25 B 1 1 RT 45
31 Worms_Pict	StimD	B	0	25 B 1 1 RT 739
32 Green_Pict	StimA	A	25	0 B 0 0 RT 40
33 SticksPict	StimC	A	0	25 B 0 0 RT 53
34 Green_Pict	StimA	A	25	0 B 0 0 RT 61
35 SticksPict	StimC	A	0	25 A 1 1 RT 117
36 CirclePict	StimB	B	25	0 B 1 1 RT 62
37 Green_Pict	StimA	A	25	0 B 0 0 RT 54
38 CirclePict	StimB	A	25	0 B 0 1 RT 43
39 Green_Pict	StimA	B	25	0 B 1 0 RT 39
40 SticksPict	StimC	A	0	25 A 1 1 RT 89
41 Worms_Pict	StimD	B	0	25 A 0 0 RT 37
42 Green_Pict	StimA	A	25	0 B 0 0 RT 40
43 CirclePict	StimB	A	25	0 B 0 1 RT 62
44 SticksPict	StimC	A	0	25 B 0 0 RT 37
45 SticksPict	StimC	A	0	25 A 1 1 RT 76
46 Green_Pict	StimA	A	25	0 B 0 0 RT 65
47 CirclePict	StimB	B	25	0 B 1 1 RT 53
48 CirclePict	StimB	B	25	0 B 1 1 RT 39
49 Worms_Pict	StimD	B	0	25 A 0 0 RT 50
50 Worms_Pict	StimD	A	0	25 B 0 1 RT 94
51 CirclePict	StimB	A	25	0 B 0 1 RT 56
52 Green_Pict	StimA	A	25	0 B 0 0 RT 60
53 Worms_Pict	StimD	B	0	25 A 0 0 RT 129
54 Green_Pict	StimA	B	25	0 B 1 0 RT 55
55 SticksPict	StimC	B	0	25 A 0 1 RT 164
56 SticksPict	StimC	B	0	25 B 1 0 RT 72
57 CirclePict	StimB	B	25	0 B 1 1 RT 228
58 CirclePict	StimB	B	25	0 B 1 1 RT 41
59 CirclePict	StimB	B	25	0 B 1 1 RT 72
60 Green_Pict	StimA	A	25	0 B 0 0 RT 47
61 Green_Pict	StimA	B	25	0 B 1 0 RT 42
62 CirclePict	StimB	B	25	0 B 1 1 RT 42
63 SticksPict	StimC	A	0	25 B 0 0 RT 99
64 SticksPict	StimC	A	0	25 B 0 0 RT 107
65 SticksPict	StimC	A	0	25 A 1 1 RT 44
66 Green_Pict	StimA	A	25	0 B 0 0 RT 49
67 Green_Pict	StimA	A	25	0 B 0 0 RT 41
68 Worms_Pict	StimD	B	0	25 A 0 0 RT 56
69 CirclePict	StimB	B	25	0 B 1 1 RT 42
70 SticksPict	StimC	A	0	25 A 1 1 RT 51
71 Worms_Pict	StimD	B	0	25 A 0 0 RT 57
72 SticksPict	StimC	A	0	25 A 1 1 RT 50
73 Green_Pict	StimA	A	25	0 B 0 0 RT 39
74 CirclePict	StimB	B	25	0 B 1 1 RT 40
75 Worms_Pict	StimD	B	0	25 B 1 1 RT 156
76 Worms_Pict	StimD	A	0	25 B 0 1 RT 40
77 Worms_Pict	StimD	B	0	25 B 1 1 RT 122
78 Worms_Pict	StimD	B	0	25 B 1 1 RT 54
79 Green_Pict	StimA	A	25	0 B 0 0 RT 37
80 SticksPict	StimC	A	0	25 B 0 0 RT 122
81 CirclePict	StimB	A	25	0 B 0 1 RT 69
82 SticksPict	StimC	B	0	25 A 0 1 RT 44
83 Green_Pict	StimA	A	25	0 B 0 0 RT 40
84 Worms_Pict	StimD	B	0	25 A 0 0 RT 194
85 CirclePict	StimB	B	25	0 B 1 1 RT 35
86 Green_Pict	StimA	A	25	0 B 0 0 RT 35
87 Worms_Pict	StimD	B	0	25 A 0 0 RT 236
88 SticksPict	StimC	A	0	25 A 1 1 RT 191
89 Worms_Pict	StimD	B	0	25 B 1 1 RT 48
90 SticksPict	StimC	A	0	25 A 1 1 RT 54
91 CirclePict	StimB	B	25	0 B 1 1 RT 46
92 CirclePict	StimB	B	25	0 B 1 1 RT 34
93 Worms_Pict	StimD	B	0	25 A 0 0 RT 92
94 SticksPict	StimC	A	0	25 A 1 1 RT 91
95 SticksPict	StimC	A	0	25 A 1 1 RT 45
96 CirclePict	StimB	B	25	0 B 1 1 RT 42
97 Worms_Pict	StimD	B	0	25 A 0 0 RT 136
98 CirclePict	StimB	B	25	0 B 1 1 RT 38
99 CirclePict	StimB	B	25	0 B 1 1 RT 40
100 SticksPict	StimC	A	0	25 A 1 1 RT 240
101 SticksPict	StimC	B	0	25 A 0 1 RT 37
102 Green_Pict	StimA	B	25	0 B 1 0 RT 47
103 SticksPict	StimC	A	0	25 B 0 0 RT 58
104 CirclePict	StimB	A	25	0 B 0 1 RT 53
105 SticksPict	StimC	A	0	25 B 0 0 RT 94
106 Worms_Pict	StimD	B	0	25 B 1 1 RT 64
107 Green_Pict	StimA	B	25	0 B 1 0 RT 34
108 Worms_Pict	StimD	B	0	25 B 1 1 RT 38
109 Worms_Pict	StimD	A	0	25 B 0 1 RT 33
110 CirclePict	StimB	B	25	0 B 1 1 RT 30
111 Worms_Pict	StimD	B	0	25 B 1 1 RT 52
112 Green_Pict	StimA	A	25	0 B 0 0 RT 30
113 Green_Pict	StimA	A	25	0 B 0 0 RT 128
114 CirclePict	StimB	B	25	0 B 1 1 RT 39
115 Green_Pict	StimA	A	25	0 B 0 0 RT 50
116 Green_Pict	StimA	A	25	0 B 0 0 RT 30
117 Worms_Pict	StimD	A	0	25 s RT 1228
118 Green_Pict	StimA	A	25	0 B 0 0 RT 191
119 SticksPict	StimC	A	0	25 s RT 133
120 Green_Pict	StimA	A	25	0 B 0 0 RT 102
121 Green_Pict	StimA	A	25	0 B 0 0 RT 332
122 Worms_Pict	StimD	B	0	25 B 1 1 RT 118
123 SticksPict	StimC	A	0	25 B 0 0 RT 30
124 Worms_Pict	StimD	A	0	25 B 0 1 RT 92
125 CirclePict	StimB	B	25	0 B 1 1 RT 31
126 Green_Pict	StimA	A	25	0 B 0 0 RT 36
127 Worms_Pict	StimD	B	0	25 A 0 0 RT 53
128 SticksPict	StimC	A	0	25 A 1 1 RT 56
129 CirclePict	StimB	B	25	0 B 1 1 RT 49
130 SticksPict	StimC	B	0	25 A 0 1 RT 175
131 SticksPict	StimC	A	0	25 B 0 0 RT 117
132 CirclePict	StimB	A	25	0 B 0 1 RT 52
133 Green_Pict	StimA	A	25	0 B 0 0 RT 41
134 Worms_Pict	StimD	A	0	25 s RT 190
135 Green_Pict	StimA	A	25	0 B 0 0 RT 96
136 SticksPict	StimC	A	0	25 B 0 0 RT 131
137 Worms_Pict	StimD	B	0	25 s RT 235
138 SticksPict	StimC	A	0	25 A 1 1 RT 99
139 Green_Pict	StimA	A	25	0 B 0 0 RT 39
140 SticksPict	StimC	A	0	25 B 0 0 RT 57
141 Worms_Pict	StimD	B	0	25 s RT 284
142 CirclePict	StimB	B	25	0 B 1 1 RT 83
143 Worms_Pict	StimD	B	0	25 s RT 288
144 SticksPict	StimC	A	0	25 s RT 137
145 Green_Pict	StimA	A	25	0 B 0 0 RT 112
146 CirclePict	StimB	B	25	0 B 1 1 RT 225
147 CirclePict	StimB	B	25	0 B 1 1 RT 32
148 CirclePict	StimB	B	25	0 B 1 1 RT 104
149 Green_Pict	StimA	B	25	0 B 1 0 RT 60
150 CirclePict	StimB	B	25	0 B 1 1 RT 40
151 Worms_Pict	StimD	B	0	25 s RT 194
152 SticksPict	StimC	A	0	25 A 1 1 RT 221
153 CirclePict	StimB	A	25	0 B 0 1 RT 53
154 Green_Pict	StimA	A	25	0 B 0 0 RT 44
155 SticksPict	StimC	B	0	25 A 0 1 RT 272
156 Green_Pict	StimA	B	25	0 B 1 0 RT 42
157 Worms_Pict	StimD	B	0	25 s RT 116
158 Green_Pict	StimA	A	25	0 B 0 0 RT 37
159 CirclePict	StimB	B	25	0 B 1 1 RT 145
160 Worms_Pict	StimD	B	0	25 A 0 0 RT 55
