# Supplementary material for: The Role of Informative and Ambiguous Feedback in Avoidance Behavior: Empirical and Computational Findings
Source: PLoS One. 2015 Dec 2;10(12):e0144083. doi: 10.1371/journal.pone.0144083 (PMC4668119; doi:10.1371/journal.pone.0144083)
Supplement: S2 File — Information contained in the file header describes how to use and run the program. (ZIP) [file pone.0144083.s002.zip › Moustafa2015_data/Moustafa2015_Feedback/067.doc]

1 CirclePict	StimB	B	25	0 B 1 1 RT 313
2 Worms_Pict	StimA	A	25	0 B 0 0 RT 670
3 SticksPict	StimD	B	0	25 A 0 0 RT 632
4 Worms_Pict	StimA	B	25	0 B 1 0 RT 193
5 SticksPict	StimD	B	0	25 B 1 1 RT 245
6 Worms_Pict	StimA	B	25	0 B 1 0 RT 317
7 SticksPict	StimD	B	0	25 B 1 1 RT 234
8 Green_Pict	StimC	A	0	25 B 0 0 RT 307
9 CirclePict	StimB	B	25	0 B 1 1 RT 254
10 Worms_Pict	StimA	A	25	0 B 0 0 RT 118
11 Green_Pict	StimC	A	0	25 A 1 1 RT 92
12 SticksPict	StimD	B	0	25 B 1 1 RT 92
13 Green_Pict	StimC	A	0	25 A 1 1 RT 69
14 Worms_Pict	StimA	A	25	0 B 0 0 RT 197
15 Green_Pict	StimC	A	0	25 A 1 1 RT 75
16 SticksPict	StimD	B	0	25 B 1 1 RT 157
17 CirclePict	StimB	A	25	0 B 0 1 RT 147
18 Worms_Pict	StimA	A	25	0 B 0 0 RT 348
19 SticksPict	StimD	A	0	25 B 0 1 RT 87
20 CirclePict	StimB	A	25	0 B 0 1 RT 195
21 CirclePict	StimB	B	25	0 B 1 1 RT 149
22 Green_Pict	StimC	B	0	25 B 1 0 RT 107
23 Worms_Pict	StimA	A	25	0 B 0 0 RT 144
24 CirclePict	StimB	B	25	0 B 1 1 RT 153
25 SticksPict	StimD	A	0	25 A 1 0 RT 195
26 Green_Pict	StimC	A	0	25 A 1 1 RT 142
27 Green_Pict	StimC	B	0	25 A 0 1 RT 112
28 CirclePict	StimB	B	25	0 B 1 1 RT 88
29 CirclePict	StimB	B	25	0 B 1 1 RT 71
30 Green_Pict	StimC	A	0	25 B 0 0 RT 95
31 Green_Pict	StimC	A	0	25 B 0 0 RT 148
32 CirclePict	StimB	B	25	0 A 0 0 RT 109
33 Worms_Pict	StimA	A	25	0 B 0 0 RT 89
34 CirclePict	StimB	B	25	0 B 1 1 RT 86
35 SticksPict	StimD	B	0	25 B 1 1 RT 85
36 SticksPict	StimD	B	0	25 B 1 1 RT 122
37 Green_Pict	StimC	A	0	25 B 0 0 RT 137
38 Worms_Pict	StimA	A	25	0 B 0 0 RT 90
39 SticksPict	StimD	B	0	25 B 1 1 RT 195
40 Worms_Pict	StimA	A	25	0 B 0 0 RT 70
41 CirclePict	StimB	B	25	0 B 1 1 RT 75
42 SticksPict	StimD	B	0	25 B 1 1 RT 51
43 Worms_Pict	StimA	B	25	0 B 1 0 RT 51
44 Worms_Pict	StimA	B	25	0 B 1 0 RT 93
45 CirclePict	StimB	B	25	0 B 1 1 RT 86
46 Green_Pict	StimC	A	0	25 A 1 1 RT 83
47 CirclePict	StimB	B	25	0 B 1 1 RT 72
48 CirclePict	StimB	B	25	0 B 1 1 RT 86
49 CirclePict	StimB	A	25	0 B 0 1 RT 95
50 SticksPict	StimD	B	0	25 B 1 1 RT 133
51 Worms_Pict	StimA	A	25	0 B 0 0 RT 118
52 CirclePict	StimB	A	25	0 B 0 1 RT 114
53 SticksPict	StimD	B	0	25 B 1 1 RT 136
54 SticksPict	StimD	B	0	25 B 1 1 RT 188
55 Green_Pict	StimC	B	0	25 A 0 1 RT 193
56 Green_Pict	StimC	A	0	25 B 0 0 RT 92
57 Green_Pict	StimC	A	0	25 B 0 0 RT 77
58 Green_Pict	StimC	A	0	25 A 1 1 RT 39
59 Worms_Pict	StimA	A	25	0 B 0 0 RT 74
60 Worms_Pict	StimA	A	25	0 B 0 0 RT 86
61 Green_Pict	StimC	A	0	25 A 1 1 RT 120
62 Green_Pict	StimC	A	0	25 A 1 1 RT 57
63 SticksPict	StimD	B	0	25 B 1 1 RT 76
64 SticksPict	StimD	A	0	25 B 0 1 RT 68
65 CirclePict	StimB	B	25	0 B 1 1 RT 65
66 SticksPict	StimD	B	0	25 B 1 1 RT 68
67 Green_Pict	StimC	A	0	25 A 1 1 RT 121
68 Worms_Pict	StimA	A	25	0 B 0 0 RT 62
69 CirclePict	StimB	B	25	0 B 1 1 RT 79
70 CirclePict	StimB	B	25	0 B 1 1 RT 109
71 Worms_Pict	StimA	A	25	0 B 0 0 RT 82
72 SticksPict	StimD	A	0	25 B 0 1 RT 94
73 Green_Pict	StimC	B	0	25 A 0 1 RT 119
74 Worms_Pict	StimA	A	25	0 B 0 0 RT 235
75 SticksPict	StimD	B	0	25 B 1 1 RT 122
76 Worms_Pict	StimA	A	25	0 B 0 0 RT 86
77 Worms_Pict	StimA	A	25	0 B 0 0 RT 99
78 SticksPict	StimD	B	0	25 B 1 1 RT 205
79 Green_Pict	StimC	A	0	25 B 0 0 RT 95
80 CirclePict	StimB	B	25	0 B 1 1 RT 58
81 CirclePict	StimB	B	25	0 B 1 1 RT 59
82 Green_Pict	StimC	A	0	25 A 1 1 RT 45
83 SticksPict	StimD	B	0	25 B 1 1 RT 65
84 Green_Pict	StimC	B	0	25 B 1 0 RT 46
85 Worms_Pict	StimA	B	25	0 B 1 0 RT 66
86 Green_Pict	StimC	A	0	25 A 1 1 RT 111
87 SticksPict	StimD	B	0	25 B 1 1 RT 89
88 SticksPict	StimD	B	0	25 B 1 1 RT 97
89 SticksPict	StimD	A	0	25 B 0 1 RT 102
90 CirclePict	StimB	B	25	0 B 1 1 RT 87
91 Worms_Pict	StimA	B	25	0 B 1 0 RT 191
92 CirclePict	StimB	B	25	0 A 0 0 RT 124
93 SticksPict	StimD	B	0	25 B 1 1 RT 113
94 Green_Pict	StimC	A	0	25 A 1 1 RT 102
95 Worms_Pict	StimA	A	25	0 B 0 0 RT 113
96 CirclePict	StimB	B	25	0 A 0 0 RT 95
97 Green_Pict	StimC	B	0	25 B 1 0 RT 67
98 CirclePict	StimB	B	25	0 A 0 0 RT 154
99 Green_Pict	StimC	A	0	25 B 0 0 RT 100
100 Worms_Pict	StimA	A	25	0 B 0 0 RT 122
101 SticksPict	StimD	B	0	25 B 1 1 RT 239
102 CirclePict	StimB	A	25	0 B 0 1 RT 147
103 CirclePict	StimB	B	25	0 B 1 1 RT 222
104 Worms_Pict	StimA	A	25	0 B 0 0 RT 142
105 Worms_Pict	StimA	A	25	0 B 0 0 RT 98
106 CirclePict	StimB	B	25	0 B 1 1 RT 101
107 Green_Pict	StimC	A	0	25 A 1 1 RT 71
108 SticksPict	StimD	A	0	25 B 0 1 RT 74
109 SticksPict	StimD	B	0	25 B 1 1 RT 285
110 Green_Pict	StimC	A	0	25 A 1 1 RT 97
111 Worms_Pict	StimA	A	25	0 B 0 0 RT 67
112 CirclePict	StimB	A	25	0 B 0 1 RT 55
113 Green_Pict	StimC	A	0	25 A 1 1 RT 170
114 SticksPict	StimD	B	0	25 B 1 1 RT 166
115 SticksPict	StimD	B	0	25 B 1 1 RT 122
116 Worms_Pict	StimA	A	25	0 B 0 0 RT 544
117 Worms_Pict	StimA	A	25	0 B 0 0 RT 228
118 Green_Pict	StimC	A	0	25 B 0 0 RT 165
119 Worms_Pict	StimA	A	25	0 B 0 0 RT 38
120 CirclePict	StimB	B	25	0 B 1 1 RT 48
121 SticksPict	StimD	B	0	25 B 1 1 RT 52
122 SticksPict	StimD	B	0	25 B 1 1 RT 149
123 CirclePict	StimB	B	25	0 B 1 1 RT 89
124 SticksPict	StimD	A	0	25 A 1 0 RT 37
125 CirclePict	StimB	A	25	0 B 0 1 RT 61
126 Worms_Pict	StimA	A	25	0 B 0 0 RT 65
127 Worms_Pict	StimA	A	25	0 B 0 0 RT 84
128 Worms_Pict	StimA	A	25	0 B 0 0 RT 86
129 Worms_Pict	StimA	A	25	0 B 0 0 RT 120
130 CirclePict	StimB	B	25	0 B 1 1 RT 116
131 SticksPict	StimD	B	0	25 B 1 1 RT 118
132 SticksPict	StimD	B	0	25 B 1 1 RT 80
133 Green_Pict	StimC	A	0	25 A 1 1 RT 79
134 Green_Pict	StimC	B	0	25 A 0 1 RT 74
135 Green_Pict	StimC	A	0	25 B 0 0 RT 233
136 Green_Pict	StimC	B	0	25 B 1 0 RT 342
137 SticksPict	StimD	A	0	25 B 0 1 RT 58
138 CirclePict	StimB	B	25	0 B 1 1 RT 49
139 Worms_Pict	StimA	B	25	0 B 1 0 RT 46
140 Green_Pict	StimC	A	0	25 A 1 1 RT 472
141 Worms_Pict	StimA	A	25	0 B 0 0 RT 52
142 SticksPict	StimD	B	0	25 B 1 1 RT 56
143 Worms_Pict	StimA	A	25	0 B 0 0 RT 110
144 Green_Pict	StimC	A	0	25 B 0 0 RT 91
145 Worms_Pict	StimA	A	25	0 B 0 0 RT 458
146 CirclePict	StimB	B	25	0 B 1 1 RT 65
147 Green_Pict	StimC	A	0	25 A 1 1 RT 117
148 CirclePict	StimB	B	25	0 B 1 1 RT 63
149 SticksPict	StimD	B	0	25 B 1 1 RT 50
150 Worms_Pict	StimA	A	25	0 B 0 0 RT 45
151 Green_Pict	StimC	A	0	25 B 0 0 RT 103
152 CirclePict	StimB	B	25	0 B 1 1 RT 41
153 Worms_Pict	StimA	B	25	0 B 1 0 RT 36
154 CirclePict	StimB	B	25	0 B 1 1 RT 38
155 SticksPict	StimD	B	0	25 B 1 1 RT 62
156 SticksPict	StimD	B	0	25 B 1 1 RT 132
157 CirclePict	StimB	B	25	0 B 1 1 RT 57
158 Green_Pict	StimC	A	0	25 A 1 1 RT 72
159 CirclePict	StimB	A	25	0 B 0 1 RT 53
160 Green_Pict	StimC	A	0	25 A 1 1 RT 91
