# Supplementary material for: The Role of Informative and Ambiguous Feedback in Avoidance Behavior: Empirical and Computational Findings
Source: PLoS One. 2015 Dec 2;10(12):e0144083. doi: 10.1371/journal.pone.0144083 (PMC4668119; doi:10.1371/journal.pone.0144083)
Supplement: S2 File — Information contained in the file header describes how to use and run the program. (ZIP) [file pone.0144083.s002.zip › Moustafa2015_data/Moustafa2015_Feedback/068.doc]

1 CirclePict	StimB	B	25	0 B 1 1 RT 371
2 CirclePict	StimB	B	25	0 A 0 0 RT 107
3 Green_Pict	StimA	A	25	0 B 0 0 RT 159
4 SticksPict	StimC	B	0	25 B 1 0 RT 121
5 SticksPict	StimC	A	0	25 A 1 1 RT 205
6 Worms_Pict	StimD	B	0	25 A 0 0 RT 114
7 Worms_Pict	StimD	B	0	25 B 1 1 RT 80
8 Green_Pict	StimA	A	25	0 B 0 0 RT 161
9 SticksPict	StimC	A	0	25 A 1 1 RT 98
10 SticksPict	StimC	B	0	25 A 0 1 RT 189
11 CirclePict	StimB	B	25	0 A 0 0 RT 128
12 Worms_Pict	StimD	B	0	25 A 0 0 RT 62
13 Green_Pict	StimA	B	25	0 B 1 0 RT 79
14 Worms_Pict	StimD	A	0	25 B 0 1 RT 96
15 SticksPict	StimC	A	0	25 A 1 1 RT 122
16 CirclePict	StimB	B	25	0 B 1 1 RT 44
17 CirclePict	StimB	B	25	0 A 0 0 RT 95
18 Worms_Pict	StimD	B	0	25 B 1 1 RT 55
19 Green_Pict	StimA	A	25	0 B 0 0 RT 59
20 Green_Pict	StimA	A	25	0 B 0 0 RT 50
21 Green_Pict	StimA	A	25	0 B 0 0 RT 47
22 CirclePict	StimB	B	25	0 B 1 1 RT 86
23 CirclePict	StimB	B	25	0 B 1 1 RT 121
24 SticksPict	StimC	A	0	25 B 0 0 RT 59
25 Green_Pict	StimA	A	25	0 B 0 0 RT 61
26 CirclePict	StimB	A	25	0 B 0 1 RT 66
27 SticksPict	StimC	A	0	25 B 0 0 RT 48
28 Worms_Pict	StimD	B	0	25 A 0 0 RT 58
29 Green_Pict	StimA	A	25	0 B 0 0 RT 46
30 CirclePict	StimB	B	25	0 B 1 1 RT 61
31 Worms_Pict	StimD	B	0	25 A 0 0 RT 147
32 CirclePict	StimB	A	25	0 B 0 1 RT 64
33 Green_Pict	StimA	B	25	0 B 1 0 RT 49
34 Worms_Pict	StimD	B	0	25 B 1 1 RT 48
35 SticksPict	StimC	A	0	25 B 0 0 RT 120
36 SticksPict	StimC	A	0	25 A 1 1 RT 54
37 SticksPict	StimC	A	0	25 A 1 1 RT 36
38 Worms_Pict	StimD	B	0	25 B 1 1 RT 170
39 Worms_Pict	StimD	A	0	25 B 0 1 RT 62
40 Green_Pict	StimA	A	25	0 B 0 0 RT 52
41 Green_Pict	StimA	A	25	0 B 0 0 RT 25
42 SticksPict	StimC	A	0	25 A 1 1 RT 96
43 SticksPict	StimC	A	0	25 A 1 1 RT 47
44 Green_Pict	StimA	A	25	0 B 0 0 RT 51
45 SticksPict	StimC	A	0	25 A 1 1 RT 64
46 Worms_Pict	StimD	B	0	25 B 1 1 RT 74
47 CirclePict	StimB	B	25	0 B 1 1 RT 48
48 Worms_Pict	StimD	B	0	25 B 1 1 RT 133
49 Green_Pict	StimA	A	25	0 B 0 0 RT 81
50 SticksPict	StimC	A	0	25 A 1 1 RT 70
51 CirclePict	StimB	B	25	0 B 1 1 RT 43
52 CirclePict	StimB	B	25	0 B 1 1 RT 44
53 Worms_Pict	StimD	B	0	25 B 1 1 RT 47
54 Worms_Pict	StimD	B	0	25 B 1 1 RT 32
55 Green_Pict	StimA	A	25	0 B 0 0 RT 38
56 Green_Pict	StimA	B	25	0 B 1 0 RT 31
57 Green_Pict	StimA	B	25	0 B 1 0 RT 56
58 SticksPict	StimC	A	0	25 A 1 1 RT 55
59 SticksPict	StimC	A	0	25 A 1 1 RT 31
60 Green_Pict	StimA	A	25	0 B 0 0 RT 38
61 Green_Pict	StimA	A	25	0 B 0 0 RT 26
62 Green_Pict	StimA	A	25	0 B 0 0 RT 21
63 CirclePict	StimB	A	25	0 B 0 1 RT 16
64 CirclePict	StimB	B	25	0 B 1 1 RT 27
65 Worms_Pict	StimD	B	0	25 B 1 1 RT 59
66 Worms_Pict	StimD	A	0	25 B 0 1 RT 30
67 SticksPict	StimC	A	0	25 A 1 1 RT 101
68 CirclePict	StimB	B	25	0 B 1 1 RT 48
69 CirclePict	StimB	A	25	0 B 0 1 RT 46
70 Worms_Pict	StimD	B	0	25 A 0 0 RT 86
71 CirclePict	StimB	B	25	0 B 1 1 RT 48
72 CirclePict	StimB	B	25	0 B 1 1 RT 28
73 Worms_Pict	StimD	B	0	25 B 1 1 RT 67
74 Green_Pict	StimA	A	25	0 B 0 0 RT 33
75 SticksPict	StimC	A	0	25 A 1 1 RT 50
76 Worms_Pict	StimD	A	0	25 B 0 1 RT 58
77 Worms_Pict	StimD	B	0	25 A 0 0 RT 96
78 SticksPict	StimC	B	0	25 A 0 1 RT 57
79 CirclePict	StimB	B	25	0 B 1 1 RT 40
80 SticksPict	StimC	B	0	25 B 1 0 RT 20
81 Worms_Pict	StimD	B	0	25 B 1 1 RT 77
82 CirclePict	StimB	B	25	0 B 1 1 RT 41
83 Worms_Pict	StimD	B	0	25 B 1 1 RT 59
84 Worms_Pict	StimD	A	0	25 A 1 0 RT 67
85 Worms_Pict	StimD	A	0	25 A 1 0 RT 66
86 Worms_Pict	StimD	B	0	25 A 0 0 RT 123
87 Green_Pict	StimA	B	25	0 B 1 0 RT 43
88 SticksPict	StimC	A	0	25 A 1 1 RT 74
89 Green_Pict	StimA	A	25	0 B 0 0 RT 39
90 CirclePict	StimB	A	25	0 B 0 1 RT 35
91 Worms_Pict	StimD	B	0	25 B 1 1 RT 55
92 CirclePict	StimB	B	25	0 B 1 1 RT 42
93 CirclePict	StimB	B	25	0 B 1 1 RT 34
94 SticksPict	StimC	A	0	25 A 1 1 RT 53
95 Green_Pict	StimA	A	25	0 B 0 0 RT 37
96 SticksPict	StimC	A	0	25 A 1 1 RT 53
97 SticksPict	StimC	A	0	25 B 0 0 RT 45
98 Worms_Pict	StimD	B	0	25 B 1 1 RT 59
99 SticksPict	StimC	B	0	25 A 0 1 RT 68
100 Green_Pict	StimA	A	25	0 B 0 0 RT 32
101 Worms_Pict	StimD	B	0	25 B 1 1 RT 42
102 Green_Pict	StimA	A	25	0 B 0 0 RT 47
103 SticksPict	StimC	B	0	25 A 0 1 RT 52
104 Green_Pict	StimA	A	25	0 B 0 0 RT 42
105 SticksPict	StimC	A	0	25 B 0 0 RT 32
106 Green_Pict	StimA	B	25	0 B 1 0 RT 39
107 Worms_Pict	StimD	B	0	25 B 1 1 RT 103
108 CirclePict	StimB	A	25	0 B 0 1 RT 40
109 SticksPict	StimC	A	0	25 B 0 0 RT 35
110 Green_Pict	StimA	A	25	0 B 0 0 RT 40
111 SticksPict	StimC	A	0	25 A 1 1 RT 47
112 CirclePict	StimB	B	25	0 B 1 1 RT 30
113 Green_Pict	StimA	A	25	0 B 0 0 RT 42
114 CirclePict	StimB	B	25	0 B 1 1 RT 33
115 CirclePict	StimB	B	25	0 B 1 1 RT 38
116 Worms_Pict	StimD	B	0	25 B 1 1 RT 51
117 CirclePict	StimB	B	25	0 B 1 1 RT 34
118 Green_Pict	StimA	A	25	0 B 0 0 RT 33
119 SticksPict	StimC	A	0	25 A 1 1 RT 48
120 CirclePict	StimB	B	25	0 B 1 1 RT 37
121 Green_Pict	StimA	A	25	0 B 0 0 RT 38
122 Worms_Pict	StimD	B	0	25 B 1 1 RT 43
123 SticksPict	StimC	B	0	25 A 0 1 RT 72
124 CirclePict	StimB	A	25	0 B 0 1 RT 35
125 Worms_Pict	StimD	B	0	25 B 1 1 RT 44
126 Worms_Pict	StimD	A	0	25 B 0 1 RT 30
127 SticksPict	StimC	A	0	25 A 1 1 RT 73
128 Worms_Pict	StimD	B	0	25 B 1 1 RT 64
129 SticksPict	StimC	A	0	25 A 1 1 RT 67
130 SticksPict	StimC	A	0	25 B 0 0 RT 93
131 Worms_Pict	StimD	B	0	25 B 1 1 RT 129
132 CirclePict	StimB	B	25	0 B 1 1 RT 36
133 SticksPict	StimC	A	0	25 A 1 1 RT 47
134 CirclePict	StimB	B	25	0 B 1 1 RT 35
135 Worms_Pict	StimD	A	0	25 B 0 1 RT 64
136 CirclePict	StimB	B	25	0 B 1 1 RT 64
137 CirclePict	StimB	B	25	0 B 1 1 RT 38
138 Green_Pict	StimA	A	25	0 B 0 0 RT 36
139 CirclePict	StimB	B	25	0 B 1 1 RT 31
140 SticksPict	StimC	A	0	25 A 1 1 RT 54
141 Green_Pict	StimA	A	25	0 B 0 0 RT 110
142 Green_Pict	StimA	A	25	0 B 0 0 RT 51
143 Green_Pict	StimA	A	25	0 B 0 0 RT 31
144 Worms_Pict	StimD	B	0	25 B 1 1 RT 42
145 CirclePict	StimB	B	25	0 B 1 1 RT 50
146 Green_Pict	StimA	A	25	0 B 0 0 RT 29
147 Worms_Pict	StimD	B	0	25 B 1 1 RT 157
148 Worms_Pict	StimD	B	0	25 B 1 1 RT 48
149 CirclePict	StimB	B	25	0 B 1 1 RT 197
150 CirclePict	StimB	B	25	0 B 1 1 RT 35
151 SticksPict	StimC	B	0	25 A 0 1 RT 41
152 Worms_Pict	StimD	B	0	25 B 1 1 RT 103
153 Green_Pict	StimA	B	25	0 B 1 0 RT 35
154 Green_Pict	StimA	B	25	0 B 1 0 RT 28
155 SticksPict	StimC	A	0	25 A 1 1 RT 45
156 SticksPict	StimC	A	0	25 A 1 1 RT 369
157 CirclePict	StimB	A	25	0 B 0 1 RT 33
158 Green_Pict	StimA	A	25	0 B 0 0 RT 48
159 Green_Pict	StimA	A	25	0 B 0 0 RT 74
160 SticksPict	StimC	A	0	25 A 1 1 RT 66
