# Supplementary material for: The Role of Informative and Ambiguous Feedback in Avoidance Behavior: Empirical and Computational Findings
Source: PLoS One. 2015 Dec 2;10(12):e0144083. doi: 10.1371/journal.pone.0144083 (PMC4668119; doi:10.1371/journal.pone.0144083)
Supplement: S2 File — Information contained in the file header describes how to use and run the program. (ZIP) [file pone.0144083.s002.zip › Moustafa2015_data/Moustafa2015_Feedback/069.doc]

1 CirclePict	StimA	A	25	0 A 1 1 RT 179
2 Worms_Pict	StimC	A	0	25 B 0 0 RT 139
3 CirclePict	StimA	A	25	0 A 1 1 RT 89
4 Worms_Pict	StimC	B	0	25 A 0 1 RT 76
5 CirclePict	StimA	A	25	0 B 0 0 RT 80
6 CirclePict	StimA	A	25	0 B 0 0 RT 95
7 Green_Pict	StimB	B	25	0 A 0 0 RT 81
8 CirclePict	StimA	A	25	0 A 1 1 RT 83
9 Green_Pict	StimB	B	25	0 B 1 1 RT 86
10 Worms_Pict	StimC	A	0	25 A 1 1 RT 61
11 SticksPict	StimD	B	0	25 A 0 0 RT 116
12 SticksPict	StimD	B	0	25 A 0 0 RT 108
13 Worms_Pict	StimC	A	0	25 B 0 0 RT 74
14 SticksPict	StimD	B	0	25 A 0 0 RT 64
15 Green_Pict	StimB	A	25	0 A 1 0 RT 70
16 Green_Pict	StimB	B	25	0 A 0 0 RT 105
17 Worms_Pict	StimC	A	0	25 A 1 1 RT 99
18 Worms_Pict	StimC	A	0	25 B 0 0 RT 73
19 CirclePict	StimA	A	25	0 A 1 1 RT 62
20 SticksPict	StimD	B	0	25 A 0 0 RT 52
21 Green_Pict	StimB	B	25	0 A 0 0 RT 49
22 Worms_Pict	StimC	A	0	25 B 0 0 RT 68
23 SticksPict	StimD	B	0	25 A 0 0 RT 48
24 CirclePict	StimA	B	25	0 A 0 1 RT 49
25 SticksPict	StimD	B	0	25 B 1 1 RT 71
26 SticksPict	StimD	B	0	25 B 1 1 RT 116
27 Green_Pict	StimB	B	25	0 A 0 0 RT 58
28 Green_Pict	StimB	B	25	0 A 0 0 RT 85
29 CirclePict	StimA	A	25	0 A 1 1 RT 54
30 Worms_Pict	StimC	A	0	25 A 1 1 RT 69
31 Green_Pict	StimB	B	25	0 A 0 0 RT 56
32 Worms_Pict	StimC	A	0	25 A 1 1 RT 46
33 SticksPict	StimD	A	0	25 A 1 0 RT 39
34 SticksPict	StimD	B	0	25 A 0 0 RT 46
35 CirclePict	StimA	A	25	0 A 1 1 RT 50
36 Worms_Pict	StimC	B	0	25 A 0 1 RT 41
37 CirclePict	StimA	B	25	0 A 0 1 RT 40
38 SticksPict	StimD	A	0	25 B 0 1 RT 50
39 Green_Pict	StimB	B	25	0 A 0 0 RT 35
40 Green_Pict	StimB	A	25	0 A 1 0 RT 45
41 Green_Pict	StimB	B	25	0 A 0 0 RT 41
42 Green_Pict	StimB	B	25	0 A 0 0 RT 44
43 SticksPict	StimD	B	0	25 A 0 0 RT 58
44 CirclePict	StimA	A	25	0 A 1 1 RT 41
45 SticksPict	StimD	B	0	25 B 1 1 RT 60
46 CirclePict	StimA	B	25	0 A 0 1 RT 44
47 Green_Pict	StimB	A	25	0 A 1 0 RT 43
48 CirclePict	StimA	A	25	0 A 1 1 RT 47
49 Green_Pict	StimB	B	25	0 A 0 0 RT 44
50 CirclePict	StimA	A	25	0 A 1 1 RT 38
51 Worms_Pict	StimC	B	0	25 A 0 1 RT 51
52 Worms_Pict	StimC	A	0	25 A 1 1 RT 60
53 Worms_Pict	StimC	A	0	25 A 1 1 RT 59
54 Worms_Pict	StimC	A	0	25 A 1 1 RT 38
55 Worms_Pict	StimC	A	0	25 A 1 1 RT 52
56 SticksPict	StimD	B	0	25 A 0 0 RT 76
57 CirclePict	StimA	B	25	0 A 0 1 RT 48
58 SticksPict	StimD	B	0	25 A 0 0 RT 51
59 Green_Pict	StimB	A	25	0 A 1 0 RT 54
60 Worms_Pict	StimC	B	0	25 A 0 1 RT 57
61 CirclePict	StimA	A	25	0 A 1 1 RT 59
62 SticksPict	StimD	A	0	25 B 0 1 RT 47
63 Green_Pict	StimB	B	25	0 A 0 0 RT 35
64 Worms_Pict	StimC	A	0	25 B 0 0 RT 77
65 SticksPict	StimD	A	0	25 B 0 1 RT 67
66 CirclePict	StimA	A	25	0 A 1 1 RT 42
67 SticksPict	StimD	B	0	25 A 0 0 RT 47
68 CirclePict	StimA	A	25	0 A 1 1 RT 40
69 SticksPict	StimD	B	0	25 B 1 1 RT 61
70 Green_Pict	StimB	B	25	0 A 0 0 RT 54
71 CirclePict	StimA	A	25	0 A 1 1 RT 46
72 SticksPict	StimD	B	0	25 A 0 0 RT 75
73 Worms_Pict	StimC	A	0	25 B 0 0 RT 56
74 Worms_Pict	StimC	A	0	25 B 0 0 RT 71
75 Green_Pict	StimB	B	25	0 A 0 0 RT 52
76 Green_Pict	StimB	B	25	0 A 0 0 RT 40
77 SticksPict	StimD	B	0	25 A 0 0 RT 51
78 Green_Pict	StimB	B	25	0 A 0 0 RT 63
79 CirclePict	StimA	A	25	0 A 1 1 RT 43
80 Worms_Pict	StimC	A	0	25 A 1 1 RT 84
81 SticksPict	StimD	A	0	25 A 1 0 RT 73
82 SticksPict	StimD	B	0	25 A 0 0 RT 56
83 Worms_Pict	StimC	A	0	25 A 1 1 RT 63
84 Green_Pict	StimB	B	25	0 A 0 0 RT 34
85 Green_Pict	StimB	A	25	0 A 1 0 RT 33
86 Green_Pict	StimB	B	25	0 A 0 0 RT 38
87 Worms_Pict	StimC	A	0	25 A 1 1 RT 54
88 SticksPict	StimD	A	0	25 A 1 0 RT 48
89 CirclePict	StimA	A	25	0 A 1 1 RT 37
90 Green_Pict	StimB	A	25	0 A 1 0 RT 37
91 Green_Pict	StimB	B	25	0 A 0 0 RT 36
92 SticksPict	StimD	B	0	25 A 0 0 RT 40
93 CirclePict	StimA	A	25	0 A 1 1 RT 37
94 CirclePict	StimA	B	25	0 A 0 1 RT 34
95 Green_Pict	StimB	B	25	0 A 0 0 RT 32
96 Worms_Pict	StimC	A	0	25 A 1 1 RT 33
97 Worms_Pict	StimC	A	0	25 A 1 1 RT 35
98 CirclePict	StimA	A	25	0 A 1 1 RT 36
99 SticksPict	StimD	B	0	25 A 0 0 RT 33
100 CirclePict	StimA	A	25	0 A 1 1 RT 34
101 Green_Pict	StimB	B	25	0 A 0 0 RT 45
102 Worms_Pict	StimC	A	0	25 A 1 1 RT 42
103 Green_Pict	StimB	B	25	0 A 0 0 RT 38
104 Worms_Pict	StimC	A	0	25 A 1 1 RT 39
105 Worms_Pict	StimC	A	0	25 A 1 1 RT 30
106 CirclePict	StimA	A	25	0 A 1 1 RT 40
107 Worms_Pict	StimC	B	0	25 A 0 1 RT 39
108 Worms_Pict	StimC	B	0	25 A 0 1 RT 39
109 CirclePict	StimA	B	25	0 A 0 1 RT 32
110 SticksPict	StimD	B	0	25 A 0 0 RT 54
111 Worms_Pict	StimC	A	0	25 A 1 1 RT 33
112 SticksPict	StimD	B	0	25 A 0 0 RT 49
113 CirclePict	StimA	A	25	0 A 1 1 RT 45
114 SticksPict	StimD	B	0	25 B 1 1 RT 105
115 Green_Pict	StimB	B	25	0 A 0 0 RT 48
116 Green_Pict	StimB	B	25	0 A 0 0 RT 36
117 CirclePict	StimA	A	25	0 A 1 1 RT 37
118 SticksPict	StimD	B	0	25 B 1 1 RT 63
119 CirclePict	StimA	A	25	0 A 1 1 RT 35
120 SticksPict	StimD	B	0	25 B 1 1 RT 40
121 Worms_Pict	StimC	A	0	25 B 0 0 RT 59
122 Worms_Pict	StimC	A	0	25 A 1 1 RT 37
123 Green_Pict	StimB	B	25	0 A 0 0 RT 40
124 SticksPict	StimD	B	0	25 A 0 0 RT 60
125 CirclePict	StimA	B	25	0 A 0 1 RT 38
126 CirclePict	StimA	B	25	0 A 0 1 RT 56
127 CirclePict	StimA	A	25	0 A 1 1 RT 38
128 CirclePict	StimA	A	25	0 A 1 1 RT 34
129 Green_Pict	StimB	B	25	0 A 0 0 RT 35
130 Green_Pict	StimB	B	25	0 A 0 0 RT 41
131 SticksPict	StimD	A	0	25 A 1 0 RT 61
132 CirclePict	StimA	A	25	0 A 1 1 RT 38
133 SticksPict	StimD	B	0	25 B 1 1 RT 71
134 CirclePict	StimA	A	25	0 A 1 1 RT 43
135 SticksPict	StimD	B	0	25 A 0 0 RT 52
136 Worms_Pict	StimC	A	0	25 A 1 1 RT 49
137 Worms_Pict	StimC	A	0	25 A 1 1 RT 59
138 Green_Pict	StimB	A	25	0 A 1 0 RT 45
139 SticksPict	StimD	B	0	25 B 1 1 RT 80
140 Worms_Pict	StimC	B	0	25 B 1 0 RT 84
141 CirclePict	StimA	A	25	0 A 1 1 RT 38
142 Green_Pict	StimB	B	25	0 A 0 0 RT 48
143 SticksPict	StimD	B	0	25 B 1 1 RT 54
144 Worms_Pict	StimC	A	0	25 A 1 1 RT 46
145 SticksPict	StimD	B	0	25 A 0 0 RT 40
146 Worms_Pict	StimC	B	0	25 B 1 0 RT 59
147 SticksPict	StimD	B	0	25 B 1 1 RT 41
148 CirclePict	StimA	A	25	0 A 1 1 RT 41
149 CirclePict	StimA	A	25	0 A 1 1 RT 40
150 Green_Pict	StimB	B	25	0 A 0 0 RT 36
151 SticksPict	StimD	B	0	25 B 1 1 RT 47
152 Worms_Pict	StimC	A	0	25 A 1 1 RT 43
153 SticksPict	StimD	A	0	25 B 0 1 RT 58
154 Green_Pict	StimB	B	25	0 A 0 0 RT 32
155 Worms_Pict	StimC	A	0	25 A 1 1 RT 42
156 Green_Pict	StimB	B	25	0 A 0 0 RT 35
157 Worms_Pict	StimC	A	0	25 A 1 1 RT 42
158 Green_Pict	StimB	B	25	0 A 0 0 RT 29
159 CirclePict	StimA	A	25	0 A 1 1 RT 37
160 Green_Pict	StimB	A	25	0 A 1 0 RT 25
