# Supplementary material for: The Role of Informative and Ambiguous Feedback in Avoidance Behavior: Empirical and Computational Findings
Source: PLoS One. 2015 Dec 2;10(12):e0144083. doi: 10.1371/journal.pone.0144083 (PMC4668119; doi:10.1371/journal.pone.0144083)
Supplement: S2 File — Information contained in the file header describes how to use and run the program. (ZIP) [file pone.0144083.s002.zip › Moustafa2015_data/Moustafa2015_Feedback/070.doc]

1 Green_Pict	StimB	B	25	0 A 0 0 RT 157
2 Green_Pict	StimB	B	25	0 A 0 0 RT 248
3 Worms_Pict	StimC	A	0	25 B 0 0 RT 168
4 SticksPict	StimD	A	0	25 B 0 1 RT 282
5 Worms_Pict	StimC	A	0	25 A 1 1 RT 87
6 CirclePict	StimA	A	25	0 B 0 0 RT 164
7 Worms_Pict	StimC	A	0	25 A 1 1 RT 161
8 CirclePict	StimA	B	25	0 B 1 0 RT 53
9 CirclePict	StimA	A	25	0 B 0 0 RT 90
10 Worms_Pict	StimC	A	0	25 A 1 1 RT 49
11 SticksPict	StimD	B	0	25 A 0 0 RT 74
12 SticksPict	StimD	B	0	25 B 1 1 RT 199
13 Worms_Pict	StimC	A	0	25 B 0 0 RT 88
14 CirclePict	StimA	A	25	0 B 0 0 RT 271
15 CirclePict	StimA	A	25	0 B 0 0 RT 314
16 Green_Pict	StimB	A	25	0 A 1 0 RT 133
17 Worms_Pict	StimC	B	0	25 B 1 0 RT 198
18 Worms_Pict	StimC	B	0	25 B 1 0 RT 66
19 SticksPict	StimD	B	0	25 B 1 1 RT 200
20 Green_Pict	StimB	B	25	0 A 0 0 RT 170
21 Green_Pict	StimB	B	25	0 A 0 0 RT 45
22 Green_Pict	StimB	B	25	0 A 0 0 RT 122
23 CirclePict	StimA	A	25	0 B 0 0 RT 115
24 CirclePict	StimA	A	25	0 B 0 0 RT 32
25 CirclePict	StimA	A	25	0 B 0 0 RT 23
26 SticksPict	StimD	B	0	25 A 0 0 RT 109
27 Green_Pict	StimB	B	25	0 A 0 0 RT 48
28 CirclePict	StimA	A	25	0 B 0 0 RT 45
29 SticksPict	StimD	B	0	25 B 1 1 RT 43
30 Green_Pict	StimB	B	25	0 A 0 0 RT 56
31 CirclePict	StimA	B	25	0 B 1 0 RT 39
32 SticksPict	StimD	B	0	25 B 1 1 RT 60
33 SticksPict	StimD	B	0	25 B 1 1 RT 43
34 SticksPict	StimD	A	0	25 B 0 1 RT 23
35 Green_Pict	StimB	A	25	0 A 1 0 RT 97
36 SticksPict	StimD	B	0	25 A 0 0 RT 130
37 Worms_Pict	StimC	A	0	25 B 0 0 RT 136
38 Green_Pict	StimB	B	25	0 A 0 0 RT 47
39 Worms_Pict	StimC	A	0	25 A 1 1 RT 54
40 Worms_Pict	StimC	A	0	25 A 1 1 RT 42
41 CirclePict	StimA	A	25	0 B 0 0 RT 45
42 SticksPict	StimD	B	0	25 A 0 0 RT 99
43 Green_Pict	StimB	A	25	0 A 1 0 RT 41
44 Green_Pict	StimB	B	25	0 A 0 0 RT 60
45 Worms_Pict	StimC	A	0	25 B 0 0 RT 291
46 Worms_Pict	StimC	B	0	25 A 0 1 RT 233
47 Worms_Pict	StimC	A	0	25 B 0 0 RT 51
48 SticksPict	StimD	B	0	25 A 0 0 RT 122
49 Green_Pict	StimB	B	25	0 A 0 0 RT 42
50 Green_Pict	StimB	B	25	0 A 0 0 RT 26
51 SticksPict	StimD	A	0	25 A 1 0 RT 117
52 Worms_Pict	StimC	A	0	25 A 1 1 RT 49
53 Worms_Pict	StimC	A	0	25 A 1 1 RT 41
54 CirclePict	StimA	B	25	0 B 1 0 RT 88
55 Green_Pict	StimB	B	25	0 A 0 0 RT 107
56 SticksPict	StimD	B	0	25 A 0 0 RT 240
57 Green_Pict	StimB	B	25	0 A 0 0 RT 38
58 Worms_Pict	StimC	A	0	25 A 1 1 RT 119
59 CirclePict	StimA	A	25	0 B 0 0 RT 32
60 Worms_Pict	StimC	A	0	25 B 0 0 RT 80
61 SticksPict	StimD	A	0	25 B 0 1 RT 118
62 Green_Pict	StimB	A	25	0 A 1 0 RT 178
63 SticksPict	StimD	B	0	25 A 0 0 RT 149
64 CirclePict	StimA	A	25	0 B 0 0 RT 34
65 SticksPict	StimD	B	0	25 B 1 1 RT 86
66 CirclePict	StimA	A	25	0 B 0 0 RT 60
67 Worms_Pict	StimC	B	0	25 B 1 0 RT 130
68 Green_Pict	StimB	B	25	0 A 0 0 RT 75
69 Worms_Pict	StimC	A	0	25 B 0 0 RT 63
70 SticksPict	StimD	B	0	25 B 1 1 RT 45
71 CirclePict	StimA	A	25	0 B 0 0 RT 32
72 CirclePict	StimA	A	25	0 B 0 0 RT 26
73 SticksPict	StimD	B	0	25 A 0 0 RT 32
74 CirclePict	StimA	B	25	0 B 1 0 RT 37
75 Green_Pict	StimB	B	25	0 B 1 1 RT 103
76 SticksPict	StimD	B	0	25 s RT 247
77 Green_Pict	StimB	B	25	0 A 0 0 RT 148
78 Worms_Pict	StimC	A	0	25 s RT 203
79 CirclePict	StimA	A	25	0 B 0 0 RT 80
80 CirclePict	StimA	A	25	0 B 0 0 RT 73
81 Green_Pict	StimB	B	25	0 A 0 0 RT 59
82 Worms_Pict	StimC	A	0	25 A 1 1 RT 97
83 Worms_Pict	StimC	A	0	25 A 1 1 RT 37
84 Worms_Pict	StimC	A	0	25 A 1 1 RT 31
85 Green_Pict	StimB	B	25	0 A 0 0 RT 66
86 CirclePict	StimA	B	25	0 B 1 0 RT 42
87 CirclePict	StimA	A	25	0 B 0 0 RT 33
88 Green_Pict	StimB	B	25	0 A 0 0 RT 69
89 CirclePict	StimA	A	25	0 B 0 0 RT 35
90 CirclePict	StimA	A	25	0 B 0 0 RT 32
91 SticksPict	StimD	B	0	25 s RT 145
92 Worms_Pict	StimC	A	0	25 A 1 1 RT 91
93 Worms_Pict	StimC	A	0	25 A 1 1 RT 34
94 Worms_Pict	StimC	B	0	25 A 0 1 RT 29
95 SticksPict	StimD	B	0	25 A 0 0 RT 86
96 SticksPict	StimD	B	0	25 B 1 1 RT 50
97 CirclePict	StimA	B	25	0 B 1 0 RT 33
98 Green_Pict	StimB	B	25	0 A 0 0 RT 30
99 SticksPict	StimD	B	0	25 B 1 1 RT 35
100 Green_Pict	StimB	B	25	0 A 0 0 RT 38
101 CirclePict	StimA	A	25	0 B 0 0 RT 36
102 Green_Pict	StimB	B	25	0 A 0 0 RT 41
103 CirclePict	StimA	A	25	0 B 0 0 RT 30
104 Worms_Pict	StimC	B	0	25 B 1 0 RT 34
105 Worms_Pict	StimC	A	0	25 B 0 0 RT 27
106 SticksPict	StimD	B	0	25 B 1 1 RT 46
107 CirclePict	StimA	A	25	0 B 0 0 RT 38
108 Green_Pict	StimB	B	25	0 A 0 0 RT 34
109 Green_Pict	StimB	B	25	0 A 0 0 RT 41
110 Green_Pict	StimB	A	25	0 A 1 0 RT 27
111 SticksPict	StimD	A	0	25 B 0 1 RT 66
112 SticksPict	StimD	B	0	25 A 0 0 RT 43
113 Green_Pict	StimB	A	25	0 A 1 0 RT 339
114 CirclePict	StimA	A	25	0 B 0 0 RT 39
115 SticksPict	StimD	B	0	25 A 0 0 RT 160
116 Worms_Pict	StimC	A	0	25 A 1 1 RT 149
117 SticksPict	StimD	A	0	25 A 1 0 RT 134
118 Worms_Pict	StimC	A	0	25 A 1 1 RT 77
119 CirclePict	StimA	A	25	0 B 0 0 RT 33
120 SticksPict	StimD	B	0	25 B 1 1 RT 34
121 Worms_Pict	StimC	B	0	25 A 0 1 RT 79
122 Worms_Pict	StimC	B	0	25 B 1 0 RT 87
123 CirclePict	StimA	B	25	0 B 1 0 RT 39
124 Worms_Pict	StimC	A	0	25 B 0 0 RT 101
125 Worms_Pict	StimC	A	0	25 A 1 1 RT 58
126 CirclePict	StimA	A	25	0 B 0 0 RT 42
127 SticksPict	StimD	B	0	25 A 0 0 RT 69
128 CirclePict	StimA	A	25	0 B 0 0 RT 35
129 Green_Pict	StimB	B	25	0 A 0 0 RT 42
130 CirclePict	StimA	A	25	0 B 0 0 RT 33
131 SticksPict	StimD	A	0	25 B 0 1 RT 65
132 SticksPict	StimD	B	0	25 B 1 1 RT 97
133 CirclePict	StimA	A	25	0 B 0 0 RT 38
134 Green_Pict	StimB	B	25	0 A 0 0 RT 25
135 Green_Pict	StimB	B	25	0 A 0 0 RT 40
136 Green_Pict	StimB	A	25	0 A 1 0 RT 24
137 Worms_Pict	StimC	A	0	25 B 0 0 RT 89
138 CirclePict	StimA	A	25	0 B 0 0 RT 35
139 CirclePict	StimA	A	25	0 B 0 0 RT 44
140 Worms_Pict	StimC	A	0	25 A 1 1 RT 105
141 Worms_Pict	StimC	A	0	25 A 1 1 RT 44
142 SticksPict	StimD	B	0	25 A 0 0 RT 83
143 SticksPict	StimD	B	0	25 B 1 1 RT 52
144 Worms_Pict	StimC	A	0	25 B 0 0 RT 180
145 CirclePict	StimA	B	25	0 B 1 0 RT 36
146 Green_Pict	StimB	B	25	0 A 0 0 RT 39
147 Green_Pict	StimB	B	25	0 A 0 0 RT 36
148 Green_Pict	StimB	B	25	0 A 0 0 RT 24
149 Worms_Pict	StimC	A	0	25 A 1 1 RT 104
150 SticksPict	StimD	B	0	25 B 1 1 RT 83
151 SticksPict	StimD	B	0	25 B 1 1 RT 39
152 Worms_Pict	StimC	A	0	25 A 1 1 RT 109
153 SticksPict	StimD	B	0	25 B 1 1 RT 147
154 CirclePict	StimA	A	25	0 B 0 0 RT 29
155 Green_Pict	StimB	A	25	0 A 1 0 RT 35
156 SticksPict	StimD	A	0	25 B 0 1 RT 182
157 CirclePict	StimA	A	25	0 B 0 0 RT 34
158 Green_Pict	StimB	B	25	0 A 0 0 RT 35
159 SticksPict	StimD	B	0	25 A 0 0 RT 30
160 Green_Pict	StimB	B	25	0 A 0 0 RT 39
