# Supplementary material for: The Role of Informative and Ambiguous Feedback in Avoidance Behavior: Empirical and Computational Findings
Source: PLoS One. 2015 Dec 2;10(12):e0144083. doi: 10.1371/journal.pone.0144083 (PMC4668119; doi:10.1371/journal.pone.0144083)
Supplement: S2 File — Information contained in the file header describes how to use and run the program. (ZIP) [file pone.0144083.s002.zip › Moustafa2015_data/Moustafa2015_Feedback/071.doc]

1 CirclePict	StimA	B	25	0 B 1 0 RT 244
2 Worms_Pict	StimB	A	25	0 B 0 1 RT 264
3 SticksPict	StimD	B	0	25 A 0 0 RT 202
4 Green_Pict	StimC	B	0	25 B 1 0 RT 299
5 Green_Pict	StimC	A	0	25 B 0 0 RT 186
6 Worms_Pict	StimB	B	25	0 A 0 0 RT 257
7 Worms_Pict	StimB	A	25	0 B 0 1 RT 208
8 Worms_Pict	StimB	B	25	0 A 0 0 RT 155
9 CirclePict	StimA	A	25	0 B 0 0 RT 241
10 SticksPict	StimD	B	0	25 A 0 0 RT 144
11 SticksPict	StimD	B	0	25 B 1 1 RT 125
12 Worms_Pict	StimB	B	25	0 A 0 0 RT 239
13 Worms_Pict	StimB	B	25	0 B 1 1 RT 125
14 CirclePict	StimA	B	25	0 A 0 1 RT 92
15 CirclePict	StimA	A	25	0 B 0 0 RT 94
16 CirclePict	StimA	A	25	0 B 0 0 RT 90
17 Green_Pict	StimC	A	0	25 B 0 0 RT 192
18 CirclePict	StimA	A	25	0 B 0 0 RT 109
19 Worms_Pict	StimB	B	25	0 A 0 0 RT 123
20 Worms_Pict	StimB	B	25	0 A 0 0 RT 131
21 CirclePict	StimA	A	25	0 B 0 0 RT 173
22 SticksPict	StimD	B	0	25 A 0 0 RT 132
23 CirclePict	StimA	A	25	0 B 0 0 RT 123
24 Worms_Pict	StimB	B	25	0 A 0 0 RT 139
25 Green_Pict	StimC	A	0	25 A 1 1 RT 178
26 Green_Pict	StimC	A	0	25 B 0 0 RT 52
27 Green_Pict	StimC	B	0	25 B 1 0 RT 86
28 SticksPict	StimD	B	0	25 A 0 0 RT 49
29 SticksPict	StimD	A	0	25 A 1 0 RT 77
30 SticksPict	StimD	B	0	25 A 0 0 RT 118
31 Green_Pict	StimC	A	0	25 B 0 0 RT 195
32 SticksPict	StimD	A	0	25 A 1 0 RT 204
33 Green_Pict	StimC	A	0	25 B 0 0 RT 118
34 CirclePict	StimA	A	25	0 B 0 0 RT 184
35 CirclePict	StimA	A	25	0 B 0 0 RT 70
36 Worms_Pict	StimB	B	25	0 A 0 0 RT 114
37 SticksPict	StimD	B	0	25 A 0 0 RT 71
38 Green_Pict	StimC	A	0	25 A 1 1 RT 268
39 SticksPict	StimD	B	0	25 A 0 0 RT 82
40 Green_Pict	StimC	A	0	25 A 1 1 RT 122
41 CirclePict	StimA	A	25	0 A 1 1 RT 174
42 CirclePict	StimA	A	25	0 A 1 1 RT 73
43 Green_Pict	StimC	A	0	25 B 0 0 RT 125
44 CirclePict	StimA	A	25	0 A 1 1 RT 68
45 Green_Pict	StimC	A	0	25 A 1 1 RT 103
46 SticksPict	StimD	A	0	25 A 1 0 RT 82
47 Green_Pict	StimC	A	0	25 A 1 1 RT 82
48 CirclePict	StimA	A	25	0 A 1 1 RT 71
49 CirclePict	StimA	B	25	0 A 0 1 RT 50
50 CirclePict	StimA	A	25	0 A 1 1 RT 55
51 Worms_Pict	StimB	B	25	0 A 0 0 RT 88
52 SticksPict	StimD	B	0	25 B 1 1 RT 58
53 Green_Pict	StimC	B	0	25 A 0 1 RT 74
54 Green_Pict	StimC	A	0	25 B 0 0 RT 42
55 Worms_Pict	StimB	A	25	0 A 1 0 RT 72
56 Worms_Pict	StimB	B	25	0 A 0 0 RT 44
57 SticksPict	StimD	A	0	25 A 1 0 RT 79
58 CirclePict	StimA	B	25	0 A 0 1 RT 69
59 Worms_Pict	StimB	A	25	0 B 0 1 RT 79
60 Worms_Pict	StimB	B	25	0 A 0 0 RT 41
61 SticksPict	StimD	B	0	25 A 0 0 RT 42
62 Green_Pict	StimC	A	0	25 B 0 0 RT 44
63 SticksPict	StimD	B	0	25 A 0 0 RT 41
64 Green_Pict	StimC	A	0	25 B 0 0 RT 59
65 Worms_Pict	StimB	B	25	0 B 1 1 RT 55
66 SticksPict	StimD	B	0	25 B 1 1 RT 59
67 SticksPict	StimD	B	0	25 B 1 1 RT 42
68 Worms_Pict	StimB	B	25	0 A 0 0 RT 41
69 Worms_Pict	StimB	B	25	0 B 1 1 RT 61
70 SticksPict	StimD	B	0	25 A 0 0 RT 51
71 Worms_Pict	StimB	B	25	0 B 1 1 RT 49
72 CirclePict	StimA	A	25	0 A 1 1 RT 53
73 Worms_Pict	StimB	B	25	0 A 0 0 RT 94
74 SticksPict	StimD	B	0	25 B 1 1 RT 39
75 Green_Pict	StimC	A	0	25 A 1 1 RT 47
76 SticksPict	StimD	B	0	25 B 1 1 RT 91
77 Green_Pict	StimC	B	0	25 A 0 1 RT 41
78 CirclePict	StimA	A	25	0 A 1 1 RT 16
79 CirclePict	StimA	A	25	0 A 1 1 RT 21
80 Green_Pict	StimC	A	0	25 A 1 1 RT 43
81 SticksPict	StimD	A	0	25 A 1 0 RT 45
82 CirclePict	StimA	A	25	0 B 0 0 RT 17
83 Green_Pict	StimC	B	0	25 A 0 1 RT 45
84 SticksPict	StimD	B	0	25 B 1 1 RT 68
85 Worms_Pict	StimB	B	25	0 B 1 1 RT 95
86 Green_Pict	StimC	A	0	25 A 1 1 RT 49
87 CirclePict	StimA	A	25	0 A 1 1 RT 40
88 SticksPict	StimD	B	0	25 B 1 1 RT 48
89 SticksPict	StimD	B	0	25 B 1 1 RT 48
90 Worms_Pict	StimB	A	25	0 A 1 0 RT 64
91 Worms_Pict	StimB	B	25	0 A 0 0 RT 48
92 Green_Pict	StimC	A	0	25 A 1 1 RT 52
93 Worms_Pict	StimB	B	25	0 A 0 0 RT 44
94 SticksPict	StimD	B	0	25 B 1 1 RT 56
95 SticksPict	StimD	B	0	25 B 1 1 RT 46
96 Worms_Pict	StimB	A	25	0 A 1 0 RT 34
97 Green_Pict	StimC	A	0	25 B 0 0 RT 63
98 SticksPict	StimD	B	0	25 A 0 0 RT 39
99 Green_Pict	StimC	A	0	25 B 0 0 RT 39
100 Green_Pict	StimC	A	0	25 A 1 1 RT 78
101 SticksPict	StimD	B	0	25 A 0 0 RT 60
102 CirclePict	StimA	A	25	0 A 1 1 RT 41
103 Green_Pict	StimC	A	0	25 B 0 0 RT 66
104 CirclePict	StimA	A	25	0 A 1 1 RT 36
105 Worms_Pict	StimB	B	25	0 A 0 0 RT 44
106 CirclePict	StimA	B	25	0 A 0 1 RT 35
107 SticksPict	StimD	B	0	25 A 0 0 RT 71
108 Green_Pict	StimC	A	0	25 A 1 1 RT 43
109 CirclePict	StimA	A	25	0 A 1 1 RT 40
110 SticksPict	StimD	A	0	25 B 0 1 RT 73
111 Worms_Pict	StimB	B	25	0 A 0 0 RT 29
112 CirclePict	StimA	A	25	0 A 1 1 RT 32
113 Worms_Pict	StimB	B	25	0 A 0 0 RT 37
114 CirclePict	StimA	A	25	0 A 1 1 RT 22
115 Green_Pict	StimC	A	0	25 B 0 0 RT 46
116 Worms_Pict	StimB	B	25	0 A 0 0 RT 58
117 CirclePict	StimA	B	25	0 A 0 1 RT 34
118 Worms_Pict	StimB	B	25	0 A 0 0 RT 38
119 CirclePict	StimA	A	25	0 A 1 1 RT 64
120 Green_Pict	StimC	B	0	25 B 1 0 RT 48
121 CirclePict	StimA	A	25	0 A 1 1 RT 16
122 SticksPict	StimD	A	0	25 B 0 1 RT 55
123 CirclePict	StimA	A	25	0 A 1 1 RT 28
124 CirclePict	StimA	A	25	0 A 1 1 RT 19
125 Worms_Pict	StimB	B	25	0 A 0 0 RT 41
126 CirclePict	StimA	B	25	0 A 0 1 RT 32
127 Green_Pict	StimC	A	0	25 B 0 0 RT 37
128 SticksPict	StimD	B	0	25 A 0 0 RT 38
129 Worms_Pict	StimB	B	25	0 A 0 0 RT 36
130 Worms_Pict	StimB	B	25	0 A 0 0 RT 58
131 CirclePict	StimA	B	25	0 A 0 1 RT 33
132 Worms_Pict	StimB	B	25	0 B 1 1 RT 90
133 CirclePict	StimA	A	25	0 A 1 1 RT 35
134 SticksPict	StimD	B	0	25 B 1 1 RT 39
135 CirclePict	StimA	A	25	0 A 1 1 RT 26
136 SticksPict	StimD	B	0	25 A 0 0 RT 40
137 SticksPict	StimD	B	0	25 B 1 1 RT 38
138 SticksPict	StimD	B	0	25 A 0 0 RT 29
139 SticksPict	StimD	A	0	25 B 0 1 RT 36
140 Green_Pict	StimC	A	0	25 A 1 1 RT 41
141 Green_Pict	StimC	A	0	25 B 0 0 RT 27
142 CirclePict	StimA	A	25	0 A 1 1 RT 33
143 Worms_Pict	StimB	B	25	0 A 0 0 RT 36
144 CirclePict	StimA	A	25	0 A 1 1 RT 31
145 CirclePict	StimA	A	25	0 A 1 1 RT 26
146 SticksPict	StimD	B	0	25 A 0 0 RT 27
147 Worms_Pict	StimB	B	25	0 A 0 0 RT 37
148 Green_Pict	StimC	A	0	25 B 0 0 RT 51
149 Worms_Pict	StimB	A	25	0 A 1 0 RT 28
150 Green_Pict	StimC	A	0	25 A 1 1 RT 20
151 Green_Pict	StimC	B	0	25 B 1 0 RT 58
152 Worms_Pict	StimB	B	25	0 A 0 0 RT 28
153 Green_Pict	StimC	B	0	25 A 0 1 RT 41
154 Green_Pict	StimC	A	0	25 A 1 1 RT 34
155 Green_Pict	StimC	A	0	25 B 0 0 RT 50
156 Worms_Pict	StimB	B	25	0 A 0 0 RT 32
157 SticksPict	StimD	B	0	25 A 0 0 RT 57
158 Green_Pict	StimC	A	0	25 B 0 0 RT 80
159 Worms_Pict	StimB	A	25	0 A 1 0 RT 36
160 SticksPict	StimD	B	0	25 A 0 0 RT 40
