# Supplementary material for: The Role of Informative and Ambiguous Feedback in Avoidance Behavior: Empirical and Computational Findings
Source: PLoS One. 2015 Dec 2;10(12):e0144083. doi: 10.1371/journal.pone.0144083 (PMC4668119; doi:10.1371/journal.pone.0144083)
Supplement: S2 File — Information contained in the file header describes how to use and run the program. (ZIP) [file pone.0144083.s002.zip › Moustafa2015_data/Moustafa2015_Feedback/072.doc]

1 CirclePict	StimD	B	0	25 A 0 0 RT 776
2 Green_Pict	StimC	A	0	25 B 0 0 RT 156
3 CirclePict	StimD	B	0	25 A 0 0 RT 91
4 Worms_Pict	StimA	A	25	0 A 1 1 RT 145
5 Worms_Pict	StimA	B	25	0 B 1 0 RT 104
6 Worms_Pict	StimA	A	25	0 A 1 1 RT 110
7 Worms_Pict	StimA	A	25	0 B 0 0 RT 45
8 SticksPict	StimB	B	25	0 A 0 0 RT 79
9 SticksPict	StimB	B	25	0 A 0 0 RT 53
10 Green_Pict	StimC	B	0	25 A 0 1 RT 58
11 CirclePict	StimD	B	0	25 B 1 1 RT 90
12 SticksPict	StimB	B	25	0 B 1 1 RT 61
13 CirclePict	StimD	B	0	25 A 0 0 RT 57
14 Green_Pict	StimC	A	0	25 A 1 1 RT 60
15 Worms_Pict	StimA	A	25	0 A 1 1 RT 59
16 SticksPict	StimB	B	25	0 B 1 1 RT 36
17 CirclePict	StimD	B	0	25 B 1 1 RT 60
18 Worms_Pict	StimA	B	25	0 A 0 1 RT 44
19 CirclePict	StimD	B	0	25 B 1 1 RT 95
20 SticksPict	StimB	B	25	0 A 0 0 RT 50
21 Green_Pict	StimC	A	0	25 A 1 1 RT 34
22 Worms_Pict	StimA	A	25	0 A 1 1 RT 42
23 Green_Pict	StimC	A	0	25 A 1 1 RT 29
24 Green_Pict	StimC	A	0	25 B 0 0 RT 35
25 CirclePict	StimD	B	0	25 A 0 0 RT 49
26 CirclePict	StimD	A	0	25 A 1 0 RT 37
27 Worms_Pict	StimA	A	25	0 A 1 1 RT 49
28 SticksPict	StimB	A	25	0 B 0 1 RT 54
29 SticksPict	StimB	B	25	0 B 1 1 RT 83
30 Green_Pict	StimC	A	0	25 A 1 1 RT 49
31 SticksPict	StimB	B	25	0 A 0 0 RT 85
32 Worms_Pict	StimA	A	25	0 B 0 0 RT 39
33 CirclePict	StimD	B	0	25 B 1 1 RT 59
34 SticksPict	StimB	A	25	0 B 0 1 RT 199
35 SticksPict	StimB	B	25	0 A 0 0 RT 22
36 Green_Pict	StimC	B	0	25 B 1 0 RT 91
37 CirclePict	StimD	A	0	25 A 1 0 RT 59
38 Green_Pict	StimC	A	0	25 B 0 0 RT 95
39 Green_Pict	StimC	A	0	25 B 0 0 RT 45
40 Worms_Pict	StimA	A	25	0 B 0 0 RT 65
41 SticksPict	StimB	B	25	0 A 0 0 RT 33
42 Worms_Pict	StimA	A	25	0 A 1 1 RT 35
43 Green_Pict	StimC	A	0	25 A 1 1 RT 61
44 SticksPict	StimB	B	25	0 A 0 0 RT 47
45 Worms_Pict	StimA	A	25	0 B 0 0 RT 23
46 Worms_Pict	StimA	B	25	0 B 1 0 RT 65
47 SticksPict	StimB	B	25	0 B 1 1 RT 66
48 CirclePict	StimD	A	0	25 A 1 0 RT 63
49 CirclePict	StimD	B	0	25 A 0 0 RT 39
50 SticksPict	StimB	A	25	0 A 1 0 RT 41
51 Green_Pict	StimC	A	0	25 A 1 1 RT 20
52 SticksPict	StimB	B	25	0 A 0 0 RT 20
53 Green_Pict	StimC	A	0	25 B 0 0 RT 71
54 Worms_Pict	StimA	A	25	0 A 1 1 RT 31
55 Worms_Pict	StimA	A	25	0 A 1 1 RT 34
56 SticksPict	StimB	B	25	0 A 0 0 RT 28
57 Green_Pict	StimC	A	0	25 B 0 0 RT 35
58 Green_Pict	StimC	B	0	25 A 0 1 RT 30
59 SticksPict	StimB	B	25	0 A 0 0 RT 23
60 Worms_Pict	StimA	A	25	0 A 1 1 RT 43
61 CirclePict	StimD	A	0	25 A 1 0 RT 136
62 CirclePict	StimD	B	0	25 A 0 0 RT 83
63 CirclePict	StimD	B	0	25 A 0 0 RT 82
64 Green_Pict	StimC	A	0	25 A 1 1 RT 162
65 Green_Pict	StimC	A	0	25 B 0 0 RT 96
66 Green_Pict	StimC	A	0	25 A 1 1 RT 63
67 Green_Pict	StimC	B	0	25 A 0 1 RT 138
68 Worms_Pict	StimA	A	25	0 A 1 1 RT 79
69 SticksPict	StimB	B	25	0 B 1 1 RT 114
70 Green_Pict	StimC	A	0	25 A 1 1 RT 84
71 Worms_Pict	StimA	B	25	0 B 1 0 RT 69
72 SticksPict	StimB	B	25	0 B 1 1 RT 80
73 SticksPict	StimB	A	25	0 A 1 0 RT 57
74 CirclePict	StimD	B	0	25 B 1 1 RT 75
75 CirclePict	StimD	B	0	25 A 0 0 RT 31
76 Worms_Pict	StimA	A	25	0 B 0 0 RT 81
77 CirclePict	StimD	B	0	25 B 1 1 RT 63
78 Worms_Pict	StimA	A	25	0 A 1 1 RT 41
79 CirclePict	StimD	B	0	25 A 0 0 RT 51
80 CirclePict	StimD	B	0	25 B 1 1 RT 91
81 CirclePict	StimD	B	0	25 B 1 1 RT 40
82 SticksPict	StimB	B	25	0 A 0 0 RT 96
83 SticksPict	StimB	A	25	0 B 0 1 RT 26
84 CirclePict	StimD	B	0	25 A 0 0 RT 58
85 CirclePict	StimD	B	0	25 B 1 1 RT 116
86 SticksPict	StimB	B	25	0 A 0 0 RT 49
87 SticksPict	StimB	B	25	0 A 0 0 RT 27
88 SticksPict	StimB	B	25	0 A 0 0 RT 60
89 Green_Pict	StimC	A	0	25 B 0 0 RT 46
90 Green_Pict	StimC	A	0	25 A 1 1 RT 54
91 Worms_Pict	StimA	A	25	0 B 0 0 RT 57
92 Green_Pict	StimC	B	0	25 A 0 1 RT 43
93 Worms_Pict	StimA	A	25	0 B 0 0 RT 26
94 Green_Pict	StimC	A	0	25 A 1 1 RT 26
95 SticksPict	StimB	B	25	0 A 0 0 RT 15
96 Worms_Pict	StimA	A	25	0 B 0 0 RT 11
97 Worms_Pict	StimA	B	25	0 A 0 1 RT 35
98 SticksPict	StimB	A	25	0 A 1 0 RT 38
99 Green_Pict	StimC	A	0	25 B 0 0 RT 65
100 CirclePict	StimD	B	0	25 A 0 0 RT 124
101 Worms_Pict	StimA	A	25	0 B 0 0 RT 81
102 Green_Pict	StimC	A	0	25 B 0 0 RT 52
103 Green_Pict	StimC	A	0	25 A 1 1 RT 62
104 Worms_Pict	StimA	B	25	0 B 1 0 RT 65
105 CirclePict	StimD	B	0	25 B 1 1 RT 76
106 CirclePict	StimD	A	0	25 B 0 1 RT 106
107 CirclePict	StimD	B	0	25 B 1 1 RT 56
108 CirclePict	StimD	A	0	25 A 1 0 RT 39
109 Worms_Pict	StimA	A	25	0 A 1 1 RT 86
110 Worms_Pict	StimA	A	25	0 B 0 0 RT 124
111 CirclePict	StimD	B	0	25 A 0 0 RT 102
112 CirclePict	StimD	B	0	25 A 0 0 RT 98
113 SticksPict	StimB	B	25	0 B 1 1 RT 59
114 Worms_Pict	StimA	A	25	0 A 1 1 RT 47
115 Green_Pict	StimC	A	0	25 B 0 0 RT 57
116 Green_Pict	StimC	B	0	25 A 0 1 RT 30
117 SticksPict	StimB	B	25	0 A 0 0 RT 39
118 Worms_Pict	StimA	A	25	0 A 1 1 RT 22
119 SticksPict	StimB	B	25	0 B 1 1 RT 33
120 Green_Pict	StimC	A	0	25 A 1 1 RT 107
121 CirclePict	StimD	B	0	25 B 1 1 RT 57
122 SticksPict	StimB	B	25	0 A 0 0 RT 42
123 Green_Pict	StimC	A	0	25 A 1 1 RT 42
124 CirclePict	StimD	B	0	25 B 1 1 RT 32
125 CirclePict	StimD	A	0	25 B 0 1 RT 80
126 Green_Pict	StimC	A	0	25 A 1 1 RT 63
127 Worms_Pict	StimA	A	25	0 A 1 1 RT 0
128 SticksPict	StimB	B	25	0 B 1 1 RT 15
129 Worms_Pict	StimA	A	25	0 A 1 1 RT 44
130 CirclePict	StimD	B	0	25 A 0 0 RT 42
131 Green_Pict	StimC	B	0	25 B 1 0 RT 26
132 CirclePict	StimD	A	0	25 B 0 1 RT 24
133 Green_Pict	StimC	A	0	25 A 1 1 RT 13
134 SticksPict	StimB	A	25	0 A 1 0 RT 25
135 CirclePict	StimD	B	0	25 A 0 0 RT 49
136 CirclePict	StimD	B	0	25 B 1 1 RT 175
137 Worms_Pict	StimA	A	25	0 A 1 1 RT 42
138 Green_Pict	StimC	A	0	25 A 1 1 RT 67
139 Worms_Pict	StimA	A	25	0 B 0 0 RT 70
140 Green_Pict	StimC	A	0	25 B 0 0 RT 44
141 Worms_Pict	StimA	A	25	0 B 0 0 RT 33
142 Worms_Pict	StimA	B	25	0 A 0 1 RT 36
143 SticksPict	StimB	B	25	0 A 0 0 RT 37
144 SticksPict	StimB	A	25	0 A 1 0 RT 13
145 CirclePict	StimD	B	0	25 B 1 1 RT 44
146 SticksPict	StimB	B	25	0 A 0 0 RT 24
147 Worms_Pict	StimA	A	25	0 A 1 1 RT 27
148 SticksPict	StimB	B	25	0 A 0 0 RT 42
149 SticksPict	StimB	B	25	0 B 1 1 RT 18
150 CirclePict	StimD	B	0	25 B 1 1 RT 43
151 Green_Pict	StimC	A	0	25 B 0 0 RT 37
152 CirclePict	StimD	B	0	25 A 0 0 RT 9
153 Worms_Pict	StimA	B	25	0 A 0 1 RT 12
154 Green_Pict	StimC	A	0	25 B 0 0 RT 28
155 Worms_Pict	StimA	A	25	0 A 1 1 RT 21
156 SticksPict	StimB	B	25	0 A 0 0 RT 25
157 Green_Pict	StimC	B	0	25 A 0 1 RT 21
158 Worms_Pict	StimA	A	25	0 A 1 1 RT 0
159 SticksPict	StimB	B	25	0 B 1 1 RT 36
160 Green_Pict	StimC	A	0	25 B 0 0 RT 53
