# Supplementary material for: The Role of Informative and Ambiguous Feedback in Avoidance Behavior: Empirical and Computational Findings
Source: PLoS One. 2015 Dec 2;10(12):e0144083. doi: 10.1371/journal.pone.0144083 (PMC4668119; doi:10.1371/journal.pone.0144083)
Supplement: S2 File — Information contained in the file header describes how to use and run the program. (ZIP) [file pone.0144083.s002.zip › Moustafa2015_data/Moustafa2015_Feedback/073.doc]

1 CirclePict	StimB	A	25	0 A 1 0 RT 362
2 Green_Pict	StimA	A	25	0 B 0 0 RT 328
3 Green_Pict	StimA	B	25	0 B 1 0 RT 248
4 SticksPict	StimC	A	0	25 A 1 1 RT 254
5 SticksPict	StimC	A	0	25 A 1 1 RT 127
6 Green_Pict	StimA	A	25	0 B 0 0 RT 136
7 SticksPict	StimC	A	0	25 A 1 1 RT 111
8 SticksPict	StimC	A	0	25 A 1 1 RT 131
9 SticksPict	StimC	A	0	25 A 1 1 RT 129
10 SticksPict	StimC	B	0	25 B 1 0 RT 119
11 SticksPict	StimC	A	0	25 B 0 0 RT 112
12 Worms_Pict	StimD	A	0	25 B 0 1 RT 218
13 Green_Pict	StimA	A	25	0 B 0 0 RT 146
14 Green_Pict	StimA	A	25	0 B 0 0 RT 93
15 CirclePict	StimB	B	25	0 A 0 0 RT 110
16 CirclePict	StimB	B	25	0 A 0 0 RT 113
17 Green_Pict	StimA	B	25	0 B 1 0 RT 122
18 Green_Pict	StimA	A	25	0 B 0 0 RT 82
19 CirclePict	StimB	B	25	0 A 0 0 RT 88
20 Worms_Pict	StimD	B	0	25 A 0 0 RT 125
21 Worms_Pict	StimD	B	0	25 B 1 1 RT 68
22 Worms_Pict	StimD	A	0	25 B 0 1 RT 72
23 SticksPict	StimC	A	0	25 A 1 1 RT 74
24 Worms_Pict	StimD	B	0	25 A 0 0 RT 54
25 CirclePict	StimB	B	25	0 A 0 0 RT 65
26 Worms_Pict	StimD	B	0	25 B 1 1 RT 49
27 Worms_Pict	StimD	B	0	25 B 1 1 RT 38
28 CirclePict	StimB	B	25	0 A 0 0 RT 53
29 Green_Pict	StimA	A	25	0 B 0 0 RT 59
30 CirclePict	StimB	B	25	0 A 0 0 RT 108
31 SticksPict	StimC	B	0	25 A 0 1 RT 269
32 CirclePict	StimB	B	25	0 A 0 0 RT 64
33 Green_Pict	StimA	A	25	0 B 0 0 RT 43
34 SticksPict	StimC	A	0	25 B 0 0 RT 87
35 CirclePict	StimB	B	25	0 A 0 0 RT 83
36 Worms_Pict	StimD	B	0	25 B 1 1 RT 146
37 CirclePict	StimB	A	25	0 A 1 0 RT 53
38 Green_Pict	StimA	A	25	0 B 0 0 RT 57
39 Worms_Pict	StimD	B	0	25 B 1 1 RT 122
40 Worms_Pict	StimD	B	0	25 B 1 1 RT 44
41 Green_Pict	StimA	B	25	0 B 1 0 RT 48
42 Green_Pict	StimA	A	25	0 B 0 0 RT 53
43 Green_Pict	StimA	A	25	0 B 0 0 RT 36
44 Worms_Pict	StimD	B	0	25 A 0 0 RT 132
45 Green_Pict	StimA	A	25	0 B 0 0 RT 61
46 SticksPict	StimC	B	0	25 B 1 0 RT 73
47 SticksPict	StimC	A	0	25 B 0 0 RT 41
48 Worms_Pict	StimD	B	0	25 A 0 0 RT 125
49 Green_Pict	StimA	A	25	0 B 0 0 RT 47
50 Green_Pict	StimA	A	25	0 A 1 1 RT 39
51 Green_Pict	StimA	A	25	0 A 1 1 RT 113
52 CirclePict	StimB	B	25	0 A 0 0 RT 57
53 Worms_Pict	StimD	A	0	25 B 0 1 RT 84
54 SticksPict	StimC	B	0	25 B 1 0 RT 100
55 Worms_Pict	StimD	B	0	25 A 0 0 RT 65
56 CirclePict	StimB	B	25	0 A 0 0 RT 56
57 Worms_Pict	StimD	B	0	25 B 1 1 RT 72
58 CirclePict	StimB	B	25	0 A 0 0 RT 54
59 CirclePict	StimB	B	25	0 A 0 0 RT 79
60 Worms_Pict	StimD	B	0	25 B 1 1 RT 70
61 SticksPict	StimC	A	0	25 B 0 0 RT 91
62 CirclePict	StimB	B	25	0 A 0 0 RT 115
63 CirclePict	StimB	A	25	0 A 1 0 RT 61
64 Green_Pict	StimA	B	25	0 B 1 0 RT 735
65 Worms_Pict	StimD	B	0	25 B 1 1 RT 1234
66 CirclePict	StimB	A	25	0 A 1 0 RT 98
67 SticksPict	StimC	A	0	25 B 0 0 RT 340
68 CirclePict	StimB	B	25	0 A 0 0 RT 70
69 SticksPict	StimC	A	0	25 B 0 0 RT 1846
70 Worms_Pict	StimD	A	0	25 A 1 0 RT 79
71 SticksPict	StimC	A	0	25 A 1 1 RT 60
72 SticksPict	StimC	A	0	25 A 1 1 RT 39
73 SticksPict	StimC	A	0	25 A 1 1 RT 364
74 Worms_Pict	StimD	B	0	25 A 0 0 RT 76
75 Green_Pict	StimA	A	25	0 B 0 0 RT 54
76 Green_Pict	StimA	A	25	0 B 0 0 RT 41
77 CirclePict	StimB	B	25	0 A 0 0 RT 87
78 Worms_Pict	StimD	B	0	25 B 1 1 RT 217
79 CirclePict	StimB	B	25	0 A 0 0 RT 65
80 SticksPict	StimC	A	0	25 B 0 0 RT 208
81 CirclePict	StimB	A	25	0 A 1 0 RT 127
82 Worms_Pict	StimD	B	0	25 A 0 0 RT 90
83 CirclePict	StimB	B	25	0 A 0 0 RT 80
84 SticksPict	StimC	A	0	25 B 0 0 RT 45
85 CirclePict	StimB	B	25	0 A 0 0 RT 52
86 Green_Pict	StimA	A	25	0 B 0 0 RT 53
87 SticksPict	StimC	A	0	25 A 1 1 RT 110
88 Green_Pict	StimA	A	25	0 B 0 0 RT 49
89 Green_Pict	StimA	B	25	0 B 1 0 RT 49
90 Worms_Pict	StimD	B	0	25 A 0 0 RT 140
91 Green_Pict	StimA	A	25	0 B 0 0 RT 49
92 CirclePict	StimB	A	25	0 A 1 0 RT 67
93 SticksPict	StimC	A	0	25 B 0 0 RT 260
94 CirclePict	StimB	B	25	0 A 0 0 RT 43
95 Worms_Pict	StimD	B	0	25 A 0 0 RT 54
96 SticksPict	StimC	A	0	25 B 0 0 RT 62
97 Green_Pict	StimA	B	25	0 B 1 0 RT 36
98 Green_Pict	StimA	A	25	0 B 0 0 RT 32
99 CirclePict	StimB	B	25	0 A 0 0 RT 55
100 CirclePict	StimB	B	25	0 A 0 0 RT 43
101 CirclePict	StimB	B	25	0 A 0 0 RT 67
102 Worms_Pict	StimD	A	0	25 B 0 1 RT 92
103 Green_Pict	StimA	A	25	0 B 0 0 RT 56
104 Worms_Pict	StimD	B	0	25 A 0 0 RT 62
105 Worms_Pict	StimD	B	0	25 B 1 1 RT 59
106 SticksPict	StimC	A	0	25 B 0 0 RT 60
107 SticksPict	StimC	B	0	25 A 0 1 RT 191
108 SticksPict	StimC	B	0	25 B 1 0 RT 65
109 Worms_Pict	StimD	B	0	25 B 1 1 RT 63
110 Green_Pict	StimA	A	25	0 B 0 0 RT 36
111 CirclePict	StimB	B	25	0 A 0 0 RT 51
112 Green_Pict	StimA	A	25	0 B 0 0 RT 50
113 SticksPict	StimC	A	0	25 B 0 0 RT 48
114 Worms_Pict	StimD	B	0	25 A 0 0 RT 41
115 SticksPict	StimC	A	0	25 B 0 0 RT 40
116 CirclePict	StimB	B	25	0 A 0 0 RT 44
117 Worms_Pict	StimD	A	0	25 A 1 0 RT 49
118 SticksPict	StimC	A	0	25 A 1 1 RT 41
119 Worms_Pict	StimD	B	0	25 A 0 0 RT 46
120 Green_Pict	StimA	A	25	0 B 0 0 RT 29
121 Green_Pict	StimA	A	25	0 A 1 1 RT 61
122 Green_Pict	StimA	B	25	0 A 0 1 RT 92
123 SticksPict	StimC	A	0	25 B 0 0 RT 109
124 SticksPict	StimC	A	0	25 A 1 1 RT 49
125 CirclePict	StimB	A	25	0 B 0 1 RT 68
126 CirclePict	StimB	A	25	0 A 1 0 RT 46
127 Worms_Pict	StimD	A	0	25 B 0 1 RT 67
128 Green_Pict	StimA	A	25	0 B 0 0 RT 76
129 Green_Pict	StimA	B	25	0 A 0 1 RT 54
130 SticksPict	StimC	A	0	25 B 0 0 RT 101
131 Worms_Pict	StimD	B	0	25 A 0 0 RT 107
132 Green_Pict	StimA	A	25	0 B 0 0 RT 51
133 Worms_Pict	StimD	A	0	25 B 0 1 RT 39
134 SticksPict	StimC	A	0	25 A 1 1 RT 54
135 Worms_Pict	StimD	B	0	25 A 0 0 RT 112
136 CirclePict	StimB	B	25	0 A 0 0 RT 80
137 Green_Pict	StimA	A	25	0 B 0 0 RT 47
138 CirclePict	StimB	B	25	0 A 0 0 RT 48
139 SticksPict	StimC	A	0	25 B 0 0 RT 45
140 Green_Pict	StimA	A	25	0 A 1 1 RT 40
141 Worms_Pict	StimD	B	0	25 A 0 0 RT 56
142 Green_Pict	StimA	A	25	0 B 0 0 RT 62
143 SticksPict	StimC	A	0	25 B 0 0 RT 62
144 Worms_Pict	StimD	B	0	25 A 0 0 RT 40
145 Worms_Pict	StimD	B	0	25 B 1 1 RT 43
146 Green_Pict	StimA	A	25	0 B 0 0 RT 54
147 Green_Pict	StimA	A	25	0 B 0 0 RT 67
148 Worms_Pict	StimD	B	0	25 B 1 1 RT 59
149 SticksPict	StimC	B	0	25 B 1 0 RT 441
150 SticksPict	StimC	B	0	25 B 1 0 RT 130
151 CirclePict	StimB	B	25	0 A 0 0 RT 60
152 CirclePict	StimB	B	25	0 A 0 0 RT 57
153 CirclePict	StimB	B	25	0 A 0 0 RT 44
154 CirclePict	StimB	B	25	0 A 0 0 RT 51
155 SticksPict	StimC	A	0	25 B 0 0 RT 58
156 SticksPict	StimC	A	0	25 A 1 1 RT 51
157 Worms_Pict	StimD	B	0	25 A 0 0 RT 39
158 CirclePict	StimB	B	25	0 B 1 1 RT 27
159 Worms_Pict	StimD	B	0	25 B 1 1 RT 44
160 CirclePict	StimB	B	25	0 A 0 0 RT 48
