# Supplementary material for: The Role of Informative and Ambiguous Feedback in Avoidance Behavior: Empirical and Computational Findings
Source: PLoS One. 2015 Dec 2;10(12):e0144083. doi: 10.1371/journal.pone.0144083 (PMC4668119; doi:10.1371/journal.pone.0144083)
Supplement: S2 File — Information contained in the file header describes how to use and run the program. (ZIP) [file pone.0144083.s002.zip › Moustafa2015_data/Moustafa2015_Feedback/074.doc]

1 Green_Pict	StimC	A	0	25 A 1 1 RT 100
2 SticksPict	StimA	A	25	0 B 0 0 RT 54
3 SticksPict	StimA	B	25	0 B 1 0 RT 100
4 Green_Pict	StimC	A	0	25 A 1 1 RT 91
5 Worms_Pict	StimB	B	25	0 A 0 0 RT 63
6 Green_Pict	StimC	B	0	25 A 0 1 RT 193
7 CirclePict	StimD	A	0	25 A 1 0 RT 67
8 Worms_Pict	StimB	B	25	0 A 0 0 RT 64
9 SticksPict	StimA	A	25	0 B 0 0 RT 53
10 Worms_Pict	StimB	B	25	0 A 0 0 RT 44
11 Green_Pict	StimC	A	0	25 B 0 0 RT 97
12 SticksPict	StimA	A	25	0 A 1 1 RT 68
13 CirclePict	StimD	A	0	25 A 1 0 RT 44
14 SticksPict	StimA	A	25	0 A 1 1 RT 52
15 Worms_Pict	StimB	B	25	0 A 0 0 RT 47
16 SticksPict	StimA	A	25	0 A 1 1 RT 54
17 CirclePict	StimD	B	0	25 B 1 1 RT 65
18 Green_Pict	StimC	B	0	25 A 0 1 RT 53
19 Worms_Pict	StimB	A	25	0 B 0 1 RT 46
20 CirclePict	StimD	B	0	25 A 0 0 RT 51
21 CirclePict	StimD	B	0	25 A 0 0 RT 58
22 SticksPict	StimA	A	25	0 A 1 1 RT 43
23 Worms_Pict	StimB	B	25	0 A 0 0 RT 50
24 Worms_Pict	StimB	B	25	0 A 0 0 RT 68
25 CirclePict	StimD	B	0	25 B 1 1 RT 104
26 Green_Pict	StimC	A	0	25 B 0 0 RT 40
27 Worms_Pict	StimB	A	25	0 A 1 0 RT 42
28 SticksPict	StimA	A	25	0 A 1 1 RT 49
29 Green_Pict	StimC	A	0	25 A 1 1 RT 117
30 Worms_Pict	StimB	B	25	0 A 0 0 RT 49
31 Green_Pict	StimC	A	0	25 A 1 1 RT 42
32 SticksPict	StimA	B	25	0 A 0 1 RT 67
33 Green_Pict	StimC	A	0	25 A 1 1 RT 37
34 CirclePict	StimD	B	0	25 B 1 1 RT 72
35 Worms_Pict	StimB	B	25	0 A 0 0 RT 36
36 Green_Pict	StimC	A	0	25 B 0 0 RT 38
37 CirclePict	StimD	B	0	25 A 0 0 RT 37
38 SticksPict	StimA	A	25	0 A 1 1 RT 39
39 CirclePict	StimD	B	0	25 B 1 1 RT 61
40 CirclePict	StimD	B	0	25 A 0 0 RT 52
41 CirclePict	StimD	B	0	25 A 0 0 RT 52
42 SticksPict	StimA	A	25	0 A 1 1 RT 39
43 CirclePict	StimD	B	0	25 B 1 1 RT 54
44 SticksPict	StimA	B	25	0 A 0 1 RT 41
45 Green_Pict	StimC	A	0	25 A 1 1 RT 43
46 CirclePict	StimD	A	0	25 B 0 1 RT 50
47 Worms_Pict	StimB	B	25	0 A 0 0 RT 43
48 Green_Pict	StimC	A	0	25 A 1 1 RT 81
49 Green_Pict	StimC	A	0	25 A 1 1 RT 37
50 CirclePict	StimD	B	0	25 A 0 0 RT 78
51 Green_Pict	StimC	A	0	25 A 1 1 RT 46
52 Worms_Pict	StimB	B	25	0 A 0 0 RT 122
53 Worms_Pict	StimB	B	25	0 A 0 0 RT 36
54 CirclePict	StimD	B	0	25 B 1 1 RT 109
55 Worms_Pict	StimB	B	25	0 A 0 0 RT 37
56 SticksPict	StimA	B	25	0 A 0 1 RT 34
57 Green_Pict	StimC	A	0	25 A 1 1 RT 34
58 SticksPict	StimA	A	25	0 B 0 0 RT 34
59 CirclePict	StimD	B	0	25 A 0 0 RT 22
60 Green_Pict	StimC	A	0	25 B 0 0 RT 24
61 Green_Pict	StimC	A	0	25 A 1 1 RT 10
62 Worms_Pict	StimB	B	25	0 A 0 0 RT 23
63 SticksPict	StimA	A	25	0 B 0 0 RT 13
64 SticksPict	StimA	A	25	0 A 1 1 RT 0
65 SticksPict	StimA	A	25	0 A 1 1 RT 101
66 Worms_Pict	StimB	A	25	0 B 0 1 RT 61
67 CirclePict	StimD	A	0	25 A 1 0 RT 47
68 CirclePict	StimD	B	0	25 A 0 0 RT 55
69 CirclePict	StimD	B	0	25 B 1 1 RT 49
70 SticksPict	StimA	A	25	0 B 0 0 RT 31
71 Worms_Pict	StimB	B	25	0 A 0 0 RT 25
72 Worms_Pict	StimB	B	25	0 A 0 0 RT 21
73 Worms_Pict	StimB	B	25	0 B 1 1 RT 30
74 Green_Pict	StimC	B	0	25 A 0 1 RT 55
75 SticksPict	StimA	A	25	0 B 0 0 RT 19
76 CirclePict	StimD	B	0	25 A 0 0 RT 20
77 SticksPict	StimA	A	25	0 B 0 0 RT 10
78 Green_Pict	StimC	B	0	25 A 0 1 RT 0
79 Green_Pict	StimC	A	0	25 B 0 0 RT 0
80 Worms_Pict	StimB	A	25	0 A 1 0 RT 26
81 Green_Pict	StimC	A	0	25 A 1 1 RT 33
82 Green_Pict	StimC	A	0	25 B 0 0 RT 30
83 CirclePict	StimD	A	0	25 A 1 0 RT 20
84 CirclePict	StimD	B	0	25 A 0 0 RT 15
85 SticksPict	StimA	B	25	0 B 1 0 RT 26
86 SticksPict	StimA	A	25	0 A 1 1 RT 10
87 CirclePict	StimD	B	0	25 A 0 0 RT 13
88 Green_Pict	StimC	B	0	25 B 1 0 RT 14
89 SticksPict	StimA	A	25	0 A 1 1 RT 16
90 SticksPict	StimA	A	25	0 B 0 0 RT 16
91 CirclePict	StimD	B	0	25 A 0 0 RT 16
92 CirclePict	StimD	B	0	25 B 1 1 RT 10
93 SticksPict	StimA	A	25	0 B 0 0 RT 24
94 Green_Pict	StimC	A	0	25 A 1 1 RT 4
95 Worms_Pict	StimB	A	25	0 B 0 1 RT 13
96 Green_Pict	StimC	A	0	25 A 1 1 RT 12
97 Worms_Pict	StimB	B	25	0 B 1 1 RT 6
98 Worms_Pict	StimB	A	25	0 A 1 0 RT 10
99 CirclePict	StimD	B	0	25 B 1 1 RT 10
100 Worms_Pict	StimB	B	25	0 A 0 0 RT 0
101 SticksPict	StimA	A	25	0 B 0 0 RT 12
102 Worms_Pict	StimB	B	25	0 A 0 0 RT 10
103 SticksPict	StimA	A	25	0 A 1 1 RT 11
104 SticksPict	StimA	B	25	0 B 1 0 RT 20
105 CirclePict	StimD	B	0	25 A 0 0 RT 18
106 Worms_Pict	StimB	B	25	0 B 1 1 RT 13
107 CirclePict	StimD	B	0	25 B 1 1 RT 18
108 Worms_Pict	StimB	B	25	0 A 0 0 RT 13
109 Worms_Pict	StimB	B	25	0 B 1 1 RT 17
110 SticksPict	StimA	A	25	0 A 1 1 RT 14
111 Worms_Pict	StimB	B	25	0 B 1 1 RT 13
112 Green_Pict	StimC	B	0	25 A 0 1 RT 10
113 Green_Pict	StimC	A	0	25 A 1 1 RT 9
114 Green_Pict	StimC	A	0	25 B 0 0 RT 16
115 Green_Pict	StimC	A	0	25 A 1 1 RT 14
116 Green_Pict	StimC	A	0	25 A 1 1 RT 19
117 CirclePict	StimD	A	0	25 B 0 1 RT 32
118 SticksPict	StimA	A	25	0 A 1 1 RT 13
119 Worms_Pict	StimB	B	25	0 A 0 0 RT 14
120 CirclePict	StimD	B	0	25 B 1 1 RT 18
121 Worms_Pict	StimB	A	25	0 A 1 0 RT 11
122 Green_Pict	StimC	A	0	25 A 1 1 RT 12
123 Green_Pict	StimC	A	0	25 B 0 0 RT 12
124 Green_Pict	StimC	A	0	25 A 1 1 RT 9
125 SticksPict	StimA	A	25	0 A 1 1 RT 19
126 Worms_Pict	StimB	B	25	0 B 1 1 RT 10
127 SticksPict	StimA	A	25	0 A 1 1 RT 11
128 CirclePict	StimD	B	0	25 B 1 1 RT 6
129 SticksPict	StimA	B	25	0 A 0 1 RT 7
130 CirclePict	StimD	B	0	25 B 1 1 RT 13
131 SticksPict	StimA	A	25	0 A 1 1 RT 14
132 Worms_Pict	StimB	B	25	0 B 1 1 RT 0
133 Worms_Pict	StimB	B	25	0 A 0 0 RT 3
134 CirclePict	StimD	B	0	25 B 1 1 RT 0
135 CirclePict	StimD	B	0	25 A 0 0 RT 2
136 Worms_Pict	StimB	B	25	0 B 1 1 RT 0
137 SticksPict	StimA	A	25	0 A 1 1 RT 4
138 CirclePict	StimD	B	0	25 B 1 1 RT 10
139 CirclePict	StimD	B	0	25 A 0 0 RT 4
140 SticksPict	StimA	A	25	0 B 0 0 RT 0
141 Green_Pict	StimC	A	0	25 A 1 1 RT 10
142 CirclePict	StimD	A	0	25 B 0 1 RT 3
143 Green_Pict	StimC	B	0	25 A 0 1 RT 4
144 SticksPict	StimA	A	25	0 B 0 0 RT 0
145 Worms_Pict	StimB	B	25	0 A 0 0 RT 16
146 Worms_Pict	StimB	B	25	0 B 1 1 RT 0
147 CirclePict	StimD	B	0	25 A 0 0 RT 2
148 Green_Pict	StimC	A	0	25 B 0 0 RT 22
149 Green_Pict	StimC	A	0	25 A 1 1 RT 21
150 Worms_Pict	StimB	A	25	0 B 0 1 RT 14
151 Worms_Pict	StimB	B	25	0 A 0 0 RT 4
152 SticksPict	StimA	A	25	0 B 0 0 RT 11
153 CirclePict	StimD	A	0	25 A 1 0 RT 13
154 Green_Pict	StimC	A	0	25 B 0 0 RT 6
155 Green_Pict	StimC	B	0	25 B 1 0 RT 13
156 SticksPict	StimA	B	25	0 A 0 1 RT 0
157 Green_Pict	StimC	A	0	25 B 0 0 RT 7
158 Worms_Pict	StimB	B	25	0 A 0 0 RT 10
159 CirclePict	StimD	B	0	25 B 1 1 RT 10
160 SticksPict	StimA	A	25	0 B 0 0 RT 2
