# Supplementary material for: The Role of Informative and Ambiguous Feedback in Avoidance Behavior: Empirical and Computational Findings
Source: PLoS One. 2015 Dec 2;10(12):e0144083. doi: 10.1371/journal.pone.0144083 (PMC4668119; doi:10.1371/journal.pone.0144083)
Supplement: S2 File — Information contained in the file header describes how to use and run the program. (ZIP) [file pone.0144083.s002.zip › Moustafa2015_data/Moustafa2015_Feedback/075.doc]

1 SticksPict	StimC	B	0	25 A 0 1 RT 219
2 Worms_Pict	StimB	B	25	0 A 0 0 RT 239
3 CirclePict	StimD	B	0	25 A 0 0 RT 208
4 Worms_Pict	StimB	B	25	0 B 1 1 RT 127
5 CirclePict	StimD	B	0	25 B 1 1 RT 73
6 Green_Pict	StimA	A	25	0 B 0 0 RT 414
7 Green_Pict	StimA	A	25	0 A 1 1 RT 132
8 Green_Pict	StimA	A	25	0 A 1 1 RT 128
9 Worms_Pict	StimB	B	25	0 B 1 1 RT 86
10 SticksPict	StimC	A	0	25 B 0 0 RT 95
11 Green_Pict	StimA	A	25	0 B 0 0 RT 90
12 Green_Pict	StimA	A	25	0 A 1 1 RT 72
13 SticksPict	StimC	A	0	25 A 1 1 RT 83
14 Green_Pict	StimA	A	25	0 A 1 1 RT 219
15 SticksPict	StimC	B	0	25 A 0 1 RT 117
16 Green_Pict	StimA	A	25	0 A 1 1 RT 101
17 Worms_Pict	StimB	A	25	0 B 0 1 RT 63
18 Worms_Pict	StimB	B	25	0 B 1 1 RT 55
19 CirclePict	StimD	A	0	25 A 1 0 RT 193
20 SticksPict	StimC	A	0	25 B 0 0 RT 144
21 CirclePict	StimD	B	0	25 A 0 0 RT 106
22 SticksPict	StimC	A	0	25 A 1 1 RT 177
23 CirclePict	StimD	B	0	25 B 1 1 RT 92
24 CirclePict	StimD	A	0	25 B 0 1 RT 59
25 CirclePict	StimD	B	0	25 A 0 0 RT 47
26 SticksPict	StimC	A	0	25 A 1 1 RT 266
27 Green_Pict	StimA	A	25	0 A 1 1 RT 70
28 Worms_Pict	StimB	B	25	0 B 1 1 RT 50
29 Worms_Pict	StimB	B	25	0 B 1 1 RT 52
30 Green_Pict	StimA	B	25	0 A 0 1 RT 172
31 Green_Pict	StimA	B	25	0 A 0 1 RT 58
32 Worms_Pict	StimB	A	25	0 B 0 1 RT 62
33 SticksPict	StimC	A	0	25 s RT 163
34 Worms_Pict	StimB	B	25	0 B 1 1 RT 163
35 SticksPict	StimC	A	0	25 s RT 59
36 CirclePict	StimD	B	0	25 s RT 226
37 CirclePict	StimD	B	0	25 s RT 138
38 Worms_Pict	StimB	B	25	0 B 1 1 RT 72
39 SticksPict	StimC	A	0	25 s RT 50
40 CirclePict	StimD	B	0	25 s RT 159
41 SticksPict	StimC	A	0	25 s RT 55
42 CirclePict	StimD	A	0	25 s RT 41
43 SticksPict	StimC	A	0	25 s RT 91
44 SticksPict	StimC	A	0	25 s RT 66
45 Green_Pict	StimA	B	25	0 A 0 1 RT 102
46 SticksPict	StimC	B	0	25 s RT 48
47 CirclePict	StimD	B	0	25 s RT 54
48 CirclePict	StimD	B	0	25 s RT 48
49 Worms_Pict	StimB	B	25	0 B 1 1 RT 49
50 Green_Pict	StimA	A	25	0 A 1 1 RT 62
51 Worms_Pict	StimB	B	25	0 B 1 1 RT 48
52 Green_Pict	StimA	A	25	0 A 1 1 RT 44
53 Worms_Pict	StimB	B	25	0 B 1 1 RT 39
54 SticksPict	StimC	B	0	25 s RT 32
55 Green_Pict	StimA	A	25	0 A 1 1 RT 50
56 Worms_Pict	StimB	B	25	0 B 1 1 RT 44
57 Green_Pict	StimA	A	25	0 A 1 1 RT 45
58 Worms_Pict	StimB	A	25	0 B 0 1 RT 46
59 SticksPict	StimC	A	0	25 s RT 95
60 CirclePict	StimD	B	0	25 s RT 65
61 CirclePict	StimD	B	0	25 s RT 73
62 SticksPict	StimC	A	0	25 s RT 74
63 Worms_Pict	StimB	B	25	0 B 1 1 RT 67
64 Green_Pict	StimA	B	25	0 A 0 1 RT 44
65 Green_Pict	StimA	A	25	0 A 1 1 RT 68
66 CirclePict	StimD	B	0	25 s RT 140
67 Green_Pict	StimA	A	25	0 A 1 1 RT 44
68 Green_Pict	StimA	A	25	0 A 1 1 RT 80
69 CirclePict	StimD	B	0	25 A 0 0 RT 151
70 SticksPict	StimC	A	0	25 s RT 46
71 CirclePict	StimD	B	0	25 s RT 82
72 CirclePict	StimD	B	0	25 s RT 51
73 SticksPict	StimC	A	0	25 s RT 54
74 SticksPict	StimC	A	0	25 B 0 0 RT 62
75 Worms_Pict	StimB	A	25	0 B 0 1 RT 74
76 Worms_Pict	StimB	B	25	0 B 1 1 RT 82
77 Worms_Pict	StimB	B	25	0 B 1 1 RT 35
78 CirclePict	StimD	A	0	25 s RT 59
79 Green_Pict	StimA	A	25	0 A 1 1 RT 71
80 Worms_Pict	StimB	B	25	0 B 1 1 RT 40
81 Green_Pict	StimA	A	25	0 A 1 1 RT 39
82 CirclePict	StimD	B	0	25 s RT 39
83 Green_Pict	StimA	A	25	0 A 1 1 RT 45
84 SticksPict	StimC	A	0	25 s RT 47
85 Green_Pict	StimA	A	25	0 A 1 1 RT 89
86 Green_Pict	StimA	A	25	0 A 1 1 RT 43
87 CirclePict	StimD	B	0	25 s RT 57
88 CirclePict	StimD	B	0	25 s RT 63
89 Worms_Pict	StimB	B	25	0 B 1 1 RT 46
90 Green_Pict	StimA	A	25	0 A 1 1 RT 46
91 Worms_Pict	StimB	B	25	0 B 1 1 RT 39
92 Worms_Pict	StimB	B	25	0 B 1 1 RT 38
93 Worms_Pict	StimB	B	25	0 B 1 1 RT 32
94 Worms_Pict	StimB	A	25	0 B 0 1 RT 74
95 Worms_Pict	StimB	B	25	0 B 1 1 RT 38
96 SticksPict	StimC	A	0	25 s RT 51
97 CirclePict	StimD	B	0	25 s RT 60
98 SticksPict	StimC	B	0	25 s RT 45
99 SticksPict	StimC	B	0	25 s RT 38
100 SticksPict	StimC	A	0	25 s RT 75
101 Green_Pict	StimA	A	25	0 A 1 1 RT 43
102 SticksPict	StimC	A	0	25 s RT 47
103 SticksPict	StimC	A	0	25 s RT 44
104 SticksPict	StimC	A	0	25 s RT 42
105 SticksPict	StimC	A	0	25 s RT 61
106 CirclePict	StimD	A	0	25 s RT 49
107 CirclePict	StimD	B	0	25 s RT 45
108 CirclePict	StimD	B	0	25 s RT 33
109 Green_Pict	StimA	A	25	0 A 1 1 RT 30
110 CirclePict	StimD	B	0	25 s RT 57
111 Green_Pict	StimA	B	25	0 A 0 1 RT 66
112 Green_Pict	StimA	A	25	0 A 1 1 RT 47
113 CirclePict	StimD	B	0	25 s RT 82
114 Worms_Pict	StimB	A	25	0 B 0 1 RT 60
115 Green_Pict	StimA	B	25	0 A 0 1 RT 45
116 CirclePict	StimD	A	0	25 s RT 42
117 Worms_Pict	StimB	B	25	0 B 1 1 RT 45
118 SticksPict	StimC	A	0	25 s RT 47
119 Worms_Pict	StimB	B	25	0 B 1 1 RT 49
120 Worms_Pict	StimB	B	25	0 B 1 1 RT 99
121 Worms_Pict	StimB	B	25	0 B 1 1 RT 50
122 CirclePict	StimD	A	0	25 s RT 47
123 SticksPict	StimC	A	0	25 s RT 49
124 CirclePict	StimD	B	0	25 s RT 52
125 Green_Pict	StimA	A	25	0 A 1 1 RT 45
126 SticksPict	StimC	B	0	25 s RT 113
127 CirclePict	StimD	A	0	25 s RT 45
128 SticksPict	StimC	A	0	25 s RT 39
129 SticksPict	StimC	A	0	25 s RT 32
130 Worms_Pict	StimB	A	25	0 B 0 1 RT 43
131 Worms_Pict	StimB	B	25	0 B 1 1 RT 47
132 Worms_Pict	StimB	B	25	0 B 1 1 RT 38
133 SticksPict	StimC	A	0	25 s RT 44
134 Green_Pict	StimA	A	25	0 A 1 1 RT 49
135 SticksPict	StimC	A	0	25 s RT 54
136 Green_Pict	StimA	A	25	0 A 1 1 RT 48
137 Green_Pict	StimA	B	25	0 A 0 1 RT 38
138 Worms_Pict	StimB	B	25	0 B 1 1 RT 43
139 Green_Pict	StimA	A	25	0 A 1 1 RT 44
140 Worms_Pict	StimB	B	25	0 B 1 1 RT 41
141 CirclePict	StimD	B	0	25 s RT 50
142 CirclePict	StimD	B	0	25 s RT 46
143 CirclePict	StimD	B	0	25 s RT 38
144 CirclePict	StimD	B	0	25 s RT 52
145 Green_Pict	StimA	A	25	0 A 1 1 RT 42
146 Green_Pict	StimA	A	25	0 A 1 1 RT 50
147 SticksPict	StimC	A	0	25 s RT 50
148 CirclePict	StimD	B	0	25 s RT 45
149 Worms_Pict	StimB	B	25	0 B 1 1 RT 51
150 Worms_Pict	StimB	A	25	0 B 0 1 RT 52
151 Green_Pict	StimA	B	25	0 A 0 1 RT 229
152 SticksPict	StimC	B	0	25 s RT 37
153 SticksPict	StimC	A	0	25 s RT 53
154 Worms_Pict	StimB	B	25	0 B 1 1 RT 55
155 Green_Pict	StimA	A	25	0 A 1 1 RT 62
156 CirclePict	StimD	B	0	25 s RT 46
157 Worms_Pict	StimB	B	25	0 B 1 1 RT 52
158 SticksPict	StimC	A	0	25 s RT 49
159 Green_Pict	StimA	A	25	0 A 1 1 RT 131
160 CirclePict	StimD	B	0	25 s RT 47
