# Supplementary material for: The Role of Informative and Ambiguous Feedback in Avoidance Behavior: Empirical and Computational Findings
Source: PLoS One. 2015 Dec 2;10(12):e0144083. doi: 10.1371/journal.pone.0144083 (PMC4668119; doi:10.1371/journal.pone.0144083)
Supplement: S2 File — Information contained in the file header describes how to use and run the program. (ZIP) [file pone.0144083.s002.zip › Moustafa2015_data/Moustafa2015_Feedback/076.doc]

1 Green_Pict	StimC	A	0	25 B 0 0 RT 175
2 Green_Pict	StimC	A	0	25 B 0 0 RT 225
3 SticksPict	StimB	A	25	0 A 1 0 RT 111
4 Worms_Pict	StimA	A	25	0 A 1 1 RT 130
5 Green_Pict	StimC	A	0	25 A 1 1 RT 132
6 SticksPict	StimB	A	25	0 B 0 1 RT 236
7 Green_Pict	StimC	B	0	25 B 1 0 RT 460
8 Green_Pict	StimC	A	0	25 A 1 1 RT 233
9 SticksPict	StimB	B	25	0 B 1 1 RT 152
10 SticksPict	StimB	B	25	0 A 0 0 RT 275
11 CirclePict	StimD	A	0	25 A 1 0 RT 161
12 Green_Pict	StimC	A	0	25 B 0 0 RT 106
13 CirclePict	StimD	B	0	25 A 0 0 RT 129
14 Green_Pict	StimC	A	0	25 B 0 0 RT 93
15 CirclePict	StimD	B	0	25 A 0 0 RT 107
16 SticksPict	StimB	B	25	0 B 1 1 RT 143
17 CirclePict	StimD	B	0	25 B 1 1 RT 109
18 Worms_Pict	StimA	A	25	0 A 1 1 RT 223
19 SticksPict	StimB	B	25	0 B 1 1 RT 138
20 Worms_Pict	StimA	B	25	0 A 0 1 RT 123
21 SticksPict	StimB	B	25	0 B 1 1 RT 112
22 CirclePict	StimD	B	0	25 A 0 0 RT 134
23 Worms_Pict	StimA	A	25	0 B 0 0 RT 144
24 CirclePict	StimD	B	0	25 A 0 0 RT 229
25 CirclePict	StimD	B	0	25 B 1 1 RT 114
26 CirclePict	StimD	B	0	25 B 1 1 RT 105
27 CirclePict	StimD	B	0	25 B 1 1 RT 104
28 Green_Pict	StimC	A	0	25 B 0 0 RT 104
29 Worms_Pict	StimA	A	25	0 B 0 0 RT 122
30 Worms_Pict	StimA	A	25	0 B 0 0 RT 140
31 SticksPict	StimB	B	25	0 A 0 0 RT 87
32 Worms_Pict	StimA	A	25	0 B 0 0 RT 127
33 Worms_Pict	StimA	A	25	0 B 0 0 RT 147
34 CirclePict	StimD	A	0	25 A 1 0 RT 202
35 Worms_Pict	StimA	A	25	0 A 1 1 RT 292
36 Worms_Pict	StimA	B	25	0 A 0 1 RT 146
37 SticksPict	StimB	B	25	0 B 1 1 RT 148
38 SticksPict	StimB	B	25	0 B 1 1 RT 129
39 Green_Pict	StimC	B	0	25 A 0 1 RT 240
40 Green_Pict	StimC	A	0	25 B 0 0 RT 93
41 Worms_Pict	StimA	A	25	0 B 0 0 RT 81
42 SticksPict	StimB	B	25	0 A 0 0 RT 130
43 SticksPict	StimB	B	25	0 A 0 0 RT 132
44 Worms_Pict	StimA	A	25	0 B 0 0 RT 81
45 Green_Pict	StimC	A	0	25 B 0 0 RT 174
46 CirclePict	StimD	A	0	25 A 1 0 RT 75
47 SticksPict	StimB	B	25	0 B 1 1 RT 101
48 Worms_Pict	StimA	A	25	0 A 1 1 RT 104
49 SticksPict	StimB	B	25	0 A 0 0 RT 241
50 Green_Pict	StimC	A	0	25 B 0 0 RT 105
51 Green_Pict	StimC	A	0	25 A 1 1 RT 104
52 Green_Pict	StimC	B	0	25 B 1 0 RT 157
53 SticksPict	StimB	B	25	0 A 0 0 RT 101
54 Green_Pict	StimC	A	0	25 A 1 1 RT 162
55 CirclePict	StimD	B	0	25 A 0 0 RT 194
56 CirclePict	StimD	B	0	25 B 1 1 RT 146
57 CirclePict	StimD	B	0	25 B 1 1 RT 75
58 SticksPict	StimB	A	25	0 B 0 1 RT 299
59 Worms_Pict	StimA	B	25	0 A 0 1 RT 60
60 Worms_Pict	StimA	A	25	0 A 1 1 RT 70
61 Worms_Pict	StimA	A	25	0 A 1 1 RT 158
62 CirclePict	StimD	B	0	25 A 0 0 RT 126
63 Worms_Pict	StimA	A	25	0 B 0 0 RT 60
64 Worms_Pict	StimA	B	25	0 B 1 0 RT 75
65 CirclePict	StimD	B	0	25 A 0 0 RT 117
66 Worms_Pict	StimA	A	25	0 A 1 1 RT 97
67 CirclePict	StimD	B	0	25 A 0 0 RT 86
68 CirclePict	StimD	B	0	25 B 1 1 RT 87
69 CirclePict	StimD	A	0	25 B 0 1 RT 69
70 Green_Pict	StimC	A	0	25 A 1 1 RT 136
71 Green_Pict	StimC	B	0	25 A 0 1 RT 107
72 CirclePict	StimD	B	0	25 B 1 1 RT 57
73 Worms_Pict	StimA	A	25	0 A 1 1 RT 121
74 SticksPict	StimB	B	25	0 A 0 0 RT 114
75 Green_Pict	StimC	A	0	25 B 0 0 RT 125
76 SticksPict	StimB	B	25	0 A 0 0 RT 75
77 SticksPict	StimB	B	25	0 A 0 0 RT 129
78 Green_Pict	StimC	A	0	25 A 1 1 RT 85
79 SticksPict	StimB	A	25	0 A 1 0 RT 86
80 Green_Pict	StimC	A	0	25 A 1 1 RT 97
81 CirclePict	StimD	A	0	25 A 1 0 RT 72
82 Worms_Pict	StimA	A	25	0 A 1 1 RT 116
83 CirclePict	StimD	B	0	25 A 0 0 RT 122
84 Worms_Pict	StimA	A	25	0 B 0 0 RT 87
85 CirclePict	StimD	B	0	25 A 0 0 RT 67
86 Green_Pict	StimC	A	0	25 B 0 0 RT 66
87 Worms_Pict	StimA	B	25	0 A 0 1 RT 59
88 Worms_Pict	StimA	A	25	0 A 1 1 RT 71
89 SticksPict	StimB	A	25	0 A 1 0 RT 63
90 CirclePict	StimD	B	0	25 A 0 0 RT 41
91 SticksPict	StimB	B	25	0 A 0 0 RT 51
92 Worms_Pict	StimA	A	25	0 A 1 1 RT 50
93 Green_Pict	StimC	A	0	25 A 1 1 RT 65
94 Worms_Pict	StimA	A	25	0 A 1 1 RT 51
95 Green_Pict	StimC	B	0	25 A 0 1 RT 64
96 CirclePict	StimD	B	0	25 A 0 0 RT 51
97 CirclePict	StimD	B	0	25 A 0 0 RT 107
98 Green_Pict	StimC	A	0	25 B 0 0 RT 80
99 Green_Pict	StimC	A	0	25 A 1 1 RT 78
100 Worms_Pict	StimA	A	25	0 A 1 1 RT 69
101 Green_Pict	StimC	A	0	25 A 1 1 RT 93
102 SticksPict	StimB	B	25	0 A 0 0 RT 60
103 SticksPict	StimB	B	25	0 A 0 0 RT 52
104 Worms_Pict	StimA	A	25	0 B 0 0 RT 100
105 CirclePict	StimD	B	0	25 B 1 1 RT 79
106 Green_Pict	StimC	B	0	25 B 1 0 RT 50
107 CirclePict	StimD	B	0	25 A 0 0 RT 52
108 Green_Pict	StimC	A	0	25 B 0 0 RT 45
109 SticksPict	StimB	B	25	0 A 0 0 RT 37
110 SticksPict	StimB	B	25	0 A 0 0 RT 96
111 SticksPict	StimB	B	25	0 A 0 0 RT 46
112 SticksPict	StimB	A	25	0 A 1 0 RT 36
113 Worms_Pict	StimA	B	25	0 A 0 1 RT 50
114 CirclePict	StimD	B	0	25 A 0 0 RT 38
115 SticksPict	StimB	B	25	0 B 1 1 RT 50
116 Green_Pict	StimC	A	0	25 B 0 0 RT 85
117 CirclePict	StimD	A	0	25 A 1 0 RT 36
118 Worms_Pict	StimA	A	25	0 A 1 1 RT 29
119 Green_Pict	StimC	A	0	25 A 1 1 RT 41
120 SticksPict	StimB	B	25	0 A 0 0 RT 34
121 SticksPict	StimB	B	25	0 A 0 0 RT 49
122 SticksPict	StimB	B	25	0 A 0 0 RT 35
123 SticksPict	StimB	B	25	0 A 0 0 RT 29
124 Worms_Pict	StimA	B	25	0 A 0 1 RT 35
125 CirclePict	StimD	A	0	25 A 1 0 RT 27
126 Worms_Pict	StimA	A	25	0 A 1 1 RT 31
127 Worms_Pict	StimA	A	25	0 A 1 1 RT 24
128 Worms_Pict	StimA	A	25	0 A 1 1 RT 30
129 CirclePict	StimD	B	0	25 A 0 0 RT 22
130 CirclePict	StimD	B	0	25 A 0 0 RT 91
131 Green_Pict	StimC	B	0	25 B 1 0 RT 45
132 Worms_Pict	StimA	A	25	0 B 0 0 RT 52
133 Green_Pict	StimC	A	0	25 B 0 0 RT 54
134 CirclePict	StimD	B	0	25 B 1 1 RT 48
135 CirclePict	StimD	B	0	25 B 1 1 RT 65
136 CirclePict	StimD	B	0	25 B 1 1 RT 44
137 SticksPict	StimB	A	25	0 B 0 1 RT 118
138 SticksPict	StimB	B	25	0 B 1 1 RT 66
139 SticksPict	StimB	B	25	0 B 1 1 RT 40
140 Green_Pict	StimC	A	0	25 B 0 0 RT 40
141 Green_Pict	StimC	A	0	25 A 1 1 RT 49
142 Worms_Pict	StimA	A	25	0 A 1 1 RT 28
143 Worms_Pict	StimA	A	25	0 A 1 1 RT 35
144 SticksPict	StimB	A	25	0 A 1 0 RT 46
145 Green_Pict	StimC	A	0	25 A 1 1 RT 98
146 Worms_Pict	StimA	A	25	0 A 1 1 RT 43
147 Green_Pict	StimC	A	0	25 A 1 1 RT 47
148 Green_Pict	StimC	A	0	25 A 1 1 RT 31
149 Worms_Pict	StimA	B	25	0 A 0 1 RT 42
150 Worms_Pict	StimA	A	25	0 A 1 1 RT 37
151 Green_Pict	StimC	B	0	25 A 0 1 RT 34
152 Green_Pict	StimC	A	0	25 A 1 1 RT 43
153 CirclePict	StimD	B	0	25 A 0 0 RT 30
154 Green_Pict	StimC	A	0	25 A 1 1 RT 31
155 CirclePict	StimD	A	0	25 A 1 0 RT 26
156 CirclePict	StimD	B	0	25 A 0 0 RT 37
157 CirclePict	StimD	B	0	25 B 1 1 RT 28
158 SticksPict	StimB	B	25	0 B 1 1 RT 59
159 SticksPict	StimB	B	25	0 B 1 1 RT 32
160 SticksPict	StimB	B	25	0 B 1 1 RT 33
