# Supplementary material for: The Role of Informative and Ambiguous Feedback in Avoidance Behavior: Empirical and Computational Findings
Source: PLoS One. 2015 Dec 2;10(12):e0144083. doi: 10.1371/journal.pone.0144083 (PMC4668119; doi:10.1371/journal.pone.0144083)
Supplement: S2 File — Information contained in the file header describes how to use and run the program. (ZIP) [file pone.0144083.s002.zip › Moustafa2015_data/Moustafa2015_Feedback/077.doc]

1 Green_Pict	StimD	A	0	25 A 1 0 RT 618
2 Green_Pict	StimD	B	0	25 B 1 1 RT 233
3 CirclePict	StimA	A	25	0 B 0 0 RT 276
4 Green_Pict	StimD	B	0	25 A 0 0 RT 160
5 Green_Pict	StimD	B	0	25 B 1 1 RT 105
6 SticksPict	StimB	A	25	0 A 1 0 RT 248
7 CirclePict	StimA	A	25	0 B 0 0 RT 397
8 SticksPict	StimB	A	25	0 A 1 0 RT 213
9 Green_Pict	StimD	B	0	25 B 1 1 RT 285
10 CirclePict	StimA	A	25	0 B 0 0 RT 95
11 Green_Pict	StimD	B	0	25 B 1 1 RT 93
12 Worms_Pict	StimC	A	0	25 B 0 0 RT 244
13 Green_Pict	StimD	B	0	25 B 1 1 RT 64
14 SticksPict	StimB	B	25	0 A 0 0 RT 210
15 CirclePict	StimA	A	25	0 B 0 0 RT 109
16 CirclePict	StimA	A	25	0 A 1 1 RT 91
17 Worms_Pict	StimC	A	0	25 A 1 1 RT 69
18 Worms_Pict	StimC	A	0	25 A 1 1 RT 74
19 Green_Pict	StimD	B	0	25 B 1 1 RT 64
20 Worms_Pict	StimC	B	0	25 A 0 1 RT 104
21 Worms_Pict	StimC	B	0	25 A 0 1 RT 64
22 Green_Pict	StimD	B	0	25 B 1 1 RT 42
23 SticksPict	StimB	B	25	0 A 0 0 RT 99
24 Worms_Pict	StimC	A	0	25 A 1 1 RT 92
25 SticksPict	StimB	B	25	0 A 0 0 RT 63
26 Worms_Pict	StimC	A	0	25 A 1 1 RT 54
27 CirclePict	StimA	B	25	0 A 0 1 RT 137
28 Worms_Pict	StimC	A	0	25 A 1 1 RT 69
29 SticksPict	StimB	B	25	0 A 0 0 RT 53
30 SticksPict	StimB	B	25	0 A 0 0 RT 47
31 CirclePict	StimA	B	25	0 A 0 1 RT 88
32 SticksPict	StimB	B	25	0 A 0 0 RT 95
33 Green_Pict	StimD	A	0	25 B 0 1 RT 85
34 SticksPict	StimB	B	25	0 A 0 0 RT 42
35 CirclePict	StimA	A	25	0 A 1 1 RT 39
36 SticksPict	StimB	B	25	0 A 0 0 RT 111
37 CirclePict	StimA	A	25	0 A 1 1 RT 55
38 Worms_Pict	StimC	A	0	25 A 1 1 RT 119
39 Worms_Pict	StimC	A	0	25 A 1 1 RT 67
40 CirclePict	StimA	A	25	0 A 1 1 RT 116
41 CirclePict	StimA	A	25	0 A 1 1 RT 74
42 SticksPict	StimB	B	25	0 A 0 0 RT 99
43 Green_Pict	StimD	B	0	25 B 1 1 RT 133
44 Worms_Pict	StimC	A	0	25 A 1 1 RT 91
45 Worms_Pict	StimC	B	0	25 A 0 1 RT 89
46 Worms_Pict	StimC	A	0	25 A 1 1 RT 62
47 SticksPict	StimB	B	25	0 A 0 0 RT 42
48 Worms_Pict	StimC	A	0	25 B 0 0 RT 81
49 Green_Pict	StimD	B	0	25 B 1 1 RT 61
50 SticksPict	StimB	B	25	0 A 0 0 RT 73
51 Green_Pict	StimD	A	0	25 B 0 1 RT 78
52 CirclePict	StimA	A	25	0 A 1 1 RT 91
53 Green_Pict	StimD	B	0	25 A 0 0 RT 85
54 Worms_Pict	StimC	A	0	25 A 1 1 RT 84
55 SticksPict	StimB	B	25	0 A 0 0 RT 36
56 Green_Pict	StimD	B	0	25 A 0 0 RT 61
57 CirclePict	StimA	A	25	0 A 1 1 RT 58
58 CirclePict	StimA	A	25	0 B 0 0 RT 68
59 SticksPict	StimB	A	25	0 B 0 1 RT 70
60 Worms_Pict	StimC	A	0	25 B 0 0 RT 57
61 CirclePict	StimA	A	25	0 A 1 1 RT 96
62 Green_Pict	StimD	B	0	25 A 0 0 RT 62
63 SticksPict	StimB	B	25	0 A 0 0 RT 94
64 CirclePict	StimA	B	25	0 A 0 1 RT 91
65 SticksPict	StimB	A	25	0 A 1 0 RT 41
66 SticksPict	StimB	B	25	0 A 0 0 RT 68
67 Worms_Pict	StimC	A	0	25 A 1 1 RT 57
68 Worms_Pict	StimC	B	0	25 B 1 0 RT 38
69 SticksPict	StimB	B	25	0 B 1 1 RT 70
70 Worms_Pict	StimC	A	0	25 B 0 0 RT 110
71 CirclePict	StimA	A	25	0 A 1 1 RT 58
72 CirclePict	StimA	B	25	0 A 0 1 RT 43
73 SticksPict	StimB	B	25	0 B 1 1 RT 102
74 Green_Pict	StimD	B	0	25 A 0 0 RT 60
75 CirclePict	StimA	A	25	0 A 1 1 RT 152
76 Worms_Pict	StimC	A	0	25 A 1 1 RT 102
77 Green_Pict	StimD	B	0	25 A 0 0 RT 57
78 Green_Pict	StimD	B	0	25 B 1 1 RT 115
79 CirclePict	StimA	A	25	0 B 0 0 RT 97
80 Green_Pict	StimD	A	0	25 A 1 0 RT 56
81 Worms_Pict	StimC	A	0	25 B 0 0 RT 73
82 CirclePict	StimA	B	25	0 A 0 1 RT 45
83 Green_Pict	StimD	B	0	25 A 0 0 RT 91
84 Worms_Pict	StimC	A	0	25 B 0 0 RT 54
85 Worms_Pict	StimC	A	0	25 A 1 1 RT 54
86 CirclePict	StimA	A	25	0 A 1 1 RT 47
87 Green_Pict	StimD	B	0	25 A 0 0 RT 44
88 SticksPict	StimB	B	25	0 A 0 0 RT 80
89 CirclePict	StimA	A	25	0 A 1 1 RT 58
90 CirclePict	StimA	A	25	0 A 1 1 RT 43
91 Green_Pict	StimD	A	0	25 B 0 1 RT 79
92 Green_Pict	StimD	A	0	25 A 1 0 RT 73
93 Worms_Pict	StimC	A	0	25 A 1 1 RT 140
94 Green_Pict	StimD	B	0	25 B 1 1 RT 78
95 SticksPict	StimB	A	25	0 A 1 0 RT 50
96 SticksPict	StimB	B	25	0 A 0 0 RT 38
97 SticksPict	StimB	B	25	0 A 0 0 RT 170
98 SticksPict	StimB	B	25	0 A 0 0 RT 73
99 CirclePict	StimA	A	25	0 A 1 1 RT 68
100 Worms_Pict	StimC	B	0	25 B 1 0 RT 58
101 SticksPict	StimB	A	25	0 B 0 1 RT 68
102 CirclePict	StimA	B	25	0 A 0 1 RT 53
103 Worms_Pict	StimC	A	0	25 A 1 1 RT 207
104 SticksPict	StimB	B	25	0 A 0 0 RT 43
105 SticksPict	StimB	B	25	0 B 1 1 RT 51
106 Worms_Pict	StimC	B	0	25 B 1 0 RT 52
107 CirclePict	StimA	A	25	0 A 1 1 RT 51
108 Green_Pict	StimD	B	0	25 B 1 1 RT 48
109 Green_Pict	StimD	B	0	25 B 1 1 RT 78
110 Worms_Pict	StimC	A	0	25 A 1 1 RT 52
111 Green_Pict	StimD	B	0	25 B 1 1 RT 42
112 Green_Pict	StimD	B	0	25 A 0 0 RT 30
113 Worms_Pict	StimC	A	0	25 A 1 1 RT 65
114 SticksPict	StimB	B	25	0 A 0 0 RT 43
115 CirclePict	StimA	A	25	0 A 1 1 RT 43
116 Worms_Pict	StimC	A	0	25 A 1 1 RT 46
117 CirclePict	StimA	A	25	0 A 1 1 RT 51
118 CirclePict	StimA	A	25	0 A 1 1 RT 42
119 SticksPict	StimB	B	25	0 B 1 1 RT 118
120 Green_Pict	StimD	B	0	25 B 1 1 RT 58
121 CirclePict	StimA	A	25	0 A 1 1 RT 65
122 Worms_Pict	StimC	B	0	25 B 1 0 RT 69
123 Worms_Pict	StimC	B	0	25 A 0 1 RT 59
124 Green_Pict	StimD	B	0	25 B 1 1 RT 51
125 Green_Pict	StimD	B	0	25 B 1 1 RT 43
126 CirclePict	StimA	B	25	0 A 0 1 RT 37
127 Worms_Pict	StimC	A	0	25 A 1 1 RT 41
128 SticksPict	StimB	B	25	0 A 0 0 RT 37
129 Worms_Pict	StimC	A	0	25 A 1 1 RT 50
130 Worms_Pict	StimC	A	0	25 A 1 1 RT 48
131 CirclePict	StimA	A	25	0 A 1 1 RT 32
132 Worms_Pict	StimC	A	0	25 A 1 1 RT 25
133 CirclePict	StimA	A	25	0 A 1 1 RT 36
134 Green_Pict	StimD	A	0	25 A 1 0 RT 55
135 Green_Pict	StimD	B	0	25 B 1 1 RT 55
136 Green_Pict	StimD	B	0	25 B 1 1 RT 36
137 SticksPict	StimB	B	25	0 A 0 0 RT 41
138 Worms_Pict	StimC	A	0	25 A 1 1 RT 85
139 Worms_Pict	StimC	A	0	25 B 0 0 RT 55
140 Green_Pict	StimD	B	0	25 A 0 0 RT 67
141 Green_Pict	StimD	B	0	25 B 1 1 RT 30
142 Worms_Pict	StimC	A	0	25 A 1 1 RT 109
143 SticksPict	StimB	B	25	0 A 0 0 RT 37
144 Green_Pict	StimD	B	0	25 B 1 1 RT 45
145 SticksPict	StimB	B	25	0 A 0 0 RT 36
146 SticksPict	StimB	B	25	0 A 0 0 RT 31
147 Worms_Pict	StimC	A	0	25 A 1 1 RT 45
148 Green_Pict	StimD	B	0	25 B 1 1 RT 55
149 CirclePict	StimA	A	25	0 A 1 1 RT 37
150 CirclePict	StimA	B	25	0 A 0 1 RT 23
151 SticksPict	StimB	A	25	0 A 1 0 RT 31
152 CirclePict	StimA	A	25	0 A 1 1 RT 63
153 CirclePict	StimA	A	25	0 A 1 1 RT 38
154 SticksPict	StimB	B	25	0 A 0 0 RT 44
155 SticksPict	StimB	B	25	0 B 1 1 RT 68
156 CirclePict	StimA	A	25	0 B 0 0 RT 89
157 CirclePict	StimA	A	25	0 A 1 1 RT 35
158 SticksPict	StimB	B	25	0 A 0 0 RT 36
159 Green_Pict	StimD	A	0	25 B 0 1 RT 41
160 SticksPict	StimB	A	25	0 A 1 0 RT 42
