# Supplementary material for: The Role of Informative and Ambiguous Feedback in Avoidance Behavior: Empirical and Computational Findings
Source: PLoS One. 2015 Dec 2;10(12):e0144083. doi: 10.1371/journal.pone.0144083 (PMC4668119; doi:10.1371/journal.pone.0144083)
Supplement: S2 File — Information contained in the file header describes how to use and run the program. (ZIP) [file pone.0144083.s002.zip › Moustafa2015_data/Moustafa2015_Feedback/078.doc]

1 SticksPict	StimB	A	25	0 A 1 0 RT 115
2 Green_Pict	StimD	A	0	25 B 0 1 RT 158
3 CirclePict	StimC	A	0	25 B 0 0 RT 109
4 Green_Pict	StimD	A	0	25 A 1 0 RT 79
5 Worms_Pict	StimA	B	25	0 A 0 1 RT 110
6 SticksPict	StimB	B	25	0 B 1 1 RT 139
7 CirclePict	StimC	B	0	25 A 0 1 RT 103
8 Worms_Pict	StimA	A	25	0 A 1 1 RT 108
9 Worms_Pict	StimA	A	25	0 A 1 1 RT 101
10 Green_Pict	StimD	B	0	25 B 1 1 RT 82
11 Worms_Pict	StimA	A	25	0 A 1 1 RT 98
12 CirclePict	StimC	A	0	25 A 1 1 RT 100
13 Worms_Pict	StimA	A	25	0 A 1 1 RT 142
14 Green_Pict	StimD	B	0	25 A 0 0 RT 86
15 Green_Pict	StimD	B	0	25 B 1 1 RT 74
16 SticksPict	StimB	A	25	0 A 1 0 RT 75
17 CirclePict	StimC	A	0	25 A 1 1 RT 77
18 CirclePict	StimC	A	0	25 A 1 1 RT 187
19 SticksPict	StimB	B	25	0 B 1 1 RT 121
20 SticksPict	StimB	B	25	0 B 1 1 RT 91
21 SticksPict	StimB	B	25	0 B 1 1 RT 56
22 Worms_Pict	StimA	A	25	0 A 1 1 RT 56
23 CirclePict	StimC	A	0	25 B 0 0 RT 188
24 Green_Pict	StimD	B	0	25 A 0 0 RT 47
25 Worms_Pict	StimA	A	25	0 A 1 1 RT 45
26 Green_Pict	StimD	B	0	25 B 1 1 RT 52
27 Worms_Pict	StimA	A	25	0 B 0 0 RT 80
28 SticksPict	StimB	B	25	0 A 0 0 RT 49
29 Green_Pict	StimD	B	0	25 B 1 1 RT 51
30 Green_Pict	StimD	B	0	25 B 1 1 RT 56
31 CirclePict	StimC	A	0	25 A 1 1 RT 40
32 Green_Pict	StimD	B	0	25 B 1 1 RT 66
33 CirclePict	StimC	B	0	25 A 0 1 RT 40
34 SticksPict	StimB	B	25	0 A 0 0 RT 66
35 CirclePict	StimC	A	0	25 B 0 0 RT 88
36 Worms_Pict	StimA	B	25	0 A 0 1 RT 50
37 Worms_Pict	StimA	A	25	0 A 1 1 RT 45
38 SticksPict	StimB	B	25	0 A 0 0 RT 59
39 CirclePict	StimC	A	0	25 A 1 1 RT 55
40 SticksPict	StimB	B	25	0 A 0 0 RT 63
41 Green_Pict	StimD	B	0	25 A 0 0 RT 95
42 SticksPict	StimB	B	25	0 A 0 0 RT 48
43 CirclePict	StimC	A	0	25 B 0 0 RT 49
44 Green_Pict	StimD	B	0	25 A 0 0 RT 66
45 Green_Pict	StimD	B	0	25 B 1 1 RT 38
46 Worms_Pict	StimA	A	25	0 A 1 1 RT 52
47 SticksPict	StimB	B	25	0 A 0 0 RT 36
48 Green_Pict	StimD	A	0	25 s RT 239
49 Green_Pict	StimD	B	0	25 A 0 0 RT 88
50 SticksPict	StimB	B	25	0 A 0 0 RT 48
51 Green_Pict	StimD	B	0	25 B 1 1 RT 47
52 Worms_Pict	StimA	A	25	0 A 1 1 RT 47
53 SticksPict	StimB	A	25	0 A 1 0 RT 36
54 CirclePict	StimC	A	0	25 s RT 161
55 Worms_Pict	StimA	B	25	0 A 0 1 RT 112
56 CirclePict	StimC	B	0	25 s RT 159
57 Worms_Pict	StimA	A	25	0 A 1 1 RT 128
58 SticksPict	StimB	B	25	0 A 0 0 RT 41
59 Worms_Pict	StimA	A	25	0 A 1 1 RT 40
60 SticksPict	StimB	A	25	0 A 1 0 RT 37
61 SticksPict	StimB	B	25	0 A 0 0 RT 37
62 Worms_Pict	StimA	A	25	0 A 1 1 RT 47
63 Green_Pict	StimD	B	0	25 s RT 94
64 CirclePict	StimC	A	0	25 s RT 88
65 Worms_Pict	StimA	B	25	0 A 0 1 RT 34
66 CirclePict	StimC	B	0	25 s RT 110
67 CirclePict	StimC	A	0	25 A 1 1 RT 121
68 Green_Pict	StimD	B	0	25 s RT 113
69 CirclePict	StimC	A	0	25 A 1 1 RT 66
70 SticksPict	StimB	B	25	0 A 0 0 RT 42
71 Worms_Pict	StimA	A	25	0 A 1 1 RT 37
72 Worms_Pict	StimA	A	25	0 A 1 1 RT 37
73 CirclePict	StimC	A	0	25 s RT 61
74 Green_Pict	StimD	A	0	25 A 1 0 RT 103
75 Green_Pict	StimD	B	0	25 s RT 72
76 CirclePict	StimC	A	0	25 A 1 1 RT 94
77 CirclePict	StimC	A	0	25 s RT 136
78 SticksPict	StimB	B	25	0 A 0 0 RT 84
79 Worms_Pict	StimA	A	25	0 A 1 1 RT 36
80 SticksPict	StimB	B	25	0 A 0 0 RT 36
81 Green_Pict	StimD	A	0	25 s RT 198
82 SticksPict	StimB	B	25	0 A 0 0 RT 59
83 Green_Pict	StimD	A	0	25 B 0 1 RT 34
84 Green_Pict	StimD	B	0	25 A 0 0 RT 84
85 Green_Pict	StimD	B	0	25 s RT 49
86 CirclePict	StimC	A	0	25 s RT 68
87 SticksPict	StimB	A	25	0 A 1 0 RT 44
88 Green_Pict	StimD	B	0	25 s RT 53
89 SticksPict	StimB	B	25	0 A 0 0 RT 39
90 SticksPict	StimB	A	25	0 A 1 0 RT 35
91 SticksPict	StimB	B	25	0 A 0 0 RT 34
92 CirclePict	StimC	B	0	25 s RT 49
93 Green_Pict	StimD	B	0	25 s RT 80
94 SticksPict	StimB	B	25	0 A 0 0 RT 33
95 CirclePict	StimC	A	0	25 s RT 51
96 Worms_Pict	StimA	A	25	0 A 1 1 RT 37
97 Worms_Pict	StimA	A	25	0 A 1 1 RT 30
98 Worms_Pict	StimA	A	25	0 A 1 1 RT 28
99 CirclePict	StimC	A	0	25 s RT 45
100 Worms_Pict	StimA	A	25	0 A 1 1 RT 34
101 Worms_Pict	StimA	A	25	0 A 1 1 RT 33
102 Green_Pict	StimD	B	0	25 s RT 40
103 Green_Pict	StimD	B	0	25 s RT 41
104 CirclePict	StimC	A	0	25 s RT 44
105 CirclePict	StimC	A	0	25 s RT 29
106 Worms_Pict	StimA	A	25	0 A 1 1 RT 37
107 CirclePict	StimC	A	0	25 s RT 50
108 Worms_Pict	StimA	A	25	0 A 1 1 RT 35
109 Green_Pict	StimD	B	0	25 s RT 42
110 SticksPict	StimB	B	25	0 A 0 0 RT 35
111 Worms_Pict	StimA	B	25	0 A 0 1 RT 36
112 Worms_Pict	StimA	A	25	0 A 1 1 RT 45
113 SticksPict	StimB	B	25	0 A 0 0 RT 33
114 Green_Pict	StimD	B	0	25 s RT 41
115 Worms_Pict	StimA	B	25	0 A 0 1 RT 35
116 CirclePict	StimC	B	0	25 s RT 74
117 CirclePict	StimC	A	0	25 s RT 92
118 SticksPict	StimB	B	25	0 A 0 0 RT 32
119 SticksPict	StimB	B	25	0 A 0 0 RT 40
120 CirclePict	StimC	A	0	25 s RT 80
121 Worms_Pict	StimA	A	25	0 A 1 1 RT 36
122 Green_Pict	StimD	B	0	25 s RT 37
123 SticksPict	StimB	B	25	0 A 0 0 RT 43
124 Worms_Pict	StimA	A	25	0 A 1 1 RT 32
125 SticksPict	StimB	B	25	0 A 0 0 RT 39
126 CirclePict	StimC	B	0	25 s RT 39
127 Green_Pict	StimD	B	0	25 s RT 44
128 CirclePict	StimC	A	0	25 s RT 47
129 Green_Pict	StimD	B	0	25 s RT 48
130 CirclePict	StimC	A	0	25 s RT 43
131 CirclePict	StimC	A	0	25 A 1 1 RT 85
132 SticksPict	StimB	A	25	0 A 1 0 RT 38
133 CirclePict	StimC	A	0	25 s RT 102
134 Green_Pict	StimD	A	0	25 s RT 53
135 Worms_Pict	StimA	A	25	0 A 1 1 RT 71
136 Worms_Pict	StimA	A	25	0 A 1 1 RT 40
137 SticksPict	StimB	B	25	0 A 0 0 RT 30
138 Green_Pict	StimD	B	0	25 s RT 94
139 Worms_Pict	StimA	A	25	0 A 1 1 RT 37
140 SticksPict	StimB	B	25	0 A 0 0 RT 35
141 CirclePict	StimC	A	0	25 A 1 1 RT 26
142 Green_Pict	StimD	B	0	25 s RT 40
143 Green_Pict	StimD	B	0	25 s RT 39
144 Green_Pict	StimD	B	0	25 s RT 76
145 Green_Pict	StimD	B	0	25 s RT 112
146 SticksPict	StimB	A	25	0 A 1 0 RT 33
147 SticksPict	StimB	B	25	0 A 0 0 RT 33
148 Worms_Pict	StimA	A	25	0 A 1 1 RT 31
149 Green_Pict	StimD	A	0	25 s RT 47
150 SticksPict	StimB	B	25	0 A 0 0 RT 31
151 Worms_Pict	StimA	B	25	0 A 0 1 RT 37
152 SticksPict	StimB	B	25	0 A 0 0 RT 45
153 Worms_Pict	StimA	B	25	0 A 0 1 RT 33
154 Worms_Pict	StimA	A	25	0 A 1 1 RT 42
155 CirclePict	StimC	B	0	25 s RT 119
156 CirclePict	StimC	A	0	25 s RT 65
157 CirclePict	StimC	A	0	25 s RT 54
158 CirclePict	StimC	A	0	25 s RT 42
159 Worms_Pict	StimA	A	25	0 A 1 1 RT 36
160 SticksPict	StimB	B	25	0 A 0 0 RT 36
