# Supplementary material for: The Role of Informative and Ambiguous Feedback in Avoidance Behavior: Empirical and Computational Findings
Source: PLoS One. 2015 Dec 2;10(12):e0144083. doi: 10.1371/journal.pone.0144083 (PMC4668119; doi:10.1371/journal.pone.0144083)
Supplement: S2 File — Information contained in the file header describes how to use and run the program. (ZIP) [file pone.0144083.s002.zip › Moustafa2015_data/Moustafa2015_Feedback/079.doc]

1 Worms_Pict	StimB	A	25	0 A 1 0 RT 542
2 SticksPict	StimD	B	0	25 B 1 1 RT 231
3 SticksPict	StimD	B	0	25 B 1 1 RT 123
4 Worms_Pict	StimB	B	25	0 A 0 0 RT 130
5 CirclePict	StimA	A	25	0 B 0 0 RT 187
6 Green_Pict	StimC	A	0	25 A 1 1 RT 200
7 CirclePict	StimA	A	25	0 A 1 1 RT 219
8 Green_Pict	StimC	A	0	25 B 0 0 RT 127
9 SticksPict	StimD	B	0	25 A 0 0 RT 169
10 Worms_Pict	StimB	B	25	0 A 0 0 RT 133
11 Worms_Pict	StimB	B	25	0 A 0 0 RT 121
12 SticksPict	StimD	B	0	25 B 1 1 RT 178
13 Green_Pict	StimC	A	0	25 A 1 1 RT 157
14 SticksPict	StimD	B	0	25 A 0 0 RT 164
15 Worms_Pict	StimB	B	25	0 A 0 0 RT 79
16 SticksPict	StimD	B	0	25 A 0 0 RT 122
17 Green_Pict	StimC	A	0	25 B 0 0 RT 170
18 Worms_Pict	StimB	B	25	0 A 0 0 RT 97
19 Worms_Pict	StimB	B	25	0 A 0 0 RT 161
20 Green_Pict	StimC	A	0	25 B 0 0 RT 125
21 Green_Pict	StimC	B	0	25 A 0 1 RT 179
22 CirclePict	StimA	A	25	0 A 1 1 RT 84
23 CirclePict	StimA	A	25	0 A 1 1 RT 114
24 SticksPict	StimD	A	0	25 B 0 1 RT 121
25 Worms_Pict	StimB	B	25	0 A 0 0 RT 126
26 Worms_Pict	StimB	B	25	0 A 0 0 RT 109
27 CirclePict	StimA	A	25	0 A 1 1 RT 88
28 CirclePict	StimA	A	25	0 A 1 1 RT 101
29 Worms_Pict	StimB	A	25	0 A 1 0 RT 99
30 CirclePict	StimA	B	25	0 A 0 1 RT 93
31 CirclePict	StimA	A	25	0 A 1 1 RT 86
32 CirclePict	StimA	B	25	0 A 0 1 RT 80
33 Green_Pict	StimC	A	0	25 A 1 1 RT 108
34 Green_Pict	StimC	B	0	25 A 0 1 RT 90
35 Green_Pict	StimC	A	0	25 B 0 0 RT 109
36 SticksPict	StimD	B	0	25 A 0 0 RT 103
37 SticksPict	StimD	B	0	25 B 1 1 RT 109
38 SticksPict	StimD	A	0	25 B 0 1 RT 78
39 CirclePict	StimA	A	25	0 A 1 1 RT 79
40 Green_Pict	StimC	A	0	25 B 0 0 RT 130
41 SticksPict	StimD	B	0	25 A 0 0 RT 67
42 Worms_Pict	StimB	B	25	0 A 0 0 RT 65
43 SticksPict	StimD	B	0	25 B 1 1 RT 210
44 CirclePict	StimA	A	25	0 A 1 1 RT 52
45 CirclePict	StimA	A	25	0 A 1 1 RT 80
46 CirclePict	StimA	A	25	0 A 1 1 RT 48
47 Worms_Pict	StimB	A	25	0 A 1 0 RT 54
48 Worms_Pict	StimB	B	25	0 A 0 0 RT 46
49 SticksPict	StimD	B	0	25 B 1 1 RT 49
50 CirclePict	StimA	A	25	0 A 1 1 RT 41
51 CirclePict	StimA	A	25	0 A 1 1 RT 35
52 Green_Pict	StimC	B	0	25 A 0 1 RT 56
53 CirclePict	StimA	B	25	0 A 0 1 RT 71
54 Worms_Pict	StimB	B	25	0 A 0 0 RT 43
55 SticksPict	StimD	B	0	25 B 1 1 RT 80
56 CirclePict	StimA	A	25	0 A 1 1 RT 69
57 Green_Pict	StimC	A	0	25 A 1 1 RT 127
58 Worms_Pict	StimB	B	25	0 A 0 0 RT 52
59 Green_Pict	StimC	B	0	25 A 0 1 RT 125
60 Worms_Pict	StimB	B	25	0 A 0 0 RT 73
61 SticksPict	StimD	B	0	25 B 1 1 RT 101
62 SticksPict	StimD	B	0	25 B 1 1 RT 89
63 SticksPict	StimD	A	0	25 B 0 1 RT 67
64 SticksPict	StimD	B	0	25 A 0 0 RT 54
65 Green_Pict	StimC	A	0	25 B 0 0 RT 137
66 CirclePict	StimA	A	25	0 A 1 1 RT 56
67 Worms_Pict	StimB	B	25	0 A 0 0 RT 33
68 Green_Pict	StimC	A	0	25 A 1 1 RT 129
69 Worms_Pict	StimB	B	25	0 A 0 0 RT 58
70 Worms_Pict	StimB	A	25	0 A 1 0 RT 66
71 SticksPict	StimD	A	0	25 A 1 0 RT 97
72 Green_Pict	StimC	A	0	25 A 1 1 RT 104
73 Green_Pict	StimC	A	0	25 A 1 1 RT 61
74 Worms_Pict	StimB	B	25	0 A 0 0 RT 46
75 SticksPict	StimD	B	0	25 A 0 0 RT 45
76 Green_Pict	StimC	A	0	25 A 1 1 RT 86
77 CirclePict	StimA	A	25	0 A 1 1 RT 43
78 CirclePict	StimA	B	25	0 A 0 1 RT 53
79 Green_Pict	StimC	A	0	25 B 0 0 RT 174
80 Green_Pict	StimC	A	0	25 A 1 1 RT 71
81 SticksPict	StimD	B	0	25 B 1 1 RT 89
82 Green_Pict	StimC	A	0	25 A 1 1 RT 57
83 CirclePict	StimA	B	25	0 A 0 1 RT 40
84 Green_Pict	StimC	A	0	25 A 1 1 RT 113
85 CirclePict	StimA	A	25	0 A 1 1 RT 48
86 SticksPict	StimD	B	0	25 B 1 1 RT 86
87 Green_Pict	StimC	A	0	25 A 1 1 RT 76
88 Worms_Pict	StimB	B	25	0 A 0 0 RT 41
89 CirclePict	StimA	B	25	0 A 0 1 RT 32
90 Worms_Pict	StimB	B	25	0 A 0 0 RT 35
91 CirclePict	StimA	A	25	0 A 1 1 RT 28
92 SticksPict	StimD	B	0	25 B 1 1 RT 60
93 CirclePict	StimA	A	25	0 A 1 1 RT 33
94 Worms_Pict	StimB	B	25	0 A 0 0 RT 35
95 Green_Pict	StimC	A	0	25 A 1 1 RT 42
96 Green_Pict	StimC	A	0	25 A 1 1 RT 45
97 Green_Pict	StimC	B	0	25 A 0 1 RT 46
98 SticksPict	StimD	B	0	25 B 1 1 RT 67
99 CirclePict	StimA	A	25	0 A 1 1 RT 36
100 SticksPict	StimD	A	0	25 B 0 1 RT 72
101 SticksPict	StimD	B	0	25 A 0 0 RT 71
102 Worms_Pict	StimB	B	25	0 A 0 0 RT 53
103 Green_Pict	StimC	A	0	25 B 0 0 RT 59
104 SticksPict	StimD	B	0	25 A 0 0 RT 40
105 Green_Pict	StimC	A	0	25 A 1 1 RT 36
106 Worms_Pict	StimB	B	25	0 A 0 0 RT 35
107 CirclePict	StimA	A	25	0 A 1 1 RT 31
108 CirclePict	StimA	A	25	0 A 1 1 RT 28
109 CirclePict	StimA	A	25	0 A 1 1 RT 33
110 Worms_Pict	StimB	A	25	0 A 1 0 RT 30
111 Green_Pict	StimC	A	0	25 B 0 0 RT 75
112 Worms_Pict	StimB	B	25	0 A 0 0 RT 25
113 Worms_Pict	StimB	A	25	0 A 1 0 RT 24
114 SticksPict	StimD	A	0	25 A 1 0 RT 48
115 Green_Pict	StimC	B	0	25 A 0 1 RT 70
116 SticksPict	StimD	B	0	25 B 1 1 RT 91
117 SticksPict	StimD	B	0	25 B 1 1 RT 78
118 Worms_Pict	StimB	B	25	0 A 0 0 RT 35
119 Worms_Pict	StimB	B	25	0 A 0 0 RT 39
120 CirclePict	StimA	A	25	0 A 1 1 RT 30
121 Green_Pict	StimC	A	0	25 A 1 1 RT 28
122 SticksPict	StimD	B	0	25 A 0 0 RT 40
123 Worms_Pict	StimB	B	25	0 A 0 0 RT 24
124 Green_Pict	StimC	A	0	25 A 1 1 RT 16
125 Worms_Pict	StimB	B	25	0 A 0 0 RT 1
126 SticksPict	StimD	B	0	25 A 0 0 RT 5
127 SticksPict	StimD	B	0	25 A 0 0 RT 21
128 Green_Pict	StimC	B	0	25 B 1 0 RT 35
129 CirclePict	StimA	A	25	0 A 1 1 RT 29
130 SticksPict	StimD	A	0	25 A 1 0 RT 42
131 SticksPict	StimD	A	0	25 A 1 0 RT 82
132 CirclePict	StimA	A	25	0 A 1 1 RT 29
133 Green_Pict	StimC	A	0	25 A 1 1 RT 65
134 SticksPict	StimD	B	0	25 A 0 0 RT 56
135 Green_Pict	StimC	A	0	25 A 1 1 RT 56
136 Worms_Pict	StimB	A	25	0 A 1 0 RT 77
137 CirclePict	StimA	B	25	0 A 0 1 RT 33
138 SticksPict	StimD	B	0	25 B 1 1 RT 48
139 CirclePict	StimA	A	25	0 A 1 1 RT 31
140 CirclePict	StimA	A	25	0 A 1 1 RT 35
141 Worms_Pict	StimB	B	25	0 A 0 0 RT 38
142 Green_Pict	StimC	A	0	25 A 1 1 RT 37
143 Worms_Pict	StimB	B	25	0 A 0 0 RT 29
144 CirclePict	StimA	B	25	0 A 0 1 RT 31
145 Green_Pict	StimC	A	0	25 A 1 1 RT 35
146 SticksPict	StimD	B	0	25 A 0 0 RT 45
147 Worms_Pict	StimB	B	25	0 A 0 0 RT 28
148 Worms_Pict	StimB	B	25	0 A 0 0 RT 28
149 Green_Pict	StimC	A	0	25 A 1 1 RT 40
150 Worms_Pict	StimB	B	25	0 A 0 0 RT 36
151 CirclePict	StimA	A	25	0 A 1 1 RT 23
152 Worms_Pict	StimB	B	25	0 A 0 0 RT 29
153 CirclePict	StimA	A	25	0 A 1 1 RT 19
154 SticksPict	StimD	B	0	25 A 0 0 RT 21
155 Green_Pict	StimC	A	0	25 A 1 1 RT 25
156 CirclePict	StimA	A	25	0 A 1 1 RT 27
157 Worms_Pict	StimB	A	25	0 A 1 0 RT 27
158 Green_Pict	StimC	B	0	25 A 0 1 RT 23
159 SticksPict	StimD	B	0	25 A 0 0 RT 25
160 CirclePict	StimA	A	25	0 A 1 1 RT 30
