# Supplementary material for: The Role of Informative and Ambiguous Feedback in Avoidance Behavior: Empirical and Computational Findings
Source: PLoS One. 2015 Dec 2;10(12):e0144083. doi: 10.1371/journal.pone.0144083 (PMC4668119; doi:10.1371/journal.pone.0144083)
Supplement: S2 File — Information contained in the file header describes how to use and run the program. (ZIP) [file pone.0144083.s002.zip › Moustafa2015_data/Moustafa2015_Feedback/080.doc]

1 CirclePict	StimD	B	0	25 A 0 0 RT 253
2 Green_Pict	StimC	A	0	25 B 0 0 RT 138
3 SticksPict	StimA	A	25	0 B 0 0 RT 109
4 SticksPict	StimA	A	25	0 B 0 0 RT 102
5 CirclePict	StimD	B	0	25 B 1 1 RT 112
6 Worms_Pict	StimB	B	25	0 B 1 1 RT 194
7 CirclePict	StimD	B	0	25 A 0 0 RT 56
8 CirclePict	StimD	B	0	25 B 1 1 RT 36
9 Worms_Pict	StimB	B	25	0 B 1 1 RT 49
10 SticksPict	StimA	A	25	0 B 0 0 RT 48
11 SticksPict	StimA	A	25	0 B 0 0 RT 44
12 Worms_Pict	StimB	B	25	0 B 1 1 RT 80
13 Green_Pict	StimC	A	0	25 A 1 1 RT 61
14 CirclePict	StimD	A	0	25 B 0 1 RT 47
15 Green_Pict	StimC	B	0	25 A 0 1 RT 48
16 CirclePict	StimD	B	0	25 A 0 0 RT 34
17 SticksPict	StimA	B	25	0 A 0 1 RT 16
18 SticksPict	StimA	A	25	0 B 0 0 RT 11
19 Green_Pict	StimC	A	0	25 B 0 0 RT 27
20 Green_Pict	StimC	A	0	25 B 0 0 RT 22
21 Worms_Pict	StimB	A	25	0 B 0 1 RT 29
22 Worms_Pict	StimB	B	25	0 B 1 1 RT 19
23 Worms_Pict	StimB	B	25	0 B 1 1 RT 17
24 Green_Pict	StimC	A	0	25 B 0 0 RT 17
25 SticksPict	StimA	A	25	0 A 1 1 RT 56
26 Worms_Pict	StimB	B	25	0 A 0 0 RT 56
27 SticksPict	StimA	A	25	0 A 1 1 RT 52
28 SticksPict	StimA	B	25	0 A 0 1 RT 48
29 CirclePict	StimD	A	0	25 A 1 0 RT 55
30 Worms_Pict	StimB	A	25	0 A 1 0 RT 28
31 Green_Pict	StimC	A	0	25 B 0 0 RT 46
32 Worms_Pict	StimB	B	25	0 A 0 0 RT 34
33 CirclePict	StimD	B	0	25 B 1 1 RT 25
34 Green_Pict	StimC	A	0	25 A 1 1 RT 38
35 SticksPict	StimA	A	25	0 A 1 1 RT 44
36 Worms_Pict	StimB	B	25	0 A 0 0 RT 41
37 Green_Pict	StimC	A	0	25 A 1 1 RT 25
38 Green_Pict	StimC	B	0	25 A 0 1 RT 16
39 CirclePict	StimD	B	0	25 A 0 0 RT 41
40 CirclePict	StimD	B	0	25 A 0 0 RT 11
41 SticksPict	StimA	A	25	0 A 1 1 RT 0
42 SticksPict	StimA	B	25	0 A 0 1 RT 58
43 Worms_Pict	StimB	A	25	0 A 1 0 RT 20
44 Worms_Pict	StimB	B	25	0 A 0 0 RT 44
45 Worms_Pict	StimB	B	25	0 A 0 0 RT 22
46 CirclePict	StimD	B	0	25 A 0 0 RT 22
47 Green_Pict	StimC	A	0	25 A 1 1 RT 40
48 CirclePict	StimD	B	0	25 A 0 0 RT 0
49 CirclePict	StimD	B	0	25 B 1 1 RT 18
50 Green_Pict	StimC	A	0	25 A 1 1 RT 28
51 SticksPict	StimA	A	25	0 A 1 1 RT 33
52 Worms_Pict	StimB	B	25	0 A 0 0 RT 15
53 SticksPict	StimA	A	25	0 A 1 1 RT 21
54 SticksPict	StimA	A	25	0 A 1 1 RT 39
55 Green_Pict	StimC	B	0	25 B 1 0 RT 43
56 SticksPict	StimA	B	25	0 A 0 1 RT 40
57 SticksPict	StimA	A	25	0 A 1 1 RT 37
58 Worms_Pict	StimB	B	25	0 A 0 0 RT 59
59 SticksPict	StimA	A	25	0 A 1 1 RT 58
60 Worms_Pict	StimB	A	25	0 A 1 0 RT 33
61 Green_Pict	StimC	A	0	25 B 0 0 RT 60
62 Green_Pict	StimC	A	0	25 A 1 1 RT 39
63 CirclePict	StimD	A	0	25 A 1 0 RT 58
64 SticksPict	StimA	A	25	0 A 1 1 RT 38
65 Worms_Pict	StimB	B	25	0 A 0 0 RT 45
66 Green_Pict	StimC	A	0	25 A 1 1 RT 19
67 Worms_Pict	StimB	B	25	0 A 0 0 RT 19
68 Green_Pict	StimC	B	0	25 A 0 1 RT 23
69 Green_Pict	StimC	A	0	25 B 0 0 RT 54
70 CirclePict	StimD	B	0	25 A 0 0 RT 11
71 Worms_Pict	StimB	B	25	0 B 1 1 RT 17
72 Green_Pict	StimC	A	0	25 A 1 1 RT 33
73 CirclePict	StimD	B	0	25 A 0 0 RT 49
74 Green_Pict	StimC	A	0	25 A 1 1 RT 19
75 SticksPict	StimA	A	25	0 A 1 1 RT 20
76 CirclePict	StimD	B	0	25 A 0 0 RT 12
77 Worms_Pict	StimB	B	25	0 A 0 0 RT 30
78 CirclePict	StimD	A	0	25 A 1 0 RT 23
79 CirclePict	StimD	B	0	25 A 0 0 RT 18
80 CirclePict	StimD	B	0	25 A 0 0 RT 69
81 Worms_Pict	StimB	B	25	0 A 0 0 RT 47
82 CirclePict	StimD	B	0	25 A 0 0 RT 29
83 Green_Pict	StimC	A	0	25 A 1 1 RT 32
84 CirclePict	StimD	B	0	25 A 0 0 RT 32
85 Green_Pict	StimC	A	0	25 A 1 1 RT 21
86 SticksPict	StimA	A	25	0 A 1 1 RT 25
87 SticksPict	StimA	A	25	0 A 1 1 RT 28
88 Worms_Pict	StimB	A	25	0 A 1 0 RT 15
89 CirclePict	StimD	B	0	25 A 0 0 RT 32
90 SticksPict	StimA	A	25	0 A 1 1 RT 23
91 CirclePict	StimD	B	0	25 A 0 0 RT 8
92 Green_Pict	StimC	B	0	25 A 0 1 RT 12
93 SticksPict	StimA	A	25	0 A 1 1 RT 11
94 SticksPict	StimA	B	25	0 A 0 1 RT 51
95 Worms_Pict	StimB	B	25	0 A 0 0 RT 10
96 SticksPict	StimA	B	25	0 A 0 1 RT 20
97 SticksPict	StimA	A	25	0 A 1 1 RT 13
98 CirclePict	StimD	A	0	25 A 1 0 RT 18
99 CirclePict	StimD	A	0	25 A 1 0 RT 22
100 Worms_Pict	StimB	B	25	0 A 0 0 RT 17
101 Green_Pict	StimC	A	0	25 A 1 1 RT 16
102 CirclePict	StimD	B	0	25 A 0 0 RT 15
103 SticksPict	StimA	A	25	0 A 1 1 RT 1
104 Worms_Pict	StimB	B	25	0 A 0 0 RT 31
105 Worms_Pict	StimB	B	25	0 A 0 0 RT 29
106 Green_Pict	StimC	A	0	25 A 1 1 RT 6
107 CirclePict	StimD	B	0	25 A 0 0 RT 13
108 Green_Pict	StimC	A	0	25 A 1 1 RT 13
109 Green_Pict	StimC	A	0	25 A 1 1 RT 8
110 Worms_Pict	StimB	B	25	0 A 0 0 RT 17
111 Green_Pict	StimC	B	0	25 A 0 1 RT 0
112 Worms_Pict	StimB	A	25	0 A 1 0 RT 13
113 Worms_Pict	StimB	B	25	0 A 0 0 RT 10
114 SticksPict	StimA	A	25	0 A 1 1 RT 12
115 Green_Pict	StimC	A	0	25 A 1 1 RT 21
116 Worms_Pict	StimB	B	25	0 A 0 0 RT 36
117 Green_Pict	StimC	A	0	25 A 1 1 RT 30
118 CirclePict	StimD	B	0	25 A 0 0 RT 42
119 SticksPict	StimA	A	25	0 A 1 1 RT 21
120 CirclePict	StimD	B	0	25 A 0 0 RT 5
121 Worms_Pict	StimB	B	25	0 A 0 0 RT 0
122 CirclePict	StimD	B	0	25 A 0 0 RT 24
123 Worms_Pict	StimB	A	25	0 A 1 0 RT 0
124 Green_Pict	StimC	A	0	25 B 0 0 RT 44
125 Worms_Pict	StimB	B	25	0 A 0 0 RT 12
126 Green_Pict	StimC	B	0	25 A 0 1 RT 8
127 CirclePict	StimD	A	0	25 A 1 0 RT 38
128 Green_Pict	StimC	A	0	25 A 1 1 RT 22
129 SticksPict	StimA	A	25	0 A 1 1 RT 33
130 Green_Pict	StimC	A	0	25 A 1 1 RT 75
131 SticksPict	StimA	A	25	0 A 1 1 RT 0
132 SticksPict	StimA	A	25	0 A 1 1 RT 35
133 CirclePict	StimD	B	0	25 A 0 0 RT 19
134 Green_Pict	StimC	A	0	25 A 1 1 RT 11
135 SticksPict	StimA	A	25	0 A 1 1 RT 17
136 Green_Pict	StimC	B	0	25 A 0 1 RT 20
137 SticksPict	StimA	B	25	0 A 0 1 RT 19
138 SticksPict	StimA	A	25	0 A 1 1 RT 12
139 Worms_Pict	StimB	B	25	0 A 0 0 RT 17
140 CirclePict	StimD	B	0	25 A 0 0 RT 29
141 SticksPict	StimA	A	25	0 A 1 1 RT 20
142 SticksPict	StimA	B	25	0 A 0 1 RT 25
143 CirclePict	StimD	B	0	25 A 0 0 RT 38
144 Green_Pict	StimC	A	0	25 A 1 1 RT 39
145 SticksPict	StimA	A	25	0 A 1 1 RT 36
146 Worms_Pict	StimB	B	25	0 B 1 1 RT 47
147 Worms_Pict	StimB	A	25	0 A 1 0 RT 25
148 SticksPict	StimA	A	25	0 B 0 0 RT 21
149 Green_Pict	StimC	A	0	25 A 1 1 RT 33
150 Worms_Pict	StimB	B	25	0 B 1 1 RT 32
151 Worms_Pict	StimB	B	25	0 A 0 0 RT 16
152 Green_Pict	StimC	A	0	25 B 0 0 RT 11
153 CirclePict	StimD	B	0	25 A 0 0 RT 15
154 Worms_Pict	StimB	B	25	0 A 0 0 RT 63
155 CirclePict	StimD	B	0	25 B 1 1 RT 12
156 Worms_Pict	StimB	B	25	0 A 0 0 RT 23
157 Green_Pict	StimC	A	0	25 B 0 0 RT 11
158 CirclePict	StimD	B	0	25 B 1 1 RT 35
159 CirclePict	StimD	B	0	25 A 0 0 RT 51
160 CirclePict	StimD	A	0	25 A 1 0 RT 22
