# Supplementary material for: The Role of Informative and Ambiguous Feedback in Avoidance Behavior: Empirical and Computational Findings
Source: PLoS One. 2015 Dec 2;10(12):e0144083. doi: 10.1371/journal.pone.0144083 (PMC4668119; doi:10.1371/journal.pone.0144083)
Supplement: S2 File — Information contained in the file header describes how to use and run the program. (ZIP) [file pone.0144083.s002.zip › Moustafa2015_data/Moustafa2015_Feedback/081.doc]

1 SticksPict	StimA	A	25	0 A 1 1 RT 203
2 CirclePict	StimB	A	25	0 B 0 1 RT 148
3 SticksPict	StimA	A	25	0 A 1 1 RT 114
4 CirclePict	StimB	B	25	0 A 0 0 RT 143
5 Worms_Pict	StimD	B	0	25 B 1 1 RT 66
6 CirclePict	StimB	B	25	0 A 0 0 RT 42
7 Green_Pict	StimC	A	0	25 B 0 0 RT 64
8 SticksPict	StimA	A	25	0 A 1 1 RT 111
9 SticksPict	StimA	A	25	0 A 1 1 RT 65
10 SticksPict	StimA	A	25	0 A 1 1 RT 36
11 Green_Pict	StimC	A	0	25 A 1 1 RT 65
12 CirclePict	StimB	B	25	0 B 1 1 RT 50
13 SticksPict	StimA	A	25	0 A 1 1 RT 56
14 SticksPict	StimA	B	25	0 A 0 1 RT 40
15 Green_Pict	StimC	A	0	25 B 0 0 RT 39
16 Green_Pict	StimC	B	0	25 A 0 1 RT 26
17 Worms_Pict	StimD	B	0	25 B 1 1 RT 56
18 Worms_Pict	StimD	B	0	25 B 1 1 RT 43
19 Green_Pict	StimC	A	0	25 A 1 1 RT 31
20 SticksPict	StimA	B	25	0 A 0 1 RT 30
21 Worms_Pict	StimD	A	0	25 B 0 1 RT 52
22 CirclePict	StimB	B	25	0 A 0 0 RT 31
23 Green_Pict	StimC	B	0	25 A 0 1 RT 33
24 CirclePict	StimB	B	25	0 B 1 1 RT 27
25 Green_Pict	StimC	A	0	25 B 0 0 RT 35
26 SticksPict	StimA	A	25	0 A 1 1 RT 57
27 SticksPict	StimA	A	25	0 A 1 1 RT 23
28 CirclePict	StimB	A	25	0 B 0 1 RT 36
29 Worms_Pict	StimD	B	0	25 B 1 1 RT 66
30 Worms_Pict	StimD	B	0	25 B 1 1 RT 35
31 Worms_Pict	StimD	B	0	25 B 1 1 RT 33
32 Green_Pict	StimC	A	0	25 A 1 1 RT 37
33 CirclePict	StimB	B	25	0 B 1 1 RT 49
34 CirclePict	StimB	B	25	0 A 0 0 RT 120
35 Worms_Pict	StimD	B	0	25 B 1 1 RT 32
36 Green_Pict	StimC	A	0	25 A 1 1 RT 36
37 Green_Pict	StimC	A	0	25 B 0 0 RT 44
38 Worms_Pict	StimD	A	0	25 A 1 0 RT 30
39 CirclePict	StimB	B	25	0 B 1 1 RT 122
40 Worms_Pict	StimD	B	0	25 B 1 1 RT 37
41 Worms_Pict	StimD	A	0	25 B 0 1 RT 18
42 Worms_Pict	StimD	B	0	25 A 0 0 RT 33
43 CirclePict	StimB	B	25	0 B 1 1 RT 18
44 CirclePict	StimB	B	25	0 B 1 1 RT 32
45 Worms_Pict	StimD	B	0	25 A 0 0 RT 30
46 CirclePict	StimB	B	25	0 B 1 1 RT 28
47 Green_Pict	StimC	A	0	25 A 1 1 RT 34
48 SticksPict	StimA	A	25	0 B 0 0 RT 26
49 Green_Pict	StimC	A	0	25 B 0 0 RT 50
50 CirclePict	StimB	A	25	0 A 1 0 RT 24
51 SticksPict	StimA	A	25	0 A 1 1 RT 29
52 SticksPict	StimA	A	25	0 A 1 1 RT 26
53 Green_Pict	StimC	A	0	25 A 1 1 RT 46
54 CirclePict	StimB	B	25	0 A 0 0 RT 35
55 Green_Pict	StimC	A	0	25 B 0 0 RT 54
56 Worms_Pict	StimD	B	0	25 A 0 0 RT 22
57 Worms_Pict	StimD	B	0	25 B 1 1 RT 42
58 CirclePict	StimB	B	25	0 A 0 0 RT 39
59 SticksPict	StimA	A	25	0 A 1 1 RT 49
60 Worms_Pict	StimD	B	0	25 B 1 1 RT 40
61 Green_Pict	StimC	A	0	25 A 1 1 RT 54
62 SticksPict	StimA	A	25	0 A 1 1 RT 46
63 CirclePict	StimB	B	25	0 A 0 0 RT 52
64 CirclePict	StimB	B	25	0 A 0 0 RT 126
65 Green_Pict	StimC	A	0	25 B 0 0 RT 53
66 Green_Pict	StimC	B	0	25 A 0 1 RT 36
67 Worms_Pict	StimD	B	0	25 B 1 1 RT 21
68 Green_Pict	StimC	A	0	25 A 1 1 RT 32
69 Worms_Pict	StimD	A	0	25 B 0 1 RT 33
70 CirclePict	StimB	A	25	0 A 1 0 RT 58
71 SticksPict	StimA	A	25	0 A 1 1 RT 36
72 SticksPict	StimA	A	25	0 A 1 1 RT 19
73 SticksPict	StimA	B	25	0 A 0 1 RT 25
74 SticksPict	StimA	A	25	0 A 1 1 RT 22
75 Worms_Pict	StimD	B	0	25 B 1 1 RT 40
76 Green_Pict	StimC	A	0	25 B 0 0 RT 31
77 Green_Pict	StimC	B	0	25 A 0 1 RT 41
78 CirclePict	StimB	B	25	0 B 1 1 RT 38
79 SticksPict	StimA	B	25	0 A 0 1 RT 33
80 Worms_Pict	StimD	B	0	25 B 1 1 RT 39
81 CirclePict	StimB	B	25	0 B 1 1 RT 43
82 Green_Pict	StimC	A	0	25 A 1 1 RT 47
83 Worms_Pict	StimD	A	0	25 B 0 1 RT 45
84 SticksPict	StimA	A	25	0 A 1 1 RT 28
85 CirclePict	StimB	B	25	0 A 0 0 RT 14
86 CirclePict	StimB	A	25	0 A 1 0 RT 37
87 Worms_Pict	StimD	B	0	25 B 1 1 RT 36
88 Green_Pict	StimC	A	0	25 A 1 1 RT 41
89 Green_Pict	StimC	A	0	25 B 0 0 RT 76
90 CirclePict	StimB	B	25	0 B 1 1 RT 214
91 Green_Pict	StimC	A	0	25 B 0 0 RT 34
92 CirclePict	StimB	B	25	0 B 1 1 RT 95
93 SticksPict	StimA	A	25	0 B 0 0 RT 22
94 Worms_Pict	StimD	B	0	25 A 0 0 RT 103
95 Green_Pict	StimC	A	0	25 A 1 1 RT 32
96 CirclePict	StimB	B	25	0 A 0 0 RT 29
97 Green_Pict	StimC	A	0	25 A 1 1 RT 28
98 SticksPict	StimA	A	25	0 A 1 1 RT 29
99 CirclePict	StimB	A	25	0 B 0 1 RT 37
100 SticksPict	StimA	B	25	0 A 0 1 RT 24
101 Worms_Pict	StimD	B	0	25 A 0 0 RT 18
102 SticksPict	StimA	B	25	0 A 0 1 RT 58
103 CirclePict	StimB	B	25	0 A 0 0 RT 32
104 SticksPict	StimA	A	25	0 A 1 1 RT 18
105 SticksPict	StimA	A	25	0 A 1 1 RT 13
106 CirclePict	StimB	B	25	0 A 0 0 RT 22
107 Worms_Pict	StimD	B	0	25 A 0 0 RT 19
108 Worms_Pict	StimD	B	0	25 A 0 0 RT 19
109 CirclePict	StimB	B	25	0 B 1 1 RT 19
110 Worms_Pict	StimD	A	0	25 B 0 1 RT 36
111 Green_Pict	StimC	B	0	25 A 0 1 RT 15
112 Worms_Pict	StimD	B	0	25 B 1 1 RT 18
113 SticksPict	StimA	A	25	0 A 1 1 RT 17
114 SticksPict	StimA	A	25	0 A 1 1 RT 27
115 Green_Pict	StimC	A	0	25 A 1 1 RT 15
116 Green_Pict	StimC	B	0	25 A 0 1 RT 21
117 Worms_Pict	StimD	B	0	25 B 1 1 RT 29
118 Worms_Pict	StimD	B	0	25 B 1 1 RT 157
119 Green_Pict	StimC	A	0	25 B 0 0 RT 21
120 SticksPict	StimA	A	25	0 A 1 1 RT 19
121 CirclePict	StimB	B	25	0 A 0 0 RT 42
122 CirclePict	StimB	B	25	0 A 0 0 RT 36
123 Worms_Pict	StimD	B	0	25 A 0 0 RT 3
124 Green_Pict	StimC	A	0	25 B 0 0 RT 23
125 SticksPict	StimA	A	25	0 A 1 1 RT 23
126 CirclePict	StimB	B	25	0 B 1 1 RT 38
127 SticksPict	StimA	A	25	0 A 1 1 RT 91
128 SticksPict	StimA	A	25	0 A 1 1 RT 50
129 CirclePict	StimB	B	25	0 A 0 0 RT 20
130 Green_Pict	StimC	A	0	25 A 1 1 RT 75
131 SticksPict	StimA	B	25	0 A 0 1 RT 20
132 Worms_Pict	StimD	B	0	25 B 1 1 RT 40
133 CirclePict	StimB	A	25	0 A 1 0 RT 30
134 Worms_Pict	StimD	A	0	25 A 1 0 RT 25
135 Worms_Pict	StimD	A	0	25 B 0 1 RT 40
136 Green_Pict	StimC	A	0	25 A 1 1 RT 100
137 CirclePict	StimB	B	25	0 A 0 0 RT 22
138 CirclePict	StimB	B	25	0 A 0 0 RT 28
139 SticksPict	StimA	B	25	0 A 0 1 RT 38
140 Worms_Pict	StimD	B	0	25 B 1 1 RT 38
141 Worms_Pict	StimD	B	0	25 A 0 0 RT 26
142 Green_Pict	StimC	A	0	25 A 1 1 RT 38
143 CirclePict	StimB	A	25	0 A 1 0 RT 24
144 SticksPict	StimA	A	25	0 A 1 1 RT 29
145 CirclePict	StimB	B	25	0 A 0 0 RT 28
146 SticksPict	StimA	A	25	0 A 1 1 RT 23
147 Green_Pict	StimC	B	0	25 A 0 1 RT 40
148 Worms_Pict	StimD	B	0	25 B 1 1 RT 43
149 Worms_Pict	StimD	B	0	25 A 0 0 RT 26
150 Worms_Pict	StimD	B	0	25 B 1 1 RT 22
151 Green_Pict	StimC	A	0	25 A 1 1 RT 31
152 Worms_Pict	StimD	B	0	25 B 1 1 RT 36
153 Green_Pict	StimC	A	0	25 A 1 1 RT 30
154 CirclePict	StimB	B	25	0 B 1 1 RT 41
155 Green_Pict	StimC	A	0	25 A 1 1 RT 37
156 Green_Pict	StimC	A	0	25 A 1 1 RT 31
157 Green_Pict	StimC	B	0	25 A 0 1 RT 21
158 SticksPict	StimA	A	25	0 A 1 1 RT 36
159 SticksPict	StimA	A	25	0 A 1 1 RT 19
160 SticksPict	StimA	A	25	0 A 1 1 RT 23
