# Supplementary material for: The Role of Informative and Ambiguous Feedback in Avoidance Behavior: Empirical and Computational Findings
Source: PLoS One. 2015 Dec 2;10(12):e0144083. doi: 10.1371/journal.pone.0144083 (PMC4668119; doi:10.1371/journal.pone.0144083)
Supplement: S2 File — Information contained in the file header describes how to use and run the program. (ZIP) [file pone.0144083.s002.zip › Moustafa2015_data/Moustafa2015_Feedback/082.doc]

1 Worms_Pict	StimB	A	25	0 B 0 1 RT 2455
2 SticksPict	StimC	B	0	25 A 0 1 RT 447
3 Worms_Pict	StimB	B	25	0 B 1 1 RT 511
4 SticksPict	StimC	A	0	25 B 0 0 RT 133
5 Green_Pict	StimD	B	0	25 B 1 1 RT 557
6 Worms_Pict	StimB	B	25	0 A 0 0 RT 280
7 SticksPict	StimC	A	0	25 A 1 1 RT 127
8 Green_Pict	StimD	B	0	25 B 1 1 RT 156
9 SticksPict	StimC	B	0	25 B 1 0 RT 182
10 CirclePict	StimA	A	25	0 B 0 0 RT 409
11 Worms_Pict	StimB	B	25	0 A 0 0 RT 231
12 CirclePict	StimA	A	25	0 B 0 0 RT 95
13 CirclePict	StimA	A	25	0 B 0 0 RT 174
14 SticksPict	StimC	A	0	25 B 0 0 RT 130
15 CirclePict	StimA	A	25	0 B 0 0 RT 108
16 SticksPict	StimC	A	0	25 A 1 1 RT 53
17 Green_Pict	StimD	A	0	25 B 0 1 RT 109
18 SticksPict	StimC	A	0	25 A 1 1 RT 99
19 Worms_Pict	StimB	A	25	0 B 0 1 RT 101
20 CirclePict	StimA	B	25	0 A 0 1 RT 129
21 Worms_Pict	StimB	B	25	0 B 1 1 RT 215
22 CirclePict	StimA	A	25	0 A 1 1 RT 285
23 Green_Pict	StimD	B	0	25 A 0 0 RT 112
24 SticksPict	StimC	A	0	25 B 0 0 RT 100
25 Green_Pict	StimD	A	0	25 B 0 1 RT 89
26 Worms_Pict	StimB	B	25	0 B 1 1 RT 158
27 CirclePict	StimA	A	25	0 A 1 1 RT 107
28 Green_Pict	StimD	B	0	25 A 0 0 RT 314
29 CirclePict	StimA	A	25	0 A 1 1 RT 132
30 Green_Pict	StimD	B	0	25 A 0 0 RT 104
31 SticksPict	StimC	A	0	25 B 0 0 RT 140
32 CirclePict	StimA	B	25	0 A 0 1 RT 148
33 Green_Pict	StimD	B	0	25 A 0 0 RT 287
34 Green_Pict	StimD	B	0	25 A 0 0 RT 116
35 Worms_Pict	StimB	B	25	0 B 1 1 RT 109
36 Green_Pict	StimD	B	0	25 B 1 1 RT 44
37 SticksPict	StimC	A	0	25 B 0 0 RT 48
38 Worms_Pict	StimB	B	25	0 B 1 1 RT 107
39 Worms_Pict	StimB	B	25	0 A 0 0 RT 206
40 CirclePict	StimA	A	25	0 A 1 1 RT 50
