# Supplementary material for: The Role of Informative and Ambiguous Feedback in Avoidance Behavior: Empirical and Computational Findings
Source: PLoS One. 2015 Dec 2;10(12):e0144083. doi: 10.1371/journal.pone.0144083 (PMC4668119; doi:10.1371/journal.pone.0144083)
Supplement: S2 File — Information contained in the file header describes how to use and run the program. (ZIP) [file pone.0144083.s002.zip › Moustafa2015_data/Moustafa2015_Feedback/083.doc]

1 Worms_Pict	StimD	B	0	25 A 0 0 RT 561
2 CirclePict	StimB	B	25	0 A 0 0 RT 296
3 Green_Pict	StimC	A	0	25 A 1 1 RT 629
4 CirclePict	StimB	B	25	0 B 1 1 RT 324
5 Worms_Pict	StimD	B	0	25 B 1 1 RT 212
6 SticksPict	StimA	A	25	0 A 1 1 RT 204
7 CirclePict	StimB	A	25	0 A 1 0 RT 127
8 SticksPict	StimA	A	25	0 A 1 1 RT 80
9 Worms_Pict	StimD	B	0	25 B 1 1 RT 312
10 CirclePict	StimB	A	25	0 B 0 1 RT 88
11 CirclePict	StimB	B	25	0 A 0 0 RT 98
12 CirclePict	StimB	B	25	0 A 0 0 RT 83
13 Worms_Pict	StimD	A	0	25 A 1 0 RT 107
14 SticksPict	StimA	B	25	0 B 1 0 RT 82
15 Worms_Pict	StimD	A	0	25 B 0 1 RT 79
16 SticksPict	StimA	A	25	0 B 0 0 RT 96
17 Green_Pict	StimC	A	0	25 B 0 0 RT 78
18 Worms_Pict	StimD	B	0	25 B 1 1 RT 190
19 Green_Pict	StimC	B	0	25 A 0 1 RT 101
20 Green_Pict	StimC	A	0	25 B 0 0 RT 132
21 CirclePict	StimB	B	25	0 B 1 1 RT 82
22 Worms_Pict	StimD	B	0	25 B 1 1 RT 143
23 SticksPict	StimA	B	25	0 A 0 1 RT 175
24 Worms_Pict	StimD	B	0	25 B 1 1 RT 91
25 Worms_Pict	StimD	B	0	25 B 1 1 RT 84
26 SticksPict	StimA	A	25	0 B 0 0 RT 68
27 SticksPict	StimA	A	25	0 A 1 1 RT 72
28 Green_Pict	StimC	B	0	25 A 0 1 RT 67
29 CirclePict	StimB	B	25	0 A 0 0 RT 82
30 Green_Pict	StimC	A	0	25 B 0 0 RT 52
31 Green_Pict	StimC	A	0	25 A 1 1 RT 87
32 Green_Pict	StimC	A	0	25 A 1 1 RT 101
33 SticksPict	StimA	A	25	0 B 0 0 RT 117
34 CirclePict	StimB	B	25	0 B 1 1 RT 69
35 Green_Pict	StimC	A	0	25 A 1 1 RT 46
36 CirclePict	StimB	B	25	0 A 0 0 RT 40
37 SticksPict	StimA	A	25	0 A 1 1 RT 50
38 Worms_Pict	StimD	B	0	25 B 1 1 RT 88
39 Green_Pict	StimC	A	0	25 B 0 0 RT 29
40 SticksPict	StimA	A	25	0 B 0 0 RT 45
41 CirclePict	StimB	B	25	0 B 1 1 RT 36
42 Green_Pict	StimC	A	0	25 A 1 1 RT 122
43 SticksPict	StimA	A	25	0 A 1 1 RT 51
44 SticksPict	StimA	A	25	0 B 0 0 RT 123
45 Worms_Pict	StimD	B	0	25 B 1 1 RT 42
46 Worms_Pict	StimD	B	0	25 B 1 1 RT 134
47 Worms_Pict	StimD	B	0	25 A 0 0 RT 42
48 SticksPict	StimA	A	25	0 A 1 1 RT 55
49 Worms_Pict	StimD	A	0	25 B 0 1 RT 50
50 Worms_Pict	StimD	A	0	25 A 1 0 RT 49
51 SticksPict	StimA	A	25	0 B 0 0 RT 148
52 SticksPict	StimA	A	25	0 B 0 0 RT 73
53 SticksPict	StimA	B	25	0 B 1 0 RT 35
54 CirclePict	StimB	A	25	0 A 1 0 RT 70
55 Green_Pict	StimC	A	0	25 B 0 0 RT 61
56 Green_Pict	StimC	A	0	25 A 1 1 RT 35
57 Worms_Pict	StimD	B	0	25 B 1 1 RT 70
58 SticksPict	StimA	A	25	0 A 1 1 RT 56
59 Worms_Pict	StimD	B	0	25 B 1 1 RT 205
60 Green_Pict	StimC	A	0	25 A 1 1 RT 65
61 CirclePict	StimB	B	25	0 B 1 1 RT 61
62 CirclePict	StimB	B	25	0 A 0 0 RT 59
63 Green_Pict	StimC	A	0	25 B 0 0 RT 29
64 SticksPict	StimA	A	25	0 A 1 1 RT 61
65 Green_Pict	StimC	A	0	25 B 0 0 RT 52
66 Worms_Pict	StimD	B	0	25 A 0 0 RT 23
67 Worms_Pict	StimD	B	0	25 B 1 1 RT 57
68 CirclePict	StimB	A	25	0 B 0 1 RT 26
69 Green_Pict	StimC	A	0	25 B 0 0 RT 66
70 SticksPict	StimA	A	25	0 B 0 0 RT 48
71 CirclePict	StimB	B	25	0 A 0 0 RT 75
72 CirclePict	StimB	B	25	0 A 0 0 RT 45
73 Worms_Pict	StimD	B	0	25 A 0 0 RT 67
74 CirclePict	StimB	B	25	0 A 0 0 RT 108
75 CirclePict	StimB	B	25	0 B 1 1 RT 33
76 Green_Pict	StimC	A	0	25 B 0 0 RT 53
77 Green_Pict	StimC	B	0	25 A 0 1 RT 53
78 Green_Pict	StimC	B	0	25 B 1 0 RT 86
79 SticksPict	StimA	B	25	0 B 1 0 RT 45
80 CirclePict	StimB	B	25	0 A 0 0 RT 70
81 Green_Pict	StimC	B	0	25 B 1 0 RT 71
82 SticksPict	StimA	A	25	0 B 0 0 RT 231
83 CirclePict	StimB	A	25	0 A 1 0 RT 72
84 Worms_Pict	StimD	B	0	25 B 1 1 RT 66
85 CirclePict	StimB	B	25	0 B 1 1 RT 67
86 CirclePict	StimB	B	25	0 A 0 0 RT 65
87 SticksPict	StimA	B	25	0 B 1 0 RT 167
88 Green_Pict	StimC	A	0	25 A 1 1 RT 61
89 SticksPict	StimA	A	25	0 A 1 1 RT 67
90 Green_Pict	StimC	A	0	25 B 0 0 RT 76
91 Worms_Pict	StimD	B	0	25 A 0 0 RT 55
92 Green_Pict	StimC	A	0	25 A 1 1 RT 61
93 CirclePict	StimB	B	25	0 A 0 0 RT 66
94 CirclePict	StimB	A	25	0 A 1 0 RT 33
95 CirclePict	StimB	B	25	0 B 1 1 RT 53
96 Green_Pict	StimC	A	0	25 B 0 0 RT 64
97 SticksPict	StimA	A	25	0 B 0 0 RT 58
98 CirclePict	StimB	B	25	0 A 0 0 RT 100
99 Worms_Pict	StimD	B	0	25 A 0 0 RT 64
100 SticksPict	StimA	A	25	0 B 0 0 RT 91
101 CirclePict	StimB	B	25	0 B 1 1 RT 91
102 CirclePict	StimB	B	25	0 A 0 0 RT 56
103 Worms_Pict	StimD	B	0	25 A 0 0 RT 59
104 Green_Pict	StimC	A	0	25 A 1 1 RT 113
105 Green_Pict	StimC	A	0	25 A 1 1 RT 40
106 SticksPict	StimA	A	25	0 A 1 1 RT 95
107 Worms_Pict	StimD	B	0	25 A 0 0 RT 122
108 Worms_Pict	StimD	A	0	25 B 0 1 RT 73
109 Worms_Pict	StimD	B	0	25 B 1 1 RT 87
110 Green_Pict	StimC	B	0	25 B 1 0 RT 89
111 SticksPict	StimA	A	25	0 B 0 0 RT 57
112 Green_Pict	StimC	A	0	25 B 0 0 RT 51
113 CirclePict	StimB	B	25	0 B 1 1 RT 86
114 Worms_Pict	StimD	A	0	25 B 0 1 RT 161
115 SticksPict	StimA	A	25	0 B 0 0 RT 57
116 Worms_Pict	StimD	B	0	25 A 0 0 RT 62
117 SticksPict	StimA	A	25	0 B 0 0 RT 51
118 SticksPict	StimA	B	25	0 B 1 0 RT 56
119 Green_Pict	StimC	A	0	25 A 1 1 RT 132
120 Worms_Pict	StimD	B	0	25 A 0 0 RT 63
121 Worms_Pict	StimD	B	0	25 B 1 1 RT 77
122 SticksPict	StimA	A	25	0 B 0 0 RT 43
123 Green_Pict	StimC	A	0	25 B 0 0 RT 45
124 SticksPict	StimA	A	25	0 B 0 0 RT 42
125 CirclePict	StimB	A	25	0 A 1 0 RT 48
126 SticksPict	StimA	A	25	0 A 1 1 RT 68
127 Worms_Pict	StimD	B	0	25 B 1 1 RT 62
128 SticksPict	StimA	A	25	0 B 0 0 RT 69
129 CirclePict	StimB	B	25	0 B 1 1 RT 52
130 CirclePict	StimB	B	25	0 A 0 0 RT 48
131 CirclePict	StimB	A	25	0 A 1 0 RT 42
132 SticksPict	StimA	B	25	0 B 1 0 RT 60
133 Worms_Pict	StimD	A	0	25 A 1 0 RT 110
134 Worms_Pict	StimD	A	0	25 A 1 0 RT 31
135 CirclePict	StimB	B	25	0 B 1 1 RT 57
136 Green_Pict	StimC	A	0	25 B 0 0 RT 69
137 CirclePict	StimB	B	25	0 B 1 1 RT 69
138 SticksPict	StimA	B	25	0 A 0 1 RT 52
139 SticksPict	StimA	A	25	0 A 1 1 RT 39
140 SticksPict	StimA	A	25	0 B 0 0 RT 54
141 Worms_Pict	StimD	B	0	25 B 1 1 RT 50
142 Green_Pict	StimC	A	0	25 A 1 1 RT 48
143 Worms_Pict	StimD	B	0	25 B 1 1 RT 60
144 Green_Pict	StimC	A	0	25 A 1 1 RT 46
145 Worms_Pict	StimD	B	0	25 B 1 1 RT 46
146 Green_Pict	StimC	A	0	25 B 0 0 RT 51
147 Green_Pict	StimC	B	0	25 B 1 0 RT 99
148 SticksPict	StimA	A	25	0 B 0 0 RT 71
149 Green_Pict	StimC	A	0	25 B 0 0 RT 73
150 Worms_Pict	StimD	B	0	25 A 0 0 RT 57
151 Worms_Pict	StimD	B	0	25 A 0 0 RT 36
152 Green_Pict	StimC	A	0	25 A 1 1 RT 45
153 CirclePict	StimB	B	25	0 A 0 0 RT 44
154 Worms_Pict	StimD	B	0	25 B 1 1 RT 28
155 Green_Pict	StimC	B	0	25 B 1 0 RT 48
156 CirclePict	StimB	B	25	0 A 0 0 RT 32
157 CirclePict	StimB	B	25	0 A 0 0 RT 25
158 CirclePict	StimB	B	25	0 A 0 0 RT 26
159 SticksPict	StimA	A	25	0 A 1 1 RT 55
160 Green_Pict	StimC	A	0	25 B 0 0 RT 54
