# Supplementary material for: The Role of Informative and Ambiguous Feedback in Avoidance Behavior: Empirical and Computational Findings
Source: PLoS One. 2015 Dec 2;10(12):e0144083. doi: 10.1371/journal.pone.0144083 (PMC4668119; doi:10.1371/journal.pone.0144083)
Supplement: S2 File — Information contained in the file header describes how to use and run the program. (ZIP) [file pone.0144083.s002.zip › Moustafa2015_data/Moustafa2015_Feedback/084.doc]

1 Green_Pict	StimA	A	25	0 A 1 1 RT 672
2 Worms_Pict	StimC	A	0	25 B 0 0 RT 173
3 Green_Pict	StimA	B	25	0 A 0 1 RT 75
4 CirclePict	StimB	A	25	0 B 0 1 RT 103
5 Green_Pict	StimA	A	25	0 A 1 1 RT 78
6 CirclePict	StimB	B	25	0 B 1 1 RT 72
7 SticksPict	StimD	B	0	25 A 0 0 RT 84
8 SticksPict	StimD	B	0	25 B 1 1 RT 102
9 CirclePict	StimB	B	25	0 B 1 1 RT 60
10 SticksPict	StimD	B	0	25 B 1 1 RT 53
11 Green_Pict	StimA	A	25	0 A 1 1 RT 57
12 SticksPict	StimD	B	0	25 B 1 1 RT 50
13 Worms_Pict	StimC	A	0	25 B 0 0 RT 46
14 CirclePict	StimB	B	25	0 B 1 1 RT 49
15 Green_Pict	StimA	A	25	0 A 1 1 RT 43
16 Worms_Pict	StimC	A	0	25 A 1 1 RT 63
17 SticksPict	StimD	B	0	25 B 1 1 RT 66
18 Green_Pict	StimA	A	25	0 A 1 1 RT 43
19 Worms_Pict	StimC	B	0	25 A 0 1 RT 59
20 Worms_Pict	StimC	A	0	25 B 0 0 RT 81
21 CirclePict	StimB	B	25	0 B 1 1 RT 51
22 Worms_Pict	StimC	A	0	25 B 0 0 RT 129
23 Worms_Pict	StimC	A	0	25 A 1 1 RT 72
24 CirclePict	StimB	B	25	0 B 1 1 RT 51
25 Worms_Pict	StimC	A	0	25 A 1 1 RT 81
26 CirclePict	StimB	A	25	0 B 0 1 RT 39
27 SticksPict	StimD	A	0	25 B 0 1 RT 45
28 Green_Pict	StimA	A	25	0 A 1 1 RT 41
29 Worms_Pict	StimC	A	0	25 A 1 1 RT 82
30 SticksPict	StimD	A	0	25 B 0 1 RT 45
31 Green_Pict	StimA	B	25	0 A 0 1 RT 42
32 Green_Pict	StimA	A	25	0 A 1 1 RT 54
33 CirclePict	StimB	B	25	0 B 1 1 RT 36
34 CirclePict	StimB	B	25	0 B 1 1 RT 41
35 SticksPict	StimD	B	0	25 B 1 1 RT 27
36 Green_Pict	StimA	A	25	0 A 1 1 RT 35
37 SticksPict	StimD	B	0	25 B 1 1 RT 44
38 CirclePict	StimB	B	25	0 B 1 1 RT 38
39 Worms_Pict	StimC	B	0	25 B 1 0 RT 89
40 SticksPict	StimD	B	0	25 B 1 1 RT 35
41 SticksPict	StimD	A	0	25 B 0 1 RT 35
42 SticksPict	StimD	B	0	25 B 1 1 RT 186
43 Green_Pict	StimA	A	25	0 A 1 1 RT 38
44 SticksPict	StimD	A	0	25 B 0 1 RT 39
45 Green_Pict	StimA	A	25	0 A 1 1 RT 34
46 CirclePict	StimB	B	25	0 B 1 1 RT 36
47 CirclePict	StimB	A	25	0 B 0 1 RT 33
48 Green_Pict	StimA	A	25	0 A 1 1 RT 38
49 Worms_Pict	StimC	A	0	25 A 1 1 RT 64
50 Green_Pict	StimA	A	25	0 A 1 1 RT 36
51 CirclePict	StimB	B	25	0 B 1 1 RT 75
52 Green_Pict	StimA	A	25	0 A 1 1 RT 35
53 SticksPict	StimD	B	0	25 A 0 0 RT 28
54 Green_Pict	StimA	A	25	0 A 1 1 RT 46
55 SticksPict	StimD	B	0	25 B 1 1 RT 44
56 Worms_Pict	StimC	A	0	25 B 0 0 RT 33
57 Green_Pict	StimA	A	25	0 A 1 1 RT 31
58 Worms_Pict	StimC	A	0	25 B 0 0 RT 93
59 SticksPict	StimD	B	0	25 B 1 1 RT 76
60 SticksPict	StimD	B	0	25 B 1 1 RT 45
61 Worms_Pict	StimC	A	0	25 A 1 1 RT 49
62 Green_Pict	StimA	A	25	0 A 1 1 RT 34
63 CirclePict	StimB	B	25	0 B 1 1 RT 39
64 Green_Pict	StimA	B	25	0 A 0 1 RT 32
65 CirclePict	StimB	B	25	0 B 1 1 RT 35
66 CirclePict	StimB	B	25	0 B 1 1 RT 90
67 CirclePict	StimB	B	25	0 B 1 1 RT 48
68 Worms_Pict	StimC	A	0	25 B 0 0 RT 89
69 Green_Pict	StimA	B	25	0 A 0 1 RT 74
70 Worms_Pict	StimC	A	0	25 B 0 0 RT 91
71 CirclePict	StimB	B	25	0 B 1 1 RT 57
72 Worms_Pict	StimC	B	0	25 B 1 0 RT 69
73 SticksPict	StimD	B	0	25 A 0 0 RT 63
74 CirclePict	StimB	A	25	0 B 0 1 RT 51
75 Worms_Pict	StimC	B	0	25 B 1 0 RT 43
76 Worms_Pict	StimC	A	0	25 A 1 1 RT 65
77 CirclePict	StimB	B	25	0 B 1 1 RT 39
78 Worms_Pict	StimC	A	0	25 B 0 0 RT 62
79 SticksPict	StimD	B	0	25 B 1 1 RT 38
80 SticksPict	StimD	B	0	25 A 0 0 RT 78
81 CirclePict	StimB	B	25	0 B 1 1 RT 35
82 Worms_Pict	StimC	A	0	25 B 0 0 RT 43
83 Green_Pict	StimA	A	25	0 A 1 1 RT 43
84 SticksPict	StimD	B	0	25 B 1 1 RT 53
85 SticksPict	StimD	B	0	25 B 1 1 RT 100
86 CirclePict	StimB	B	25	0 B 1 1 RT 42
87 Worms_Pict	StimC	A	0	25 B 0 0 RT 52
88 Green_Pict	StimA	A	25	0 A 1 1 RT 35
89 Worms_Pict	StimC	A	0	25 B 0 0 RT 54
90 Green_Pict	StimA	A	25	0 A 1 1 RT 60
91 Green_Pict	StimA	B	25	0 A 0 1 RT 32
92 SticksPict	StimD	B	0	25 B 1 1 RT 45
93 SticksPict	StimD	B	0	25 A 0 0 RT 50
94 Worms_Pict	StimC	B	0	25 B 1 0 RT 46
95 Worms_Pict	StimC	A	0	25 B 0 0 RT 61
96 SticksPict	StimD	B	0	25 B 1 1 RT 45
97 CirclePict	StimB	B	25	0 B 1 1 RT 42
98 Green_Pict	StimA	A	25	0 A 1 1 RT 33
99 Worms_Pict	StimC	B	0	25 B 1 0 RT 53
100 CirclePict	StimB	B	25	0 B 1 1 RT 44
101 Worms_Pict	StimC	A	0	25 B 0 0 RT 41
102 SticksPict	StimD	A	0	25 B 0 1 RT 54
103 Worms_Pict	StimC	A	0	25 B 0 0 RT 74
104 CirclePict	StimB	B	25	0 B 1 1 RT 33
105 CirclePict	StimB	B	25	0 B 1 1 RT 45
106 SticksPict	StimD	B	0	25 B 1 1 RT 52
107 CirclePict	StimB	B	25	0 B 1 1 RT 37
108 CirclePict	StimB	B	25	0 B 1 1 RT 39
109 Green_Pict	StimA	A	25	0 A 1 1 RT 37
110 Green_Pict	StimA	A	25	0 A 1 1 RT 37
111 SticksPict	StimD	B	0	25 A 0 0 RT 39
112 Green_Pict	StimA	A	25	0 A 1 1 RT 39
113 CirclePict	StimB	A	25	0 B 0 1 RT 35
114 CirclePict	StimB	A	25	0 B 0 1 RT 35
115 Worms_Pict	StimC	A	0	25 A 1 1 RT 80
116 SticksPict	StimD	B	0	25 A 0 0 RT 46
117 Green_Pict	StimA	B	25	0 A 0 1 RT 31
118 Green_Pict	StimA	A	25	0 A 1 1 RT 37
119 Worms_Pict	StimC	A	0	25 B 0 0 RT 57
120 SticksPict	StimD	A	0	25 B 0 1 RT 64
121 Worms_Pict	StimC	B	0	25 A 0 1 RT 58
122 Worms_Pict	StimC	A	0	25 B 0 0 RT 33
123 SticksPict	StimD	A	0	25 B 0 1 RT 70
124 Green_Pict	StimA	A	25	0 A 1 1 RT 34
125 SticksPict	StimD	B	0	25 A 0 0 RT 50
126 SticksPict	StimD	B	0	25 B 1 1 RT 22
127 Worms_Pict	StimC	A	0	25 A 1 1 RT 40
128 Worms_Pict	StimC	B	0	25 B 1 0 RT 89
129 Green_Pict	StimA	A	25	0 A 1 1 RT 37
130 Worms_Pict	StimC	A	0	25 B 0 0 RT 101
131 SticksPict	StimD	B	0	25 A 0 0 RT 45
132 Worms_Pict	StimC	A	0	25 B 0 0 RT 40
133 CirclePict	StimB	B	25	0 B 1 1 RT 35
134 CirclePict	StimB	B	25	0 B 1 1 RT 36
135 CirclePict	StimB	A	25	0 B 0 1 RT 44
136 SticksPict	StimD	A	0	25 A 1 0 RT 30
137 Worms_Pict	StimC	A	0	25 B 0 0 RT 28
138 Green_Pict	StimA	A	25	0 A 1 1 RT 30
139 Worms_Pict	StimC	A	0	25 A 1 1 RT 115
140 Green_Pict	StimA	B	25	0 A 0 1 RT 37
141 Green_Pict	StimA	A	25	0 A 1 1 RT 38
142 SticksPict	StimD	B	0	25 B 1 1 RT 260
143 CirclePict	StimB	B	25	0 B 1 1 RT 53
144 CirclePict	StimB	B	25	0 B 1 1 RT 38
145 Worms_Pict	StimC	A	0	25 B 0 0 RT 105
146 SticksPict	StimD	B	0	25 B 1 1 RT 151
147 CirclePict	StimB	B	25	0 B 1 1 RT 44
148 Green_Pict	StimA	B	25	0 A 0 1 RT 40
149 CirclePict	StimB	A	25	0 B 0 1 RT 40
150 Green_Pict	StimA	A	25	0 A 1 1 RT 39
151 CirclePict	StimB	B	25	0 B 1 1 RT 37
152 CirclePict	StimB	B	25	0 B 1 1 RT 43
153 Green_Pict	StimA	A	25	0 A 1 1 RT 37
154 Worms_Pict	StimC	A	0	25 A 1 1 RT 95
155 CirclePict	StimB	B	25	0 B 1 1 RT 34
156 Green_Pict	StimA	A	25	0 A 1 1 RT 32
157 SticksPict	StimD	B	0	25 B 1 1 RT 119
158 SticksPict	StimD	B	0	25 B 1 1 RT 106
159 SticksPict	StimD	B	0	25 A 0 0 RT 95
160 Green_Pict	StimA	A	25	0 A 1 1 RT 34
