# Supplementary material for: The Role of Informative and Ambiguous Feedback in Avoidance Behavior: Empirical and Computational Findings
Source: PLoS One. 2015 Dec 2;10(12):e0144083. doi: 10.1371/journal.pone.0144083 (PMC4668119; doi:10.1371/journal.pone.0144083)
Supplement: S2 File — Information contained in the file header describes how to use and run the program. (ZIP) [file pone.0144083.s002.zip › Moustafa2015_data/Moustafa2015_Feedback/085.doc]

1 SticksPict	StimB	A	25	0 B 0 1 RT 188
2 SticksPict	StimB	B	25	0 B 1 1 RT 228
3 Green_Pict	StimA	A	25	0 B 0 0 RT 120
4 CirclePict	StimC	A	0	25 B 0 0 RT 193
5 Green_Pict	StimA	A	25	0 A 1 1 RT 103
6 Worms_Pict	StimD	B	0	25 A 0 0 RT 91
7 Green_Pict	StimA	A	25	0 B 0 0 RT 124
8 Worms_Pict	StimD	B	0	25 A 0 0 RT 74
9 Worms_Pict	StimD	B	0	25 B 1 1 RT 101
10 CirclePict	StimC	B	0	25 A 0 1 RT 90
11 Worms_Pict	StimD	A	0	25 A 1 0 RT 71
12 CirclePict	StimC	A	0	25 B 0 0 RT 68
13 Worms_Pict	StimD	A	0	25 B 0 1 RT 79
14 Worms_Pict	StimD	B	0	25 A 0 0 RT 100
15 SticksPict	StimB	B	25	0 B 1 1 RT 67
16 Green_Pict	StimA	A	25	0 B 0 0 RT 76
17 Green_Pict	StimA	A	25	0 B 0 0 RT 56
18 Worms_Pict	StimD	B	0	25 B 1 1 RT 84
19 Worms_Pict	StimD	B	0	25 B 1 1 RT 58
20 Green_Pict	StimA	B	25	0 B 1 0 RT 117
21 SticksPict	StimB	A	25	0 B 0 1 RT 123
22 SticksPict	StimB	B	25	0 B 1 1 RT 57
23 SticksPict	StimB	B	25	0 B 1 1 RT 86
24 Green_Pict	StimA	B	25	0 B 1 0 RT 63
25 SticksPict	StimB	B	25	0 B 1 1 RT 59
26 CirclePict	StimC	B	0	25 B 1 0 RT 89
27 CirclePict	StimC	A	0	25 B 0 0 RT 168
28 Green_Pict	StimA	A	25	0 B 0 0 RT 50
29 CirclePict	StimC	A	0	25 A 1 1 RT 119
30 SticksPict	StimB	B	25	0 B 1 1 RT 52
31 Green_Pict	StimA	A	25	0 B 0 0 RT 64
32 CirclePict	StimC	A	0	25 A 1 1 RT 85
33 Worms_Pict	StimD	B	0	25 B 1 1 RT 58
34 Worms_Pict	StimD	B	0	25 B 1 1 RT 52
35 CirclePict	StimC	A	0	25 A 1 1 RT 101
36 SticksPict	StimB	B	25	0 B 1 1 RT 59
37 Green_Pict	StimA	A	25	0 B 0 0 RT 62
38 CirclePict	StimC	A	0	25 A 1 1 RT 74
39 CirclePict	StimC	A	0	25 A 1 1 RT 59
40 SticksPict	StimB	B	25	0 B 1 1 RT 56
41 Worms_Pict	StimD	B	0	25 B 1 1 RT 70
42 CirclePict	StimC	A	0	25 A 1 1 RT 68
43 Green_Pict	StimA	A	25	0 B 0 0 RT 67
44 Worms_Pict	StimD	B	0	25 B 1 1 RT 54
45 CirclePict	StimC	A	0	25 A 1 1 RT 93
46 Worms_Pict	StimD	B	0	25 B 1 1 RT 60
47 CirclePict	StimC	B	0	25 A 0 1 RT 72
48 SticksPict	StimB	B	25	0 B 1 1 RT 47
49 SticksPict	StimB	B	25	0 B 1 1 RT 73
50 Green_Pict	StimA	A	25	0 B 0 0 RT 63
51 Worms_Pict	StimD	A	0	25 B 0 1 RT 47
52 Green_Pict	StimA	A	25	0 B 0 0 RT 115
53 SticksPict	StimB	B	25	0 B 1 1 RT 47
54 CirclePict	StimC	A	0	25 A 1 1 RT 56
55 Green_Pict	StimA	A	25	0 B 0 0 RT 50
56 SticksPict	StimB	A	25	0 B 0 1 RT 43
57 SticksPict	StimB	B	25	0 B 1 1 RT 45
58 Worms_Pict	StimD	B	0	25 A 0 0 RT 74
59 SticksPict	StimB	B	25	0 B 1 1 RT 21
60 CirclePict	StimC	A	0	25 A 1 1 RT 40
61 SticksPict	StimB	B	25	0 B 1 1 RT 36
62 Green_Pict	StimA	A	25	0 B 0 0 RT 72
63 SticksPict	StimB	A	25	0 B 0 1 RT 46
64 Worms_Pict	StimD	B	0	25 A 0 0 RT 49
65 CirclePict	StimC	A	0	25 A 1 1 RT 46
66 Green_Pict	StimA	B	25	0 B 1 0 RT 40
67 Worms_Pict	StimD	A	0	25 A 1 0 RT 86
68 Worms_Pict	StimD	B	0	25 A 0 0 RT 37
69 CirclePict	StimC	B	0	25 B 1 0 RT 36
70 Worms_Pict	StimD	B	0	25 B 1 1 RT 110
71 SticksPict	StimB	B	25	0 B 1 1 RT 39
72 SticksPict	StimB	B	25	0 B 1 1 RT 52
73 Green_Pict	StimA	A	25	0 B 0 0 RT 43
74 Worms_Pict	StimD	B	0	25 B 1 1 RT 52
75 Green_Pict	StimA	B	25	0 B 1 0 RT 41
76 Green_Pict	StimA	A	25	0 B 0 0 RT 45
77 Green_Pict	StimA	A	25	0 B 0 0 RT 32
78 CirclePict	StimC	A	0	25 A 1 1 RT 46
79 CirclePict	StimC	A	0	25 A 1 1 RT 38
80 CirclePict	StimC	A	0	25 A 1 1 RT 38
81 SticksPict	StimB	B	25	0 B 1 1 RT 43
82 CirclePict	StimC	B	0	25 A 0 1 RT 40
83 Worms_Pict	StimD	B	0	25 B 1 1 RT 57
84 Green_Pict	StimA	A	25	0 B 0 0 RT 37
85 Green_Pict	StimA	A	25	0 B 0 0 RT 28
86 SticksPict	StimB	B	25	0 B 1 1 RT 32
87 SticksPict	StimB	B	25	0 B 1 1 RT 45
88 Worms_Pict	StimD	B	0	25 B 1 1 RT 97
89 Worms_Pict	StimD	A	0	25 B 0 1 RT 34
90 Green_Pict	StimA	A	25	0 B 0 0 RT 356
91 Worms_Pict	StimD	B	0	25 A 0 0 RT 176
92 CirclePict	StimC	A	0	25 A 1 1 RT 43
93 CirclePict	StimC	A	0	25 A 1 1 RT 0
94 CirclePict	StimC	B	0	25 A 0 1 RT 25
95 SticksPict	StimB	B	25	0 B 1 1 RT 33
96 SticksPict	StimB	A	25	0 B 0 1 RT 32
97 Worms_Pict	StimD	B	0	25 A 0 0 RT 173
98 SticksPict	StimB	A	25	0 B 0 1 RT 28
99 Green_Pict	StimA	A	25	0 A 1 1 RT 41
100 Worms_Pict	StimD	B	0	25 B 1 1 RT 32
101 CirclePict	StimC	A	0	25 A 1 1 RT 38
102 SticksPict	StimB	B	25	0 B 1 1 RT 96
103 Green_Pict	StimA	A	25	0 B 0 0 RT 40
104 CirclePict	StimC	A	0	25 B 0 0 RT 49
105 CirclePict	StimC	A	0	25 A 1 1 RT 180
106 Worms_Pict	StimD	B	0	25 B 1 1 RT 590
107 CirclePict	StimC	A	0	25 B 0 0 RT 71
108 Green_Pict	StimA	A	25	0 A 1 1 RT 20
109 SticksPict	StimB	B	25	0 B 1 1 RT 27
110 CirclePict	StimC	A	0	25 A 1 1 RT 112
111 Worms_Pict	StimD	A	0	25 B 0 1 RT 65
112 Green_Pict	StimA	B	25	0 A 0 1 RT 29
113 SticksPict	StimB	B	25	0 B 1 1 RT 34
114 SticksPict	StimB	B	25	0 B 1 1 RT 31
115 Worms_Pict	StimD	B	0	25 B 1 1 RT 80
116 Worms_Pict	StimD	B	0	25 B 1 1 RT 23
117 Green_Pict	StimA	A	25	0 B 0 0 RT 36
118 Green_Pict	StimA	A	25	0 B 0 0 RT 30
119 CirclePict	StimC	A	0	25 B 0 0 RT 51
120 Green_Pict	StimA	B	25	0 B 1 0 RT 46
121 Worms_Pict	StimD	B	0	25 B 1 1 RT 49
122 CirclePict	StimC	A	0	25 B 0 0 RT 97
123 SticksPict	StimB	B	25	0 B 1 1 RT 36
124 Green_Pict	StimA	A	25	0 A 1 1 RT 42
125 Green_Pict	StimA	B	25	0 A 0 1 RT 50
126 CirclePict	StimC	A	0	25 B 0 0 RT 80
127 Green_Pict	StimA	A	25	0 B 0 0 RT 33
128 Worms_Pict	StimD	B	0	25 B 1 1 RT 34
129 Green_Pict	StimA	A	25	0 B 0 0 RT 32
130 Worms_Pict	StimD	B	0	25 A 0 0 RT 34
131 SticksPict	StimB	B	25	0 B 1 1 RT 31
132 Worms_Pict	StimD	B	0	25 B 1 1 RT 24
133 Worms_Pict	StimD	A	0	25 A 1 0 RT 21
134 CirclePict	StimC	A	0	25 A 1 1 RT 68
135 SticksPict	StimB	B	25	0 B 1 1 RT 38
136 CirclePict	StimC	A	0	25 A 1 1 RT 26
137 Green_Pict	StimA	A	25	0 B 0 0 RT 38
138 Worms_Pict	StimD	B	0	25 B 1 1 RT 47
139 Green_Pict	StimA	A	25	0 B 0 0 RT 45
140 Green_Pict	StimA	B	25	0 B 1 0 RT 43
141 SticksPict	StimB	A	25	0 B 0 1 RT 41
142 CirclePict	StimC	B	0	25 B 1 0 RT 88
143 SticksPict	StimB	B	25	0 B 1 1 RT 50
144 CirclePict	StimC	A	0	25 B 0 0 RT 38
145 CirclePict	StimC	A	0	25 A 1 1 RT 143
146 Green_Pict	StimA	A	25	0 B 0 0 RT 29
147 Worms_Pict	StimD	A	0	25 B 0 1 RT 36
148 CirclePict	StimC	B	0	25 A 0 1 RT 54
149 SticksPict	StimB	B	25	0 B 1 1 RT 22
150 CirclePict	StimC	A	0	25 B 0 0 RT 32
151 Worms_Pict	StimD	B	0	25 A 0 0 RT 58
152 CirclePict	StimC	A	0	25 B 0 0 RT 19
153 SticksPict	StimB	B	25	0 B 1 1 RT 24
154 Green_Pict	StimA	A	25	0 B 0 0 RT 42
155 Worms_Pict	StimD	B	0	25 A 0 0 RT 32
156 SticksPict	StimB	B	25	0 B 1 1 RT 14
157 Green_Pict	StimA	A	25	0 B 0 0 RT 34
158 SticksPict	StimB	A	25	0 B 0 1 RT 31
159 Worms_Pict	StimD	B	0	25 A 0 0 RT 47
160 SticksPict	StimB	B	25	0 B 1 1 RT 38
