# Supplementary material for: The Role of Informative and Ambiguous Feedback in Avoidance Behavior: Empirical and Computational Findings
Source: PLoS One. 2015 Dec 2;10(12):e0144083. doi: 10.1371/journal.pone.0144083 (PMC4668119; doi:10.1371/journal.pone.0144083)
Supplement: S2 File — Information contained in the file header describes how to use and run the program. (ZIP) [file pone.0144083.s002.zip › Moustafa2015_data/Moustafa2015_Feedback/086.doc]

1 CirclePict	StimB	B	25	0 A 0 0 RT 128
2 Green_Pict	StimD	B	0	25 A 0 0 RT 172
3 CirclePict	StimB	B	25	0 A 0 0 RT 74
4 Green_Pict	StimD	A	0	25 B 0 1 RT 49
5 SticksPict	StimC	A	0	25 B 0 0 RT 85
6 CirclePict	StimB	B	25	0 A 0 0 RT 65
7 Worms_Pict	StimA	A	25	0 A 1 1 RT 81
8 Green_Pict	StimD	B	0	25 A 0 0 RT 63
9 CirclePict	StimB	B	25	0 A 0 0 RT 45
10 Worms_Pict	StimA	A	25	0 A 1 1 RT 73
11 CirclePict	StimB	B	25	0 A 0 0 RT 41
12 SticksPict	StimC	A	0	25 A 1 1 RT 95
13 CirclePict	StimB	A	25	0 A 1 0 RT 37
14 SticksPict	StimC	A	0	25 A 1 1 RT 58
15 SticksPict	StimC	A	0	25 A 1 1 RT 66
16 Worms_Pict	StimA	A	25	0 A 1 1 RT 46
17 CirclePict	StimB	B	25	0 A 0 0 RT 38
18 SticksPict	StimC	A	0	25 A 1 1 RT 58
19 Green_Pict	StimD	A	0	25 s RT 87
20 SticksPict	StimC	A	0	25 A 1 1 RT 67
21 CirclePict	StimB	B	25	0 A 0 0 RT 42
22 CirclePict	StimB	A	25	0 A 1 0 RT 36
23 Green_Pict	StimD	B	0	25 B 1 1 RT 68
24 Worms_Pict	StimA	A	25	0 A 1 1 RT 55
25 SticksPict	StimC	A	0	25 A 1 1 RT 48
26 Worms_Pict	StimA	A	25	0 A 1 1 RT 62
27 Worms_Pict	StimA	A	25	0 A 1 1 RT 42
28 Green_Pict	StimD	B	0	25 B 1 1 RT 110
29 Green_Pict	StimD	B	0	25 B 1 1 RT 111
30 Green_Pict	StimD	B	0	25 B 1 1 RT 47
31 Worms_Pict	StimA	A	25	0 A 1 1 RT 43
32 Worms_Pict	StimA	A	25	0 A 1 1 RT 47
33 SticksPict	StimC	A	0	25 A 1 1 RT 60
34 Worms_Pict	StimA	B	25	0 A 0 1 RT 42
35 Green_Pict	StimD	B	0	25 B 1 1 RT 56
36 SticksPict	StimC	B	0	25 A 0 1 RT 44
37 SticksPict	StimC	B	0	25 B 1 0 RT 130
38 Worms_Pict	StimA	B	25	0 A 0 1 RT 107
39 CirclePict	StimB	B	25	0 A 0 0 RT 36
40 Green_Pict	StimD	B	0	25 B 1 1 RT 59
41 SticksPict	StimC	B	0	25 B 1 0 RT 0
42 Worms_Pict	StimA	A	25	0 A 1 1 RT 54
43 Worms_Pict	StimA	B	25	0 A 0 1 RT 49
44 SticksPict	StimC	A	0	25 B 0 0 RT 65
45 CirclePict	StimB	B	25	0 A 0 0 RT 32
46 SticksPict	StimC	A	0	25 A 1 1 RT 59
47 CirclePict	StimB	A	25	0 A 1 0 RT 55
48 SticksPict	StimC	B	0	25 B 1 0 RT 87
49 SticksPict	StimC	A	0	25 B 0 0 RT 58
50 SticksPict	StimC	A	0	25 A 1 1 RT 63
51 Worms_Pict	StimA	A	25	0 A 1 1 RT 49
52 Green_Pict	StimD	B	0	25 B 1 1 RT 43
53 SticksPict	StimC	A	0	25 B 0 0 RT 66
54 Worms_Pict	StimA	A	25	0 A 1 1 RT 40
55 Green_Pict	StimD	A	0	25 B 0 1 RT 45
56 SticksPict	StimC	A	0	25 A 1 1 RT 60
57 Worms_Pict	StimA	A	25	0 A 1 1 RT 38
58 Worms_Pict	StimA	A	25	0 A 1 1 RT 43
59 Green_Pict	StimD	B	0	25 B 1 1 RT 57
60 Green_Pict	StimD	B	0	25 B 1 1 RT 55
61 Worms_Pict	StimA	B	25	0 A 0 1 RT 40
62 Green_Pict	StimD	A	0	25 B 0 1 RT 41
63 Green_Pict	StimD	B	0	25 B 1 1 RT 62
64 CirclePict	StimB	B	25	0 A 0 0 RT 33
65 CirclePict	StimB	B	25	0 A 0 0 RT 41
66 CirclePict	StimB	B	25	0 A 0 0 RT 44
67 CirclePict	StimB	B	25	0 A 0 0 RT 52
68 Green_Pict	StimD	B	0	25 B 1 1 RT 47
69 Worms_Pict	StimA	A	25	0 A 1 1 RT 39
70 Worms_Pict	StimA	A	25	0 A 1 1 RT 48
71 Worms_Pict	StimA	A	25	0 A 1 1 RT 55
72 SticksPict	StimC	A	0	25 B 0 0 RT 57
73 Green_Pict	StimD	B	0	25 B 1 1 RT 43
74 Green_Pict	StimD	B	0	25 B 1 1 RT 91
75 SticksPict	StimC	A	0	25 A 1 1 RT 68
76 CirclePict	StimB	B	25	0 B 1 1 RT 86
77 CirclePict	StimB	B	25	0 B 1 1 RT 43
78 Green_Pict	StimD	B	0	25 B 1 1 RT 49
79 CirclePict	StimB	B	25	0 B 1 1 RT 52
80 CirclePict	StimB	A	25	0 B 0 1 RT 29
81 Worms_Pict	StimA	A	25	0 A 1 1 RT 42
82 Green_Pict	StimD	A	0	25 B 0 1 RT 53
83 SticksPict	StimC	A	0	25 A 1 1 RT 46
84 Worms_Pict	StimA	B	25	0 A 0 1 RT 34
85 Green_Pict	StimD	B	0	25 B 1 1 RT 39
86 SticksPict	StimC	A	0	25 A 1 1 RT 58
87 CirclePict	StimB	B	25	0 B 1 1 RT 44
88 Green_Pict	StimD	B	0	25 B 1 1 RT 39
89 SticksPict	StimC	B	0	25 B 1 0 RT 47
90 Worms_Pict	StimA	A	25	0 B 0 0 RT 53
91 Worms_Pict	StimA	A	25	0 A 1 1 RT 29
92 SticksPict	StimC	A	0	25 A 1 1 RT 134
93 Green_Pict	StimD	A	0	25 B 0 1 RT 47
94 CirclePict	StimB	B	25	0 B 1 1 RT 62
95 SticksPict	StimC	A	0	25 A 1 1 RT 50
96 CirclePict	StimB	B	25	0 B 1 1 RT 51
97 Green_Pict	StimD	B	0	25 B 1 1 RT 44
98 CirclePict	StimB	A	25	0 B 0 1 RT 46
99 Worms_Pict	StimA	A	25	0 A 1 1 RT 37
100 CirclePict	StimB	B	25	0 B 1 1 RT 37
101 Worms_Pict	StimA	A	25	0 A 1 1 RT 37
102 SticksPict	StimC	A	0	25 B 0 0 RT 39
103 SticksPict	StimC	A	0	25 A 1 1 RT 28
104 SticksPict	StimC	B	0	25 A 0 1 RT 32
105 CirclePict	StimB	B	25	0 B 1 1 RT 56
106 SticksPict	StimC	A	0	25 B 0 0 RT 51
107 Green_Pict	StimD	B	0	25 B 1 1 RT 38
108 CirclePict	StimB	B	25	0 B 1 1 RT 49
109 Worms_Pict	StimA	A	25	0 A 1 1 RT 41
110 Green_Pict	StimD	B	0	25 B 1 1 RT 63
111 Worms_Pict	StimA	A	25	0 A 1 1 RT 44
112 Green_Pict	StimD	B	0	25 B 1 1 RT 46
113 Worms_Pict	StimA	A	25	0 A 1 1 RT 28
114 Worms_Pict	StimA	B	25	0 A 0 1 RT 46
115 Green_Pict	StimD	B	0	25 s RT 154
116 CirclePict	StimB	B	25	0 B 1 1 RT 49
117 SticksPict	StimC	A	0	25 s RT 109
118 CirclePict	StimB	B	25	0 B 1 1 RT 69
119 Green_Pict	StimD	B	0	25 s RT 110
120 CirclePict	StimB	A	25	0 B 0 1 RT 49
121 CirclePict	StimB	B	25	0 B 1 1 RT 48
122 Green_Pict	StimD	A	0	25 s RT 126
123 Green_Pict	StimD	B	0	25 s RT 75
124 SticksPict	StimC	A	0	25 s RT 88
125 Worms_Pict	StimA	A	25	0 A 1 1 RT 55
126 Green_Pict	StimD	B	0	25 s RT 46
127 Green_Pict	StimD	B	0	25 s RT 31
128 SticksPict	StimC	A	0	25 s RT 42
129 Worms_Pict	StimA	B	25	0 A 0 1 RT 37
130 Green_Pict	StimD	B	0	25 s RT 53
131 SticksPict	StimC	B	0	25 s RT 36
132 Green_Pict	StimD	B	0	25 s RT 40
133 Worms_Pict	StimA	A	25	0 A 1 1 RT 40
134 CirclePict	StimB	B	25	0 B 1 1 RT 40
135 Worms_Pict	StimA	B	25	0 A 0 1 RT 45
136 SticksPict	StimC	A	0	25 s RT 88
137 CirclePict	StimB	B	25	0 B 1 1 RT 47
138 SticksPict	StimC	B	0	25 s RT 39
139 Green_Pict	StimD	A	0	25 s RT 56
140 Green_Pict	StimD	B	0	25 s RT 26
141 SticksPict	StimC	A	0	25 s RT 39
142 Worms_Pict	StimA	A	25	0 A 1 1 RT 40
143 SticksPict	StimC	A	0	25 s RT 36
144 Green_Pict	StimD	B	0	25 s RT 39
145 Worms_Pict	StimA	A	25	0 A 1 1 RT 34
146 CirclePict	StimB	A	25	0 B 0 1 RT 48
147 CirclePict	StimB	B	25	0 A 0 0 RT 59
148 SticksPict	StimC	A	0	25 s RT 43
149 Worms_Pict	StimA	A	25	0 B 0 0 RT 51
150 CirclePict	StimB	B	25	0 B 1 1 RT 44
151 CirclePict	StimB	B	25	0 B 1 1 RT 52
152 Worms_Pict	StimA	A	25	0 A 1 1 RT 46
153 CirclePict	StimB	B	25	0 B 1 1 RT 44
154 SticksPict	StimC	A	0	25 s RT 39
155 Worms_Pict	StimA	A	25	0 A 1 1 RT 58
156 Worms_Pict	StimA	A	25	0 B 0 0 RT 46
157 CirclePict	StimB	A	25	0 B 0 1 RT 43
158 SticksPict	StimC	A	0	25 s RT 35
159 Green_Pict	StimD	B	0	25 s RT 45
160 CirclePict	StimB	B	25	0 B 1 1 RT 39
