# Supplementary material for: The Role of Informative and Ambiguous Feedback in Avoidance Behavior: Empirical and Computational Findings
Source: PLoS One. 2015 Dec 2;10(12):e0144083. doi: 10.1371/journal.pone.0144083 (PMC4668119; doi:10.1371/journal.pone.0144083)
Supplement: S2 File — Information contained in the file header describes how to use and run the program. (ZIP) [file pone.0144083.s002.zip › Moustafa2015_data/Moustafa2015_Feedback/087.doc]

1 CirclePict	StimA	B	25	0 A 0 1 RT 179
2 Worms_Pict	StimB	B	25	0 B 1 1 RT 159
3 SticksPict	StimD	B	0	25 B 1 1 RT 99
4 SticksPict	StimD	B	0	25 A 0 0 RT 81
5 SticksPict	StimD	A	0	25 B 0 1 RT 46
6 Green_Pict	StimC	B	0	25 A 0 1 RT 70
7 Green_Pict	StimC	A	0	25 A 1 1 RT 28
8 Worms_Pict	StimB	A	25	0 A 1 0 RT 142
9 Worms_Pict	StimB	B	25	0 B 1 1 RT 88
10 SticksPict	StimD	B	0	25 A 0 0 RT 53
11 SticksPict	StimD	B	0	25 B 1 1 RT 32
12 SticksPict	StimD	A	0	25 B 0 1 RT 73
13 CirclePict	StimA	A	25	0 A 1 1 RT 39
14 SticksPict	StimD	B	0	25 A 0 0 RT 38
15 CirclePict	StimA	A	25	0 B 0 0 RT 37
16 SticksPict	StimD	B	0	25 B 1 1 RT 66
17 Green_Pict	StimC	A	0	25 A 1 1 RT 53
18 CirclePict	StimA	A	25	0 B 0 0 RT 65
19 SticksPict	StimD	B	0	25 A 0 0 RT 35
20 Green_Pict	StimC	A	0	25 B 0 0 RT 34
21 SticksPict	StimD	B	0	25 A 0 0 RT 40
22 Worms_Pict	StimB	B	25	0 B 1 1 RT 23
23 Green_Pict	StimC	B	0	25 B 1 0 RT 58
24 Worms_Pict	StimB	B	25	0 B 1 1 RT 31
25 CirclePict	StimA	A	25	0 B 0 0 RT 45
26 Green_Pict	StimC	A	0	25 B 0 0 RT 32
27 Worms_Pict	StimB	B	25	0 A 0 0 RT 45
28 Worms_Pict	StimB	A	25	0 A 1 0 RT 50
29 CirclePict	StimA	A	25	0 B 0 0 RT 45
30 Worms_Pict	StimB	B	25	0 B 1 1 RT 51
31 Worms_Pict	StimB	B	25	0 A 0 0 RT 22
32 Green_Pict	StimC	A	0	25 A 1 1 RT 31
33 CirclePict	StimA	A	25	0 B 0 0 RT 19
34 Green_Pict	StimC	A	0	25 B 0 0 RT 40
35 Worms_Pict	StimB	B	25	0 A 0 0 RT 23
36 CirclePict	StimA	B	25	0 A 0 1 RT 16
37 Green_Pict	StimC	A	0	25 A 1 1 RT 23
38 Green_Pict	StimC	A	0	25 A 1 1 RT 80
39 CirclePict	StimA	A	25	0 B 0 0 RT 32
40 CirclePict	StimA	A	25	0 B 0 0 RT 36
41 CirclePict	StimA	B	25	0 A 0 1 RT 21
42 Worms_Pict	StimB	B	25	0 B 1 1 RT 33
43 Green_Pict	StimC	A	0	25 A 1 1 RT 19
44 SticksPict	StimD	B	0	25 B 1 1 RT 22
45 Green_Pict	StimC	B	0	25 B 1 0 RT 20
46 Worms_Pict	StimB	A	25	0 B 0 1 RT 20
47 CirclePict	StimA	A	25	0 A 1 1 RT 19
48 Green_Pict	StimC	A	0	25 A 1 1 RT 20
49 CirclePict	StimA	A	25	0 A 1 1 RT 32
50 SticksPict	StimD	B	0	25 A 0 0 RT 24
51 SticksPict	StimD	A	0	25 B 0 1 RT 18
52 Green_Pict	StimC	A	0	25 A 1 1 RT 21
53 Worms_Pict	StimB	B	25	0 A 0 0 RT 32
54 CirclePict	StimA	A	25	0 B 0 0 RT 56
55 CirclePict	StimA	A	25	0 B 0 0 RT 30
56 Green_Pict	StimC	A	0	25 A 1 1 RT 33
57 SticksPict	StimD	B	0	25 A 0 0 RT 38
58 Worms_Pict	StimB	B	25	0 B 1 1 RT 17
59 CirclePict	StimA	A	25	0 B 0 0 RT 27
60 SticksPict	StimD	B	0	25 A 0 0 RT 30
61 SticksPict	StimD	B	0	25 B 1 1 RT 18
62 CirclePict	StimA	B	25	0 B 1 0 RT 30
63 SticksPict	StimD	B	0	25 B 1 1 RT 27
64 Worms_Pict	StimB	B	25	0 A 0 0 RT 25
65 Green_Pict	StimC	A	0	25 A 1 1 RT 19
66 Worms_Pict	StimB	B	25	0 B 1 1 RT 23
67 Worms_Pict	StimB	B	25	0 B 1 1 RT 15
68 CirclePict	StimA	A	25	0 B 0 0 RT 24
69 Worms_Pict	StimB	A	25	0 A 1 0 RT 22
70 Worms_Pict	StimB	B	25	0 A 0 0 RT 18
71 SticksPict	StimD	B	0	25 B 1 1 RT 80
72 CirclePict	StimA	A	25	0 B 0 0 RT 26
73 CirclePict	StimA	A	25	0 B 0 0 RT 46
74 SticksPict	StimD	B	0	25 A 0 0 RT 25
75 Worms_Pict	StimB	B	25	0 B 1 1 RT 43
76 Green_Pict	StimC	A	0	25 B 0 0 RT 24
77 SticksPict	StimD	A	0	25 A 1 0 RT 17
78 Green_Pict	StimC	A	0	25 B 0 0 RT 21
79 Green_Pict	StimC	B	0	25 A 0 1 RT 20
80 Green_Pict	StimC	A	0	25 B 0 0 RT 15
81 Green_Pict	StimC	A	0	25 A 1 1 RT 12
82 CirclePict	StimA	A	25	0 A 1 1 RT 15
83 Green_Pict	StimC	A	0	25 A 1 1 RT 18
84 SticksPict	StimD	B	0	25 B 1 1 RT 13
85 Worms_Pict	StimB	B	25	0 B 1 1 RT 16
86 Green_Pict	StimC	A	0	25 B 0 0 RT 15
87 CirclePict	StimA	A	25	0 B 0 0 RT 17
88 Green_Pict	StimC	A	0	25 B 0 0 RT 23
89 CirclePict	StimA	A	25	0 A 1 1 RT 17
90 CirclePict	StimA	A	25	0 A 1 1 RT 13
91 CirclePict	StimA	A	25	0 A 1 1 RT 17
92 Green_Pict	StimC	A	0	25 A 1 1 RT 19
93 Green_Pict	StimC	A	0	25 B 0 0 RT 22
94 Green_Pict	StimC	A	0	25 A 1 1 RT 17
95 Worms_Pict	StimB	B	25	0 A 0 0 RT 21
96 SticksPict	StimD	B	0	25 A 0 0 RT 24
97 Worms_Pict	StimB	B	25	0 B 1 1 RT 29
98 SticksPict	StimD	A	0	25 B 0 1 RT 21
99 SticksPict	StimD	B	0	25 A 0 0 RT 13
100 SticksPict	StimD	B	0	25 B 1 1 RT 13
101 Worms_Pict	StimB	B	25	0 B 1 1 RT 20
102 SticksPict	StimD	B	0	25 B 1 1 RT 29
103 CirclePict	StimA	B	25	0 B 1 0 RT 35
104 Worms_Pict	StimB	B	25	0 A 0 0 RT 14
105 SticksPict	StimD	B	0	25 A 0 0 RT 50
106 Worms_Pict	StimB	A	25	0 B 0 1 RT 24
107 CirclePict	StimA	B	25	0 B 1 0 RT 22
108 Green_Pict	StimC	B	0	25 B 1 0 RT 24
109 Worms_Pict	StimB	A	25	0 B 0 1 RT 55
110 SticksPict	StimD	A	0	25 A 1 0 RT 46
111 SticksPict	StimD	B	0	25 B 1 1 RT 28
112 CirclePict	StimA	A	25	0 B 0 0 RT 30
113 Worms_Pict	StimB	B	25	0 B 1 1 RT 35
114 SticksPict	StimD	B	0	25 B 1 1 RT 15
115 Green_Pict	StimC	B	0	25 B 1 0 RT 20
116 Worms_Pict	StimB	B	25	0 B 1 1 RT 30
117 Worms_Pict	StimB	B	25	0 B 1 1 RT 14
118 CirclePict	StimA	A	25	0 B 0 0 RT 14
119 CirclePict	StimA	A	25	0 B 0 0 RT 27
120 Green_Pict	StimC	A	0	25 B 0 0 RT 21
121 SticksPict	StimD	B	0	25 A 0 0 RT 13
122 Green_Pict	StimC	A	0	25 B 0 0 RT 18
123 Worms_Pict	StimB	B	25	0 B 1 1 RT 22
124 Worms_Pict	StimB	B	25	0 B 1 1 RT 15
125 CirclePict	StimA	A	25	0 B 0 0 RT 19
126 SticksPict	StimD	B	0	25 A 0 0 RT 23
127 Worms_Pict	StimB	A	25	0 B 0 1 RT 20
128 SticksPict	StimD	A	0	25 B 0 1 RT 22
129 Worms_Pict	StimB	A	25	0 A 1 0 RT 3
130 Green_Pict	StimC	A	0	25 A 1 1 RT 15
131 Green_Pict	StimC	A	0	25 A 1 1 RT 17
132 CirclePict	StimA	B	25	0 A 0 1 RT 16
133 Green_Pict	StimC	B	0	25 A 0 1 RT 16
134 CirclePict	StimA	A	25	0 A 1 1 RT 13
135 CirclePict	StimA	A	25	0 A 1 1 RT 20
136 Green_Pict	StimC	A	0	25 A 1 1 RT 13
137 Green_Pict	StimC	B	0	25 B 1 0 RT 30
138 Green_Pict	StimC	A	0	25 A 1 1 RT 22
139 Green_Pict	StimC	A	0	25 B 0 0 RT 25
140 CirclePict	StimA	A	25	0 B 0 0 RT 16
141 Worms_Pict	StimB	B	25	0 B 1 1 RT 36
142 CirclePict	StimA	A	25	0 B 0 0 RT 15
143 SticksPict	StimD	A	0	25 A 1 0 RT 19
144 SticksPict	StimD	B	0	25 A 0 0 RT 24
145 SticksPict	StimD	B	0	25 B 1 1 RT 18
146 SticksPict	StimD	B	0	25 B 1 1 RT 27
147 Worms_Pict	StimB	B	25	0 B 1 1 RT 37
148 SticksPict	StimD	B	0	25 B 1 1 RT 27
149 CirclePict	StimA	B	25	0 A 0 1 RT 17
150 SticksPict	StimD	B	0	25 B 1 1 RT 25
151 CirclePict	StimA	A	25	0 B 0 0 RT 33
152 Worms_Pict	StimB	B	25	0 B 1 1 RT 28
153 CirclePict	StimA	A	25	0 B 0 0 RT 27
154 CirclePict	StimA	A	25	0 A 1 1 RT 28
155 SticksPict	StimD	B	0	25 A 0 0 RT 38
156 Worms_Pict	StimB	B	25	0 B 1 1 RT 78
157 Worms_Pict	StimB	B	25	0 B 1 1 RT 71
158 Worms_Pict	StimB	B	25	0 B 1 1 RT 18
159 Green_Pict	StimC	A	0	25 B 0 0 RT 18
160 Green_Pict	StimC	A	0	25 A 1 1 RT 14
