# Supplementary material for: The Role of Informative and Ambiguous Feedback in Avoidance Behavior: Empirical and Computational Findings
Source: PLoS One. 2015 Dec 2;10(12):e0144083. doi: 10.1371/journal.pone.0144083 (PMC4668119; doi:10.1371/journal.pone.0144083)
Supplement: S2 File — Information contained in the file header describes how to use and run the program. (ZIP) [file pone.0144083.s002.zip › Moustafa2015_data/Moustafa2015_Feedback/088.doc]

1 Green_Pict	StimC	B	0	25 A 0 1 RT 922
2 SticksPict	StimB	B	25	0 B 1 1 RT 524
3 CirclePict	StimD	B	0	25 A 0 0 RT 137
4 CirclePict	StimD	B	0	25 A 0 0 RT 325
5 Green_Pict	StimC	A	0	25 B 0 0 RT 289
6 Worms_Pict	StimA	A	25	0 A 1 1 RT 361
7 CirclePict	StimD	B	0	25 B 1 1 RT 162
8 CirclePict	StimD	A	0	25 B 0 1 RT 174
9 Green_Pict	StimC	A	0	25 B 0 0 RT 221
10 Green_Pict	StimC	A	0	25 B 0 0 RT 305
11 CirclePict	StimD	A	0	25 B 0 1 RT 431
12 CirclePict	StimD	B	0	25 A 0 0 RT 152
13 SticksPict	StimB	A	25	0 A 1 0 RT 105
14 SticksPict	StimB	B	25	0 A 0 0 RT 208
15 Worms_Pict	StimA	A	25	0 A 1 1 RT 128
16 CirclePict	StimD	B	0	25 A 0 0 RT 254
17 Green_Pict	StimC	A	0	25 A 1 1 RT 190
18 Green_Pict	StimC	A	0	25 B 0 0 RT 131
19 Worms_Pict	StimA	A	25	0 A 1 1 RT 96
20 CirclePict	StimD	B	0	25 A 0 0 RT 129
21 Green_Pict	StimC	B	0	25 A 0 1 RT 172
22 Worms_Pict	StimA	A	25	0 A 1 1 RT 102
23 CirclePict	StimD	B	0	25 B 1 1 RT 248
24 SticksPict	StimB	B	25	0 A 0 0 RT 78
25 Worms_Pict	StimA	A	25	0 A 1 1 RT 144
26 Green_Pict	StimC	A	0	25 B 0 0 RT 126
27 SticksPict	StimB	B	25	0 A 0 0 RT 67
28 Worms_Pict	StimA	B	25	0 A 0 1 RT 65
29 Worms_Pict	StimA	B	25	0 A 0 1 RT 122
30 Worms_Pict	StimA	A	25	0 B 0 0 RT 277
31 SticksPict	StimB	B	25	0 A 0 0 RT 68
32 SticksPict	StimB	B	25	0 B 1 1 RT 104
33 SticksPict	StimB	B	25	0 A 0 0 RT 252
34 SticksPict	StimB	B	25	0 B 1 1 RT 66
35 Worms_Pict	StimA	A	25	0 A 1 1 RT 153
36 Worms_Pict	StimA	A	25	0 B 0 0 RT 105
37 Green_Pict	StimC	A	0	25 A 1 1 RT 132
38 SticksPict	StimB	A	25	0 A 1 0 RT 131
39 CirclePict	StimD	B	0	25 A 0 0 RT 120
40 Green_Pict	StimC	A	0	25 A 1 1 RT 218
41 Green_Pict	StimC	B	0	25 B 1 0 RT 394
42 Worms_Pict	StimA	A	25	0 A 1 1 RT 112
43 CirclePict	StimD	B	0	25 A 0 0 RT 163
44 CirclePict	StimD	B	0	25 A 0 0 RT 111
45 SticksPict	StimB	B	25	0 A 0 0 RT 70
46 Worms_Pict	StimA	A	25	0 A 1 1 RT 95
47 CirclePict	StimD	A	0	25 s RT 182
48 CirclePict	StimD	B	0	25 s RT 391
49 Green_Pict	StimC	A	0	25 A 1 1 RT 330
50 Worms_Pict	StimA	B	25	0 A 0 1 RT 75
51 CirclePict	StimD	B	0	25 s RT 92
52 Worms_Pict	StimA	A	25	0 A 1 1 RT 337
53 CirclePict	StimD	B	0	25 A 0 0 RT 68
54 SticksPict	StimB	B	25	0 A 0 0 RT 73
55 Green_Pict	StimC	A	0	25 A 1 1 RT 134
56 CirclePict	StimD	B	0	25 B 1 1 RT 57
57 CirclePict	StimD	A	0	25 B 0 1 RT 80
58 Green_Pict	StimC	B	0	25 A 0 1 RT 54
59 Green_Pict	StimC	A	0	25 A 1 1 RT 81
60 Worms_Pict	StimA	B	25	0 A 0 1 RT 61
61 Worms_Pict	StimA	A	25	0 A 1 1 RT 81
62 Worms_Pict	StimA	A	25	0 B 0 0 RT 100
63 Green_Pict	StimC	A	0	25 B 0 0 RT 84
64 SticksPict	StimB	B	25	0 A 0 0 RT 53
65 Green_Pict	StimC	A	0	25 A 1 1 RT 92
66 Green_Pict	StimC	A	0	25 A 1 1 RT 197
67 SticksPict	StimB	B	25	0 A 0 0 RT 59
68 CirclePict	StimD	B	0	25 s RT 211
69 Green_Pict	StimC	A	0	25 A 1 1 RT 111
70 SticksPict	StimB	A	25	0 A 1 0 RT 60
71 SticksPict	StimB	B	25	0 A 0 0 RT 74
72 Worms_Pict	StimA	A	25	0 A 1 1 RT 67
73 Worms_Pict	StimA	A	25	0 A 1 1 RT 125
74 SticksPict	StimB	A	25	0 A 1 0 RT 54
75 Green_Pict	StimC	A	0	25 A 1 1 RT 183
76 SticksPict	StimB	B	25	0 A 0 0 RT 52
77 SticksPict	StimB	B	25	0 A 0 0 RT 50
78 CirclePict	StimD	B	0	25 B 1 1 RT 131
79 Worms_Pict	StimA	A	25	0 A 1 1 RT 91
80 SticksPict	StimB	B	25	0 A 0 0 RT 53
81 SticksPict	StimB	B	25	0 A 0 0 RT 52
82 Worms_Pict	StimA	A	25	0 A 1 1 RT 56
83 Worms_Pict	StimA	A	25	0 A 1 1 RT 61
84 SticksPict	StimB	B	25	0 A 0 0 RT 52
85 Green_Pict	StimC	A	0	25 A 1 1 RT 184
86 Worms_Pict	StimA	A	25	0 A 1 1 RT 52
87 Green_Pict	StimC	A	0	25 A 1 1 RT 53
88 Worms_Pict	StimA	A	25	0 A 1 1 RT 49
89 Worms_Pict	StimA	B	25	0 A 0 1 RT 48
90 Worms_Pict	StimA	A	25	0 A 1 1 RT 46
91 SticksPict	StimB	B	25	0 A 0 0 RT 58
92 CirclePict	StimD	B	0	25 B 1 1 RT 63
93 CirclePict	StimD	A	0	25 B 0 1 RT 97
94 Green_Pict	StimC	A	0	25 A 1 1 RT 112
95 Green_Pict	StimC	A	0	25 A 1 1 RT 63
96 SticksPict	StimB	B	25	0 A 0 0 RT 55
97 SticksPict	StimB	B	25	0 A 0 0 RT 50
98 CirclePict	StimD	B	0	25 s RT 325
99 SticksPict	StimB	B	25	0 A 0 0 RT 70
100 SticksPict	StimB	A	25	0 A 1 0 RT 53
101 Green_Pict	StimC	A	0	25 A 1 1 RT 86
102 CirclePict	StimD	B	0	25 s RT 119
103 Green_Pict	StimC	A	0	25 A 1 1 RT 179
104 Worms_Pict	StimA	A	25	0 A 1 1 RT 132
105 SticksPict	StimB	A	25	0 A 1 0 RT 49
106 CirclePict	StimD	B	0	25 B 1 1 RT 206
107 Green_Pict	StimC	B	0	25 A 0 1 RT 72
108 Worms_Pict	StimA	B	25	0 A 0 1 RT 102
109 CirclePict	StimD	A	0	25 B 0 1 RT 90
110 Worms_Pict	StimA	A	25	0 A 1 1 RT 107
111 CirclePict	StimD	B	0	25 A 0 0 RT 218
112 Green_Pict	StimC	A	0	25 A 1 1 RT 82
113 CirclePict	StimD	B	0	25 s RT 101
114 SticksPict	StimB	B	25	0 A 0 0 RT 59
115 SticksPict	StimB	B	25	0 A 0 0 RT 60
116 Green_Pict	StimC	B	0	25 A 0 1 RT 82
117 CirclePict	StimD	B	0	25 s RT 92
118 Worms_Pict	StimA	A	25	0 A 1 1 RT 68
119 Green_Pict	StimC	A	0	25 s RT 86
120 CirclePict	StimD	B	0	25 B 1 1 RT 94
121 CirclePict	StimD	B	0	25 s RT 92
122 Green_Pict	StimC	A	0	25 s RT 260
123 CirclePict	StimD	B	0	25 B 1 1 RT 186
124 CirclePict	StimD	A	0	25 s RT 150
125 Worms_Pict	StimA	A	25	0 A 1 1 RT 71
126 CirclePict	StimD	B	0	25 s RT 83
127 CirclePict	StimD	B	0	25 s RT 104
128 Worms_Pict	StimA	A	25	0 A 1 1 RT 140
129 SticksPict	StimB	A	25	0 A 1 0 RT 63
130 SticksPict	StimB	B	25	0 A 0 0 RT 51
131 SticksPict	StimB	B	25	0 A 0 0 RT 252
132 SticksPict	StimB	B	25	0 B 1 1 RT 242
133 Green_Pict	StimC	B	0	25 B 1 0 RT 287
134 SticksPict	StimB	A	25	0 A 1 0 RT 71
135 Green_Pict	StimC	A	0	25 B 0 0 RT 104
136 Worms_Pict	StimA	A	25	0 A 1 1 RT 64
137 CirclePict	StimD	B	0	25 B 1 1 RT 171
138 Green_Pict	StimC	A	0	25 s RT 250
139 SticksPict	StimB	B	25	0 A 0 0 RT 180
140 Worms_Pict	StimA	A	25	0 A 1 1 RT 61
141 Worms_Pict	StimA	B	25	0 A 0 1 RT 61
142 CirclePict	StimD	A	0	25 B 0 1 RT 160
143 Green_Pict	StimC	A	0	25 B 0 0 RT 147
144 Worms_Pict	StimA	A	25	0 A 1 1 RT 72
145 CirclePict	StimD	B	0	25 B 1 1 RT 68
146 SticksPict	StimB	B	25	0 A 0 0 RT 40
147 Worms_Pict	StimA	B	25	0 A 0 1 RT 39
148 Green_Pict	StimC	A	0	25 A 1 1 RT 57
149 SticksPict	StimB	B	25	0 A 0 0 RT 35
150 Green_Pict	StimC	A	0	25 A 1 1 RT 73
151 Worms_Pict	StimA	A	25	0 A 1 1 RT 45
152 Green_Pict	StimC	A	0	25 A 1 1 RT 63
153 Green_Pict	StimC	B	0	25 A 0 1 RT 54
154 SticksPict	StimB	B	25	0 A 0 0 RT 61
155 Worms_Pict	StimA	A	25	0 A 1 1 RT 43
156 CirclePict	StimD	B	0	25 B 1 1 RT 65
157 SticksPict	StimB	B	25	0 A 0 0 RT 34
158 Worms_Pict	StimA	A	25	0 A 1 1 RT 39
159 CirclePict	StimD	B	0	25 B 1 1 RT 51
160 Green_Pict	StimC	A	0	25 B 0 0 RT 43
