# Supplementary material for: The Role of Informative and Ambiguous Feedback in Avoidance Behavior: Empirical and Computational Findings
Source: PLoS One. 2015 Dec 2;10(12):e0144083. doi: 10.1371/journal.pone.0144083 (PMC4668119; doi:10.1371/journal.pone.0144083)
Supplement: S2 File — Information contained in the file header describes how to use and run the program. (ZIP) [file pone.0144083.s002.zip › Moustafa2015_data/Moustafa2015_Feedback/089.doc]

1 Worms_Pict	StimA	A	25	0 A 1 1 RT 203
2 Green_Pict	StimD	B	0	25 B 1 1 RT 95
3 Green_Pict	StimD	B	0	25 A 0 0 RT 84
4 Worms_Pict	StimA	B	25	0 A 0 1 RT 132
5 SticksPict	StimC	A	0	25 A 1 1 RT 213
6 SticksPict	StimC	A	0	25 A 1 1 RT 95
7 Green_Pict	StimD	B	0	25 A 0 0 RT 7
8 SticksPict	StimC	B	0	25 A 0 1 RT 57
9 CirclePict	StimB	B	25	0 B 1 1 RT 81
10 CirclePict	StimB	B	25	0 B 1 1 RT 161
11 Worms_Pict	StimA	A	25	0 A 1 1 RT 116
12 Green_Pict	StimD	A	0	25 B 0 1 RT 74
13 CirclePict	StimB	B	25	0 A 0 0 RT 132
14 Worms_Pict	StimA	A	25	0 A 1 1 RT 86
15 SticksPict	StimC	A	0	25 A 1 1 RT 103
16 SticksPict	StimC	A	0	25 A 1 1 RT 58
17 Green_Pict	StimD	A	0	25 A 1 0 RT 119
18 CirclePict	StimB	B	25	0 B 1 1 RT 107
19 Worms_Pict	StimA	A	25	0 A 1 1 RT 70
20 Green_Pict	StimD	B	0	25 A 0 0 RT 1119
21 Worms_Pict	StimA	A	25	0 A 1 1 RT 46
22 Worms_Pict	StimA	B	25	0 A 0 1 RT 54
23 CirclePict	StimB	B	25	0 B 1 1 RT 124
24 CirclePict	StimB	A	25	0 B 0 1 RT 43
25 Green_Pict	StimD	B	0	25 B 1 1 RT 86
26 SticksPict	StimC	A	0	25 A 1 1 RT 76
27 CirclePict	StimB	B	25	0 B 1 1 RT 70
28 Green_Pict	StimD	B	0	25 B 1 1 RT 105
29 Worms_Pict	StimA	A	25	0 A 1 1 RT 355
30 SticksPict	StimC	B	0	25 A 0 1 RT 56
31 Worms_Pict	StimA	A	25	0 A 1 1 RT 56
32 CirclePict	StimB	B	25	0 B 1 1 RT 81
33 CirclePict	StimB	A	25	0 B 0 1 RT 83
34 SticksPict	StimC	A	0	25 B 0 0 RT 127
35 SticksPict	StimC	A	0	25 A 1 1 RT 151
36 CirclePict	StimB	B	25	0 B 1 1 RT 95
37 Green_Pict	StimD	B	0	25 B 1 1 RT 115
38 Green_Pict	StimD	B	0	25 B 1 1 RT 69
39 Worms_Pict	StimA	A	25	0 A 1 1 RT 76
40 SticksPict	StimC	A	0	25 B 0 0 RT 210
41 CirclePict	StimB	B	25	0 B 1 1 RT 71
42 Green_Pict	StimD	B	0	25 B 1 1 RT 150
43 Green_Pict	StimD	B	0	25 B 1 1 RT 134
44 SticksPict	StimC	A	0	25 A 1 1 RT 233
45 Worms_Pict	StimA	A	25	0 A 1 1 RT 128
46 Green_Pict	StimD	A	0	25 B 0 1 RT 194
47 SticksPict	StimC	A	0	25 A 1 1 RT 74
48 SticksPict	StimC	B	0	25 A 0 1 RT 70
49 Green_Pict	StimD	B	0	25 B 1 1 RT 75
50 CirclePict	StimB	A	25	0 B 0 1 RT 67
51 Green_Pict	StimD	A	0	25 B 0 1 RT 352
52 SticksPict	StimC	A	0	25 B 0 0 RT 130
53 Worms_Pict	StimA	A	25	0 A 1 1 RT 55
54 CirclePict	StimB	B	25	0 B 1 1 RT 61
55 CirclePict	StimB	B	25	0 B 1 1 RT 73
56 CirclePict	StimB	B	25	0 B 1 1 RT 68
57 Green_Pict	StimD	B	0	25 A 0 0 RT 162
58 SticksPict	StimC	A	0	25 A 1 1 RT 171
59 Worms_Pict	StimA	A	25	0 A 1 1 RT 65
60 CirclePict	StimB	B	25	0 B 1 1 RT 368
61 SticksPict	StimC	B	0	25 B 1 0 RT 131
62 Worms_Pict	StimA	A	25	0 A 1 1 RT 218
63 Worms_Pict	StimA	A	25	0 A 1 1 RT 260
64 SticksPict	StimC	A	0	25 A 1 1 RT 110
65 Green_Pict	StimD	B	0	25 A 0 0 RT 59
66 Green_Pict	StimD	B	0	25 B 1 1 RT 135
67 SticksPict	StimC	A	0	25 B 0 0 RT 130
68 SticksPict	StimC	A	0	25 A 1 1 RT 51
69 Worms_Pict	StimA	A	25	0 A 1 1 RT 54
70 Worms_Pict	StimA	A	25	0 A 1 1 RT 69
71 CirclePict	StimB	B	25	0 B 1 1 RT 46
72 CirclePict	StimB	B	25	0 B 1 1 RT 50
73 CirclePict	StimB	B	25	0 B 1 1 RT 48
74 CirclePict	StimB	A	25	0 B 0 1 RT 38
75 Worms_Pict	StimA	B	25	0 A 0 1 RT 71
76 SticksPict	StimC	A	0	25 A 1 1 RT 42
77 Worms_Pict	StimA	B	25	0 A 0 1 RT 52
78 Green_Pict	StimD	B	0	25 A 0 0 RT 97
79 Green_Pict	StimD	B	0	25 B 1 1 RT 35
80 Worms_Pict	StimA	A	25	0 A 1 1 RT 54
81 SticksPict	StimC	B	0	25 A 0 1 RT 43
82 CirclePict	StimB	B	25	0 B 1 1 RT 361
83 SticksPict	StimC	A	0	25 B 0 0 RT 102
84 Worms_Pict	StimA	A	25	0 A 1 1 RT 40
85 Worms_Pict	StimA	A	25	0 A 1 1 RT 45
86 Worms_Pict	StimA	B	25	0 A 0 1 RT 61
87 Green_Pict	StimD	B	0	25 A 0 0 RT 80
88 Green_Pict	StimD	B	0	25 B 1 1 RT 41
89 Green_Pict	StimD	B	0	25 B 1 1 RT 144
90 Green_Pict	StimD	B	0	25 B 1 1 RT 33
91 Worms_Pict	StimA	B	25	0 A 0 1 RT 60
92 Green_Pict	StimD	A	0	25 B 0 1 RT 307
93 Worms_Pict	StimA	A	25	0 A 1 1 RT 47
94 Worms_Pict	StimA	A	25	0 A 1 1 RT 40
95 Green_Pict	StimD	B	0	25 A 0 0 RT 232
96 Green_Pict	StimD	A	0	25 B 0 1 RT 111
97 Green_Pict	StimD	B	0	25 B 1 1 RT 306
98 SticksPict	StimC	A	0	25 A 1 1 RT 114
99 Green_Pict	StimD	B	0	25 A 0 0 RT 42
100 SticksPict	StimC	A	0	25 A 1 1 RT 76
101 CirclePict	StimB	A	25	0 B 0 1 RT 40
102 Worms_Pict	StimA	A	25	0 A 1 1 RT 59
103 SticksPict	StimC	A	0	25 A 1 1 RT 72
104 CirclePict	StimB	B	25	0 B 1 1 RT 108
105 CirclePict	StimB	A	25	0 B 0 1 RT 91
106 SticksPict	StimC	A	0	25 A 1 1 RT 441
107 Green_Pict	StimD	B	0	25 B 1 1 RT 187
108 CirclePict	StimB	B	25	0 B 1 1 RT 47
109 Worms_Pict	StimA	A	25	0 A 1 1 RT 71
110 CirclePict	StimB	B	25	0 B 1 1 RT 775
111 Worms_Pict	StimA	A	25	0 A 1 1 RT 88
112 CirclePict	StimB	B	25	0 B 1 1 RT 39
113 SticksPict	StimC	A	0	25 A 1 1 RT 70
114 CirclePict	StimB	B	25	0 B 1 1 RT 95
115 SticksPict	StimC	B	0	25 A 0 1 RT 61
116 SticksPict	StimC	A	0	25 A 1 1 RT 106
117 Worms_Pict	StimA	A	25	0 A 1 1 RT 60
118 SticksPict	StimC	A	0	25 A 1 1 RT 73
119 CirclePict	StimB	B	25	0 B 1 1 RT 94
120 CirclePict	StimB	B	25	0 B 1 1 RT 303
121 SticksPict	StimC	B	0	25 A 0 1 RT 756
122 Worms_Pict	StimA	A	25	0 A 1 1 RT 55
123 Worms_Pict	StimA	A	25	0 A 1 1 RT 92
124 Green_Pict	StimD	B	0	25 B 1 1 RT 63
125 Worms_Pict	StimA	A	25	0 A 1 1 RT 217
126 SticksPict	StimC	A	0	25 B 0 0 RT 226
127 CirclePict	StimB	B	25	0 B 1 1 RT 37
128 Worms_Pict	StimA	A	25	0 A 1 1 RT 165
129 CirclePict	StimB	A	25	0 B 0 1 RT 54
130 Green_Pict	StimD	B	0	25 s RT 207
131 Green_Pict	StimD	B	0	25 s RT 208
132 SticksPict	StimC	A	0	25 A 1 1 RT 90
133 CirclePict	StimB	B	25	0 B 1 1 RT 44
134 CirclePict	StimB	B	25	0 B 1 1 RT 69
135 Green_Pict	StimD	B	0	25 s RT 61
136 Green_Pict	StimD	B	0	25 B 1 1 RT 65
137 Green_Pict	StimD	A	0	25 B 0 1 RT 161
138 SticksPict	StimC	A	0	25 s RT 62
139 CirclePict	StimB	B	25	0 B 1 1 RT 55
140 CirclePict	StimB	A	25	0 B 0 1 RT 40
141 Green_Pict	StimD	B	0	25 s RT 54
142 CirclePict	StimB	B	25	0 B 1 1 RT 94
143 SticksPict	StimC	A	0	25 s RT 57
144 SticksPict	StimC	A	0	25 A 1 1 RT 91
145 CirclePict	StimB	B	25	0 B 1 1 RT 47
146 SticksPict	StimC	B	0	25 B 1 0 RT 393
147 Worms_Pict	StimA	A	25	0 A 1 1 RT 46
148 CirclePict	StimB	B	25	0 B 1 1 RT 107
149 Worms_Pict	StimA	B	25	0 A 0 1 RT 52
150 Green_Pict	StimD	A	0	25 B 0 1 RT 86
151 Green_Pict	StimD	B	0	25 B 1 1 RT 73
152 CirclePict	StimB	B	25	0 B 1 1 RT 73
153 SticksPict	StimC	A	0	25 s RT 77
154 Worms_Pict	StimA	B	25	0 A 0 1 RT 65
155 Worms_Pict	StimA	A	25	0 A 1 1 RT 51
156 Worms_Pict	StimA	A	25	0 A 1 1 RT 225
157 SticksPict	StimC	A	0	25 s RT 70
158 Green_Pict	StimD	B	0	25 B 1 1 RT 0
159 Worms_Pict	StimA	A	25	0 A 1 1 RT 47
160 SticksPict	StimC	A	0	25 s RT 70
