# Supplementary material for: The Role of Informative and Ambiguous Feedback in Avoidance Behavior: Empirical and Computational Findings
Source: PLoS One. 2015 Dec 2;10(12):e0144083. doi: 10.1371/journal.pone.0144083 (PMC4668119; doi:10.1371/journal.pone.0144083)
Supplement: S2 File — Information contained in the file header describes how to use and run the program. (ZIP) [file pone.0144083.s002.zip › Moustafa2015_data/Moustafa2015_Feedback/090.doc]

1 Worms_Pict	StimD	B	0	25 A 0 0 RT 569
2 CirclePict	StimC	A	0	25 A 1 1 RT 65
3 CirclePict	StimC	A	0	25 A 1 1 RT 62
4 Worms_Pict	StimD	B	0	25 B 1 1 RT 73
5 Green_Pict	StimB	B	25	0 B 1 1 RT 85
6 Green_Pict	StimB	B	25	0 B 1 1 RT 58
7 SticksPict	StimA	A	25	0 A 1 1 RT 69
8 CirclePict	StimC	A	0	25 A 1 1 RT 60
9 Green_Pict	StimB	B	25	0 B 1 1 RT 61
10 Green_Pict	StimB	B	25	0 B 1 1 RT 58
11 CirclePict	StimC	B	0	25 A 0 1 RT 61
12 CirclePict	StimC	A	0	25 A 1 1 RT 134
13 CirclePict	StimC	A	0	25 A 1 1 RT 57
14 Worms_Pict	StimD	A	0	25 B 0 1 RT 97
15 Green_Pict	StimB	A	25	0 B 0 1 RT 52
16 Worms_Pict	StimD	A	0	25 A 1 0 RT 73
17 Worms_Pict	StimD	B	0	25 A 0 0 RT 53
18 SticksPict	StimA	A	25	0 A 1 1 RT 164
19 CirclePict	StimC	A	0	25 A 1 1 RT 63
20 SticksPict	StimA	A	25	0 A 1 1 RT 59
21 Green_Pict	StimB	B	25	0 B 1 1 RT 101
22 SticksPict	StimA	B	25	0 A 0 1 RT 71
23 Worms_Pict	StimD	B	0	25 A 0 0 RT 112
24 SticksPict	StimA	A	25	0 A 1 1 RT 94
25 Green_Pict	StimB	B	25	0 B 1 1 RT 58
26 Worms_Pict	StimD	B	0	25 B 1 1 RT 130
27 Green_Pict	StimB	A	25	0 B 0 1 RT 56
28 SticksPict	StimA	A	25	0 B 0 0 RT 148
29 CirclePict	StimC	A	0	25 A 1 1 RT 65
30 Green_Pict	StimB	B	25	0 B 1 1 RT 49
31 Worms_Pict	StimD	B	0	25 B 1 1 RT 73
32 Green_Pict	StimB	B	25	0 B 1 1 RT 55
33 CirclePict	StimC	B	0	25 A 0 1 RT 51
34 SticksPict	StimA	A	25	0 A 1 1 RT 57
35 CirclePict	StimC	A	0	25 A 1 1 RT 38
36 SticksPict	StimA	B	25	0 A 0 1 RT 86
37 Worms_Pict	StimD	B	0	25 B 1 1 RT 150
38 SticksPict	StimA	A	25	0 A 1 1 RT 58
39 SticksPict	StimA	A	25	0 A 1 1 RT 44
40 Worms_Pict	StimD	B	0	25 B 1 1 RT 70
41 Worms_Pict	StimD	B	0	25 B 1 1 RT 45
42 Green_Pict	StimB	B	25	0 B 1 1 RT 55
43 SticksPict	StimA	B	25	0 A 0 1 RT 61
44 Green_Pict	StimB	B	25	0 B 1 1 RT 43
45 SticksPict	StimA	A	25	0 A 1 1 RT 56
46 SticksPict	StimA	A	25	0 A 1 1 RT 52
47 SticksPict	StimA	A	25	0 A 1 1 RT 36
48 Green_Pict	StimB	B	25	0 B 1 1 RT 41
49 Green_Pict	StimB	B	25	0 B 1 1 RT 41
50 Green_Pict	StimB	B	25	0 B 1 1 RT 45
51 SticksPict	StimA	B	25	0 A 0 1 RT 54
52 Green_Pict	StimB	A	25	0 B 0 1 RT 42
53 Worms_Pict	StimD	B	0	25 B 1 1 RT 88
54 CirclePict	StimC	A	0	25 A 1 1 RT 40
55 Green_Pict	StimB	B	25	0 B 1 1 RT 45
56 SticksPict	StimA	A	25	0 A 1 1 RT 54
57 SticksPict	StimA	A	25	0 A 1 1 RT 60
58 CirclePict	StimC	A	0	25 A 1 1 RT 50
59 Worms_Pict	StimD	A	0	25 B 0 1 RT 48
60 Worms_Pict	StimD	B	0	25 A 0 0 RT 80
61 Green_Pict	StimB	B	25	0 B 1 1 RT 76
62 SticksPict	StimA	A	25	0 A 1 1 RT 95
63 Worms_Pict	StimD	B	0	25 B 1 1 RT 59
64 Worms_Pict	StimD	A	0	25 B 0 1 RT 51
65 CirclePict	StimC	A	0	25 A 1 1 RT 43
66 Worms_Pict	StimD	B	0	25 A 0 0 RT 113
67 CirclePict	StimC	A	0	25 A 1 1 RT 43
68 CirclePict	StimC	B	0	25 A 0 1 RT 44
69 CirclePict	StimC	A	0	25 A 1 1 RT 57
70 Green_Pict	StimB	A	25	0 B 0 1 RT 41
71 Green_Pict	StimB	B	25	0 B 1 1 RT 37
72 SticksPict	StimA	A	25	0 A 1 1 RT 105
73 Worms_Pict	StimD	B	0	25 B 1 1 RT 100
74 CirclePict	StimC	B	0	25 A 0 1 RT 50
75 SticksPict	StimA	A	25	0 A 1 1 RT 108
76 CirclePict	StimC	A	0	25 A 1 1 RT 43
77 Worms_Pict	StimD	B	0	25 B 1 1 RT 74
78 Worms_Pict	StimD	B	0	25 B 1 1 RT 37
79 CirclePict	StimC	A	0	25 A 1 1 RT 39
80 CirclePict	StimC	A	0	25 A 1 1 RT 37
81 CirclePict	StimC	B	0	25 A 0 1 RT 36
82 CirclePict	StimC	A	0	25 A 1 1 RT 44
83 Green_Pict	StimB	B	25	0 B 1 1 RT 89
84 Worms_Pict	StimD	B	0	25 B 1 1 RT 63
85 SticksPict	StimA	A	25	0 A 1 1 RT 88
86 SticksPict	StimA	A	25	0 A 1 1 RT 38
87 CirclePict	StimC	A	0	25 A 1 1 RT 84
88 Green_Pict	StimB	B	25	0 B 1 1 RT 73
89 SticksPict	StimA	A	25	0 B 0 0 RT 90
90 SticksPict	StimA	B	25	0 A 0 1 RT 51
91 Green_Pict	StimB	B	25	0 B 1 1 RT 60
92 Worms_Pict	StimD	A	0	25 B 0 1 RT 81
93 SticksPict	StimA	A	25	0 A 1 1 RT 58
94 Worms_Pict	StimD	A	0	25 B 0 1 RT 46
95 CirclePict	StimC	A	0	25 A 1 1 RT 63
96 SticksPict	StimA	A	25	0 A 1 1 RT 77
97 Worms_Pict	StimD	B	0	25 B 1 1 RT 72
98 Worms_Pict	StimD	B	0	25 B 1 1 RT 36
99 Worms_Pict	StimD	B	0	25 B 1 1 RT 64
100 CirclePict	StimC	A	0	25 A 1 1 RT 47
101 SticksPict	StimA	B	25	0 A 0 1 RT 52
102 Worms_Pict	StimD	B	0	25 B 1 1 RT 56
103 Green_Pict	StimB	B	25	0 B 1 1 RT 41
104 Green_Pict	StimB	B	25	0 B 1 1 RT 56
105 Green_Pict	StimB	A	25	0 B 0 1 RT 34
106 SticksPict	StimA	A	25	0 A 1 1 RT 61
107 SticksPict	StimA	A	25	0 A 1 1 RT 45
108 Worms_Pict	StimD	B	0	25 B 1 1 RT 44
109 Green_Pict	StimB	B	25	0 B 1 1 RT 49
110 Green_Pict	StimB	B	25	0 B 1 1 RT 27
111 CirclePict	StimC	B	0	25 A 0 1 RT 42
112 Worms_Pict	StimD	B	0	25 B 1 1 RT 65
113 SticksPict	StimA	A	25	0 A 1 1 RT 74
114 CirclePict	StimC	A	0	25 A 1 1 RT 54
115 Green_Pict	StimB	B	25	0 B 1 1 RT 72
116 CirclePict	StimC	A	0	25 A 1 1 RT 61
117 Worms_Pict	StimD	B	0	25 B 1 1 RT 62
118 CirclePict	StimC	A	0	25 A 1 1 RT 74
119 CirclePict	StimC	A	0	25 A 1 1 RT 45
120 Green_Pict	StimB	A	25	0 B 0 1 RT 38
121 Green_Pict	StimB	B	25	0 B 1 1 RT 37
122 Worms_Pict	StimD	B	0	25 B 1 1 RT 111
123 CirclePict	StimC	A	0	25 A 1 1 RT 62
124 CirclePict	StimC	A	0	25 A 1 1 RT 59
125 Green_Pict	StimB	A	25	0 B 0 1 RT 36
126 CirclePict	StimC	B	0	25 A 0 1 RT 52
127 Worms_Pict	StimD	B	0	25 B 1 1 RT 53
128 Green_Pict	StimB	B	25	0 B 1 1 RT 128
129 Worms_Pict	StimD	B	0	25 B 1 1 RT 113
130 CirclePict	StimC	A	0	25 A 1 1 RT 45
131 Worms_Pict	StimD	B	0	25 B 1 1 RT 75
132 Green_Pict	StimB	B	25	0 B 1 1 RT 45
133 SticksPict	StimA	A	25	0 A 1 1 RT 55
134 Green_Pict	StimB	B	25	0 B 1 1 RT 42
135 CirclePict	StimC	A	0	25 A 1 1 RT 41
136 SticksPict	StimA	A	25	0 A 1 1 RT 88
137 SticksPict	StimA	A	25	0 A 1 1 RT 44
138 Worms_Pict	StimD	A	0	25 B 0 1 RT 54
139 CirclePict	StimC	A	0	25 A 1 1 RT 49
140 SticksPict	StimA	B	25	0 A 0 1 RT 105
141 Worms_Pict	StimD	B	0	25 B 1 1 RT 59
142 Green_Pict	StimB	B	25	0 B 1 1 RT 42
143 SticksPict	StimA	A	25	0 A 1 1 RT 87
144 Green_Pict	StimB	A	25	0 B 0 1 RT 49
145 Green_Pict	StimB	B	25	0 B 1 1 RT 36
146 SticksPict	StimA	A	25	0 A 1 1 RT 78
147 CirclePict	StimC	A	0	25 A 1 1 RT 46
148 CirclePict	StimC	B	0	25 A 0 1 RT 34
149 Worms_Pict	StimD	B	0	25 B 1 1 RT 82
150 Worms_Pict	StimD	A	0	25 B 0 1 RT 47
151 SticksPict	StimA	A	25	0 A 1 1 RT 92
152 Worms_Pict	StimD	B	0	25 B 1 1 RT 98
153 CirclePict	StimC	A	0	25 A 1 1 RT 53
154 Green_Pict	StimB	B	25	0 B 1 1 RT 71
155 SticksPict	StimA	B	25	0 A 0 1 RT 55
156 SticksPict	StimA	A	25	0 A 1 1 RT 45
157 CirclePict	StimC	A	0	25 A 1 1 RT 78
158 Worms_Pict	StimD	B	0	25 B 1 1 RT 109
159 Green_Pict	StimB	B	25	0 B 1 1 RT 41
160 SticksPict	StimA	A	25	0 A 1 1 RT 67
