# Supplementary material for: The Role of Informative and Ambiguous Feedback in Avoidance Behavior: Empirical and Computational Findings
Source: PLoS One. 2015 Dec 2;10(12):e0144083. doi: 10.1371/journal.pone.0144083 (PMC4668119; doi:10.1371/journal.pone.0144083)
Supplement: S2 File — Information contained in the file header describes how to use and run the program. (ZIP) [file pone.0144083.s002.zip › Moustafa2015_data/Moustafa2015_Feedback/091.doc]

1 SticksPict	StimA	B	25	0 B 1 0 RT 437
2 CirclePict	StimD	A	0	25 A 1 0 RT 201
3 Worms_Pict	StimB	B	25	0 B 1 1 RT 282
4 Green_Pict	StimC	A	0	25 A 1 1 RT 251
5 SticksPict	StimA	A	25	0 B 0 0 RT 146
6 Green_Pict	StimC	A	0	25 A 1 1 RT 436
7 Worms_Pict	StimB	B	25	0 B 1 1 RT 379
8 Green_Pict	StimC	A	0	25 B 0 0 RT 300
9 CirclePict	StimD	B	0	25 A 0 0 RT 173
10 Green_Pict	StimC	A	0	25 A 1 1 RT 257
11 SticksPict	StimA	A	25	0 B 0 0 RT 266
12 Green_Pict	StimC	B	0	25 B 1 0 RT 168
13 SticksPict	StimA	A	25	0 B 0 0 RT 144
14 Worms_Pict	StimB	A	25	0 B 0 1 RT 262
15 SticksPict	StimA	B	25	0 A 0 1 RT 98
16 CirclePict	StimD	B	0	25 A 0 0 RT 228
17 SticksPict	StimA	A	25	0 B 0 0 RT 171
18 SticksPict	StimA	A	25	0 B 0 0 RT 59
19 CirclePict	StimD	A	0	25 A 1 0 RT 99
20 Green_Pict	StimC	A	0	25 A 1 1 RT 53
21 Green_Pict	StimC	B	0	25 A 0 1 RT 65
22 Worms_Pict	StimB	B	25	0 B 1 1 RT 78
23 CirclePict	StimD	B	0	25 A 0 0 RT 148
24 Worms_Pict	StimB	B	25	0 B 1 1 RT 46
25 Green_Pict	StimC	A	0	25 A 1 1 RT 129
26 Green_Pict	StimC	A	0	25 A 1 1 RT 107
27 CirclePict	StimD	B	0	25 A 0 0 RT 133
28 CirclePict	StimD	B	0	25 B 1 1 RT 46
29 Worms_Pict	StimB	B	25	0 B 1 1 RT 43
30 SticksPict	StimA	A	25	0 A 1 1 RT 212
31 Green_Pict	StimC	A	0	25 s RT 299
32 CirclePict	StimD	B	0	25 s RT 98
33 Worms_Pict	StimB	B	25	0 B 1 1 RT 67
34 Worms_Pict	StimB	B	25	0 B 1 1 RT 60
35 SticksPict	StimA	A	25	0 A 1 1 RT 61
36 Worms_Pict	StimB	B	25	0 B 1 1 RT 38
37 CirclePict	StimD	B	0	25 s RT 97
38 CirclePict	StimD	B	0	25 s RT 34
39 SticksPict	StimA	A	25	0 A 1 1 RT 85
40 Worms_Pict	StimB	A	25	0 B 0 1 RT 49
41 Green_Pict	StimC	A	0	25 s RT 145
42 CirclePict	StimD	B	0	25 s RT 162
43 CirclePict	StimD	A	0	25 s RT 83
44 Worms_Pict	StimB	B	25	0 B 1 1 RT 53
45 SticksPict	StimA	A	25	0 A 1 1 RT 45
46 Green_Pict	StimC	A	0	25 s RT 91
47 Worms_Pict	StimB	B	25	0 B 1 1 RT 78
48 Worms_Pict	StimB	B	25	0 B 1 1 RT 38
49 Green_Pict	StimC	A	0	25 s RT 100
50 CirclePict	StimD	B	0	25 s RT 96
51 SticksPict	StimA	A	25	0 A 1 1 RT 67
52 Green_Pict	StimC	A	0	25 s RT 80
53 Worms_Pict	StimB	B	25	0 B 1 1 RT 47
54 SticksPict	StimA	B	25	0 A 0 1 RT 55
55 Green_Pict	StimC	B	0	25 s RT 85
56 Green_Pict	StimC	A	0	25 s RT 84
57 CirclePict	StimD	B	0	25 s RT 106
58 CirclePict	StimD	B	0	25 s RT 69
59 SticksPict	StimA	A	25	0 A 1 1 RT 116
60 SticksPict	StimA	A	25	0 A 1 1 RT 45
61 Green_Pict	StimC	B	0	25 s RT 76
62 SticksPict	StimA	A	25	0 A 1 1 RT 78
63 Worms_Pict	StimB	A	25	0 B 0 1 RT 58
64 Green_Pict	StimC	A	0	25 s RT 70
65 CirclePict	StimD	B	0	25 s RT 70
66 Worms_Pict	StimB	B	25	0 B 1 1 RT 124
67 Worms_Pict	StimB	B	25	0 B 1 1 RT 146
68 Green_Pict	StimC	A	0	25 s RT 93
69 SticksPict	StimA	A	25	0 A 1 1 RT 92
70 SticksPict	StimA	A	25	0 A 1 1 RT 67
71 CirclePict	StimD	B	0	25 s RT 175
72 Worms_Pict	StimB	A	25	0 B 0 1 RT 144
73 CirclePict	StimD	A	0	25 s RT 258
74 CirclePict	StimD	B	0	25 s RT 96
75 CirclePict	StimD	B	0	25 s RT 40
76 Worms_Pict	StimB	B	25	0 B 1 1 RT 161
77 SticksPict	StimA	A	25	0 A 1 1 RT 48
78 SticksPict	StimA	B	25	0 A 0 1 RT 33
79 Worms_Pict	StimB	B	25	0 B 1 1 RT 45
80 Green_Pict	StimC	A	0	25 s RT 88
81 SticksPict	StimA	A	25	0 A 1 1 RT 71
82 Green_Pict	StimC	A	0	25 s RT 98
83 Worms_Pict	StimB	A	25	0 B 0 1 RT 100
84 CirclePict	StimD	B	0	25 s RT 87
85 CirclePict	StimD	B	0	25 s RT 73
86 CirclePict	StimD	B	0	25 s RT 75
87 Worms_Pict	StimB	B	25	0 B 1 1 RT 242
88 SticksPict	StimA	A	25	0 A 1 1 RT 49
89 Green_Pict	StimC	B	0	25 s RT 68
90 CirclePict	StimD	A	0	25 s RT 70
91 SticksPict	StimA	A	25	0 A 1 1 RT 112
92 Green_Pict	StimC	A	0	25 s RT 87
93 Green_Pict	StimC	A	0	25 s RT 70
94 Worms_Pict	StimB	A	25	0 B 0 1 RT 136
95 Green_Pict	StimC	B	0	25 s RT 62
96 SticksPict	StimA	A	25	0 A 1 1 RT 86
97 CirclePict	StimD	A	0	25 s RT 61
98 SticksPict	StimA	A	25	0 A 1 1 RT 43
99 CirclePict	StimD	B	0	25 s RT 63
100 Worms_Pict	StimB	B	25	0 B 1 1 RT 283
101 CirclePict	StimD	B	0	25 s RT 82
102 Green_Pict	StimC	A	0	25 s RT 104
103 Green_Pict	StimC	A	0	25 s RT 88
104 Green_Pict	StimC	A	0	25 s RT 59
105 SticksPict	StimA	A	25	0 A 1 1 RT 60
106 Worms_Pict	StimB	B	25	0 B 1 1 RT 37
107 Worms_Pict	StimB	B	25	0 B 1 1 RT 120
108 Worms_Pict	StimB	B	25	0 B 1 1 RT 66
109 SticksPict	StimA	A	25	0 A 1 1 RT 40
110 Worms_Pict	StimB	B	25	0 B 1 1 RT 40
111 SticksPict	StimA	B	25	0 A 0 1 RT 40
112 CirclePict	StimD	B	0	25 s RT 78
113 Green_Pict	StimC	A	0	25 s RT 92
114 CirclePict	StimD	B	0	25 s RT 73
115 Green_Pict	StimC	A	0	25 s RT 63
116 Worms_Pict	StimB	B	25	0 B 1 1 RT 131
117 CirclePict	StimD	B	0	25 s RT 68
118 SticksPict	StimA	A	25	0 A 1 1 RT 46
119 SticksPict	StimA	B	25	0 A 0 1 RT 30
120 Worms_Pict	StimB	B	25	0 B 1 1 RT 164
121 Worms_Pict	StimB	B	25	0 B 1 1 RT 45
122 CirclePict	StimD	B	0	25 s RT 68
123 Green_Pict	StimC	A	0	25 s RT 65
124 Worms_Pict	StimB	B	25	0 B 1 1 RT 162
125 Worms_Pict	StimB	B	25	0 B 1 1 RT 38
126 CirclePict	StimD	B	0	25 s RT 64
127 CirclePict	StimD	B	0	25 s RT 68
128 Green_Pict	StimC	A	0	25 s RT 91
129 CirclePict	StimD	A	0	25 s RT 85
130 Green_Pict	StimC	A	0	25 s RT 70
131 SticksPict	StimA	A	25	0 A 1 1 RT 68
132 CirclePict	StimD	B	0	25 s RT 70
133 Worms_Pict	StimB	B	25	0 A 0 0 RT 53
134 SticksPict	StimA	B	25	0 A 0 1 RT 54
135 Green_Pict	StimC	A	0	25 s RT 71
136 Green_Pict	StimC	B	0	25 s RT 63
137 Green_Pict	StimC	A	0	25 s RT 71
138 CirclePict	StimD	B	0	25 s RT 91
139 Worms_Pict	StimB	B	25	0 B 1 1 RT 165
140 SticksPict	StimA	A	25	0 A 1 1 RT 62
141 Green_Pict	StimC	B	0	25 s RT 64
142 SticksPict	StimA	A	25	0 A 1 1 RT 84
143 SticksPict	StimA	A	25	0 A 1 1 RT 77
144 Green_Pict	StimC	A	0	25 s RT 81
145 CirclePict	StimD	B	0	25 s RT 62
146 Worms_Pict	StimB	B	25	0 B 1 1 RT 132
147 Worms_Pict	StimB	B	25	0 B 1 1 RT 31
148 CirclePict	StimD	A	0	25 s RT 67
149 Worms_Pict	StimB	A	25	0 B 0 1 RT 109
150 SticksPict	StimA	A	25	0 A 1 1 RT 40
151 SticksPict	StimA	A	25	0 A 1 1 RT 39
152 CirclePict	StimD	B	0	25 s RT 65
153 Green_Pict	StimC	A	0	25 s RT 74
154 CirclePict	StimD	B	0	25 s RT 56
155 SticksPict	StimA	B	25	0 A 0 1 RT 100
156 SticksPict	StimA	A	25	0 A 1 1 RT 26
157 Green_Pict	StimC	A	0	25 s RT 115
158 SticksPict	StimA	A	25	0 A 1 1 RT 72
159 Worms_Pict	StimB	B	25	0 B 1 1 RT 188
160 Worms_Pict	StimB	A	25	0 B 0 1 RT 57
