# Supplementary material for: The Role of Informative and Ambiguous Feedback in Avoidance Behavior: Empirical and Computational Findings
Source: PLoS One. 2015 Dec 2;10(12):e0144083. doi: 10.1371/journal.pone.0144083 (PMC4668119; doi:10.1371/journal.pone.0144083)
Supplement: S2 File — Information contained in the file header describes how to use and run the program. (ZIP) [file pone.0144083.s002.zip › Moustafa2015_data/Moustafa2015_Feedback/092.doc]

1 CirclePict	StimA	A	25	0 A 1 1 RT 574
2 Worms_Pict	StimC	A	0	25 B 0 0 RT 600
3 SticksPict	StimD	B	0	25 B 1 1 RT 427
4 CirclePict	StimA	A	25	0 A 1 1 RT 209
5 Green_Pict	StimB	B	25	0 B 1 1 RT 160
6 CirclePict	StimA	B	25	0 A 0 1 RT 93
7 CirclePict	StimA	A	25	0 A 1 1 RT 97
8 SticksPict	StimD	B	0	25 B 1 1 RT 169
9 CirclePict	StimA	A	25	0 A 1 1 RT 70
10 Worms_Pict	StimC	A	0	25 A 1 1 RT 111
11 Green_Pict	StimB	B	25	0 B 1 1 RT 90
12 CirclePict	StimA	A	25	0 A 1 1 RT 67
13 Green_Pict	StimB	B	25	0 B 1 1 RT 78
14 SticksPict	StimD	B	0	25 B 1 1 RT 94
15 Green_Pict	StimB	B	25	0 B 1 1 RT 67
16 CirclePict	StimA	A	25	0 A 1 1 RT 64
17 Green_Pict	StimB	B	25	0 B 1 1 RT 57
18 SticksPict	StimD	B	0	25 B 1 1 RT 92
19 Worms_Pict	StimC	A	0	25 A 1 1 RT 58
20 Worms_Pict	StimC	A	0	25 A 1 1 RT 62
21 SticksPict	StimD	A	0	25 B 0 1 RT 53
22 Green_Pict	StimB	B	25	0 B 1 1 RT 63
23 Green_Pict	StimB	A	25	0 B 0 1 RT 68
24 SticksPict	StimD	B	0	25 A 0 0 RT 54
25 Worms_Pict	StimC	B	0	25 A 0 1 RT 58
26 CirclePict	StimA	A	25	0 A 1 1 RT 61
27 Worms_Pict	StimC	A	0	25 B 0 0 RT 103
28 SticksPict	StimD	B	0	25 A 0 0 RT 90
29 SticksPict	StimD	B	0	25 B 1 1 RT 61
30 CirclePict	StimA	B	25	0 A 0 1 RT 48
31 Worms_Pict	StimC	A	0	25 A 1 1 RT 128
32 Green_Pict	StimB	B	25	0 B 1 1 RT 88
33 SticksPict	StimD	A	0	25 B 0 1 RT 111
34 Worms_Pict	StimC	A	0	25 A 1 1 RT 67
35 CirclePict	StimA	A	25	0 A 1 1 RT 53
36 Worms_Pict	StimC	B	0	25 A 0 1 RT 79
37 Worms_Pict	StimC	A	0	25 A 1 1 RT 63
38 SticksPict	StimD	B	0	25 A 0 0 RT 58
39 Green_Pict	StimB	B	25	0 B 1 1 RT 78
40 Green_Pict	StimB	A	25	0 B 0 1 RT 56
41 Green_Pict	StimB	B	25	0 B 1 1 RT 53
42 CirclePict	StimA	A	25	0 A 1 1 RT 47
43 Worms_Pict	StimC	A	0	25 A 1 1 RT 69
44 Green_Pict	StimB	B	25	0 B 1 1 RT 53
45 CirclePict	StimA	A	25	0 A 1 1 RT 51
46 CirclePict	StimA	A	25	0 A 1 1 RT 65
47 CirclePict	StimA	A	25	0 A 1 1 RT 55
48 SticksPict	StimD	B	0	25 A 0 0 RT 73
49 Worms_Pict	StimC	A	0	25 A 1 1 RT 90
50 CirclePict	StimA	A	25	0 A 1 1 RT 51
51 Worms_Pict	StimC	A	0	25 A 1 1 RT 44
52 SticksPict	StimD	A	0	25 A 1 0 RT 67
53 Worms_Pict	StimC	A	0	25 A 1 1 RT 26
54 Green_Pict	StimB	B	25	0 B 1 1 RT 50
55 Green_Pict	StimB	B	25	0 B 1 1 RT 42
56 Green_Pict	StimB	A	25	0 B 0 1 RT 43
57 Worms_Pict	StimC	B	0	25 A 0 1 RT 51
58 SticksPict	StimD	B	0	25 B 1 1 RT 131
59 Worms_Pict	StimC	A	0	25 B 0 0 RT 71
60 Green_Pict	StimB	A	25	0 B 0 1 RT 93
61 SticksPict	StimD	B	0	25 A 0 0 RT 62
62 SticksPict	StimD	A	0	25 B 0 1 RT 52
63 CirclePict	StimA	A	25	0 A 1 1 RT 41
64 SticksPict	StimD	B	0	25 A 0 0 RT 70
65 Green_Pict	StimB	B	25	0 B 1 1 RT 48
66 SticksPict	StimD	B	0	25 B 1 1 RT 64
67 CirclePict	StimA	A	25	0 A 1 1 RT 40
68 CirclePict	StimA	B	25	0 A 0 1 RT 29
69 Worms_Pict	StimC	A	0	25 A 1 1 RT 42
70 SticksPict	StimD	B	0	25 B 1 1 RT 67
71 Green_Pict	StimB	B	25	0 B 1 1 RT 44
72 Green_Pict	StimB	B	25	0 B 1 1 RT 35
73 SticksPict	StimD	B	0	25 B 1 1 RT 87
74 Worms_Pict	StimC	B	0	25 A 0 1 RT 100
75 Green_Pict	StimB	B	25	0 B 1 1 RT 43
76 CirclePict	StimA	B	25	0 A 0 1 RT 43
77 Worms_Pict	StimC	A	0	25 A 1 1 RT 40
78 Worms_Pict	StimC	A	0	25 A 1 1 RT 25
79 CirclePict	StimA	A	25	0 A 1 1 RT 35
80 SticksPict	StimD	B	0	25 A 0 0 RT 41
81 CirclePict	StimA	A	25	0 A 1 1 RT 33
82 Worms_Pict	StimC	A	0	25 A 1 1 RT 59
83 CirclePict	StimA	A	25	0 A 1 1 RT 41
84 Green_Pict	StimB	A	25	0 B 0 1 RT 54
85 Green_Pict	StimB	B	25	0 B 1 1 RT 43
86 Green_Pict	StimB	B	25	0 B 1 1 RT 40
87 Worms_Pict	StimC	A	0	25 s RT 151
88 Green_Pict	StimB	B	25	0 B 1 1 RT 77
89 SticksPict	StimD	B	0	25 s RT 116
90 Worms_Pict	StimC	A	0	25 s RT 144
91 CirclePict	StimA	B	25	0 A 0 1 RT 113
92 CirclePict	StimA	A	25	0 A 1 1 RT 55
93 SticksPict	StimD	B	0	25 s RT 119
94 Green_Pict	StimB	B	25	0 B 1 1 RT 55
95 Green_Pict	StimB	B	25	0 B 1 1 RT 144
96 Green_Pict	StimB	A	25	0 B 0 1 RT 56
97 Green_Pict	StimB	B	25	0 B 1 1 RT 51
98 CirclePict	StimA	B	25	0 A 0 1 RT 79
99 SticksPict	StimD	B	0	25 A 0 0 RT 48
100 Green_Pict	StimB	B	25	0 B 1 1 RT 95
101 SticksPict	StimD	B	0	25 B 1 1 RT 339
102 SticksPict	StimD	B	0	25 B 1 1 RT 86
103 Worms_Pict	StimC	A	0	25 A 1 1 RT 65
104 SticksPict	StimD	A	0	25 s RT 63
105 CirclePict	StimA	A	25	0 A 1 1 RT 47
106 SticksPict	StimD	B	0	25 s RT 45
107 CirclePict	StimA	A	25	0 A 1 1 RT 41
108 SticksPict	StimD	A	0	25 s RT 72
109 CirclePict	StimA	A	25	0 A 1 1 RT 41
110 Worms_Pict	StimC	B	0	25 s RT 66
111 Green_Pict	StimB	B	25	0 B 1 1 RT 46
112 Worms_Pict	StimC	A	0	25 s RT 44
113 CirclePict	StimA	A	25	0 A 1 1 RT 39
114 SticksPict	StimD	B	0	25 s RT 59
115 SticksPict	StimD	B	0	25 s RT 29
116 Worms_Pict	StimC	A	0	25 s RT 28
117 Worms_Pict	StimC	A	0	25 s RT 59
118 Worms_Pict	StimC	A	0	25 s RT 37
119 CirclePict	StimA	A	25	0 A 1 1 RT 85
120 Worms_Pict	StimC	B	0	25 s RT 46
121 SticksPict	StimD	B	0	25 s RT 45
122 Worms_Pict	StimC	A	0	25 s RT 40
123 CirclePict	StimA	A	25	0 s RT 52
124 CirclePict	StimA	A	25	0 A 1 1 RT 60
125 Worms_Pict	StimC	A	0	25 s RT 106
126 CirclePict	StimA	A	25	0 A 1 1 RT 66
127 SticksPict	StimD	B	0	25 s RT 50
128 SticksPict	StimD	A	0	25 s RT 48
129 Worms_Pict	StimC	A	0	25 s RT 38
130 CirclePict	StimA	B	25	0 A 0 1 RT 67
131 Worms_Pict	StimC	A	0	25 s RT 75
132 Worms_Pict	StimC	B	0	25 s RT 87
133 CirclePict	StimA	A	25	0 A 1 1 RT 64
134 Green_Pict	StimB	B	25	0 B 1 1 RT 86
135 Green_Pict	StimB	B	25	0 B 1 1 RT 52
136 Worms_Pict	StimC	A	0	25 s RT 68
137 Green_Pict	StimB	B	25	0 B 1 1 RT 58
138 Green_Pict	StimB	B	25	0 B 1 1 RT 53
139 CirclePict	StimA	A	25	0 A 1 1 RT 64
140 SticksPict	StimD	B	0	25 s RT 60
141 Green_Pict	StimB	B	25	0 B 1 1 RT 48
142 Green_Pict	StimB	A	25	0 B 0 1 RT 46
143 Worms_Pict	StimC	A	0	25 A 1 1 RT 77
144 Green_Pict	StimB	B	25	0 B 1 1 RT 48
145 Green_Pict	StimB	B	25	0 B 1 1 RT 43
146 CirclePict	StimA	A	25	0 A 1 1 RT 44
147 Green_Pict	StimB	B	25	0 B 1 1 RT 46
148 SticksPict	StimD	B	0	25 s RT 105
149 SticksPict	StimD	B	0	25 s RT 113
150 CirclePict	StimA	B	25	0 A 0 1 RT 42
151 CirclePict	StimA	A	25	0 A 1 1 RT 30
152 SticksPict	StimD	B	0	25 s RT 102
153 Green_Pict	StimB	A	25	0 B 0 1 RT 43
154 CirclePict	StimA	A	25	0 A 1 1 RT 54
155 SticksPict	StimD	A	0	25 s RT 118
156 Worms_Pict	StimC	A	0	25 s RT 95
157 Worms_Pict	StimC	A	0	25 s RT 65
158 SticksPict	StimD	B	0	25 s RT 38
159 SticksPict	StimD	B	0	25 s RT 58
160 Worms_Pict	StimC	B	0	25 s RT 34
