# Supplementary material for: The Role of Informative and Ambiguous Feedback in Avoidance Behavior: Empirical and Computational Findings
Source: PLoS One. 2015 Dec 2;10(12):e0144083. doi: 10.1371/journal.pone.0144083 (PMC4668119; doi:10.1371/journal.pone.0144083)
Supplement: S2 File — Information contained in the file header describes how to use and run the program. (ZIP) [file pone.0144083.s002.zip › Moustafa2015_data/Moustafa2015_Feedback/093.doc]

1 SticksPict	StimC	A	0	25 A 1 1 RT 111
2 CirclePict	StimB	A	25	0 B 0 1 RT 47
3 Worms_Pict	StimD	B	0	25 A 0 0 RT 34
4 SticksPict	StimC	A	0	25 B 0 0 RT 40
5 Green_Pict	StimA	B	25	0 A 0 1 RT 36
6 SticksPict	StimC	A	0	25 A 1 1 RT 58
7 Worms_Pict	StimD	A	0	25 A 1 0 RT 22
8 CirclePict	StimB	B	25	0 A 0 0 RT 17
9 Green_Pict	StimA	A	25	0 B 0 0 RT 17
10 CirclePict	StimB	B	25	0 B 1 1 RT 17
11 Worms_Pict	StimD	B	0	25 A 0 0 RT 6
12 SticksPict	StimC	B	0	25 A 0 1 RT 31
13 SticksPict	StimC	A	0	25 A 1 1 RT 0
14 Green_Pict	StimA	A	25	0 B 0 0 RT 17
15 Worms_Pict	StimD	B	0	25 B 1 1 RT 13
16 Green_Pict	StimA	A	25	0 B 0 0 RT 18
17 Green_Pict	StimA	A	25	0 B 0 0 RT 11
18 Green_Pict	StimA	A	25	0 A 1 1 RT 11
19 SticksPict	StimC	A	0	25 A 1 1 RT 12
20 CirclePict	StimB	B	25	0 A 0 0 RT 14
21 SticksPict	StimC	A	0	25 A 1 1 RT 9
22 Green_Pict	StimA	A	25	0 A 1 1 RT 18
23 Worms_Pict	StimD	B	0	25 A 0 0 RT 11
24 Worms_Pict	StimD	B	0	25 B 1 1 RT 10
25 SticksPict	StimC	A	0	25 B 0 0 RT 21
26 Worms_Pict	StimD	B	0	25 A 0 0 RT 14
27 CirclePict	StimB	B	25	0 B 1 1 RT 0
28 CirclePict	StimB	B	25	0 B 1 1 RT 0
29 SticksPict	StimC	B	0	25 B 1 0 RT 8
30 CirclePict	StimB	A	25	0 B 0 1 RT 14
31 Worms_Pict	StimD	B	0	25 B 1 1 RT 0
32 Green_Pict	StimA	A	25	0 B 0 0 RT 28
33 Worms_Pict	StimD	B	0	25 B 1 1 RT 0
34 Green_Pict	StimA	B	25	0 B 1 0 RT 16
35 Green_Pict	StimA	A	25	0 B 0 0 RT 13
36 CirclePict	StimB	B	25	0 B 1 1 RT 10
37 SticksPict	StimC	A	0	25 B 0 0 RT 21
38 CirclePict	StimB	B	25	0 A 0 0 RT 16
39 CirclePict	StimB	B	25	0 A 0 0 RT 15
40 Worms_Pict	StimD	A	0	25 A 1 0 RT 10
41 Green_Pict	StimA	A	25	0 A 1 1 RT 0
42 SticksPict	StimC	A	0	25 s RT 18
43 CirclePict	StimB	B	25	0 s RT 15
44 SticksPict	StimC	A	0	25 s RT 10
45 SticksPict	StimC	B	0	25 s RT 5
46 CirclePict	StimB	B	25	0 s RT 12
47 Worms_Pict	StimD	B	0	25 s RT 7
48 SticksPict	StimC	B	0	25 s RT 16
49 SticksPict	StimC	A	0	25 s RT 26
50 Green_Pict	StimA	A	25	0 s RT 49
51 CirclePict	StimB	B	25	0 s RT 37
52 Green_Pict	StimA	A	25	0 s RT 51
53 Green_Pict	StimA	B	25	0 s RT 43
54 CirclePict	StimB	A	25	0 s RT 8
55 SticksPict	StimC	A	0	25 s RT 2
56 CirclePict	StimB	B	25	0 s RT 22
57 Worms_Pict	StimD	B	0	25 s RT 25
58 SticksPict	StimC	A	0	25 s RT 13
59 CirclePict	StimB	B	25	0 s RT 16
60 Green_Pict	StimA	B	25	0 A 0 1 RT 20
61 CirclePict	StimB	B	25	0 B 1 1 RT 17
62 Worms_Pict	StimD	B	0	25 s RT 16
63 Green_Pict	StimA	A	25	0 s RT 16
64 CirclePict	StimB	B	25	0 s RT 2
65 SticksPict	StimC	A	0	25 s RT 1
66 SticksPict	StimC	A	0	25 s RT 12
67 Worms_Pict	StimD	A	0	25 B 0 1 RT 34
68 Worms_Pict	StimD	B	0	25 B 1 1 RT 16
69 CirclePict	StimB	A	25	0 B 0 1 RT 21
70 SticksPict	StimC	A	0	25 B 0 0 RT 16
71 Green_Pict	StimA	A	25	0 A 1 1 RT 13
72 Green_Pict	StimA	A	25	0 A 1 1 RT 16
73 Green_Pict	StimA	A	25	0 A 1 1 RT 16
74 Worms_Pict	StimD	B	0	25 A 0 0 RT 12
75 Worms_Pict	StimD	B	0	25 s RT 13
76 CirclePict	StimB	B	25	0 s RT 16
77 Green_Pict	StimA	A	25	0 B 0 0 RT 12
78 Worms_Pict	StimD	B	0	25 s RT 24
79 Worms_Pict	StimD	B	0	25 s RT 17
80 Worms_Pict	StimD	A	0	25 s RT 17
81 Green_Pict	StimA	A	25	0 s RT 13
82 Green_Pict	StimA	A	25	0 A 1 1 RT 11
83 Worms_Pict	StimD	B	0	25 s RT 10
84 CirclePict	StimB	B	25	0 s RT 16
85 CirclePict	StimB	A	25	0 B 0 1 RT 1
86 Worms_Pict	StimD	B	0	25 s RT 0
87 Worms_Pict	StimD	B	0	25 A 0 0 RT 84
88 CirclePict	StimB	B	25	0 s RT 0
89 Green_Pict	StimA	B	25	0 B 1 0 RT 0
90 Worms_Pict	StimD	A	0	25 B 0 1 RT 11
91 Worms_Pict	StimD	B	0	25 B 1 1 RT 17
92 CirclePict	StimB	B	25	0 s RT 42
93 CirclePict	StimB	B	25	0 B 1 1 RT 56
94 SticksPict	StimC	A	0	25 B 0 0 RT 20
95 Green_Pict	StimA	A	25	0 s RT 10
96 Green_Pict	StimA	A	25	0 A 1 1 RT 10
97 Worms_Pict	StimD	B	0	25 s RT 33
98 Green_Pict	StimA	A	25	0 s RT 0
99 Green_Pict	StimA	B	25	0 s RT 23
100 CirclePict	StimB	B	25	0 s RT 14
101 SticksPict	StimC	A	0	25 B 0 0 RT 12
102 Worms_Pict	StimD	B	0	25 s RT 0
103 Worms_Pict	StimD	B	0	25 A 0 0 RT 23
104 SticksPict	StimC	A	0	25 s RT 5
105 CirclePict	StimB	B	25	0 s RT 0
106 SticksPict	StimC	B	0	25 s RT 1
107 SticksPict	StimC	A	0	25 s RT 0
108 CirclePict	StimB	A	25	0 s RT 27
109 CirclePict	StimB	B	25	0 A 0 0 RT 18
110 SticksPict	StimC	A	0	25 s RT 93
111 Green_Pict	StimA	A	25	0 s RT 25
112 SticksPict	StimC	B	0	25 s RT 19
113 SticksPict	StimC	A	0	25 s RT 1
114 SticksPict	StimC	A	0	25 s RT 10
115 Worms_Pict	StimD	A	0	25 s RT 21
116 Green_Pict	StimA	A	25	0 s RT 16
117 Worms_Pict	StimD	B	0	25 A 0 0 RT 13
118 CirclePict	StimB	B	25	0 A 0 0 RT 11
119 SticksPict	StimC	A	0	25 A 1 1 RT 15
120 Green_Pict	StimA	A	25	0 A 1 1 RT 15
121 Worms_Pict	StimD	A	0	25 A 1 0 RT 45
122 Green_Pict	StimA	B	25	0 A 0 1 RT 48
123 Green_Pict	StimA	A	25	0 s RT 20
124 Green_Pict	StimA	A	25	0 A 1 1 RT 16
125 SticksPict	StimC	A	0	25 s RT 16
126 Green_Pict	StimA	A	25	0 s RT 22
127 CirclePict	StimB	B	25	0 A 0 0 RT 0
128 Green_Pict	StimA	A	25	0 B 0 0 RT 122
129 CirclePict	StimB	B	25	0 s RT 21
130 SticksPict	StimC	A	0	25 B 0 0 RT 23
131 CirclePict	StimB	A	25	0 s RT 16
132 SticksPict	StimC	B	0	25 s RT 17
133 Worms_Pict	StimD	B	0	25 A 0 0 RT 12
134 SticksPict	StimC	A	0	25 A 1 1 RT 21
135 Green_Pict	StimA	A	25	0 A 1 1 RT 23
136 Worms_Pict	StimD	B	0	25 s RT 71
137 Worms_Pict	StimD	B	0	25 A 0 0 RT 53
138 Worms_Pict	StimD	A	0	25 s RT 0
139 CirclePict	StimB	B	25	0 s RT 37
140 Worms_Pict	StimD	B	0	25 B 1 1 RT 11
141 CirclePict	StimB	B	25	0 B 1 1 RT 19
142 CirclePict	StimB	B	25	0 B 1 1 RT 25
143 SticksPict	StimC	A	0	25 s RT 16
144 Worms_Pict	StimD	B	0	25 s RT 1
145 SticksPict	StimC	B	0	25 s RT 19
146 CirclePict	StimB	B	25	0 s RT 7
147 CirclePict	StimB	A	25	0 s RT 14
148 SticksPict	StimC	A	0	25 s RT 0
149 Worms_Pict	StimD	B	0	25 s RT 24
150 SticksPict	StimC	A	0	25 s RT 12
151 Green_Pict	StimA	A	25	0 s RT 0
152 CirclePict	StimB	B	25	0 s RT 0
153 Green_Pict	StimA	A	25	0 s RT 15
154 Green_Pict	StimA	A	25	0 s RT 20
155 Worms_Pict	StimD	B	0	25 s RT 16
156 Worms_Pict	StimD	B	0	25 s RT 9
157 Green_Pict	StimA	B	25	0 s RT 10
158 SticksPict	StimC	A	0	25 s RT 13
159 SticksPict	StimC	A	0	25 s RT 0
160 CirclePict	StimB	B	25	0 s RT 5
