# Supplementary material for: The Role of Informative and Ambiguous Feedback in Avoidance Behavior: Empirical and Computational Findings
Source: PLoS One. 2015 Dec 2;10(12):e0144083. doi: 10.1371/journal.pone.0144083 (PMC4668119; doi:10.1371/journal.pone.0144083)
Supplement: S2 File — Information contained in the file header describes how to use and run the program. (ZIP) [file pone.0144083.s002.zip › Moustafa2015_data/Moustafa2015_Feedback/094.doc]

1 Green_Pict	StimC	A	0	25 A 1 1 RT 89
2 CirclePict	StimA	A	25	0 A 1 1 RT 192
3 CirclePict	StimA	A	25	0 B 0 0 RT 69
4 CirclePict	StimA	A	25	0 B 0 0 RT 109
5 SticksPict	StimB	B	25	0 A 0 0 RT 76
6 Green_Pict	StimC	A	0	25 A 1 1 RT 47
7 Worms_Pict	StimD	B	0	25 A 0 0 RT 48
8 Worms_Pict	StimD	B	0	25 B 1 1 RT 31
9 Worms_Pict	StimD	B	0	25 B 1 1 RT 128
10 Worms_Pict	StimD	B	0	25 B 1 1 RT 36
11 SticksPict	StimB	B	25	0 B 1 1 RT 56
12 Worms_Pict	StimD	A	0	25 B 0 1 RT 55
13 Worms_Pict	StimD	B	0	25 A 0 0 RT 34
14 SticksPict	StimB	B	25	0 B 1 1 RT 3
15 CirclePict	StimA	A	25	0 A 1 1 RT 1
16 Worms_Pict	StimD	A	0	25 B 0 1 RT 18
17 Worms_Pict	StimD	B	0	25 A 0 0 RT 0
18 Green_Pict	StimC	A	0	25 B 0 0 RT 0
19 CirclePict	StimA	B	25	0 B 1 0 RT 3
20 CirclePict	StimA	B	25	0 B 1 0 RT 4
21 CirclePict	StimA	A	25	0 B 0 0 RT 25
22 SticksPict	StimB	B	25	0 B 1 1 RT 4
23 CirclePict	StimA	A	25	0 B 0 0 RT 0
24 SticksPict	StimB	B	25	0 A 0 0 RT 5
25 CirclePict	StimA	A	25	0 A 1 1 RT 0
26 SticksPict	StimB	B	25	0 B 1 1 RT 0
27 SticksPict	StimB	B	25	0 B 1 1 RT 117
28 CirclePict	StimA	A	25	0 B 0 0 RT 47
29 SticksPict	StimB	B	25	0 A 0 0 RT 127
30 Green_Pict	StimC	A	0	25 B 0 0 RT 86
31 Green_Pict	StimC	B	0	25 B 1 0 RT 46
32 Green_Pict	StimC	A	0	25 A 1 1 RT 99
33 Green_Pict	StimC	B	0	25 B 1 0 RT 33
34 Green_Pict	StimC	A	0	25 B 0 0 RT 34
35 SticksPict	StimB	A	25	0 A 1 0 RT 48
36 SticksPict	StimB	A	25	0 A 1 0 RT 45
37 Green_Pict	StimC	A	0	25 A 1 1 RT 44
38 Worms_Pict	StimD	B	0	25 B 1 1 RT 64
39 Worms_Pict	StimD	B	0	25 A 0 0 RT 60
40 Green_Pict	StimC	A	0	25 B 0 0 RT 44
41 Worms_Pict	StimD	B	0	25 A 0 0 RT 57
42 CirclePict	StimA	A	25	0 B 0 0 RT 28
43 Worms_Pict	StimD	B	0	25 B 1 1 RT 57
44 Green_Pict	StimC	A	0	25 A 1 1 RT 41
45 Green_Pict	StimC	B	0	25 A 0 1 RT 34
46 CirclePict	StimA	B	25	0 A 0 1 RT 65
47 CirclePict	StimA	A	25	0 A 1 1 RT 49
48 SticksPict	StimB	B	25	0 A 0 0 RT 26
49 CirclePict	StimA	A	25	0 A 1 1 RT 23
50 Worms_Pict	StimD	B	0	25 A 0 0 RT 27
51 Green_Pict	StimC	A	0	25 A 1 1 RT 35
52 Worms_Pict	StimD	B	0	25 A 0 0 RT 47
53 Worms_Pict	StimD	B	0	25 A 0 0 RT 86
54 Worms_Pict	StimD	B	0	25 B 1 1 RT 133
55 Worms_Pict	StimD	A	0	25 B 0 1 RT 35
56 CirclePict	StimA	A	25	0 A 1 1 RT 22
57 Worms_Pict	StimD	A	0	25 A 1 0 RT 61
58 Green_Pict	StimC	B	0	25 A 0 1 RT 34
59 SticksPict	StimB	B	25	0 B 1 1 RT 26
60 Green_Pict	StimC	A	0	25 B 0 0 RT 17
61 SticksPict	StimB	B	25	0 B 1 1 RT 21
62 SticksPict	StimB	B	25	0 B 1 1 RT 34
63 CirclePict	StimA	A	25	0 B 0 0 RT 23
64 Green_Pict	StimC	A	0	25 B 0 0 RT 27
65 Green_Pict	StimC	A	0	25 B 0 0 RT 23
66 SticksPict	StimB	A	25	0 B 0 1 RT 21
67 SticksPict	StimB	B	25	0 B 1 1 RT 20
68 Worms_Pict	StimD	B	0	25 B 1 1 RT 36
69 CirclePict	StimA	A	25	0 B 0 0 RT 45
70 SticksPict	StimB	B	25	0 B 1 1 RT 53
71 Green_Pict	StimC	A	0	25 B 0 0 RT 29
72 SticksPict	StimB	B	25	0 B 1 1 RT 18
73 SticksPict	StimB	B	25	0 B 1 1 RT 21
74 CirclePict	StimA	B	25	0 A 0 1 RT 51
75 CirclePict	StimA	A	25	0 A 1 1 RT 49
76 Green_Pict	StimC	A	0	25 B 0 0 RT 26
77 Green_Pict	StimC	A	0	25 A 1 1 RT 40
78 SticksPict	StimB	A	25	0 A 1 0 RT 36
79 Worms_Pict	StimD	B	0	25 A 0 0 RT 26
80 CirclePict	StimA	A	25	0 A 1 1 RT 40
81 Green_Pict	StimC	B	0	25 A 0 1 RT 56
82 SticksPict	StimB	B	25	0 A 0 0 RT 18
83 Green_Pict	StimC	A	0	25 A 1 1 RT 21
84 CirclePict	StimA	A	25	0 A 1 1 RT 47
85 SticksPict	StimB	B	25	0 A 0 0 RT 22
86 Worms_Pict	StimD	A	0	25 A 1 0 RT 23
87 SticksPict	StimB	B	25	0 A 0 0 RT 0
88 Green_Pict	StimC	A	0	25 A 1 1 RT 8
89 Worms_Pict	StimD	B	0	25 A 0 0 RT 17
90 CirclePict	StimA	A	25	0 B 0 0 RT 50
91 SticksPict	StimB	A	25	0 B 0 1 RT 0
92 SticksPict	StimB	B	25	0 B 1 1 RT 0
93 Green_Pict	StimC	A	0	25 B 0 0 RT 0
94 Worms_Pict	StimD	B	0	25 B 1 1 RT 4
95 SticksPict	StimB	B	25	0 B 1 1 RT 3
96 CirclePict	StimA	B	25	0 B 1 0 RT 0
97 Green_Pict	StimC	A	0	25 B 0 0 RT 5
98 Worms_Pict	StimD	B	0	25 B 1 1 RT 2
99 CirclePict	StimA	A	25	0 B 0 0 RT 0
100 CirclePict	StimA	A	25	0 B 0 0 RT 0
101 Worms_Pict	StimD	B	0	25 A 0 0 RT 0
102 CirclePict	StimA	A	25	0 A 1 1 RT 26
103 CirclePict	StimA	A	25	0 B 0 0 RT 0
104 Worms_Pict	StimD	B	0	25 B 1 1 RT 30
105 SticksPict	StimB	B	25	0 B 1 1 RT 18
106 Green_Pict	StimC	A	0	25 B 0 0 RT 19
107 Green_Pict	StimC	A	0	25 A 1 1 RT 15
108 Worms_Pict	StimD	B	0	25 B 1 1 RT 16
109 Green_Pict	StimC	B	0	25 A 0 1 RT 32
110 SticksPict	StimB	B	25	0 A 0 0 RT 0
111 CirclePict	StimA	B	25	0 A 0 1 RT 2
112 Green_Pict	StimC	A	0	25 A 1 1 RT 142
113 SticksPict	StimB	B	25	0 B 1 1 RT 78
114 Worms_Pict	StimD	A	0	25 A 1 0 RT 75
115 SticksPict	StimB	A	25	0 B 0 1 RT 65
116 CirclePict	StimA	A	25	0 B 0 0 RT 107
117 Worms_Pict	StimD	B	0	25 A 0 0 RT 153
118 Green_Pict	StimC	A	0	25 B 0 0 RT 69
119 CirclePict	StimA	A	25	0 B 0 0 RT 47
120 Worms_Pict	StimD	B	0	25 B 1 1 RT 61
121 Green_Pict	StimC	A	0	25 B 0 0 RT 40
122 SticksPict	StimB	A	25	0 A 1 0 RT 48
123 Worms_Pict	StimD	B	0	25 B 1 1 RT 22
124 SticksPict	StimB	B	25	0 B 1 1 RT 23
125 CirclePict	StimA	A	25	0 A 1 1 RT 9
126 Green_Pict	StimC	B	0	25 B 1 0 RT 0
127 Green_Pict	StimC	A	0	25 A 1 1 RT 0
128 CirclePict	StimA	A	25	0 B 0 0 RT 0
129 SticksPict	StimB	B	25	0 A 0 0 RT 6
130 Green_Pict	StimC	A	0	25 B 0 0 RT 0
131 Green_Pict	StimC	A	0	25 A 1 1 RT 0
132 CirclePict	StimA	B	25	0 B 1 0 RT 0
133 Green_Pict	StimC	A	0	25 B 0 0 RT 3
134 Green_Pict	StimC	A	0	25 A 1 1 RT 19
135 Green_Pict	StimC	A	0	25 A 1 1 RT 18
136 SticksPict	StimB	B	25	0 A 0 0 RT 0
137 SticksPict	StimB	B	25	0 B 1 1 RT 9
138 CirclePict	StimA	A	25	0 A 1 1 RT 57
139 SticksPict	StimB	B	25	0 B 1 1 RT 32
140 Worms_Pict	StimD	B	0	25 A 0 0 RT 7
141 CirclePict	StimA	A	25	0 B 0 0 RT 0
142 Worms_Pict	StimD	B	0	25 A 0 0 RT 0
143 SticksPict	StimB	B	25	0 B 1 1 RT 0
144 Worms_Pict	StimD	B	0	25 A 0 0 RT 0
145 Worms_Pict	StimD	B	0	25 A 0 0 RT 4
146 CirclePict	StimA	A	25	0 B 0 0 RT 0
147 CirclePict	StimA	A	25	0 B 0 0 RT 8
148 SticksPict	StimB	B	25	0 A 0 0 RT 18
149 CirclePict	StimA	A	25	0 B 0 0 RT 28
150 Worms_Pict	StimD	B	0	25 B 1 1 RT 13
151 Worms_Pict	StimD	A	0	25 A 1 0 RT 11
152 CirclePict	StimA	B	25	0 B 1 0 RT 0
153 Green_Pict	StimC	B	0	25 B 1 0 RT 0
154 Worms_Pict	StimD	B	0	25 B 1 1 RT 0
155 SticksPict	StimB	A	25	0 B 0 1 RT 0
156 Worms_Pict	StimD	A	0	25 B 0 1 RT 65
157 Worms_Pict	StimD	B	0	25 A 0 0 RT 20
158 Green_Pict	StimC	A	0	25 A 1 1 RT 0
159 CirclePict	StimA	A	25	0 A 1 1 RT 18
160 SticksPict	StimB	B	25	0 B 1 1 RT 0
