# Supplementary material for: The Role of Informative and Ambiguous Feedback in Avoidance Behavior: Empirical and Computational Findings
Source: PLoS One. 2015 Dec 2;10(12):e0144083. doi: 10.1371/journal.pone.0144083 (PMC4668119; doi:10.1371/journal.pone.0144083)
Supplement: S2 File — Information contained in the file header describes how to use and run the program. (ZIP) [file pone.0144083.s002.zip › Moustafa2015_data/Moustafa2015_Feedback/095.doc]

1 Worms_Pict	StimA	B	25	0 B 1 0 RT 2083
2 SticksPict	StimB	B	25	0 B 1 1 RT 140
3 Green_Pict	StimC	B	0	25 B 1 0 RT 159
4 Worms_Pict	StimA	B	25	0 B 1 0 RT 271
5 CirclePict	StimD	A	0	25 A 1 0 RT 99
6 SticksPict	StimB	B	25	0 B 1 1 RT 101
7 CirclePict	StimD	B	0	25 B 1 1 RT 130
8 SticksPict	StimB	B	25	0 B 1 1 RT 93
9 Green_Pict	StimC	A	0	25 A 1 1 RT 75
10 CirclePict	StimD	B	0	25 A 0 0 RT 188
11 CirclePict	StimD	B	0	25 B 1 1 RT 100
12 CirclePict	StimD	B	0	25 B 1 1 RT 205
13 Green_Pict	StimC	A	0	25 B 0 0 RT 154
14 Green_Pict	StimC	A	0	25 A 1 1 RT 99
15 Worms_Pict	StimA	A	25	0 B 0 0 RT 81
16 Green_Pict	StimC	B	0	25 A 0 1 RT 89
17 SticksPict	StimB	B	25	0 B 1 1 RT 74
18 SticksPict	StimB	B	25	0 B 1 1 RT 68
19 Worms_Pict	StimA	A	25	0 B 0 0 RT 74
20 SticksPict	StimB	B	25	0 B 1 1 RT 70
21 SticksPict	StimB	A	25	0 B 0 1 RT 62
22 Worms_Pict	StimA	A	25	0 B 0 0 RT 71
23 SticksPict	StimB	B	25	0 B 1 1 RT 66
24 Worms_Pict	StimA	A	25	0 B 0 0 RT 69
25 Worms_Pict	StimA	A	25	0 B 0 0 RT 67
26 CirclePict	StimD	B	0	25 B 1 1 RT 53
27 CirclePict	StimD	A	0	25 B 0 1 RT 55
28 SticksPict	StimB	B	25	0 B 1 1 RT 74
29 Green_Pict	StimC	A	0	25 A 1 1 RT 58
30 CirclePict	StimD	B	0	25 A 0 0 RT 73
31 CirclePict	StimD	B	0	25 A 0 0 RT 84
32 Worms_Pict	StimA	A	25	0 B 0 0 RT 44
33 SticksPict	StimB	A	25	0 B 0 1 RT 41
34 Worms_Pict	StimA	A	25	0 B 0 0 RT 47
35 Green_Pict	StimC	A	0	25 B 0 0 RT 55
36 Green_Pict	StimC	A	0	25 A 1 1 RT 61
37 Green_Pict	StimC	A	0	25 A 1 1 RT 157
38 Green_Pict	StimC	A	0	25 A 1 1 RT 50
39 Worms_Pict	StimA	A	25	0 B 0 0 RT 50
40 CirclePict	StimD	B	0	25 A 0 0 RT 57
41 Worms_Pict	StimA	A	25	0 B 0 0 RT 74
42 SticksPict	StimB	B	25	0 B 1 1 RT 35
43 SticksPict	StimB	A	25	0 B 0 1 RT 68
44 CirclePict	StimD	B	0	25 B 1 1 RT 127
45 Green_Pict	StimC	B	0	25 A 0 1 RT 52
46 CirclePict	StimD	B	0	25 A 0 0 RT 64
47 Worms_Pict	StimA	A	25	0 B 0 0 RT 63
48 SticksPict	StimB	B	25	0 B 1 1 RT 46
49 Green_Pict	StimC	A	0	25 B 0 0 RT 75
50 Green_Pict	StimC	B	0	25 A 0 1 RT 53
51 Worms_Pict	StimA	A	25	0 B 0 0 RT 44
52 Green_Pict	StimC	A	0	25 B 0 0 RT 179
53 Green_Pict	StimC	A	0	25 A 1 1 RT 64
54 SticksPict	StimB	B	25	0 B 1 1 RT 276
55 Green_Pict	StimC	A	0	25 A 1 1 RT 65
56 SticksPict	StimB	B	25	0 B 1 1 RT 47
57 Worms_Pict	StimA	A	25	0 B 0 0 RT 53
58 Green_Pict	StimC	A	0	25 A 1 1 RT 46
59 CirclePict	StimD	B	0	25 A 0 0 RT 49
60 CirclePict	StimD	A	0	25 A 1 0 RT 47
61 CirclePict	StimD	B	0	25 A 0 0 RT 40
62 CirclePict	StimD	B	0	25 B 1 1 RT 86
63 Green_Pict	StimC	A	0	25 A 1 1 RT 52
64 SticksPict	StimB	B	25	0 B 1 1 RT 45
65 SticksPict	StimB	B	25	0 B 1 1 RT 33
66 CirclePict	StimD	B	0	25 B 1 1 RT 109
67 Worms_Pict	StimA	A	25	0 B 0 0 RT 44
68 SticksPict	StimB	B	25	0 B 1 1 RT 48
69 Green_Pict	StimC	A	0	25 A 1 1 RT 71
70 SticksPict	StimB	B	25	0 B 1 1 RT 42
71 CirclePict	StimD	B	0	25 A 0 0 RT 52
72 Worms_Pict	StimA	A	25	0 B 0 0 RT 48
73 SticksPict	StimB	A	25	0 B 0 1 RT 31
74 CirclePict	StimD	A	0	25 B 0 1 RT 44
75 CirclePict	StimD	B	0	25 B 1 1 RT 36
76 Worms_Pict	StimA	B	25	0 B 1 0 RT 39
77 Green_Pict	StimC	A	0	25 A 1 1 RT 78
78 Worms_Pict	StimA	A	25	0 B 0 0 RT 36
79 Worms_Pict	StimA	A	25	0 B 0 0 RT 70
80 Worms_Pict	StimA	B	25	0 B 1 0 RT 52
81 SticksPict	StimB	B	25	0 B 1 1 RT 40
82 Green_Pict	StimC	A	0	25 A 1 1 RT 52
83 Worms_Pict	StimA	A	25	0 B 0 0 RT 48
84 CirclePict	StimD	B	0	25 B 1 1 RT 68
85 Worms_Pict	StimA	A	25	0 B 0 0 RT 33
86 Green_Pict	StimC	A	0	25 A 1 1 RT 48
87 CirclePict	StimD	B	0	25 B 1 1 RT 48
88 CirclePict	StimD	B	0	25 B 1 1 RT 32
89 Worms_Pict	StimA	A	25	0 B 0 0 RT 43
90 Worms_Pict	StimA	A	25	0 B 0 0 RT 51
91 SticksPict	StimB	B	25	0 B 1 1 RT 31
92 Worms_Pict	StimA	B	25	0 B 1 0 RT 30
93 Green_Pict	StimC	A	0	25 A 1 1 RT 41
94 Green_Pict	StimC	B	0	25 A 0 1 RT 46
95 CirclePict	StimD	B	0	25 B 1 1 RT 48
96 Green_Pict	StimC	A	0	25 A 1 1 RT 36
97 SticksPict	StimB	A	25	0 B 0 1 RT 35
98 CirclePict	StimD	A	0	25 A 1 0 RT 39
99 SticksPict	StimB	B	25	0 B 1 1 RT 47
100 Worms_Pict	StimA	A	25	0 B 0 0 RT 48
101 Green_Pict	StimC	B	0	25 A 0 1 RT 35
102 Worms_Pict	StimA	A	25	0 B 0 0 RT 52
103 CirclePict	StimD	A	0	25 B 0 1 RT 45
104 Green_Pict	StimC	A	0	25 B 0 0 RT 72
105 SticksPict	StimB	B	25	0 B 1 1 RT 59
106 CirclePict	StimD	B	0	25 B 1 1 RT 42
107 SticksPict	StimB	B	25	0 B 1 1 RT 36
108 SticksPict	StimB	A	25	0 B 0 1 RT 34
109 Green_Pict	StimC	A	0	25 A 1 1 RT 72
110 Worms_Pict	StimA	A	25	0 B 0 0 RT 30
111 SticksPict	StimB	B	25	0 B 1 1 RT 29
112 SticksPict	StimB	B	25	0 B 1 1 RT 49
113 CirclePict	StimD	B	0	25 B 1 1 RT 49
114 CirclePict	StimD	B	0	25 B 1 1 RT 34
115 Green_Pict	StimC	A	0	25 A 1 1 RT 45
116 CirclePict	StimD	B	0	25 A 0 0 RT 87
117 Green_Pict	StimC	A	0	25 A 1 1 RT 58
118 Worms_Pict	StimA	A	25	0 B 0 0 RT 33
119 Worms_Pict	StimA	B	25	0 B 1 0 RT 35
120 SticksPict	StimB	B	25	0 B 1 1 RT 36
121 CirclePict	StimD	B	0	25 B 1 1 RT 52
122 SticksPict	StimB	B	25	0 B 1 1 RT 63
123 SticksPict	StimB	B	25	0 B 1 1 RT 39
124 SticksPict	StimB	A	25	0 B 0 1 RT 25
125 Worms_Pict	StimA	A	25	0 B 0 0 RT 40
126 Green_Pict	StimC	A	0	25 A 1 1 RT 47
127 Worms_Pict	StimA	A	25	0 B 0 0 RT 81
128 Green_Pict	StimC	B	0	25 A 0 1 RT 57
129 Worms_Pict	StimA	B	25	0 B 1 0 RT 39
130 Worms_Pict	StimA	A	25	0 B 0 0 RT 190
131 CirclePict	StimD	A	0	25 B 0 1 RT 52
132 SticksPict	StimB	B	25	0 B 1 1 RT 41
133 Green_Pict	StimC	A	0	25 B 0 0 RT 277
134 SticksPict	StimB	B	25	0 B 1 1 RT 42
135 SticksPict	StimB	B	25	0 B 1 1 RT 31
136 CirclePict	StimD	B	0	25 A 0 0 RT 74
137 SticksPict	StimB	B	25	0 B 1 1 RT 29
138 CirclePict	StimD	A	0	25 B 0 1 RT 45
139 Worms_Pict	StimA	A	25	0 B 0 0 RT 33
140 Worms_Pict	StimA	A	25	0 B 0 0 RT 65
141 CirclePict	StimD	B	0	25 B 1 1 RT 44
142 Green_Pict	StimC	A	0	25 A 1 1 RT 41
143 CirclePict	StimD	B	0	25 B 1 1 RT 37
144 Green_Pict	StimC	A	0	25 A 1 1 RT 53
145 CirclePict	StimD	B	0	25 B 1 1 RT 62
146 Worms_Pict	StimA	B	25	0 B 1 0 RT 82
147 CirclePict	StimD	B	0	25 B 1 1 RT 50
148 SticksPict	StimB	B	25	0 B 1 1 RT 34
149 CirclePict	StimD	B	0	25 B 1 1 RT 60
150 Green_Pict	StimC	A	0	25 A 1 1 RT 58
151 Green_Pict	StimC	B	0	25 A 0 1 RT 44
152 Green_Pict	StimC	A	0	25 B 0 0 RT 134
153 Worms_Pict	StimA	A	25	0 B 0 0 RT 36
154 Green_Pict	StimC	A	0	25 A 1 1 RT 118
155 Worms_Pict	StimA	A	25	0 B 0 0 RT 54
156 SticksPict	StimB	B	25	0 B 1 1 RT 62
157 Worms_Pict	StimA	A	25	0 B 0 0 RT 43
158 CirclePict	StimD	B	0	25 A 0 0 RT 90
159 Green_Pict	StimC	A	0	25 A 1 1 RT 54
160 SticksPict	StimB	A	25	0 B 0 1 RT 45
