# Supplementary material for: The Role of Informative and Ambiguous Feedback in Avoidance Behavior: Empirical and Computational Findings
Source: PLoS One. 2015 Dec 2;10(12):e0144083. doi: 10.1371/journal.pone.0144083 (PMC4668119; doi:10.1371/journal.pone.0144083)
Supplement: S2 File — Information contained in the file header describes how to use and run the program. (ZIP) [file pone.0144083.s002.zip › Moustafa2015_data/Moustafa2015_Feedback/096.doc]

1 Green_Pict	StimB	B	25	0 B 1 1 RT 404
2 SticksPict	StimC	A	0	25 A 1 1 RT 258
3 CirclePict	StimD	B	0	25 A 0 0 RT 656
4 CirclePict	StimD	B	0	25 A 0 0 RT 166
5 SticksPict	StimC	A	0	25 A 1 1 RT 95
6 CirclePict	StimD	A	0	25 B 0 1 RT 89
7 SticksPict	StimC	A	0	25 A 1 1 RT 71
8 Green_Pict	StimB	B	25	0 B 1 1 RT 111
9 SticksPict	StimC	A	0	25 A 1 1 RT 123
10 CirclePict	StimD	B	0	25 B 1 1 RT 137
11 SticksPict	StimC	B	0	25 A 0 1 RT 181
12 Worms_Pict	StimA	A	25	0 B 0 0 RT 204
13 Worms_Pict	StimA	A	25	0 B 0 0 RT 279
14 Green_Pict	StimB	B	25	0 B 1 1 RT 80
15 Worms_Pict	StimA	B	25	0 B 1 0 RT 138
16 Green_Pict	StimB	B	25	0 B 1 1 RT 178
17 CirclePict	StimD	B	0	25 B 1 1 RT 180
18 SticksPict	StimC	A	0	25 A 1 1 RT 99
19 Green_Pict	StimB	A	25	0 B 0 1 RT 162
20 SticksPict	StimC	A	0	25 A 1 1 RT 87
21 CirclePict	StimD	B	0	25 B 1 1 RT 189
22 Green_Pict	StimB	B	25	0 B 1 1 RT 259
23 CirclePict	StimD	B	0	25 B 1 1 RT 178
24 Green_Pict	StimB	B	25	0 B 1 1 RT 69
25 Green_Pict	StimB	A	25	0 B 0 1 RT 68
26 SticksPict	StimC	A	0	25 A 1 1 RT 64
27 SticksPict	StimC	B	0	25 A 0 1 RT 85
28 Worms_Pict	StimA	B	25	0 B 1 0 RT 246
29 CirclePict	StimD	B	0	25 B 1 1 RT 94
30 SticksPict	StimC	A	0	25 A 1 1 RT 153
31 CirclePict	StimD	B	0	25 B 1 1 RT 89
32 Worms_Pict	StimA	A	25	0 B 0 0 RT 99
33 Green_Pict	StimB	B	25	0 B 1 1 RT 148
34 Worms_Pict	StimA	A	25	0 B 0 0 RT 104
35 Worms_Pict	StimA	A	25	0 B 0 0 RT 97
36 Worms_Pict	StimA	A	25	0 B 0 0 RT 86
37 CirclePict	StimD	A	0	25 B 0 1 RT 96
38 Worms_Pict	StimA	A	25	0 B 0 0 RT 88
39 Green_Pict	StimB	B	25	0 B 1 1 RT 70
40 Worms_Pict	StimA	A	25	0 B 0 0 RT 73
41 Green_Pict	StimB	B	25	0 B 1 1 RT 84
42 Worms_Pict	StimA	A	25	0 B 0 0 RT 87
43 CirclePict	StimD	B	0	25 B 1 1 RT 74
44 Green_Pict	StimB	B	25	0 B 1 1 RT 80
45 Worms_Pict	StimA	A	25	0 B 0 0 RT 71
46 Worms_Pict	StimA	A	25	0 B 0 0 RT 129
47 SticksPict	StimC	A	0	25 A 1 1 RT 82
48 CirclePict	StimD	A	0	25 B 0 1 RT 100
49 SticksPict	StimC	B	0	25 A 0 1 RT 200
50 Green_Pict	StimB	B	25	0 B 1 1 RT 125
51 CirclePict	StimD	B	0	25 B 1 1 RT 170
52 CirclePict	StimD	A	0	25 B 0 1 RT 216
53 SticksPict	StimC	B	0	25 A 0 1 RT 122
54 CirclePict	StimD	B	0	25 B 1 1 RT 60
55 Worms_Pict	StimA	A	25	0 B 0 0 RT 169
56 Worms_Pict	StimA	A	25	0 B 0 0 RT 133
57 CirclePict	StimD	B	0	25 B 1 1 RT 135
58 Green_Pict	StimB	B	25	0 B 1 1 RT 132
59 Green_Pict	StimB	B	25	0 B 1 1 RT 82
60 CirclePict	StimD	B	0	25 A 0 0 RT 69
61 SticksPict	StimC	A	0	25 A 1 1 RT 70
62 CirclePict	StimD	B	0	25 s RT 140
63 SticksPict	StimC	A	0	25 A 1 1 RT 74
64 SticksPict	StimC	A	0	25 A 1 1 RT 62
65 Worms_Pict	StimA	A	25	0 B 0 0 RT 86
66 Green_Pict	StimB	B	25	0 B 1 1 RT 62
67 Worms_Pict	StimA	B	25	0 B 1 0 RT 86
68 Worms_Pict	StimA	A	25	0 B 0 0 RT 78
69 Worms_Pict	StimA	A	25	0 B 0 0 RT 111
70 Green_Pict	StimB	A	25	0 B 0 1 RT 63
71 Green_Pict	StimB	B	25	0 B 1 1 RT 62
72 CirclePict	StimD	B	0	25 s RT 111
73 Worms_Pict	StimA	B	25	0 B 1 0 RT 69
74 Green_Pict	StimB	B	25	0 B 1 1 RT 48
75 SticksPict	StimC	A	0	25 A 1 1 RT 166
76 Green_Pict	StimB	A	25	0 B 0 1 RT 61
77 SticksPict	StimC	A	0	25 A 1 1 RT 133
78 SticksPict	StimC	A	0	25 A 1 1 RT 69
79 SticksPict	StimC	A	0	25 A 1 1 RT 49
80 CirclePict	StimD	B	0	25 B 1 1 RT 195
81 CirclePict	StimD	B	0	25 B 1 1 RT 67
82 SticksPict	StimC	A	0	25 A 1 1 RT 75
83 CirclePict	StimD	A	0	25 B 0 1 RT 88
84 SticksPict	StimC	A	0	25 A 1 1 RT 43
85 Green_Pict	StimB	A	25	0 B 0 1 RT 51
86 SticksPict	StimC	A	0	25 A 1 1 RT 136
87 CirclePict	StimD	A	0	25 s RT 128
88 SticksPict	StimC	A	0	25 A 1 1 RT 56
89 SticksPict	StimC	A	0	25 A 1 1 RT 47
90 CirclePict	StimD	B	0	25 s RT 101
91 SticksPict	StimC	B	0	25 A 0 1 RT 113
92 CirclePict	StimD	B	0	25 s RT 207
93 Green_Pict	StimB	A	25	0 B 0 1 RT 75
94 Worms_Pict	StimA	A	25	0 B 0 0 RT 92
95 Worms_Pict	StimA	A	25	0 B 0 0 RT 99
96 Worms_Pict	StimA	A	25	0 B 0 0 RT 60
97 Green_Pict	StimB	B	25	0 B 1 1 RT 36
98 Worms_Pict	StimA	A	25	0 B 0 0 RT 50
99 SticksPict	StimC	A	0	25 A 1 1 RT 93
100 Worms_Pict	StimA	A	25	0 B 0 0 RT 53
101 Worms_Pict	StimA	B	25	0 B 1 0 RT 139
102 Green_Pict	StimB	B	25	0 B 1 1 RT 47
103 Worms_Pict	StimA	A	25	0 B 0 0 RT 52
104 CirclePict	StimD	B	0	25 s RT 98
105 Green_Pict	StimB	B	25	0 B 1 1 RT 55
106 SticksPict	StimC	A	0	25 A 1 1 RT 50
107 SticksPict	StimC	B	0	25 A 0 1 RT 43
108 CirclePict	StimD	B	0	25 s RT 96
109 Worms_Pict	StimA	A	25	0 B 0 0 RT 55
110 SticksPict	StimC	A	0	25 A 1 1 RT 55
111 Green_Pict	StimB	B	25	0 B 1 1 RT 43
112 Green_Pict	StimB	B	25	0 B 1 1 RT 44
113 CirclePict	StimD	B	0	25 s RT 99
114 Green_Pict	StimB	B	25	0 B 1 1 RT 45
115 Green_Pict	StimB	B	25	0 B 1 1 RT 38
116 CirclePict	StimD	B	0	25 s RT 78
117 Worms_Pict	StimA	B	25	0 B 1 0 RT 44
118 Worms_Pict	StimA	A	25	0 B 0 0 RT 41
119 CirclePict	StimD	B	0	25 s RT 152
120 Green_Pict	StimB	B	25	0 B 1 1 RT 31
121 Green_Pict	StimB	B	25	0 B 1 1 RT 33
122 Worms_Pict	StimA	A	25	0 B 0 0 RT 55
123 CirclePict	StimD	B	0	25 s RT 73
124 Worms_Pict	StimA	A	25	0 B 0 0 RT 57
125 Worms_Pict	StimA	B	25	0 B 1 0 RT 41
126 SticksPict	StimC	A	0	25 B 0 0 RT 138
127 SticksPict	StimC	A	0	25 A 1 1 RT 57
128 CirclePict	StimD	B	0	25 s RT 90
129 Green_Pict	StimB	B	25	0 B 1 1 RT 45
130 CirclePict	StimD	B	0	25 s RT 107
131 CirclePict	StimD	B	0	25 B 1 1 RT 145
132 Worms_Pict	StimA	B	25	0 B 1 0 RT 46
133 Worms_Pict	StimA	A	25	0 B 0 0 RT 41
134 SticksPict	StimC	B	0	25 A 0 1 RT 73
135 Green_Pict	StimB	B	25	0 B 1 1 RT 38
136 Worms_Pict	StimA	A	25	0 B 0 0 RT 35
137 Green_Pict	StimB	B	25	0 B 1 1 RT 34
138 Green_Pict	StimB	A	25	0 B 0 1 RT 53
139 Worms_Pict	StimA	A	25	0 B 0 0 RT 34
140 CirclePict	StimD	A	0	25 B 0 1 RT 156
141 CirclePict	StimD	B	0	25 s RT 85
142 CirclePict	StimD	A	0	25 s RT 142
143 SticksPict	StimC	A	0	25 A 1 1 RT 120
144 SticksPict	StimC	A	0	25 A 1 1 RT 38
145 Green_Pict	StimB	A	25	0 B 0 1 RT 56
146 SticksPict	StimC	A	0	25 A 1 1 RT 41
147 CirclePict	StimD	B	0	25 s RT 97
148 Worms_Pict	StimA	A	25	0 B 0 0 RT 49
149 Green_Pict	StimB	B	25	0 B 1 1 RT 34
150 CirclePict	StimD	B	0	25 s RT 103
151 SticksPict	StimC	A	0	25 A 1 1 RT 132
152 Green_Pict	StimB	B	25	0 B 1 1 RT 35
153 SticksPict	StimC	B	0	25 A 0 1 RT 57
154 Worms_Pict	StimA	A	25	0 B 0 0 RT 32
155 Worms_Pict	StimA	A	25	0 B 0 0 RT 34
156 SticksPict	StimC	A	0	25 B 0 0 RT 53
157 CirclePict	StimD	B	0	25 s RT 86
158 Green_Pict	StimB	B	25	0 B 1 1 RT 144
159 Green_Pict	StimB	B	25	0 B 1 1 RT 37
160 SticksPict	StimC	A	0	25 s RT 134
