# Supplementary material for: The Role of Informative and Ambiguous Feedback in Avoidance Behavior: Empirical and Computational Findings
Source: PLoS One. 2015 Dec 2;10(12):e0144083. doi: 10.1371/journal.pone.0144083 (PMC4668119; doi:10.1371/journal.pone.0144083)
Supplement: S2 File — Information contained in the file header describes how to use and run the program. (ZIP) [file pone.0144083.s002.zip › Moustafa2015_data/Moustafa2015_Feedback/097.doc]

1 CirclePict	StimC	A	0	25 B 0 0 RT 146
2 Green_Pict	StimA	A	25	0 A 1 1 RT 65
3 Green_Pict	StimA	B	25	0 s RT 74
4 Green_Pict	StimA	B	25	0 s RT 110
5 CirclePict	StimC	A	0	25 A 1 1 RT 69
6 CirclePict	StimC	B	0	25 B 1 0 RT 59
7 Green_Pict	StimA	A	25	0 A 1 1 RT 97
8 Green_Pict	StimA	A	25	0 B 0 0 RT 41
9 CirclePict	StimC	A	0	25 A 1 1 RT 76
10 SticksPict	StimB	A	25	0 B 0 1 RT 48
11 SticksPict	StimB	B	25	0 B 1 1 RT 40
12 Worms_Pict	StimD	B	0	25 B 1 1 RT 53
13 Green_Pict	StimA	A	25	0 A 1 1 RT 34
14 Worms_Pict	StimD	B	0	25 A 0 0 RT 50
15 SticksPict	StimB	A	25	0 B 0 1 RT 25
16 CirclePict	StimC	A	0	25 B 0 0 RT 23
17 Worms_Pict	StimD	B	0	25 s RT 57
18 CirclePict	StimC	A	0	25 A 1 1 RT 43
19 CirclePict	StimC	B	0	25 s RT 35
20 Green_Pict	StimA	A	25	0 B 0 0 RT 32
21 SticksPict	StimB	B	25	0 s RT 17
22 SticksPict	StimB	B	25	0 A 0 0 RT 24
23 SticksPict	StimB	B	25	0 B 1 1 RT 27
24 Worms_Pict	StimD	B	0	25 B 1 1 RT 52
25 SticksPict	StimB	B	25	0 A 0 0 RT 65
26 Green_Pict	StimA	A	25	0 B 0 0 RT 35
27 CirclePict	StimC	A	0	25 s RT 64
28 Worms_Pict	StimD	B	0	25 A 0 0 RT 30
29 Worms_Pict	StimD	B	0	25 A 0 0 RT 24
30 Worms_Pict	StimD	A	0	25 B 0 1 RT 23
31 Green_Pict	StimA	A	25	0 B 0 0 RT 72
32 Worms_Pict	StimD	A	0	25 B 0 1 RT 27
33 SticksPict	StimB	B	25	0 s RT 14
34 CirclePict	StimC	A	0	25 A 1 1 RT 29
35 Worms_Pict	StimD	B	0	25 B 1 1 RT 51
36 Green_Pict	StimA	A	25	0 A 1 1 RT 33
37 SticksPict	StimB	B	25	0 A 0 0 RT 21
38 Worms_Pict	StimD	B	0	25 A 0 0 RT 17
39 SticksPict	StimB	B	25	0 B 1 1 RT 17
40 CirclePict	StimC	A	0	25 B 0 0 RT 17
41 SticksPict	StimB	B	25	0 B 1 1 RT 16
42 CirclePict	StimC	B	0	25 B 1 0 RT 74
43 CirclePict	StimC	A	0	25 B 0 0 RT 48
44 Green_Pict	StimA	A	25	0 B 0 0 RT 20
45 CirclePict	StimC	A	0	25 B 0 0 RT 14
46 Worms_Pict	StimD	B	0	25 A 0 0 RT 13
47 Worms_Pict	StimD	B	0	25 A 0 0 RT 55
48 SticksPict	StimB	B	25	0 A 0 0 RT 16
49 CirclePict	StimC	B	0	25 B 1 0 RT 29
50 CirclePict	StimC	A	0	25 A 1 1 RT 22
51 Worms_Pict	StimD	B	0	25 B 1 1 RT 16
52 SticksPict	StimB	B	25	0 A 0 0 RT 16
53 Worms_Pict	StimD	B	0	25 B 1 1 RT 19
54 Green_Pict	StimA	A	25	0 A 1 1 RT 14
55 SticksPict	StimB	B	25	0 B 1 1 RT 24
56 Worms_Pict	StimD	A	0	25 A 1 0 RT 17
57 CirclePict	StimC	A	0	25 B 0 0 RT 16
58 Green_Pict	StimA	A	25	0 A 1 1 RT 14
59 SticksPict	StimB	B	25	0 B 1 1 RT 21
60 Green_Pict	StimA	A	25	0 A 1 1 RT 28
61 Green_Pict	StimA	B	25	0 B 1 0 RT 24
62 Worms_Pict	StimD	A	0	25 A 1 0 RT 16
63 SticksPict	StimB	A	25	0 B 0 1 RT 13
64 Green_Pict	StimA	B	25	0 A 0 1 RT 14
65 Worms_Pict	StimD	B	0	25 B 1 1 RT 20
66 CirclePict	StimC	A	0	25 A 1 1 RT 20
67 SticksPict	StimB	B	25	0 B 1 1 RT 28
68 Green_Pict	StimA	A	25	0 A 1 1 RT 19
69 CirclePict	StimC	A	0	25 B 0 0 RT 22
70 CirclePict	StimC	A	0	25 s RT 30
71 CirclePict	StimC	A	0	25 s RT 23
72 SticksPict	StimB	B	25	0 s RT 23
73 Worms_Pict	StimD	B	0	25 A 0 0 RT 18
74 SticksPict	StimB	A	25	0 B 0 1 RT 14
75 Green_Pict	StimA	A	25	0 A 1 1 RT 15
76 SticksPict	StimB	B	25	0 B 1 1 RT 16
77 Worms_Pict	StimD	B	0	25 A 0 0 RT 15
78 Worms_Pict	StimD	B	0	25 s RT 29
79 Green_Pict	StimA	A	25	0 s RT 18
80 Green_Pict	StimA	A	25	0 B 0 0 RT 18
81 SticksPict	StimB	A	25	0 A 1 0 RT 14
82 CirclePict	StimC	A	0	25 B 0 0 RT 25
83 Green_Pict	StimA	A	25	0 s RT 18
84 CirclePict	StimC	B	0	25 A 0 1 RT 23
85 Green_Pict	StimA	A	25	0 s RT 17
86 Green_Pict	StimA	A	25	0 B 0 0 RT 21
87 SticksPict	StimB	B	25	0 A 0 0 RT 15
88 Green_Pict	StimA	B	25	0 B 1 0 RT 22
89 CirclePict	StimC	A	0	25 A 1 1 RT 13
90 Green_Pict	StimA	A	25	0 B 0 0 RT 16
91 SticksPict	StimB	A	25	0 A 1 0 RT 18
92 Green_Pict	StimA	A	25	0 B 0 0 RT 30
93 CirclePict	StimC	A	0	25 A 1 1 RT 19
94 Worms_Pict	StimD	B	0	25 s RT 19
95 SticksPict	StimB	B	25	0 s RT 25
96 Worms_Pict	StimD	B	0	25 B 1 1 RT 31
97 Worms_Pict	StimD	B	0	25 A 0 0 RT 23
98 Green_Pict	StimA	B	25	0 B 1 0 RT 17
99 SticksPict	StimB	B	25	0 B 1 1 RT 30
100 Worms_Pict	StimD	B	0	25 A 0 0 RT 16
101 CirclePict	StimC	A	0	25 B 0 0 RT 18
102 CirclePict	StimC	A	0	25 A 1 1 RT 11
103 Worms_Pict	StimD	B	0	25 B 1 1 RT 14
104 SticksPict	StimB	B	25	0 A 0 0 RT 14
105 CirclePict	StimC	A	0	25 B 0 0 RT 15
106 Worms_Pict	StimD	A	0	25 s RT 15
107 CirclePict	StimC	A	0	25 s RT 28
108 Worms_Pict	StimD	A	0	25 s RT 36
109 Green_Pict	StimA	A	25	0 s RT 21
110 Worms_Pict	StimD	B	0	25 A 0 0 RT 12
111 SticksPict	StimB	B	25	0 B 1 1 RT 28
112 Worms_Pict	StimD	B	0	25 B 1 1 RT 15
113 SticksPict	StimB	B	25	0 B 1 1 RT 19
114 Worms_Pict	StimD	B	0	25 B 1 1 RT 30
115 Green_Pict	StimA	A	25	0 B 0 0 RT 17
116 CirclePict	StimC	B	0	25 B 1 0 RT 42
117 SticksPict	StimB	B	25	0 B 1 1 RT 22
118 Green_Pict	StimA	A	25	0 s RT 13
119 SticksPict	StimB	B	25	0 s RT 26
120 CirclePict	StimC	A	0	25 s RT 17
121 Green_Pict	StimA	B	25	0 s RT 28
122 Worms_Pict	StimD	A	0	25 B 0 1 RT 13
123 Worms_Pict	StimD	B	0	25 A 0 0 RT 13
124 Green_Pict	StimA	A	25	0 B 0 0 RT 15
125 Green_Pict	StimA	A	25	0 A 1 1 RT 13
126 Worms_Pict	StimD	B	0	25 A 0 0 RT 16
127 CirclePict	StimC	A	0	25 B 0 0 RT 14
128 CirclePict	StimC	A	0	25 B 0 0 RT 19
129 Green_Pict	StimA	B	25	0 s RT 16
130 SticksPict	StimB	B	25	0 A 0 0 RT 13
131 CirclePict	StimC	B	0	25 B 1 0 RT 14
132 Green_Pict	StimA	A	25	0 A 1 1 RT 18
133 CirclePict	StimC	A	0	25 B 0 0 RT 20
134 Worms_Pict	StimD	B	0	25 A 0 0 RT 15
135 CirclePict	StimC	A	0	25 A 1 1 RT 31
136 Green_Pict	StimA	A	25	0 A 1 1 RT 16
137 SticksPict	StimB	B	25	0 A 0 0 RT 15
138 SticksPict	StimB	B	25	0 A 0 0 RT 13
139 Green_Pict	StimA	A	25	0 A 1 1 RT 15
140 Worms_Pict	StimD	B	0	25 A 0 0 RT 15
141 Worms_Pict	StimD	B	0	25 A 0 0 RT 12
142 SticksPict	StimB	B	25	0 B 1 1 RT 13
143 Worms_Pict	StimD	B	0	25 B 1 1 RT 23
144 Worms_Pict	StimD	A	0	25 B 0 1 RT 18
145 SticksPict	StimB	A	25	0 s RT 38
146 CirclePict	StimC	B	0	25 s RT 16
147 SticksPict	StimB	B	25	0 s RT 66
148 CirclePict	StimC	A	0	25 s RT 20
149 CirclePict	StimC	A	0	25 A 1 1 RT 17
150 Green_Pict	StimA	A	25	0 B 0 0 RT 29
151 CirclePict	StimC	A	0	25 A 1 1 RT 18
152 Worms_Pict	StimD	B	0	25 B 1 1 RT 19
153 Green_Pict	StimA	A	25	0 A 1 1 RT 13
154 SticksPict	StimB	A	25	0 B 0 1 RT 19
155 SticksPict	StimB	B	25	0 A 0 0 RT 12
156 SticksPict	StimB	B	25	0 B 1 1 RT 19
157 SticksPict	StimB	B	25	0 A 0 0 RT 14
158 CirclePict	StimC	A	0	25 B 0 0 RT 13
159 Worms_Pict	StimD	B	0	25 A 0 0 RT 13
160 Green_Pict	StimA	A	25	0 s RT 15
