# Supplementary material for: The Role of Informative and Ambiguous Feedback in Avoidance Behavior: Empirical and Computational Findings
Source: PLoS One. 2015 Dec 2;10(12):e0144083. doi: 10.1371/journal.pone.0144083 (PMC4668119; doi:10.1371/journal.pone.0144083)
Supplement: S2 File — Information contained in the file header describes how to use and run the program. (ZIP) [file pone.0144083.s002.zip › Moustafa2015_data/Moustafa2015_Feedback/098.doc]

1 Worms_Pict	StimC	A	0	25 A 1 1 RT 121
2 Worms_Pict	StimC	A	0	25 A 1 1 RT 95
3 CirclePict	StimD	B	0	25 A 0 0 RT 57
4 Worms_Pict	StimC	A	0	25 B 0 0 RT 33
5 Green_Pict	StimB	B	25	0 A 0 0 RT 23
6 CirclePict	StimD	B	0	25 A 0 0 RT 33
7 SticksPict	StimA	A	25	0 B 0 0 RT 17
8 Green_Pict	StimB	A	25	0 B 0 1 RT 24
9 Worms_Pict	StimC	A	0	25 A 1 1 RT 25
10 Green_Pict	StimB	B	25	0 A 0 0 RT 23
11 SticksPict	StimA	A	25	0 A 1 1 RT 39
12 SticksPict	StimA	B	25	0 A 0 1 RT 21
13 CirclePict	StimD	A	0	25 B 0 1 RT 15
14 Green_Pict	StimB	A	25	0 A 1 0 RT 29
15 SticksPict	StimA	B	25	0 A 0 1 RT 64
16 CirclePict	StimD	B	0	25 A 0 0 RT 52
17 Worms_Pict	StimC	A	0	25 B 0 0 RT 33
18 CirclePict	StimD	B	0	25 A 0 0 RT 31
19 CirclePict	StimD	B	0	25 B 1 1 RT 26
20 Green_Pict	StimB	B	25	0 B 1 1 RT 27
21 Green_Pict	StimB	B	25	0 B 1 1 RT 21
22 SticksPict	StimA	A	25	0 A 1 1 RT 17
23 SticksPict	StimA	A	25	0 B 0 0 RT 23
24 SticksPict	StimA	A	25	0 B 0 0 RT 19
25 Worms_Pict	StimC	A	0	25 A 1 1 RT 16
26 Green_Pict	StimB	B	25	0 A 0 0 RT 3
27 CirclePict	StimD	B	0	25 A 0 0 RT 28
28 Worms_Pict	StimC	A	0	25 B 0 0 RT 0
29 CirclePict	StimD	B	0	25 A 0 0 RT 16
30 Green_Pict	StimB	B	25	0 A 0 0 RT 4
31 Green_Pict	StimB	B	25	0 A 0 0 RT 16
32 CirclePict	StimD	A	0	25 A 1 0 RT 15
33 Worms_Pict	StimC	B	0	25 A 0 1 RT 14
34 Green_Pict	StimB	B	25	0 A 0 0 RT 15
35 Worms_Pict	StimC	A	0	25 A 1 1 RT 17
36 SticksPict	StimA	A	25	0 A 1 1 RT 17
37 CirclePict	StimD	B	0	25 A 0 0 RT 13
38 SticksPict	StimA	A	25	0 B 0 0 RT 15
39 SticksPict	StimA	A	25	0 B 0 0 RT 4
40 Worms_Pict	StimC	B	0	25 B 1 0 RT 21
41 Worms_Pict	StimC	A	0	25 B 0 0 RT 0
42 Green_Pict	StimB	B	25	0 A 0 0 RT 19
43 Green_Pict	StimB	B	25	0 A 0 0 RT 20
44 CirclePict	StimD	B	0	25 A 0 0 RT 18
45 Worms_Pict	StimC	A	0	25 B 0 0 RT 15
46 CirclePict	StimD	B	0	25 B 1 1 RT 11
47 SticksPict	StimA	A	25	0 A 1 1 RT 13
48 CirclePict	StimD	B	0	25 A 0 0 RT 11
49 SticksPict	StimA	A	25	0 A 1 1 RT 15
50 SticksPict	StimA	A	25	0 A 1 1 RT 10
51 CirclePict	StimD	B	0	25 A 0 0 RT 16
52 CirclePict	StimD	B	0	25 B 1 1 RT 0
53 Green_Pict	StimB	B	25	0 A 0 0 RT 26
54 SticksPict	StimA	A	25	0 B 0 0 RT 17
55 Worms_Pict	StimC	A	0	25 B 0 0 RT 22
56 CirclePict	StimD	B	0	25 A 0 0 RT 2
57 CirclePict	StimD	B	0	25 A 0 0 RT 16
58 SticksPict	StimA	A	25	0 B 0 0 RT 12
59 Worms_Pict	StimC	A	0	25 B 0 0 RT 19
60 Green_Pict	StimB	B	25	0 B 1 1 RT 8
61 SticksPict	StimA	A	25	0 B 0 0 RT 0
62 Green_Pict	StimB	B	25	0 B 1 1 RT 3
63 Worms_Pict	StimC	A	0	25 B 0 0 RT 0
64 Green_Pict	StimB	B	25	0 A 0 0 RT 0
65 Worms_Pict	StimC	B	0	25 A 0 1 RT 11
66 Worms_Pict	StimC	A	0	25 B 0 0 RT 4
67 Worms_Pict	StimC	A	0	25 A 1 1 RT 16
68 CirclePict	StimD	B	0	25 B 1 1 RT 24
69 CirclePict	StimD	A	0	25 A 1 0 RT 18
70 Green_Pict	StimB	A	25	0 B 0 1 RT 22
71 Worms_Pict	StimC	B	0	25 A 0 1 RT 22
72 CirclePict	StimD	A	0	25 B 0 1 RT 20
73 SticksPict	StimA	A	25	0 A 1 1 RT 48
74 SticksPict	StimA	A	25	0 A 1 1 RT 21
75 Green_Pict	StimB	B	25	0 A 0 0 RT 25
76 Worms_Pict	StimC	A	0	25 B 0 0 RT 23
77 Green_Pict	StimB	B	25	0 A 0 0 RT 21
78 Green_Pict	StimB	A	25	0 A 1 0 RT 17
79 SticksPict	StimA	B	25	0 A 0 1 RT 17
80 SticksPict	StimA	B	25	0 A 0 1 RT 22
81 CirclePict	StimD	A	0	25 A 1 0 RT 33
82 SticksPict	StimA	B	25	0 B 1 0 RT 15
83 Worms_Pict	StimC	A	0	25 B 0 0 RT 23
84 SticksPict	StimA	A	25	0 A 1 1 RT 0
85 CirclePict	StimD	B	0	25 A 0 0 RT 18
86 SticksPict	StimA	A	25	0 B 0 0 RT 36
87 Worms_Pict	StimC	A	0	25 A 1 1 RT 18
88 CirclePict	StimD	B	0	25 B 1 1 RT 16
89 Green_Pict	StimB	B	25	0 A 0 0 RT 17
90 Worms_Pict	StimC	B	0	25 A 0 1 RT 19
91 Green_Pict	StimB	B	25	0 B 1 1 RT 23
92 Green_Pict	StimB	A	25	0 A 1 0 RT 12
93 CirclePict	StimD	B	0	25 A 0 0 RT 8
94 SticksPict	StimA	A	25	0 A 1 1 RT 7
95 SticksPict	StimA	A	25	0 A 1 1 RT 21
96 CirclePict	StimD	B	0	25 A 0 0 RT 0
97 CirclePict	StimD	B	0	25 A 0 0 RT 3
98 Worms_Pict	StimC	B	0	25 A 0 1 RT 0
99 Worms_Pict	StimC	A	0	25 A 1 1 RT 0
100 Worms_Pict	StimC	A	0	25 A 1 1 RT 92
101 CirclePict	StimD	B	0	25 A 0 0 RT 105
102 Green_Pict	StimB	B	25	0 A 0 0 RT 0
103 Green_Pict	StimB	B	25	0 B 1 1 RT 91
104 SticksPict	StimA	A	25	0 B 0 0 RT 10
105 CirclePict	StimD	B	0	25 B 1 1 RT 0
106 SticksPict	StimA	A	25	0 B 0 0 RT 0
107 Green_Pict	StimB	B	25	0 B 1 1 RT 15
108 Green_Pict	StimB	A	25	0 B 0 1 RT 4
109 SticksPict	StimA	A	25	0 A 1 1 RT 8
110 CirclePict	StimD	A	0	25 B 0 1 RT 11
111 SticksPict	StimA	A	25	0 A 1 1 RT 3
112 Worms_Pict	StimC	A	0	25 A 1 1 RT 0
113 Green_Pict	StimB	B	25	0 A 0 0 RT 14
114 SticksPict	StimA	B	25	0 A 0 1 RT 6
115 Green_Pict	StimB	B	25	0 B 1 1 RT 0
116 Green_Pict	StimB	B	25	0 A 0 0 RT 22
117 Worms_Pict	StimC	A	0	25 B 0 0 RT 4
118 Worms_Pict	StimC	A	0	25 A 1 1 RT 15
119 CirclePict	StimD	B	0	25 A 0 0 RT 19
120 Worms_Pict	StimC	A	0	25 B 0 0 RT 2
121 CirclePict	StimD	B	0	25 A 0 0 RT 18
122 SticksPict	StimA	A	25	0 B 0 0 RT 28
123 SticksPict	StimA	A	25	0 A 1 1 RT 21
124 Worms_Pict	StimC	A	0	25 A 1 1 RT 21
125 Green_Pict	StimB	A	25	0 A 1 0 RT 0
126 CirclePict	StimD	B	0	25 A 0 0 RT 0
127 Green_Pict	StimB	B	25	0 B 1 1 RT 5
128 SticksPict	StimA	B	25	0 A 0 1 RT 17
129 Green_Pict	StimB	A	25	0 A 1 0 RT 24
130 Green_Pict	StimB	B	25	0 A 0 0 RT 18
131 CirclePict	StimD	A	0	25 B 0 1 RT 19
132 SticksPict	StimA	A	25	0 B 0 0 RT 0
133 Green_Pict	StimB	B	25	0 A 0 0 RT 32
134 CirclePict	StimD	B	0	25 A 0 0 RT 92
135 Worms_Pict	StimC	A	0	25 B 0 0 RT 31
136 Worms_Pict	StimC	A	0	25 A 1 1 RT 31
137 Worms_Pict	StimC	A	0	25 A 1 1 RT 5
138 SticksPict	StimA	A	25	0 A 1 1 RT 39
139 Green_Pict	StimB	B	25	0 A 0 0 RT 54
140 Worms_Pict	StimC	B	0	25 A 0 1 RT 98
141 SticksPict	StimA	B	25	0 A 0 1 RT 1
142 Worms_Pict	StimC	B	0	25 A 0 1 RT 44
143 CirclePict	StimD	B	0	25 A 0 0 RT 84
144 Worms_Pict	StimC	A	0	25 A 1 1 RT 114
145 CirclePict	StimD	A	0	25 B 0 1 RT 38
146 CirclePict	StimD	B	0	25 A 0 0 RT 31
147 Green_Pict	StimB	B	25	0 A 0 0 RT 45
148 CirclePict	StimD	B	0	25 A 0 0 RT 31
149 Green_Pict	StimB	B	25	0 A 0 0 RT 70
150 SticksPict	StimA	A	25	0 B 0 0 RT 40
151 SticksPict	StimA	A	25	0 A 1 1 RT 49
152 Worms_Pict	StimC	A	0	25 A 1 1 RT 22
153 SticksPict	StimA	A	25	0 B 0 0 RT 2
154 CirclePict	StimD	B	0	25 A 0 0 RT 44
155 Worms_Pict	StimC	A	0	25 A 1 1 RT 22
156 CirclePict	StimD	B	0	25 B 1 1 RT 40
157 Worms_Pict	StimC	A	0	25 A 1 1 RT 25
158 Green_Pict	StimB	B	25	0 B 1 1 RT 16
159 Green_Pict	StimB	B	25	0 B 1 1 RT 23
160 SticksPict	StimA	A	25	0 B 0 0 RT 15
