# Supplementary material for: The Role of Informative and Ambiguous Feedback in Avoidance Behavior: Empirical and Computational Findings
Source: PLoS One. 2015 Dec 2;10(12):e0144083. doi: 10.1371/journal.pone.0144083 (PMC4668119; doi:10.1371/journal.pone.0144083)
Supplement: S2 File — Information contained in the file header describes how to use and run the program. (ZIP) [file pone.0144083.s002.zip › Moustafa2015_data/Moustafa2015_Feedback/099.doc]

1 CirclePict	StimB	B	25	0 B 1 1 RT 725
2 Green_Pict	StimA	A	25	0 A 1 1 RT 109
3 Worms_Pict	StimD	B	0	25 A 0 0 RT 291
4 Worms_Pict	StimD	B	0	25 B 1 1 RT 66
5 SticksPict	StimC	A	0	25 A 1 1 RT 72
6 Green_Pict	StimA	A	25	0 A 1 1 RT 105
7 SticksPict	StimC	A	0	25 B 0 0 RT 172
8 Worms_Pict	StimD	B	0	25 B 1 1 RT 57
9 Worms_Pict	StimD	B	0	25 B 1 1 RT 95
10 SticksPict	StimC	B	0	25 A 0 1 RT 71
11 Green_Pict	StimA	A	25	0 A 1 1 RT 51
12 Worms_Pict	StimD	A	0	25 B 0 1 RT 41
13 Green_Pict	StimA	A	25	0 A 1 1 RT 83
14 Worms_Pict	StimD	A	0	25 A 1 0 RT 27
15 CirclePict	StimB	A	25	0 B 0 1 RT 69
16 CirclePict	StimB	B	25	0 B 1 1 RT 53
17 SticksPict	StimC	A	0	25 A 1 1 RT 61
18 SticksPict	StimC	A	0	25 A 1 1 RT 37
19 CirclePict	StimB	B	25	0 B 1 1 RT 50
20 Green_Pict	StimA	A	25	0 A 1 1 RT 64
21 SticksPict	StimC	A	0	25 A 1 1 RT 66
22 Green_Pict	StimA	A	25	0 A 1 1 RT 45
23 CirclePict	StimB	A	25	0 B 0 1 RT 65
24 CirclePict	StimB	B	25	0 B 1 1 RT 39
25 SticksPict	StimC	B	0	25 A 0 1 RT 60
26 SticksPict	StimC	A	0	25 A 1 1 RT 66
27 SticksPict	StimC	A	0	25 A 1 1 RT 38
28 CirclePict	StimB	B	25	0 B 1 1 RT 388
29 SticksPict	StimC	A	0	25 A 1 1 RT 59
30 Green_Pict	StimA	B	25	0 A 0 1 RT 52
31 CirclePict	StimB	B	25	0 B 1 1 RT 66
32 Worms_Pict	StimD	B	0	25 A 0 0 RT 136
33 CirclePict	StimB	B	25	0 B 1 1 RT 39
34 Worms_Pict	StimD	B	0	25 B 1 1 RT 46
35 Green_Pict	StimA	A	25	0 A 1 1 RT 48
36 Worms_Pict	StimD	B	0	25 B 1 1 RT 61
37 CirclePict	StimB	B	25	0 B 1 1 RT 37
38 Green_Pict	StimA	A	25	0 A 1 1 RT 48
39 Worms_Pict	StimD	B	0	25 B 1 1 RT 62
40 Green_Pict	StimA	B	25	0 A 0 1 RT 42
41 CirclePict	StimB	B	25	0 B 1 1 RT 82
42 Green_Pict	StimA	A	25	0 B 0 0 RT 55
43 SticksPict	StimC	A	0	25 B 0 0 RT 65
44 CirclePict	StimB	B	25	0 B 1 1 RT 52
45 CirclePict	StimB	B	25	0 B 1 1 RT 73
46 SticksPict	StimC	A	0	25 A 1 1 RT 51
47 SticksPict	StimC	A	0	25 A 1 1 RT 59
48 Green_Pict	StimA	A	25	0 A 1 1 RT 40
49 Green_Pict	StimA	A	25	0 A 1 1 RT 62
50 Worms_Pict	StimD	A	0	25 s RT 112
51 SticksPict	StimC	A	0	25 A 1 1 RT 58
52 Green_Pict	StimA	A	25	0 A 1 1 RT 45
53 Worms_Pict	StimD	A	0	25 A 1 0 RT 70
54 SticksPict	StimC	A	0	25 A 1 1 RT 36
55 CirclePict	StimB	A	25	0 B 0 1 RT 90
56 Green_Pict	StimA	A	25	0 A 1 1 RT 83
57 Green_Pict	StimA	A	25	0 A 1 1 RT 57
58 SticksPict	StimC	A	0	25 A 1 1 RT 42
59 CirclePict	StimB	B	25	0 B 1 1 RT 56
60 Worms_Pict	StimD	B	0	25 A 0 0 RT 56
61 Green_Pict	StimA	B	25	0 A 0 1 RT 39
62 CirclePict	StimB	B	25	0 B 1 1 RT 42
63 CirclePict	StimB	B	25	0 B 1 1 RT 121
64 Green_Pict	StimA	A	25	0 A 1 1 RT 125
65 SticksPict	StimC	A	0	25 A 1 1 RT 45
66 Worms_Pict	StimD	B	0	25 A 0 0 RT 79
67 SticksPict	StimC	B	0	25 A 0 1 RT 66
68 Worms_Pict	StimD	B	0	25 B 1 1 RT 132
69 Worms_Pict	StimD	B	0	25 B 1 1 RT 69
70 SticksPict	StimC	B	0	25 A 0 1 RT 72
71 SticksPict	StimC	A	0	25 B 0 0 RT 70
72 Worms_Pict	StimD	B	0	25 B 1 1 RT 90
73 Worms_Pict	StimD	B	0	25 B 1 1 RT 51
74 Green_Pict	StimA	B	25	0 A 0 1 RT 45
75 CirclePict	StimB	A	25	0 B 0 1 RT 44
76 Worms_Pict	StimD	B	0	25 B 1 1 RT 94
77 Green_Pict	StimA	A	25	0 A 1 1 RT 50
78 CirclePict	StimB	B	25	0 B 1 1 RT 46
79 Worms_Pict	StimD	B	0	25 A 0 0 RT 131
80 CirclePict	StimB	B	25	0 B 1 1 RT 91
81 Green_Pict	StimA	A	25	0 A 1 1 RT 50
82 Worms_Pict	StimD	B	0	25 B 1 1 RT 64
83 CirclePict	StimB	B	25	0 B 1 1 RT 90
84 Worms_Pict	StimD	B	0	25 B 1 1 RT 106
85 SticksPict	StimC	B	0	25 B 1 0 RT 35
86 Worms_Pict	StimD	B	0	25 B 1 1 RT 140
87 SticksPict	StimC	A	0	25 A 1 1 RT 148
88 SticksPict	StimC	A	0	25 A 1 1 RT 65
89 SticksPict	StimC	B	0	25 A 0 1 RT 32
90 CirclePict	StimB	B	25	0 B 1 1 RT 43
91 Green_Pict	StimA	A	25	0 A 1 1 RT 45
92 CirclePict	StimB	B	25	0 B 1 1 RT 57
93 SticksPict	StimC	A	0	25 A 1 1 RT 41
94 Green_Pict	StimA	B	25	0 A 0 1 RT 48
95 CirclePict	StimB	B	25	0 B 1 1 RT 41
96 Worms_Pict	StimD	A	0	25 B 0 1 RT 45
97 SticksPict	StimC	A	0	25 A 1 1 RT 56
98 Worms_Pict	StimD	A	0	25 A 1 0 RT 224
99 CirclePict	StimB	B	25	0 B 1 1 RT 49
100 CirclePict	StimB	B	25	0 B 1 1 RT 49
101 SticksPict	StimC	A	0	25 A 1 1 RT 76
102 Green_Pict	StimA	A	25	0 A 1 1 RT 100
103 Green_Pict	StimA	A	25	0 A 1 1 RT 56
104 SticksPict	StimC	A	0	25 A 1 1 RT 72
105 CirclePict	StimB	A	25	0 B 0 1 RT 44
106 Green_Pict	StimA	B	25	0 A 0 1 RT 54
107 CirclePict	StimB	B	25	0 B 1 1 RT 57
108 Green_Pict	StimA	A	25	0 A 1 1 RT 58
109 SticksPict	StimC	A	0	25 A 1 1 RT 49
110 Worms_Pict	StimD	B	0	25 B 1 1 RT 43
111 CirclePict	StimB	B	25	0 B 1 1 RT 44
112 Worms_Pict	StimD	B	0	25 A 0 0 RT 96
113 Green_Pict	StimA	A	25	0 A 1 1 RT 54
114 Worms_Pict	StimD	B	0	25 B 1 1 RT 51
115 Green_Pict	StimA	A	25	0 A 1 1 RT 38
116 CirclePict	StimB	A	25	0 B 0 1 RT 40
117 SticksPict	StimC	A	0	25 A 1 1 RT 66
118 Worms_Pict	StimD	B	0	25 B 1 1 RT 261
119 Worms_Pict	StimD	B	0	25 B 1 1 RT 66
120 Green_Pict	StimA	A	25	0 A 1 1 RT 48
121 CirclePict	StimB	B	25	0 B 1 1 RT 134
122 Worms_Pict	StimD	A	0	25 B 0 1 RT 55
123 SticksPict	StimC	A	0	25 A 1 1 RT 132
124 CirclePict	StimB	B	25	0 B 1 1 RT 48
125 Worms_Pict	StimD	B	0	25 B 1 1 RT 80
126 Green_Pict	StimA	A	25	0 A 1 1 RT 38
127 CirclePict	StimB	B	25	0 B 1 1 RT 41
128 CirclePict	StimB	A	25	0 B 0 1 RT 34
129 Green_Pict	StimA	A	25	0 A 1 1 RT 45
130 SticksPict	StimC	A	0	25 A 1 1 RT 63
131 Worms_Pict	StimD	B	0	25 B 1 1 RT 30
132 Worms_Pict	StimD	B	0	25 B 1 1 RT 55
133 Worms_Pict	StimD	B	0	25 A 0 0 RT 61
134 Green_Pict	StimA	A	25	0 A 1 1 RT 70
135 Worms_Pict	StimD	B	0	25 A 0 0 RT 196
136 SticksPict	StimC	A	0	25 A 1 1 RT 56
137 SticksPict	StimC	B	0	25 A 0 1 RT 46
138 CirclePict	StimB	B	25	0 B 1 1 RT 214
139 SticksPict	StimC	A	0	25 B 0 0 RT 99
140 SticksPict	StimC	A	0	25 A 1 1 RT 44
141 Worms_Pict	StimD	A	0	25 B 0 1 RT 56
142 SticksPict	StimC	A	0	25 A 1 1 RT 51
143 Green_Pict	StimA	A	25	0 A 1 1 RT 44
144 Worms_Pict	StimD	B	0	25 B 1 1 RT 54
145 SticksPict	StimC	B	0	25 A 0 1 RT 36
146 Green_Pict	StimA	B	25	0 A 0 1 RT 36
147 Green_Pict	StimA	A	25	0 A 1 1 RT 29
148 CirclePict	StimB	B	25	0 B 1 1 RT 41
149 CirclePict	StimB	B	25	0 B 1 1 RT 61
150 Green_Pict	StimA	A	25	0 A 1 1 RT 35
151 Green_Pict	StimA	A	25	0 A 1 1 RT 29
152 CirclePict	StimB	B	25	0 B 1 1 RT 38
153 CirclePict	StimB	B	25	0 B 1 1 RT 41
154 Green_Pict	StimA	A	25	0 A 1 1 RT 37
155 Green_Pict	StimA	B	25	0 A 0 1 RT 44
156 CirclePict	StimB	A	25	0 B 0 1 RT 32
157 SticksPict	StimC	A	0	25 B 0 0 RT 61
158 SticksPict	StimC	A	0	25 A 1 1 RT 42
159 Worms_Pict	StimD	B	0	25 B 1 1 RT 52
160 Worms_Pict	StimD	B	0	25 B 1 1 RT 47
