# Supplementary material for: The Role of Informative and Ambiguous Feedback in Avoidance Behavior: Empirical and Computational Findings
Source: PLoS One. 2015 Dec 2;10(12):e0144083. doi: 10.1371/journal.pone.0144083 (PMC4668119; doi:10.1371/journal.pone.0144083)
Supplement: S2 File — Information contained in the file header describes how to use and run the program. (ZIP) [file pone.0144083.s002.zip › Moustafa2015_data/Moustafa2015_Feedback/100.doc]

1 Green_Pict	StimA	A	25	0 A 1 1 RT 69
2 Worms_Pict	StimB	B	25	0 B 1 1 RT 65
3 SticksPict	StimD	B	0	25 B 1 1 RT 73
4 Worms_Pict	StimB	B	25	0 A 0 0 RT 51
5 Green_Pict	StimA	A	25	0 A 1 1 RT 73
6 Worms_Pict	StimB	A	25	0 B 0 1 RT 47
7 Worms_Pict	StimB	B	25	0 B 1 1 RT 43
8 Worms_Pict	StimB	B	25	0 B 1 1 RT 82
9 CirclePict	StimC	A	0	25 A 1 1 RT 89
10 SticksPict	StimD	B	0	25 B 1 1 RT 27
11 SticksPict	StimD	B	0	25 B 1 1 RT 19
12 Green_Pict	StimA	A	25	0 A 1 1 RT 34
13 Worms_Pict	StimB	A	25	0 B 0 1 RT 17
14 Green_Pict	StimA	A	25	0 A 1 1 RT 103
15 CirclePict	StimC	A	0	25 B 0 0 RT 63
16 SticksPict	StimD	B	0	25 B 1 1 RT 24
17 SticksPict	StimD	B	0	25 B 1 1 RT 15
18 Worms_Pict	StimB	B	25	0 A 0 0 RT 60
19 SticksPict	StimD	A	0	25 B 0 1 RT 12
20 Worms_Pict	StimB	B	25	0 B 1 1 RT 14
21 CirclePict	StimC	A	0	25 s RT 46
22 Green_Pict	StimA	B	25	0 A 0 1 RT 36
23 Green_Pict	StimA	B	25	0 B 1 0 RT 30
24 Green_Pict	StimA	A	25	0 B 0 0 RT 14
25 Worms_Pict	StimB	B	25	0 A 0 0 RT 30
26 CirclePict	StimC	A	0	25 B 0 0 RT 16
27 SticksPict	StimD	B	0	25 A 0 0 RT 19
28 CirclePict	StimC	A	0	25 A 1 1 RT 19
29 CirclePict	StimC	B	0	25 B 1 0 RT 39
30 CirclePict	StimC	A	0	25 B 0 0 RT 40
31 CirclePict	StimC	B	0	25 B 1 0 RT 12
32 Green_Pict	StimA	A	25	0 A 1 1 RT 17
33 CirclePict	StimC	A	0	25 B 0 0 RT 22
34 SticksPict	StimD	B	0	25 A 0 0 RT 1
35 Green_Pict	StimA	A	25	0 B 0 0 RT 4
36 Worms_Pict	StimB	B	25	0 B 1 1 RT 7
37 CirclePict	StimC	A	0	25 B 0 0 RT 8
38 SticksPict	StimD	A	0	25 B 0 1 RT 0
39 Green_Pict	StimA	A	25	0 A 1 1 RT 4
40 SticksPict	StimD	B	0	25 A 0 0 RT 4
41 Worms_Pict	StimB	B	25	0 A 0 0 RT 13
42 CirclePict	StimC	B	0	25 B 1 0 RT 0
43 Green_Pict	StimA	A	25	0 s RT 48
44 Worms_Pict	StimB	A	25	0 A 1 0 RT 21
45 SticksPict	StimD	B	0	25 B 1 1 RT 24
46 Green_Pict	StimA	A	25	0 s RT 17
47 Green_Pict	StimA	A	25	0 s RT 29
48 CirclePict	StimC	A	0	25 s RT 40
49 Green_Pict	StimA	A	25	0 s RT 72
50 Green_Pict	StimA	A	25	0 A 1 1 RT 40
51 Green_Pict	StimA	B	25	0 A 0 1 RT 20
52 SticksPict	StimD	B	0	25 s RT 58
53 Worms_Pict	StimB	A	25	0 s RT 89
54 Worms_Pict	StimB	B	25	0 A 0 0 RT 19
55 SticksPict	StimD	B	0	25 s RT 71
56 CirclePict	StimC	A	0	25 s RT 45
57 Worms_Pict	StimB	B	25	0 A 0 0 RT 34
58 Worms_Pict	StimB	B	25	0 A 0 0 RT 65
59 SticksPict	StimD	B	0	25 B 1 1 RT 65
60 CirclePict	StimC	B	0	25 s RT 86
61 CirclePict	StimC	A	0	25 A 1 1 RT 31
62 Worms_Pict	StimB	B	25	0 A 0 0 RT 43
63 Green_Pict	StimA	A	25	0 A 1 1 RT 30
64 SticksPict	StimD	B	0	25 A 0 0 RT 47
65 SticksPict	StimD	B	0	25 A 0 0 RT 24
66 SticksPict	StimD	B	0	25 A 0 0 RT 6
67 CirclePict	StimC	A	0	25 A 1 1 RT 13
68 CirclePict	StimC	A	0	25 A 1 1 RT 40
69 SticksPict	StimD	A	0	25 A 1 0 RT 39
70 CirclePict	StimC	A	0	25 B 0 0 RT 55
71 Green_Pict	StimA	A	25	0 A 1 1 RT 15
72 Worms_Pict	StimB	B	25	0 A 0 0 RT 14
73 SticksPict	StimD	B	0	25 B 1 1 RT 7
74 SticksPict	StimD	A	0	25 A 1 0 RT 0
75 Worms_Pict	StimB	B	25	0 B 1 1 RT 5
76 CirclePict	StimC	A	0	25 A 1 1 RT 6
77 Green_Pict	StimA	B	25	0 B 1 0 RT 4
78 Green_Pict	StimA	A	25	0 s RT 37
79 Worms_Pict	StimB	B	25	0 s RT 0
80 CirclePict	StimC	A	0	25 s RT 0
81 CirclePict	StimC	A	0	25 s RT 0
82 Green_Pict	StimA	B	25	0 s RT 0
83 CirclePict	StimC	B	0	25 s RT 8
84 SticksPict	StimD	A	0	25 B 0 1 RT 53
85 CirclePict	StimC	A	0	25 A 1 1 RT 14
86 Green_Pict	StimA	A	25	0 A 1 1 RT 12
87 CirclePict	StimC	A	0	25 s RT 47
88 Green_Pict	StimA	A	25	0 A 1 1 RT 40
89 Green_Pict	StimA	A	25	0 s RT 10
90 Worms_Pict	StimB	A	25	0 B 0 1 RT 33
91 Worms_Pict	StimB	B	25	0 s RT 26
92 CirclePict	StimC	A	0	25 s RT 27
93 Green_Pict	StimA	A	25	0 A 1 1 RT 29
94 SticksPict	StimD	B	0	25 s RT 33
95 Worms_Pict	StimB	B	25	0 s RT 29
96 Worms_Pict	StimB	B	25	0 s RT 19
97 Green_Pict	StimA	B	25	0 A 0 1 RT 25
98 Worms_Pict	StimB	B	25	0 s RT 37
99 SticksPict	StimD	B	0	25 s RT 29
100 Worms_Pict	StimB	B	25	0 s RT 23
101 Worms_Pict	StimB	B	25	0 s RT 20
102 CirclePict	StimC	A	0	25 s RT 17
103 Green_Pict	StimA	A	25	0 A 1 1 RT 28
104 CirclePict	StimC	B	0	25 s RT 22
105 SticksPict	StimD	B	0	25 s RT 29
106 Green_Pict	StimA	A	25	0 A 1 1 RT 30
107 Green_Pict	StimA	A	25	0 A 1 1 RT 49
108 Worms_Pict	StimB	B	25	0 s RT 29
109 Worms_Pict	StimB	B	25	0 s RT 34
110 Worms_Pict	StimB	A	25	0 s RT 18
111 SticksPict	StimD	B	0	25 s RT 23
112 SticksPict	StimD	B	0	25 s RT 20
113 Green_Pict	StimA	A	25	0 A 1 1 RT 34
114 SticksPict	StimD	B	0	25 s RT 84
115 SticksPict	StimD	B	0	25 s RT 17
116 CirclePict	StimC	A	0	25 s RT 25
117 CirclePict	StimC	A	0	25 s RT 20
118 SticksPict	StimD	B	0	25 s RT 40
119 CirclePict	StimC	A	0	25 s RT 29
120 SticksPict	StimD	A	0	25 s RT 42
121 SticksPict	StimD	A	0	25 s RT 38
122 CirclePict	StimC	A	0	25 s RT 45
123 CirclePict	StimC	A	0	25 s RT 33
124 SticksPict	StimD	B	0	25 s RT 52
125 Worms_Pict	StimB	B	25	0 s RT 37
126 CirclePict	StimC	A	0	25 s RT 38
127 SticksPict	StimD	B	0	25 s RT 41
128 Worms_Pict	StimB	B	25	0 s RT 41
129 SticksPict	StimD	B	0	25 s RT 41
130 SticksPict	StimD	B	0	25 s RT 35
131 Green_Pict	StimA	A	25	0 A 1 1 RT 34
132 Worms_Pict	StimB	A	25	0 B 0 1 RT 28
133 Green_Pict	StimA	A	25	0 A 1 1 RT 31
134 CirclePict	StimC	A	0	25 s RT 37
135 CirclePict	StimC	B	0	25 s RT 25
136 Worms_Pict	StimB	B	25	0 B 1 1 RT 49
137 Worms_Pict	StimB	B	25	0 B 1 1 RT 30
138 Green_Pict	StimA	A	25	0 A 1 1 RT 28
139 Worms_Pict	StimB	B	25	0 B 1 1 RT 30
140 Green_Pict	StimA	A	25	0 A 1 1 RT 28
141 SticksPict	StimD	B	0	25 s RT 32
142 Green_Pict	StimA	B	25	0 A 0 1 RT 33
143 Worms_Pict	StimB	B	25	0 B 1 1 RT 31
144 SticksPict	StimD	B	0	25 s RT 30
145 SticksPict	StimD	A	0	25 s RT 24
146 CirclePict	StimC	A	0	25 s RT 32
147 Green_Pict	StimA	A	25	0 A 1 1 RT 26
148 Green_Pict	StimA	A	25	0 A 1 1 RT 30
149 Green_Pict	StimA	A	25	0 A 1 1 RT 26
150 Worms_Pict	StimB	A	25	0 B 0 1 RT 31
151 CirclePict	StimC	A	0	25 s RT 33
152 CirclePict	StimC	A	0	25 s RT 25
153 Green_Pict	StimA	A	25	0 A 1 1 RT 23
154 CirclePict	StimC	B	0	25 s RT 32
155 Green_Pict	StimA	B	25	0 A 0 1 RT 28
156 Worms_Pict	StimB	B	25	0 B 1 1 RT 30
157 SticksPict	StimD	B	0	25 s RT 37
158 Worms_Pict	StimB	B	25	0 B 1 1 RT 34
159 SticksPict	StimD	B	0	25 s RT 41
160 CirclePict	StimC	A	0	25 s RT 31
