# Supplementary material for: The Role of Informative and Ambiguous Feedback in Avoidance Behavior: Empirical and Computational Findings
Source: PLoS One. 2015 Dec 2;10(12):e0144083. doi: 10.1371/journal.pone.0144083 (PMC4668119; doi:10.1371/journal.pone.0144083)
Supplement: S2 File — Information contained in the file header describes how to use and run the program. (ZIP) [file pone.0144083.s002.zip › Moustafa2015_data/Moustafa2015_NoFeedback/001.doc]

1 SticksPict	StimB	B	25	0 A 0 0 RT 180
2 CirclePict	StimA	A	25	0 B 0 0 RT 195
3 CirclePict	StimA	B	25	0 B 1 0 RT 195
4 Worms_Pict	StimD	B	0	25 A 0 0 RT 76
5 CirclePict	StimA	A	25	0 A 1 1 RT 92
6 Worms_Pict	StimD	B	0	25 B 1 1 RT 82
7 SticksPict	StimB	B	25	0 A 0 0 RT 67
8 Worms_Pict	StimD	A	0	25 A 1 0 RT 79
9 Green_Pict	StimC	A	0	25 A 1 1 RT 82
10 CirclePict	StimA	A	25	0 B 0 0 RT 55
11 CirclePict	StimA	A	25	0 A 1 1 RT 74
12 Green_Pict	StimC	A	0	25 A 1 1 RT 49
13 CirclePict	StimA	B	25	0 A 0 1 RT 50
14 SticksPict	StimB	B	25	0 B 1 1 RT 54
15 Worms_Pict	StimD	B	0	25 A 0 0 RT 66
16 Worms_Pict	StimD	B	0	25 A 0 0 RT 67
17 CirclePict	StimA	A	25	0 A 1 1 RT 65
18 SticksPict	StimB	A	25	0 B 0 1 RT 52
19 Green_Pict	StimC	A	0	25 B 0 0 RT 48
20 Green_Pict	StimC	A	0	25 A 1 1 RT 63
21 Worms_Pict	StimD	B	0	25 B 1 1 RT 67
22 SticksPict	StimB	A	25	0 A 1 0 RT 45
23 CirclePict	StimA	A	25	0 A 1 1 RT 42
24 Green_Pict	StimC	B	0	25 A 0 1 RT 46
25 SticksPict	StimB	B	25	0 B 1 1 RT 50
26 SticksPict	StimB	B	25	0 B 1 1 RT 63
27 Green_Pict	StimC	A	0	25 A 1 1 RT 44
28 Worms_Pict	StimD	B	0	25 B 1 1 RT 54
29 Worms_Pict	StimD	A	0	25 B 0 1 RT 56
30 Worms_Pict	StimD	B	0	25 B 1 1 RT 63
31 Green_Pict	StimC	A	0	25 A 1 1 RT 37
32 CirclePict	StimA	A	25	0 A 1 1 RT 41
33 SticksPict	StimB	B	25	0 A 0 0 RT 46
34 CirclePict	StimA	A	25	0 A 1 1 RT 66
35 Worms_Pict	StimD	B	0	25 A 0 0 RT 56
36 Green_Pict	StimC	A	0	25 A 1 1 RT 29
37 Green_Pict	StimC	A	0	25 A 1 1 RT 44
38 SticksPict	StimB	B	25	0 B 1 1 RT 85
39 Green_Pict	StimC	B	0	25 A 0 1 RT 58
40 SticksPict	StimB	B	25	0 B 1 1 RT 32
41 Green_Pict	StimC	A	0	25 B 0 0 RT 32
42 Worms_Pict	StimD	A	0	25 A 1 0 RT 43
43 SticksPict	StimB	B	25	0 A 0 0 RT 42
44 SticksPict	StimB	A	25	0 A 1 0 RT 36
45 SticksPict	StimB	B	25	0 B 1 1 RT 46
46 Green_Pict	StimC	A	0	25 A 1 1 RT 47
47 Green_Pict	StimC	B	0	25 A 0 1 RT 50
48 Worms_Pict	StimD	B	0	25 B 1 1 RT 35
49 CirclePict	StimA	A	25	0 A 1 1 RT 41
50 Worms_Pict	StimD	B	0	25 A 0 0 RT 64
51 SticksPict	StimB	B	25	0 B 1 1 RT 33
52 Worms_Pict	StimD	B	0	25 B 1 1 RT 42
53 Worms_Pict	StimD	B	0	25 B 1 1 RT 25
54 SticksPict	StimB	B	25	0 B 1 1 RT 38
55 SticksPict	StimB	B	25	0 B 1 1 RT 25
56 SticksPict	StimB	B	25	0 B 1 1 RT 28
57 CirclePict	StimA	A	25	0 A 1 1 RT 42
58 CirclePict	StimA	A	25	0 B 0 0 RT 43
59 CirclePict	StimA	B	25	0 B 1 0 RT 30
60 SticksPict	StimB	B	25	0 A 0 0 RT 46
61 SticksPict	StimB	A	25	0 A 1 0 RT 38
62 CirclePict	StimA	A	25	0 B 0 0 RT 52
63 Green_Pict	StimC	B	0	25 A 0 1 RT 58
64 Worms_Pict	StimD	B	0	25 B 1 1 RT 44
65 Green_Pict	StimC	A	0	25 A 1 1 RT 37
66 Worms_Pict	StimD	A	0	25 B 0 1 RT 31
67 Green_Pict	StimC	A	0	25 A 1 1 RT 34
68 Green_Pict	StimC	A	0	25 A 1 1 RT 39
69 SticksPict	StimB	B	25	0 B 1 1 RT 46
70 CirclePict	StimA	A	25	0 A 1 1 RT 42
71 CirclePict	StimA	A	25	0 A 1 1 RT 50
72 Worms_Pict	StimD	B	0	25 A 0 0 RT 54
73 Green_Pict	StimC	A	0	25 B 0 0 RT 89
74 Worms_Pict	StimD	B	0	25 A 0 0 RT 28
75 Green_Pict	StimC	A	0	25 B 0 0 RT 32
76 CirclePict	StimA	A	25	0 A 1 1 RT 23
77 Worms_Pict	StimD	B	0	25 A 0 0 RT 36
78 CirclePict	StimA	B	25	0 B 1 0 RT 27
79 Green_Pict	StimC	A	0	25 A 1 1 RT 45
80 CirclePict	StimA	A	25	0 A 1 1 RT 31
81 Green_Pict	StimC	A	0	25 A 1 1 RT 37
82 SticksPict	StimB	A	25	0 A 1 0 RT 43
83 Worms_Pict	StimD	B	0	25 B 1 1 RT 63
84 Worms_Pict	StimD	B	0	25 B 1 1 RT 35
85 Worms_Pict	StimD	B	0	25 A 0 0 RT 42
86 Green_Pict	StimC	A	0	25 B 0 0 RT 32
87 Worms_Pict	StimD	B	0	25 B 1 1 RT 75
88 SticksPict	StimB	B	25	0 A 0 0 RT 35
89 CirclePict	StimA	A	25	0 A 1 1 RT 41
90 Worms_Pict	StimD	A	0	25 B 0 1 RT 64
91 Green_Pict	StimC	B	0	25 A 0 1 RT 36
92 SticksPict	StimB	B	25	0 A 0 0 RT 41
93 Green_Pict	StimC	A	0	25 A 1 1 RT 40
94 Green_Pict	StimC	A	0	25 A 1 1 RT 40
95 Green_Pict	StimC	A	0	25 A 1 1 RT 30
96 Green_Pict	StimC	B	0	25 A 0 1 RT 37
97 CirclePict	StimA	A	25	0 A 1 1 RT 40
98 SticksPict	StimB	B	25	0 A 0 0 RT 35
99 Worms_Pict	StimD	B	0	25 A 0 0 RT 90
100 CirclePict	StimA	A	25	0 A 1 1 RT 38
101 Worms_Pict	StimD	B	0	25 B 1 1 RT 61
102 SticksPict	StimB	B	25	0 A 0 0 RT 37
103 Worms_Pict	StimD	B	0	25 A 0 0 RT 50
104 SticksPict	StimB	B	25	0 A 0 0 RT 26
105 CirclePict	StimA	A	25	0 A 1 1 RT 34
106 CirclePict	StimA	A	25	0 A 1 1 RT 32
107 Green_Pict	StimC	A	0	25 B 0 0 RT 69
108 SticksPict	StimB	B	25	0 A 0 0 RT 27
109 SticksPict	StimB	B	25	0 A 0 0 RT 28
110 CirclePict	StimA	A	25	0 A 1 1 RT 31
111 Worms_Pict	StimD	B	0	25 A 0 0 RT 45
112 SticksPict	StimB	A	25	0 A 1 0 RT 28
113 Green_Pict	StimC	A	0	25 A 1 1 RT 52
114 CirclePict	StimA	A	25	0 A 1 1 RT 32
115 Worms_Pict	StimD	A	0	25 A 1 0 RT 69
116 CirclePict	StimA	A	25	0 A 1 1 RT 51
117 CirclePict	StimA	B	25	0 A 0 1 RT 49
118 CirclePict	StimA	B	25	0 A 0 1 RT 70
119 SticksPict	StimB	B	25	0 A 0 0 RT 36
120 Green_Pict	StimC	A	0	25 A 1 1 RT 55
121 Green_Pict	StimC	A	0	25 A 1 1 RT 53
122 CirclePict	StimA	B	25	0 A 0 1 RT 38
123 Green_Pict	StimC	A	0	25 A 1 1 RT 33
124 CirclePict	StimA	A	25	0 A 1 1 RT 34
125 Green_Pict	StimC	A	0	25 A 1 1 RT 40
126 SticksPict	StimB	B	25	0 A 0 0 RT 36
127 SticksPict	StimB	B	25	0 A 0 0 RT 26
128 CirclePict	StimA	A	25	0 A 1 1 RT 35
129 Worms_Pict	StimD	B	0	25 A 0 0 RT 35
130 Worms_Pict	StimD	A	0	25 B 0 1 RT 31
131 Worms_Pict	StimD	B	0	25 A 0 0 RT 32
132 Worms_Pict	StimD	B	0	25 A 0 0 RT 51
133 SticksPict	StimB	B	25	0 A 0 0 RT 57
134 CirclePict	StimA	A	25	0 A 1 1 RT 33
135 SticksPict	StimB	B	25	0 A 0 0 RT 21
136 CirclePict	StimA	A	25	0 A 1 1 RT 34
137 SticksPict	StimB	B	25	0 A 0 0 RT 36
138 SticksPict	StimB	B	25	0 A 0 0 RT 29
139 Worms_Pict	StimD	B	0	25 s RT 66
140 Green_Pict	StimC	B	0	25 A 0 1 RT 67
141 Green_Pict	StimC	A	0	25 A 1 1 RT 34
142 Green_Pict	StimC	A	0	25 A 1 1 RT 38
143 Worms_Pict	StimD	B	0	25 B 1 1 RT 82
144 SticksPict	StimB	B	25	0 A 0 0 RT 37
145 CirclePict	StimA	A	25	0 A 1 1 RT 34
146 CirclePict	StimA	B	25	0 A 0 1 RT 25
147 Green_Pict	StimC	B	0	25 A 0 1 RT 43
148 CirclePict	StimA	A	25	0 A 1 1 RT 30
149 Green_Pict	StimC	A	0	25 B 0 0 RT 74
150 Green_Pict	StimC	A	0	25 A 1 1 RT 41
151 Worms_Pict	StimD	B	0	25 A 0 0 RT 32
152 SticksPict	StimB	A	25	0 A 1 0 RT 36
153 Worms_Pict	StimD	A	0	25 B 0 1 RT 67
154 SticksPict	StimB	B	25	0 A 0 0 RT 22
155 Worms_Pict	StimD	B	0	25 A 0 0 RT 53
156 Worms_Pict	StimD	B	0	25 A 0 0 RT 33
157 CirclePict	StimA	A	25	0 A 1 1 RT 34
158 Green_Pict	StimC	A	0	25 A 1 1 RT 38
159 SticksPict	StimB	A	25	0 A 1 0 RT 32
160 CirclePict	StimA	A	25	0 A 1 1 RT 37
