# Supplementary material for: The Role of Informative and Ambiguous Feedback in Avoidance Behavior: Empirical and Computational Findings
Source: PLoS One. 2015 Dec 2;10(12):e0144083. doi: 10.1371/journal.pone.0144083 (PMC4668119; doi:10.1371/journal.pone.0144083)
Supplement: S2 File — Information contained in the file header describes how to use and run the program. (ZIP) [file pone.0144083.s002.zip › Moustafa2015_data/Moustafa2015_NoFeedback/002.doc]

1 CirclePict	StimB	B	25	0 A 0 0 RT 230
2 SticksPict	StimC	A	0	25 A 1 1 RT 172
3 Worms_Pict	StimA	B	25	0 B 1 0 RT 222
4 Worms_Pict	StimA	A	25	0 A 1 1 RT 166
5 CirclePict	StimB	B	25	0 B 1 1 RT 96
6 Green_Pict	StimD	B	0	25 A 0 0 RT 211
7 SticksPict	StimC	A	0	25 B 0 0 RT 133
8 Green_Pict	StimD	B	0	25 B 1 1 RT 173
9 CirclePict	StimB	B	25	0 B 1 1 RT 118
10 SticksPict	StimC	A	0	25 B 0 0 RT 99
11 CirclePict	StimB	A	25	0 B 0 1 RT 210
12 SticksPict	StimC	A	0	25 A 1 1 RT 63
13 Green_Pict	StimD	B	0	25 B 1 1 RT 140
14 SticksPict	StimC	A	0	25 B 0 0 RT 103
15 Worms_Pict	StimA	A	25	0 B 0 0 RT 165
16 SticksPict	StimC	B	0	25 A 0 1 RT 99
17 Worms_Pict	StimA	A	25	0 B 0 0 RT 86
18 SticksPict	StimC	B	0	25 B 1 0 RT 67
19 CirclePict	StimB	B	25	0 B 1 1 RT 159
20 Worms_Pict	StimA	A	25	0 A 1 1 RT 52
21 SticksPict	StimC	A	0	25 B 0 0 RT 104
22 Worms_Pict	StimA	A	25	0 A 1 1 RT 67
23 CirclePict	StimB	B	25	0 B 1 1 RT 125
24 Green_Pict	StimD	A	0	25 B 0 1 RT 89
25 Worms_Pict	StimA	A	25	0 A 1 1 RT 83
26 Worms_Pict	StimA	B	25	0 A 0 1 RT 63
27 SticksPict	StimC	A	0	25 A 1 1 RT 74
28 Green_Pict	StimD	B	0	25 A 0 0 RT 66
29 Green_Pict	StimD	B	0	25 B 1 1 RT 60
30 CirclePict	StimB	A	25	0 A 1 0 RT 370
31 CirclePict	StimB	B	25	0 A 0 0 RT 55
32 Green_Pict	StimD	B	0	25 B 1 1 RT 96
33 CirclePict	StimB	B	25	0 A 0 0 RT 181
34 Green_Pict	StimD	B	0	25 A 0 0 RT 86
35 CirclePict	StimB	B	25	0 A 0 0 RT 45
36 Worms_Pict	StimA	A	25	0 A 1 1 RT 76
37 Green_Pict	StimD	A	0	25 B 0 1 RT 80
38 SticksPict	StimC	A	0	25 A 1 1 RT 63
39 Green_Pict	StimD	B	0	25 A 0 0 RT 124
40 Worms_Pict	StimA	A	25	0 A 1 1 RT 66
41 Worms_Pict	StimA	B	25	0 A 0 1 RT 54
42 Worms_Pict	StimA	A	25	0 A 1 1 RT 116
43 CirclePict	StimB	B	25	0 A 0 0 RT 88
44 Green_Pict	StimD	B	0	25 B 1 1 RT 131
45 CirclePict	StimB	B	25	0 B 1 1 RT 96
46 Green_Pict	StimD	B	0	25 A 0 0 RT 154
47 SticksPict	StimC	A	0	25 A 1 1 RT 152
48 CirclePict	StimB	A	25	0 A 1 0 RT 86
49 Worms_Pict	StimA	A	25	0 B 0 0 RT 118
50 CirclePict	StimB	B	25	0 A 0 0 RT 99
51 Worms_Pict	StimA	B	25	0 A 0 1 RT 82
52 SticksPict	StimC	A	0	25 A 1 1 RT 62
53 Green_Pict	StimD	B	0	25 A 0 0 RT 79
54 Green_Pict	StimD	A	0	25 B 0 1 RT 117
55 SticksPict	StimC	A	0	25 A 1 1 RT 51
56 CirclePict	StimB	A	25	0 B 0 1 RT 73
57 Worms_Pict	StimA	A	25	0 A 1 1 RT 55
58 Worms_Pict	StimA	A	25	0 B 0 0 RT 112
59 Green_Pict	StimD	B	0	25 A 0 0 RT 136
60 Green_Pict	StimD	B	0	25 A 0 0 RT 79
61 Green_Pict	StimD	B	0	25 B 1 1 RT 37
62 Green_Pict	StimD	A	0	25 B 0 1 RT 61
63 Worms_Pict	StimA	A	25	0 A 1 1 RT 62
64 CirclePict	StimB	B	25	0 A 0 0 RT 90
65 CirclePict	StimB	B	25	0 B 1 1 RT 73
66 Green_Pict	StimD	B	0	25 B 1 1 RT 96
67 SticksPict	StimC	A	0	25 A 1 1 RT 163
68 Worms_Pict	StimA	A	25	0 B 0 0 RT 96
69 CirclePict	StimB	B	25	0 B 1 1 RT 82
70 SticksPict	StimC	B	0	25 A 0 1 RT 61
71 SticksPict	StimC	A	0	25 B 0 0 RT 73
72 SticksPict	StimC	A	0	25 A 1 1 RT 58
73 SticksPict	StimC	B	0	25 A 0 1 RT 81
74 CirclePict	StimB	B	25	0 B 1 1 RT 67
75 Worms_Pict	StimA	A	25	0 A 1 1 RT 172
76 CirclePict	StimB	B	25	0 B 1 1 RT 58
77 Worms_Pict	StimA	A	25	0 B 0 0 RT 64
78 SticksPict	StimC	A	0	25 A 1 1 RT 42
79 SticksPict	StimC	A	0	25 A 1 1 RT 65
80 Green_Pict	StimD	B	0	25 B 1 1 RT 85
81 CirclePict	StimB	B	25	0 B 1 1 RT 72
82 CirclePict	StimB	A	25	0 B 0 1 RT 82
83 SticksPict	StimC	A	0	25 A 1 1 RT 76
84 Green_Pict	StimD	B	0	25 B 1 1 RT 65
85 Worms_Pict	StimA	A	25	0 B 0 0 RT 61
86 CirclePict	StimB	A	25	0 B 0 1 RT 63
87 Worms_Pict	StimA	A	25	0 A 1 1 RT 117
88 Worms_Pict	StimA	A	25	0 A 1 1 RT 49
89 Green_Pict	StimD	A	0	25 B 0 1 RT 50
90 Worms_Pict	StimA	A	25	0 A 1 1 RT 59
91 SticksPict	StimC	A	0	25 A 1 1 RT 58
92 SticksPict	StimC	A	0	25 A 1 1 RT 58
93 SticksPict	StimC	A	0	25 A 1 1 RT 48
94 CirclePict	StimB	B	25	0 A 0 0 RT 61
95 CirclePict	StimB	B	25	0 B 1 1 RT 40
96 SticksPict	StimC	A	0	25 A 1 1 RT 79
97 CirclePict	StimB	B	25	0 B 1 1 RT 55
98 Green_Pict	StimD	A	0	25 B 0 1 RT 63
99 SticksPict	StimC	B	0	25 A 0 1 RT 51
100 Worms_Pict	StimA	B	25	0 A 0 1 RT 91
101 Green_Pict	StimD	B	0	25 B 1 1 RT 44
102 Worms_Pict	StimA	B	25	0 A 0 1 RT 122
103 Worms_Pict	StimA	A	25	0 A 1 1 RT 107
104 Green_Pict	StimD	B	0	25 B 1 1 RT 51
105 CirclePict	StimB	B	25	0 B 1 1 RT 89
106 Worms_Pict	StimA	A	25	0 B 0 0 RT 104
107 CirclePict	StimB	B	25	0 B 1 1 RT 61
108 SticksPict	StimC	A	0	25 A 1 1 RT 71
109 CirclePict	StimB	B	25	0 B 1 1 RT 59
110 Green_Pict	StimD	B	0	25 B 1 1 RT 46
111 SticksPict	StimC	A	0	25 A 1 1 RT 41
112 Green_Pict	StimD	B	0	25 B 1 1 RT 50
113 Green_Pict	StimD	B	0	25 B 1 1 RT 47
114 Worms_Pict	StimA	A	25	0 B 0 0 RT 68
115 CirclePict	StimB	B	25	0 B 1 1 RT 52
116 Green_Pict	StimD	B	0	25 B 1 1 RT 46
117 SticksPict	StimC	A	0	25 A 1 1 RT 69
118 Worms_Pict	StimA	A	25	0 A 1 1 RT 107
119 Green_Pict	StimD	B	0	25 B 1 1 RT 42
120 SticksPict	StimC	B	0	25 A 0 1 RT 61
121 Worms_Pict	StimA	A	25	0 A 1 1 RT 65
122 Green_Pict	StimD	B	0	25 B 1 1 RT 44
123 CirclePict	StimB	B	25	0 A 0 0 RT 97
124 Green_Pict	StimD	B	0	25 B 1 1 RT 101
125 CirclePict	StimB	B	25	0 B 1 1 RT 94
126 CirclePict	StimB	A	25	0 B 0 1 RT 48
127 CirclePict	StimB	A	25	0 B 0 1 RT 120
128 Worms_Pict	StimA	A	25	0 A 1 1 RT 142
129 Green_Pict	StimD	B	0	25 B 1 1 RT 39
130 Green_Pict	StimD	B	0	25 B 1 1 RT 53
131 CirclePict	StimB	B	25	0 B 1 1 RT 92
132 SticksPict	StimC	B	0	25 A 0 1 RT 53
133 Worms_Pict	StimA	A	25	0 B 0 0 RT 60
134 Green_Pict	StimD	A	0	25 B 0 1 RT 77
135 SticksPict	StimC	A	0	25 A 1 1 RT 38
136 Worms_Pict	StimA	A	25	0 A 1 1 RT 121
137 Worms_Pict	StimA	A	25	0 A 1 1 RT 50
138 Worms_Pict	StimA	A	25	0 A 1 1 RT 46
139 CirclePict	StimB	B	25	0 B 1 1 RT 108
140 Worms_Pict	StimA	A	25	0 A 1 1 RT 67
141 SticksPict	StimC	A	0	25 A 1 1 RT 61
142 SticksPict	StimC	A	0	25 A 1 1 RT 41
143 CirclePict	StimB	B	25	0 B 1 1 RT 136
144 SticksPict	StimC	A	0	25 A 1 1 RT 40
145 Worms_Pict	StimA	B	25	0 A 0 1 RT 141
146 CirclePict	StimB	B	25	0 B 1 1 RT 95
147 Green_Pict	StimD	B	0	25 B 1 1 RT 41
148 Worms_Pict	StimA	A	25	0 A 1 1 RT 124
149 CirclePict	StimB	B	25	0 B 1 1 RT 75
150 Green_Pict	StimD	A	0	25 B 0 1 RT 42
151 SticksPict	StimC	A	0	25 A 1 1 RT 46
152 CirclePict	StimB	B	25	0 B 1 1 RT 65
153 Green_Pict	StimD	B	0	25 B 1 1 RT 95
154 Green_Pict	StimD	B	0	25 B 1 1 RT 29
155 Worms_Pict	StimA	B	25	0 A 0 1 RT 93
156 SticksPict	StimC	B	0	25 A 0 1 RT 113
157 SticksPict	StimC	A	0	25 B 0 0 RT 76
158 Green_Pict	StimD	B	0	25 B 1 1 RT 101
159 SticksPict	StimC	A	0	25 A 1 1 RT 70
160 SticksPict	StimC	A	0	25 A 1 1 RT 52
