# Supplementary material for: The Role of Informative and Ambiguous Feedback in Avoidance Behavior: Empirical and Computational Findings
Source: PLoS One. 2015 Dec 2;10(12):e0144083. doi: 10.1371/journal.pone.0144083 (PMC4668119; doi:10.1371/journal.pone.0144083)
Supplement: S2 File — Information contained in the file header describes how to use and run the program. (ZIP) [file pone.0144083.s002.zip › Moustafa2015_data/Moustafa2015_NoFeedback/003.doc]

1 Green_Pict	StimD	B	0	25 B 1 1 RT 192
2 CirclePict	StimA	A	25	0 A 1 1 RT 148
3 Worms_Pict	StimC	A	0	25 B 0 0 RT 78
4 Green_Pict	StimD	B	0	25 B 1 1 RT 112
5 CirclePict	StimA	A	25	0 A 1 1 RT 45
6 CirclePict	StimA	A	25	0 A 1 1 RT 44
7 SticksPict	StimB	B	25	0 B 1 1 RT 67
8 SticksPict	StimB	B	25	0 B 1 1 RT 42
9 Worms_Pict	StimC	B	0	25 B 1 0 RT 57
10 Worms_Pict	StimC	A	0	25 B 0 0 RT 41
11 Green_Pict	StimD	B	0	25 A 0 0 RT 102
12 CirclePict	StimA	B	25	0 A 0 1 RT 114
13 Worms_Pict	StimC	A	0	25 B 0 0 RT 47
14 Worms_Pict	StimC	A	0	25 A 1 1 RT 33
15 Green_Pict	StimD	B	0	25 A 0 0 RT 94
16 SticksPict	StimB	B	25	0 A 0 0 RT 96
17 Green_Pict	StimD	B	0	25 B 1 1 RT 151
18 Worms_Pict	StimC	B	0	25 A 0 1 RT 68
19 SticksPict	StimB	B	25	0 A 0 0 RT 90
20 CirclePict	StimA	A	25	0 A 1 1 RT 42
21 Green_Pict	StimD	B	0	25 B 1 1 RT 63
22 SticksPict	StimB	B	25	0 A 0 0 RT 44
23 CirclePict	StimA	A	25	0 A 1 1 RT 40
24 Green_Pict	StimD	A	0	25 B 0 1 RT 39
25 SticksPict	StimB	B	25	0 A 0 0 RT 52
26 SticksPict	StimB	B	25	0 A 0 0 RT 40
27 Worms_Pict	StimC	A	0	25 A 1 1 RT 74
28 CirclePict	StimA	B	25	0 A 0 1 RT 44
29 Worms_Pict	StimC	A	0	25 A 1 1 RT 136
30 Green_Pict	StimD	B	0	25 A 0 0 RT 60
31 Worms_Pict	StimC	A	0	25 A 1 1 RT 43
32 SticksPict	StimB	A	25	0 A 1 0 RT 63
33 CirclePict	StimA	A	25	0 A 1 1 RT 29
34 SticksPict	StimB	B	25	0 A 0 0 RT 50
35 SticksPict	StimB	A	25	0 A 1 0 RT 28
36 Green_Pict	StimD	A	0	25 B 0 1 RT 30
37 CirclePict	StimA	A	25	0 A 1 1 RT 30
38 CirclePict	StimA	A	25	0 A 1 1 RT 32
39 Worms_Pict	StimC	A	0	25 A 1 1 RT 40
40 Green_Pict	StimD	B	0	25 A 0 0 RT 59
41 Green_Pict	StimD	B	0	25 A 0 0 RT 58
42 Green_Pict	StimD	B	0	25 B 1 1 RT 26
43 CirclePict	StimA	A	25	0 A 1 1 RT 31
44 Green_Pict	StimD	B	0	25 A 0 0 RT 58
45 Worms_Pict	StimC	A	0	25 A 1 1 RT 37
46 SticksPict	StimB	B	25	0 A 0 0 RT 34
47 Worms_Pict	StimC	A	0	25 A 1 1 RT 42
48 Worms_Pict	StimC	A	0	25 A 1 1 RT 31
49 Green_Pict	StimD	A	0	25 B 0 1 RT 41
50 CirclePict	StimA	A	25	0 A 1 1 RT 33
51 CirclePict	StimA	A	25	0 A 1 1 RT 33
52 Worms_Pict	StimC	B	0	25 A 0 1 RT 36
53 SticksPict	StimB	B	25	0 A 0 0 RT 38
54 SticksPict	StimB	A	25	0 A 1 0 RT 35
55 SticksPict	StimB	A	25	0 A 1 0 RT 26
56 Green_Pict	StimD	B	0	25 B 1 1 RT 27
57 Worms_Pict	StimC	A	0	25 A 1 1 RT 34
58 CirclePict	StimA	A	25	0 A 1 1 RT 30
59 CirclePict	StimA	A	25	0 A 1 1 RT 4
60 Green_Pict	StimD	B	0	25 A 0 0 RT 29
61 SticksPict	StimB	B	25	0 A 0 0 RT 40
62 Worms_Pict	StimC	A	0	25 A 1 1 RT 23
63 Green_Pict	StimD	A	0	25 B 0 1 RT 148
64 Green_Pict	StimD	B	0	25 A 0 0 RT 10
65 SticksPict	StimB	B	25	0 A 0 0 RT 33
66 SticksPict	StimB	B	25	0 A 0 0 RT 20
67 Green_Pict	StimD	B	0	25 B 1 1 RT 62
68 Worms_Pict	StimC	A	0	25 A 1 1 RT 34
69 CirclePict	StimA	A	25	0 A 1 1 RT 25
70 SticksPict	StimB	B	25	0 A 0 0 RT 27
71 SticksPict	StimB	B	25	0 A 0 0 RT 35
72 SticksPict	StimB	B	25	0 A 0 0 RT 22
73 Green_Pict	StimD	B	0	25 s RT 201
74 Worms_Pict	StimC	B	0	25 A 0 1 RT 34
75 CirclePict	StimA	A	25	0 A 1 1 RT 25
76 Worms_Pict	StimC	A	0	25 A 1 1 RT 29
77 CirclePict	StimA	A	25	0 A 1 1 RT 26
78 CirclePict	StimA	B	25	0 A 0 1 RT 26
79 CirclePict	StimA	B	25	0 A 0 1 RT 22
80 Worms_Pict	StimC	A	0	25 A 1 1 RT 35
81 CirclePict	StimA	A	25	0 A 1 1 RT 26
82 SticksPict	StimB	A	25	0 A 1 0 RT 21
83 CirclePict	StimA	B	25	0 A 0 1 RT 19
84 Green_Pict	StimD	B	0	25 s RT 48
85 CirclePict	StimA	A	25	0 A 1 1 RT 27
86 Worms_Pict	StimC	A	0	25 A 1 1 RT 0
87 Worms_Pict	StimC	A	0	25 A 1 1 RT 19
88 Worms_Pict	StimC	A	0	25 A 1 1 RT 20
89 Worms_Pict	StimC	A	0	25 A 1 1 RT 30
90 Green_Pict	StimD	B	0	25 A 0 0 RT 34
91 SticksPict	StimB	B	25	0 A 0 0 RT 28
92 SticksPict	StimB	B	25	0 A 0 0 RT 22
93 SticksPict	StimB	B	25	0 A 0 0 RT 23
94 CirclePict	StimA	A	25	0 A 1 1 RT 27
95 Green_Pict	StimD	B	0	25 s RT 42
96 Worms_Pict	StimC	B	0	25 A 0 1 RT 30
97 Worms_Pict	StimC	A	0	25 A 1 1 RT 25
98 Green_Pict	StimD	A	0	25 s RT 42
99 SticksPict	StimB	B	25	0 A 0 0 RT 35
100 Green_Pict	StimD	B	0	25 s RT 42
101 CirclePict	StimA	A	25	0 A 1 1 RT 23
102 SticksPict	StimB	B	25	0 A 0 0 RT 43
103 Green_Pict	StimD	B	0	25 s RT 75
104 SticksPict	StimB	A	25	0 A 1 0 RT 34
105 Green_Pict	StimD	B	0	25 s RT 37
106 Green_Pict	StimD	A	0	25 s RT 720
107 CirclePict	StimA	B	25	0 A 0 1 RT 32
108 Worms_Pict	StimC	A	0	25 A 1 1 RT 34
109 Worms_Pict	StimC	A	0	25 A 1 1 RT 26
110 Green_Pict	StimD	B	0	25 A 0 0 RT 120
111 SticksPict	StimB	B	25	0 A 0 0 RT 30
112 SticksPict	StimB	B	25	0 A 0 0 RT 63
113 CirclePict	StimA	A	25	0 A 1 1 RT 26
114 Worms_Pict	StimC	A	0	25 A 1 1 RT 36
115 CirclePict	StimA	A	25	0 A 1 1 RT 11
116 CirclePict	StimA	A	25	0 A 1 1 RT 26
117 CirclePict	StimA	A	25	0 A 1 1 RT 23
118 SticksPict	StimB	B	25	0 A 0 0 RT 59
119 Green_Pict	StimD	B	0	25 s RT 38
120 Worms_Pict	StimC	B	0	25 A 0 1 RT 32
121 Worms_Pict	StimC	B	0	25 A 0 1 RT 20
122 SticksPict	StimB	B	25	0 A 0 0 RT 28
123 CirclePict	StimA	A	25	0 A 1 1 RT 23
124 Worms_Pict	StimC	A	0	25 A 1 1 RT 9
125 Green_Pict	StimD	A	0	25 s RT 46
126 SticksPict	StimB	B	25	0 A 0 0 RT 27
127 Green_Pict	StimD	B	0	25 s RT 42
128 Green_Pict	StimD	B	0	25 s RT 37
129 Green_Pict	StimD	B	0	25 s RT 50
130 SticksPict	StimB	A	25	0 A 1 0 RT 37
131 Green_Pict	StimD	B	0	25 s RT 41
132 CirclePict	StimA	A	25	0 A 1 1 RT 23
133 CirclePict	StimA	A	25	0 A 1 1 RT 25
134 CirclePict	StimA	B	25	0 A 0 1 RT 18
135 SticksPict	StimB	B	25	0 B 1 1 RT 84
136 Worms_Pict	StimC	A	0	25 A 1 1 RT 77
137 SticksPict	StimB	B	25	0 B 1 1 RT 65
138 CirclePict	StimA	A	25	0 A 1 1 RT 38
139 Worms_Pict	StimC	A	0	25 A 1 1 RT 69
140 Green_Pict	StimD	B	0	25 B 1 1 RT 103
141 Worms_Pict	StimC	A	0	25 B 0 0 RT 79
142 Worms_Pict	StimC	A	0	25 A 1 1 RT 47
143 CirclePict	StimA	B	25	0 A 0 1 RT 31
144 CirclePict	StimA	A	25	0 A 1 1 RT 28
145 SticksPict	StimB	A	25	0 B 0 1 RT 55
146 SticksPict	StimB	B	25	0 B 1 1 RT 41
147 CirclePict	StimA	A	25	0 A 1 1 RT 31
148 Green_Pict	StimD	A	0	25 s RT 49
149 Worms_Pict	StimC	B	0	25 A 0 1 RT 89
150 SticksPict	StimB	B	25	0 B 1 1 RT 50
151 CirclePict	StimA	A	25	0 A 1 1 RT 31
152 Green_Pict	StimD	B	0	25 s RT 47
153 Green_Pict	StimD	B	0	25 s RT 39
154 SticksPict	StimB	B	25	0 B 1 1 RT 44
155 SticksPict	StimB	B	25	0 B 1 1 RT 25
156 Worms_Pict	StimC	A	0	25 B 0 0 RT 63
157 Worms_Pict	StimC	A	0	25 A 1 1 RT 33
158 Green_Pict	StimD	B	0	25 s RT 43
159 CirclePict	StimA	A	25	0 A 1 1 RT 34
160 Worms_Pict	StimC	A	0	25 B 0 0 RT 71
