# Supplementary material for: The Role of Informative and Ambiguous Feedback in Avoidance Behavior: Empirical and Computational Findings
Source: PLoS One. 2015 Dec 2;10(12):e0144083. doi: 10.1371/journal.pone.0144083 (PMC4668119; doi:10.1371/journal.pone.0144083)
Supplement: S2 File — Information contained in the file header describes how to use and run the program. (ZIP) [file pone.0144083.s002.zip › Moustafa2015_data/Moustafa2015_NoFeedback/004.doc]

1 CirclePict	StimA	B	25	0 B 1 0 RT 209
2 Green_Pict	StimD	B	0	25 A 0 0 RT 182
3 SticksPict	StimC	B	0	25 A 0 1 RT 84
4 Green_Pict	StimD	B	0	25 B 1 1 RT 237
5 Worms_Pict	StimB	A	25	0 B 0 1 RT 130
6 CirclePict	StimA	A	25	0 B 0 0 RT 290
7 Worms_Pict	StimB	B	25	0 A 0 0 RT 219
8 Worms_Pict	StimB	B	25	0 B 1 1 RT 167
9 CirclePict	StimA	A	25	0 B 0 0 RT 71
10 SticksPict	StimC	A	0	25 B 0 0 RT 182
11 Green_Pict	StimD	A	0	25 B 0 1 RT 190
12 Worms_Pict	StimB	B	25	0 B 1 1 RT 50
13 Worms_Pict	StimB	B	25	0 s RT 189
14 SticksPict	StimC	A	0	25 B 0 0 RT 82
15 Green_Pict	StimD	B	0	25 A 0 0 RT 53
16 Green_Pict	StimD	B	0	25 B 1 1 RT 57
17 CirclePict	StimA	A	25	0 B 0 0 RT 61
18 Worms_Pict	StimB	B	25	0 B 1 1 RT 81
19 SticksPict	StimC	A	0	25 B 0 0 RT 106
20 SticksPict	StimC	A	0	25 A 1 1 RT 75
21 CirclePict	StimA	A	25	0 B 0 0 RT 67
22 SticksPict	StimC	B	0	25 s RT 108
23 CirclePict	StimA	A	25	0 B 0 0 RT 50
24 Green_Pict	StimD	B	0	25 B 1 1 RT 214
25 SticksPict	StimC	A	0	25 B 0 0 RT 74
26 Green_Pict	StimD	B	0	25 A 0 0 RT 251
27 Worms_Pict	StimB	A	25	0 B 0 1 RT 62
28 SticksPict	StimC	A	0	25 A 1 1 RT 155
29 CirclePict	StimA	A	25	0 B 0 0 RT 91
30 Green_Pict	StimD	A	0	25 s RT 119
31 Worms_Pict	StimB	B	25	0 B 1 1 RT 42
32 Green_Pict	StimD	B	0	25 s RT 66
33 SticksPict	StimC	A	0	25 s RT 95
34 Worms_Pict	StimB	B	25	0 B 1 1 RT 43
35 Green_Pict	StimD	B	0	25 s RT 51
36 SticksPict	StimC	A	0	25 s RT 35
37 CirclePict	StimA	A	25	0 B 0 0 RT 76
38 CirclePict	StimA	B	25	0 B 1 0 RT 110
39 CirclePict	StimA	A	25	0 s RT 87
40 Worms_Pict	StimB	B	25	0 B 1 1 RT 53
41 CirclePict	StimA	A	25	0 B 0 0 RT 55
42 Green_Pict	StimD	B	0	25 s RT 66
43 Green_Pict	StimD	B	0	25 s RT 50
44 Worms_Pict	StimB	A	25	0 B 0 1 RT 66
45 SticksPict	StimC	A	0	25 s RT 49
46 SticksPict	StimC	A	0	25 B 0 0 RT 60
47 CirclePict	StimA	B	25	0 B 1 0 RT 46
48 Worms_Pict	StimB	B	25	0 B 1 1 RT 32
49 SticksPict	StimC	A	0	25 s RT 27
50 SticksPict	StimC	A	0	25 s RT 48
51 SticksPict	StimC	B	0	25 B 1 0 RT 47
52 CirclePict	StimA	A	25	0 B 0 0 RT 51
53 Worms_Pict	StimB	B	25	0 B 1 1 RT 40
54 CirclePict	StimA	A	25	0 B 0 0 RT 122
55 CirclePict	StimA	A	25	0 B 0 0 RT 67
56 SticksPict	StimC	A	0	25 s RT 82
57 Worms_Pict	StimB	A	25	0 B 0 1 RT 46
58 Green_Pict	StimD	B	0	25 s RT 55
59 Worms_Pict	StimB	B	25	0 B 1 1 RT 55
60 Worms_Pict	StimB	B	25	0 s RT 147
61 SticksPict	StimC	A	0	25 B 0 0 RT 112
62 CirclePict	StimA	A	25	0 A 1 1 RT 53
63 Worms_Pict	StimB	B	25	0 B 1 1 RT 33
64 Green_Pict	StimD	A	0	25 s RT 53
65 Green_Pict	StimD	B	0	25 A 0 0 RT 236
66 CirclePict	StimA	A	25	0 A 1 1 RT 48
67 CirclePict	StimA	A	25	0 B 0 0 RT 110
68 SticksPict	StimC	A	0	25 s RT 51
69 SticksPict	StimC	B	0	25 s RT 59
70 Green_Pict	StimD	B	0	25 s RT 102
71 Green_Pict	StimD	A	0	25 s RT 34
72 Worms_Pict	StimB	B	25	0 B 1 1 RT 35
73 CirclePict	StimA	A	25	0 A 1 1 RT 68
74 Worms_Pict	StimB	B	25	0 B 1 1 RT 51
75 Green_Pict	StimD	B	0	25 A 0 0 RT 64
76 Worms_Pict	StimB	B	25	0 B 1 1 RT 42
77 SticksPict	StimC	A	0	25 s RT 53
78 Green_Pict	StimD	B	0	25 s RT 58
79 Green_Pict	StimD	B	0	25 s RT 64
80 CirclePict	StimA	B	25	0 A 0 1 RT 41
81 Worms_Pict	StimB	B	25	0 B 1 1 RT 131
82 Worms_Pict	StimB	B	25	0 B 1 1 RT 83
83 SticksPict	StimC	A	0	25 s RT 58
84 SticksPict	StimC	A	0	25 s RT 39
85 CirclePict	StimA	B	25	0 A 0 1 RT 124
86 Green_Pict	StimD	B	0	25 B 1 1 RT 107
87 CirclePict	StimA	A	25	0 A 1 1 RT 62
88 Worms_Pict	StimB	B	25	0 B 1 1 RT 40
89 CirclePict	StimA	A	25	0 A 1 1 RT 82
90 Worms_Pict	StimB	A	25	0 B 0 1 RT 32
91 SticksPict	StimC	A	0	25 s RT 57
92 Worms_Pict	StimB	B	25	0 B 1 1 RT 149
93 SticksPict	StimC	B	0	25 s RT 39
94 SticksPict	StimC	A	0	25 s RT 56
95 CirclePict	StimA	A	25	0 A 1 1 RT 111
96 Green_Pict	StimD	B	0	25 s RT 41
97 Green_Pict	StimD	A	0	25 s RT 27
98 SticksPict	StimC	A	0	25 s RT 52
99 Green_Pict	StimD	B	0	25 B 1 1 RT 64
100 Worms_Pict	StimB	B	25	0 B 1 1 RT 47
101 Green_Pict	StimD	B	0	25 s RT 86
102 SticksPict	StimC	B	0	25 B 1 0 RT 74
103 Green_Pict	StimD	B	0	25 B 1 1 RT 86
104 CirclePict	StimA	A	25	0 A 1 1 RT 51
105 Worms_Pict	StimB	B	25	0 B 1 1 RT 40
106 SticksPict	StimC	A	0	25 A 1 1 RT 102
107 CirclePict	StimA	B	25	0 A 0 1 RT 98
108 CirclePict	StimA	A	25	0 A 1 1 RT 67
109 CirclePict	StimA	A	25	0 A 1 1 RT 53
110 Green_Pict	StimD	A	0	25 s RT 56
111 Worms_Pict	StimB	B	25	0 B 1 1 RT 38
112 CirclePict	StimA	A	25	0 A 1 1 RT 74
113 Worms_Pict	StimB	A	25	0 B 0 1 RT 44
114 Green_Pict	StimD	B	0	25 B 1 1 RT 98
115 SticksPict	StimC	A	0	25 A 1 1 RT 64
116 Green_Pict	StimD	B	0	25 B 1 1 RT 77
117 Green_Pict	StimD	B	0	25 B 1 1 RT 28
118 Worms_Pict	StimB	B	25	0 B 1 1 RT 48
119 CirclePict	StimA	A	25	0 A 1 1 RT 57
120 SticksPict	StimC	A	0	25 A 1 1 RT 99
121 CirclePict	StimA	B	25	0 A 0 1 RT 174
122 Worms_Pict	StimB	B	25	0 B 1 1 RT 44
123 Green_Pict	StimD	B	0	25 A 0 0 RT 199
124 Worms_Pict	StimB	A	25	0 B 0 1 RT 58
125 Worms_Pict	StimB	B	25	0 B 1 1 RT 33
126 SticksPict	StimC	A	0	25 B 0 0 RT 120
127 Green_Pict	StimD	B	0	25 s RT 54
128 Green_Pict	StimD	B	0	25 s RT 63
129 CirclePict	StimA	A	25	0 A 1 1 RT 47
130 Worms_Pict	StimB	B	25	0 B 1 1 RT 43
131 Worms_Pict	StimB	B	25	0 B 1 1 RT 43
132 CirclePict	StimA	A	25	0 A 1 1 RT 36
133 SticksPict	StimC	B	0	25 A 0 1 RT 105
134 CirclePict	StimA	A	25	0 A 1 1 RT 37
135 CirclePict	StimA	A	25	0 A 1 1 RT 39
136 Worms_Pict	StimB	B	25	0 B 1 1 RT 36
137 Worms_Pict	StimB	B	25	0 B 1 1 RT 45
138 Worms_Pict	StimB	B	25	0 B 1 1 RT 28
139 Green_Pict	StimD	A	0	25 s RT 59
140 CirclePict	StimA	A	25	0 A 1 1 RT 50
141 SticksPict	StimC	A	0	25 s RT 56
142 Green_Pict	StimD	B	0	25 s RT 50
143 SticksPict	StimC	A	0	25 A 1 1 RT 55
144 SticksPict	StimC	A	0	25 A 1 1 RT 51
145 Green_Pict	StimD	B	0	25 s RT 85
146 CirclePict	StimA	A	25	0 A 1 1 RT 50
147 Worms_Pict	StimB	B	25	0 B 1 1 RT 40
148 SticksPict	StimC	A	0	25 A 1 1 RT 98
149 Green_Pict	StimD	A	0	25 s RT 241
150 Green_Pict	StimD	B	0	25 B 1 1 RT 75
151 Green_Pict	StimD	B	0	25 s RT 121
152 Green_Pict	StimD	B	0	25 B 1 1 RT 33
153 CirclePict	StimA	A	25	0 A 1 1 RT 54
154 SticksPict	StimC	B	0	25 A 0 1 RT 63
155 CirclePict	StimA	A	25	0 A 1 1 RT 61
156 SticksPict	StimC	A	0	25 s RT 136
157 SticksPict	StimC	A	0	25 B 0 0 RT 54
158 Worms_Pict	StimB	A	25	0 B 0 1 RT 40
159 CirclePict	StimA	B	25	0 A 0 1 RT 44
160 SticksPict	StimC	A	0	25 s RT 58
