# Supplementary material for: The Role of Informative and Ambiguous Feedback in Avoidance Behavior: Empirical and Computational Findings
Source: PLoS One. 2015 Dec 2;10(12):e0144083. doi: 10.1371/journal.pone.0144083 (PMC4668119; doi:10.1371/journal.pone.0144083)
Supplement: S2 File — Information contained in the file header describes how to use and run the program. (ZIP) [file pone.0144083.s002.zip › Moustafa2015_data/Moustafa2015_NoFeedback/005.doc]

1 SticksPict	StimB	B	25	0 B 1 1 RT 144
2 Green_Pict	StimC	A	0	25 A 1 1 RT 109
3 SticksPict	StimB	B	25	0 A 0 0 RT 40
4 Worms_Pict	StimD	B	0	25 B 1 1 RT 15
5 Worms_Pict	StimD	B	0	25 B 1 1 RT 42
6 CirclePict	StimA	A	25	0 B 0 0 RT 74
7 CirclePict	StimA	B	25	0 A 0 1 RT 65
8 SticksPict	StimB	B	25	0 A 0 0 RT 29
9 Worms_Pict	StimD	B	0	25 A 0 0 RT 65
10 Worms_Pict	StimD	B	0	25 A 0 0 RT 14
11 Worms_Pict	StimD	B	0	25 B 1 1 RT 16
12 SticksPict	StimB	A	25	0 A 1 0 RT 56
13 Green_Pict	StimC	B	0	25 A 0 1 RT 23
14 SticksPict	StimB	B	25	0 A 0 0 RT 65
15 CirclePict	StimA	A	25	0 B 0 0 RT 45
16 SticksPict	StimB	B	25	0 B 1 1 RT 48
17 Green_Pict	StimC	A	0	25 B 0 0 RT 34
18 Worms_Pict	StimD	B	0	25 B 1 1 RT 57
19 Worms_Pict	StimD	A	0	25 A 1 0 RT 47
20 CirclePict	StimA	A	25	0 B 0 0 RT 42
21 Green_Pict	StimC	A	0	25 B 0 0 RT 51
22 Green_Pict	StimC	B	0	25 B 1 0 RT 108
23 SticksPict	StimB	A	25	0 B 0 1 RT 48
24 Green_Pict	StimC	A	0	25 A 1 1 RT 64
25 CirclePict	StimA	A	25	0 B 0 0 RT 46
26 SticksPict	StimB	B	25	0 B 1 1 RT 39
27 Green_Pict	StimC	A	0	25 A 1 1 RT 35
28 CirclePict	StimA	A	25	0 B 0 0 RT 44
29 CirclePict	StimA	A	25	0 A 1 1 RT 91
30 Green_Pict	StimC	A	0	25 A 1 1 RT 79
31 SticksPict	StimB	B	25	0 B 1 1 RT 43
32 Worms_Pict	StimD	B	0	25 A 0 0 RT 72
33 CirclePict	StimA	A	25	0 B 0 0 RT 54
34 CirclePict	StimA	A	25	0 A 1 1 RT 49
35 Worms_Pict	StimD	A	0	25 B 0 1 RT 75
36 Worms_Pict	StimD	B	0	25 B 1 1 RT 67
37 CirclePict	StimA	B	25	0 B 1 0 RT 44
38 SticksPict	StimB	B	25	0 B 1 1 RT 45
39 Green_Pict	StimC	A	0	25 B 0 0 RT 139
40 Green_Pict	StimC	A	0	25 B 0 0 RT 25
41 CirclePict	StimA	A	25	0 B 0 0 RT 52
42 SticksPict	StimB	B	25	0 B 1 1 RT 39
43 SticksPict	StimB	B	25	0 A 0 0 RT 48
44 Worms_Pict	StimD	B	0	25 A 0 0 RT 50
45 Worms_Pict	StimD	A	0	25 A 1 0 RT 22
46 Worms_Pict	StimD	B	0	25 B 1 1 RT 82
47 SticksPict	StimB	A	25	0 B 0 1 RT 49
48 SticksPict	StimB	B	25	0 A 0 0 RT 35
49 Green_Pict	StimC	A	0	25 B 0 0 RT 79
50 CirclePict	StimA	A	25	0 B 0 0 RT 43
51 CirclePict	StimA	B	25	0 A 0 1 RT 38
52 Worms_Pict	StimD	B	0	25 B 1 1 RT 57
53 CirclePict	StimA	A	25	0 B 0 0 RT 57
54 SticksPict	StimB	B	25	0 A 0 0 RT 105
55 Green_Pict	StimC	A	0	25 A 1 1 RT 63
56 Green_Pict	StimC	B	0	25 B 1 0 RT 24
57 SticksPict	StimB	B	25	0 B 1 1 RT 31
58 Green_Pict	StimC	A	0	25 A 1 1 RT 103
59 SticksPict	StimB	A	25	0 B 0 1 RT 38
60 Worms_Pict	StimD	B	0	25 B 1 1 RT 56
61 Worms_Pict	StimD	B	0	25 A 0 0 RT 25
62 Green_Pict	StimC	A	0	25 B 0 0 RT 53
63 CirclePict	StimA	A	25	0 B 0 0 RT 29
64 SticksPict	StimB	B	25	0 B 1 1 RT 45
65 CirclePict	StimA	A	25	0 B 0 0 RT 40
66 CirclePict	StimA	A	25	0 A 1 1 RT 24
67 SticksPict	StimB	B	25	0 B 1 1 RT 34
68 Green_Pict	StimC	A	0	25 B 0 0 RT 54
69 SticksPict	StimB	B	25	0 B 1 1 RT 35
70 Worms_Pict	StimD	B	0	25 A 0 0 RT 42
71 Green_Pict	StimC	A	0	25 B 0 0 RT 48
72 CirclePict	StimA	B	25	0 B 1 0 RT 60
73 Worms_Pict	StimD	A	0	25 B 0 1 RT 59
74 CirclePict	StimA	A	25	0 B 0 0 RT 38
75 Green_Pict	StimC	A	0	25 A 1 1 RT 73
76 CirclePict	StimA	A	25	0 B 0 0 RT 32
77 Green_Pict	StimC	B	0	25 A 0 1 RT 32
78 Green_Pict	StimC	A	0	25 A 1 1 RT 31
79 Worms_Pict	StimD	B	0	25 A 0 0 RT 46
80 Worms_Pict	StimD	B	0	25 A 0 0 RT 20
81 CirclePict	StimA	A	25	0 B 0 0 RT 72
82 SticksPict	StimB	B	25	0 B 1 1 RT 32
83 Worms_Pict	StimD	B	0	25 B 1 1 RT 38
84 CirclePict	StimA	B	25	0 B 1 0 RT 36
85 SticksPict	StimB	B	25	0 B 1 1 RT 27
86 Worms_Pict	StimD	A	0	25 A 1 0 RT 106
87 SticksPict	StimB	B	25	0 B 1 1 RT 35
88 CirclePict	StimA	B	25	0 B 1 0 RT 43
89 Green_Pict	StimC	A	0	25 A 1 1 RT 76
90 Worms_Pict	StimD	A	0	25 B 0 1 RT 104
91 CirclePict	StimA	A	25	0 B 0 0 RT 34
92 Worms_Pict	StimD	B	0	25 B 1 1 RT 55
93 Worms_Pict	StimD	B	0	25 A 0 0 RT 43
94 CirclePict	StimA	A	25	0 B 0 0 RT 37
95 CirclePict	StimA	A	25	0 A 1 1 RT 76
96 Worms_Pict	StimD	B	0	25 B 1 1 RT 107
97 Green_Pict	StimC	A	0	25 A 1 1 RT 37
98 SticksPict	StimB	B	25	0 B 1 1 RT 35
99 Green_Pict	StimC	B	0	25 A 0 1 RT 49
100 SticksPict	StimB	B	25	0 B 1 1 RT 37
101 SticksPict	StimB	B	25	0 B 1 1 RT 39
102 Green_Pict	StimC	A	0	25 A 1 1 RT 50
103 CirclePict	StimA	A	25	0 B 0 0 RT 36
104 Worms_Pict	StimD	B	0	25 B 1 1 RT 33
105 Green_Pict	StimC	A	0	25 A 1 1 RT 42
106 Green_Pict	StimC	A	0	25 A 1 1 RT 61
107 Green_Pict	StimC	A	0	25 B 0 0 RT 60
108 CirclePict	StimA	A	25	0 B 0 0 RT 63
109 CirclePict	StimA	A	25	0 A 1 1 RT 71
110 Worms_Pict	StimD	B	0	25 B 1 1 RT 69
111 CirclePict	StimA	A	25	0 B 0 0 RT 42
112 Green_Pict	StimC	A	0	25 A 1 1 RT 70
113 SticksPict	StimB	B	25	0 B 1 1 RT 40
114 SticksPict	StimB	A	25	0 B 0 1 RT 75
115 SticksPict	StimB	A	25	0 B 0 1 RT 27
116 SticksPict	StimB	B	25	0 B 1 1 RT 28
117 Worms_Pict	StimD	B	0	25 B 1 1 RT 93
118 Green_Pict	StimC	A	0	25 A 1 1 RT 110
119 Worms_Pict	StimD	B	0	25 B 1 1 RT 61
120 Green_Pict	StimC	B	0	25 B 1 0 RT 70
121 SticksPict	StimB	A	25	0 B 0 1 RT 35
122 Worms_Pict	StimD	B	0	25 B 1 1 RT 126
123 CirclePict	StimA	A	25	0 B 0 0 RT 33
124 SticksPict	StimB	B	25	0 B 1 1 RT 35
125 Green_Pict	StimC	A	0	25 A 1 1 RT 87
126 Worms_Pict	StimD	A	0	25 B 0 1 RT 45
127 CirclePict	StimA	A	25	0 B 0 0 RT 30
128 Worms_Pict	StimD	B	0	25 B 1 1 RT 68
129 CirclePict	StimA	B	25	0 B 1 0 RT 33
130 Green_Pict	StimC	B	0	25 A 0 1 RT 62
131 CirclePict	StimA	A	25	0 B 0 0 RT 33
132 Green_Pict	StimC	A	0	25 A 1 1 RT 62
133 SticksPict	StimB	A	25	0 B 0 1 RT 91
134 Green_Pict	StimC	A	0	25 A 1 1 RT 54
135 CirclePict	StimA	A	25	0 B 0 0 RT 54
136 SticksPict	StimB	B	25	0 B 1 1 RT 28
137 CirclePict	StimA	A	25	0 B 0 0 RT 48
138 Green_Pict	StimC	A	0	25 A 1 1 RT 64
139 SticksPict	StimB	B	25	0 B 1 1 RT 46
140 CirclePict	StimA	B	25	0 B 1 0 RT 114
141 Worms_Pict	StimD	B	0	25 B 1 1 RT 42
142 Green_Pict	StimC	B	0	25 B 1 0 RT 48
143 SticksPict	StimB	B	25	0 B 1 1 RT 35
144 Green_Pict	StimC	A	0	25 B 0 0 RT 59
145 SticksPict	StimB	B	25	0 B 1 1 RT 24
146 Worms_Pict	StimD	B	0	25 B 1 1 RT 34
147 Green_Pict	StimC	A	0	25 A 1 1 RT 80
148 Worms_Pict	StimD	B	0	25 B 1 1 RT 38
149 Worms_Pict	StimD	B	0	25 B 1 1 RT 27
150 Worms_Pict	StimD	A	0	25 B 0 1 RT 27
151 CirclePict	StimA	A	25	0 B 0 0 RT 33
152 Green_Pict	StimC	A	0	25 A 1 1 RT 46
153 Green_Pict	StimC	A	0	25 B 0 0 RT 82
154 Worms_Pict	StimD	B	0	25 B 1 1 RT 32
155 CirclePict	StimA	A	25	0 B 0 0 RT 56
156 SticksPict	StimB	B	25	0 B 1 1 RT 30
157 CirclePict	StimA	A	25	0 B 0 0 RT 59
158 SticksPict	StimB	B	25	0 B 1 1 RT 34
159 SticksPict	StimB	B	25	0 B 1 1 RT 39
160 Worms_Pict	StimD	B	0	25 B 1 1 RT 43
