# Supplementary material for: The Role of Informative and Ambiguous Feedback in Avoidance Behavior: Empirical and Computational Findings
Source: PLoS One. 2015 Dec 2;10(12):e0144083. doi: 10.1371/journal.pone.0144083 (PMC4668119; doi:10.1371/journal.pone.0144083)
Supplement: S2 File — Information contained in the file header describes how to use and run the program. (ZIP) [file pone.0144083.s002.zip › Moustafa2015_data/Moustafa2015_NoFeedback/006.doc]

1 CirclePict	StimC	A	0	25 A 1 1 RT 357
2 Green_Pict	StimD	B	0	25 B 1 1 RT 76
3 CirclePict	StimC	A	0	25 B 0 0 RT 63
4 CirclePict	StimC	A	0	25 A 1 1 RT 56
5 Green_Pict	StimD	B	0	25 A 0 0 RT 68
6 SticksPict	StimA	B	25	0 B 1 0 RT 46
7 Worms_Pict	StimB	B	25	0 A 0 0 RT 40
8 Worms_Pict	StimB	B	25	0 B 1 1 RT 36
9 Green_Pict	StimD	B	0	25 B 1 1 RT 43
10 CirclePict	StimC	A	0	25 B 0 0 RT 38
11 SticksPict	StimA	A	25	0 A 1 1 RT 65
12 SticksPict	StimA	A	25	0 A 1 1 RT 113
13 Worms_Pict	StimB	A	25	0 B 0 1 RT 36
14 Green_Pict	StimD	B	0	25 A 0 0 RT 31
15 Green_Pict	StimD	B	0	25 B 1 1 RT 29
16 Green_Pict	StimD	B	0	25 A 0 0 RT 56
17 CirclePict	StimC	B	0	25 A 0 1 RT 45
18 Worms_Pict	StimB	B	25	0 B 1 1 RT 31
19 Green_Pict	StimD	A	0	25 B 0 1 RT 28
20 SticksPict	StimA	B	25	0 A 0 1 RT 24
21 Worms_Pict	StimB	B	25	0 B 1 1 RT 47
22 SticksPict	StimA	A	25	0 B 0 0 RT 48
23 SticksPict	StimA	A	25	0 A 1 1 RT 30
24 SticksPict	StimA	A	25	0 B 0 0 RT 23
25 Green_Pict	StimD	B	0	25 B 1 1 RT 40
26 Worms_Pict	StimB	B	25	0 A 0 0 RT 32
27 Worms_Pict	StimB	B	25	0 B 1 1 RT 38
28 CirclePict	StimC	A	0	25 A 1 1 RT 16
29 SticksPict	StimA	A	25	0 B 0 0 RT 25
30 SticksPict	StimA	A	25	0 B 0 0 RT 21
31 Green_Pict	StimD	B	0	25 A 0 0 RT 8
32 Green_Pict	StimD	A	0	25 A 1 0 RT 28
33 Worms_Pict	StimB	B	25	0 B 1 1 RT 3
34 SticksPict	StimA	A	25	0 A 1 1 RT 16
35 Worms_Pict	StimB	B	25	0 B 1 1 RT 10
36 CirclePict	StimC	A	0	25 B 0 0 RT 13
37 CirclePict	StimC	A	0	25 A 1 1 RT 11
38 CirclePict	StimC	B	0	25 B 1 0 RT 4
39 CirclePict	StimC	A	0	25 B 0 0 RT 15
40 Worms_Pict	StimB	A	25	0 B 0 1 RT 5
41 CirclePict	StimC	A	0	25 B 0 0 RT 19
42 CirclePict	StimC	A	0	25 B 0 0 RT 29
43 Worms_Pict	StimB	B	25	0 A 0 0 RT 20
44 Worms_Pict	StimB	B	25	0 A 0 0 RT 18
45 Green_Pict	StimD	B	0	25 B 1 1 RT 40
46 SticksPict	StimA	A	25	0 A 1 1 RT 15
47 Green_Pict	StimD	B	0	25 A 0 0 RT 14
48 CirclePict	StimC	B	0	25 B 1 0 RT 21
49 SticksPict	StimA	B	25	0 A 0 1 RT 21
50 CirclePict	StimC	A	0	25 A 1 1 RT 12
51 Worms_Pict	StimB	A	25	0 B 0 1 RT 0
52 Worms_Pict	StimB	B	25	0 A 0 0 RT 35
53 CirclePict	StimC	A	0	25 B 0 0 RT 20
54 Green_Pict	StimD	B	0	25 B 1 1 RT 43
55 CirclePict	StimC	A	0	25 B 0 0 RT 29
56 Worms_Pict	StimB	B	25	0 A 0 0 RT 33
57 SticksPict	StimA	B	25	0 A 0 1 RT 15
58 CirclePict	StimC	B	0	25 B 1 0 RT 25
59 CirclePict	StimC	A	0	25 A 1 1 RT 32
60 SticksPict	StimA	A	25	0 A 1 1 RT 31
61 Green_Pict	StimD	A	0	25 B 0 1 RT 21
62 SticksPict	StimA	A	25	0 A 1 1 RT 28
63 Green_Pict	StimD	A	0	25 A 1 0 RT 26
64 Worms_Pict	StimB	B	25	0 B 1 1 RT 30
65 SticksPict	StimA	A	25	0 A 1 1 RT 24
66 Green_Pict	StimD	B	0	25 A 0 0 RT 23
67 Worms_Pict	StimB	A	25	0 B 0 1 RT 22
68 SticksPict	StimA	A	25	0 A 1 1 RT 18
69 CirclePict	StimC	A	0	25 B 0 0 RT 18
70 SticksPict	StimA	A	25	0 A 1 1 RT 10
71 Worms_Pict	StimB	B	25	0 A 0 0 RT 14
72 SticksPict	StimA	A	25	0 A 1 1 RT 26
73 Green_Pict	StimD	B	0	25 B 1 1 RT 105
74 Green_Pict	StimD	B	0	25 A 0 0 RT 34
75 CirclePict	StimC	A	0	25 B 0 0 RT 33
76 Worms_Pict	StimB	B	25	0 A 0 0 RT 45
77 Worms_Pict	StimB	B	25	0 B 1 1 RT 82
78 SticksPict	StimA	A	25	0 A 1 1 RT 57
79 Green_Pict	StimD	B	0	25 A 0 0 RT 74
80 Green_Pict	StimD	B	0	25 B 1 1 RT 90
81 Worms_Pict	StimB	B	25	0 B 1 1 RT 54
82 SticksPict	StimA	A	25	0 A 1 1 RT 35
83 Green_Pict	StimD	B	0	25 B 1 1 RT 150
84 SticksPict	StimA	A	25	0 A 1 1 RT 41
85 Green_Pict	StimD	B	0	25 B 1 1 RT 55
86 Worms_Pict	StimB	B	25	0 B 1 1 RT 56
87 CirclePict	StimC	A	0	25 A 1 1 RT 54
88 Worms_Pict	StimB	B	25	0 B 1 1 RT 47
89 Worms_Pict	StimB	B	25	0 B 1 1 RT 71
90 Green_Pict	StimD	B	0	25 B 1 1 RT 124
91 Worms_Pict	StimB	B	25	0 B 1 1 RT 61
92 SticksPict	StimA	B	25	0 A 0 1 RT 40
93 SticksPict	StimA	A	25	0 A 1 1 RT 33
94 CirclePict	StimC	A	0	25 A 1 1 RT 45
95 CirclePict	StimC	A	0	25 A 1 1 RT 34
96 Green_Pict	StimD	B	0	25 B 1 1 RT 53
97 CirclePict	StimC	B	0	25 A 0 1 RT 42
98 SticksPict	StimA	A	25	0 A 1 1 RT 38
99 Worms_Pict	StimB	B	25	0 B 1 1 RT 45
100 Green_Pict	StimD	B	0	25 B 1 1 RT 38
101 Green_Pict	StimD	B	0	25 A 0 0 RT 97
102 CirclePict	StimC	A	0	25 A 1 1 RT 70
103 CirclePict	StimC	A	0	25 B 0 0 RT 33
104 Green_Pict	StimD	A	0	25 B 0 1 RT 41
105 SticksPict	StimA	A	25	0 A 1 1 RT 30
106 CirclePict	StimC	A	0	25 A 1 1 RT 50
107 Worms_Pict	StimB	A	25	0 B 0 1 RT 44
108 CirclePict	StimC	B	0	25 A 0 1 RT 44
109 CirclePict	StimC	A	0	25 A 1 1 RT 51
110 Worms_Pict	StimB	B	25	0 B 1 1 RT 40
111 SticksPict	StimA	B	25	0 A 0 1 RT 42
112 CirclePict	StimC	A	0	25 A 1 1 RT 89
113 SticksPict	StimA	A	25	0 A 1 1 RT 40
114 SticksPict	StimA	A	25	0 A 1 1 RT 28
115 SticksPict	StimA	A	25	0 A 1 1 RT 38
116 Worms_Pict	StimB	B	25	0 B 1 1 RT 41
117 Green_Pict	StimD	A	0	25 B 0 1 RT 42
118 Worms_Pict	StimB	A	25	0 B 0 1 RT 39
119 Green_Pict	StimD	B	0	25 B 1 1 RT 89
120 Green_Pict	StimD	B	0	25 B 1 1 RT 46
121 SticksPict	StimA	B	25	0 A 0 1 RT 35
122 CirclePict	StimC	A	0	25 A 1 1 RT 109
123 Worms_Pict	StimB	B	25	0 B 1 1 RT 40
124 Green_Pict	StimD	B	0	25 A 0 0 RT 94
125 Worms_Pict	StimB	B	25	0 B 1 1 RT 44
126 CirclePict	StimC	A	0	25 A 1 1 RT 35
127 CirclePict	StimC	B	0	25 A 0 1 RT 71
128 SticksPict	StimA	A	25	0 A 1 1 RT 34
129 CirclePict	StimC	B	0	25 A 0 1 RT 53
130 Worms_Pict	StimB	B	25	0 B 1 1 RT 35
131 Worms_Pict	StimB	B	25	0 B 1 1 RT 45
132 Green_Pict	StimD	B	0	25 B 1 1 RT 47
133 SticksPict	StimA	B	25	0 A 0 1 RT 33
134 Worms_Pict	StimB	B	25	0 B 1 1 RT 39
135 CirclePict	StimC	A	0	25 A 1 1 RT 36
136 SticksPict	StimA	A	25	0 A 1 1 RT 26
137 SticksPict	StimA	A	25	0 A 1 1 RT 30
138 Green_Pict	StimD	B	0	25 B 1 1 RT 36
139 Green_Pict	StimD	A	0	25 B 0 1 RT 27
140 Green_Pict	StimD	B	0	25 B 1 1 RT 80
141 CirclePict	StimC	A	0	25 B 0 0 RT 81
142 SticksPict	StimA	A	25	0 A 1 1 RT 30
143 Green_Pict	StimD	B	0	25 B 1 1 RT 36
144 Worms_Pict	StimB	B	25	0 B 1 1 RT 44
145 CirclePict	StimC	A	0	25 A 1 1 RT 108
146 Green_Pict	StimD	A	0	25 B 0 1 RT 108
147 Worms_Pict	StimB	A	25	0 B 0 1 RT 67
148 CirclePict	StimC	A	0	25 A 1 1 RT 66
149 SticksPict	StimA	A	25	0 A 1 1 RT 32
150 CirclePict	StimC	A	0	25 B 0 0 RT 165
151 SticksPict	StimA	A	25	0 A 1 1 RT 31
152 Green_Pict	StimD	B	0	25 B 1 1 RT 39
153 Green_Pict	StimD	B	0	25 B 1 1 RT 39
154 Worms_Pict	StimB	A	25	0 B 0 1 RT 41
155 Worms_Pict	StimB	B	25	0 B 1 1 RT 46
156 Worms_Pict	StimB	B	25	0 B 1 1 RT 44
157 CirclePict	StimC	A	0	25 A 1 1 RT 63
158 Green_Pict	StimD	B	0	25 B 1 1 RT 64
159 SticksPict	StimA	A	25	0 A 1 1 RT 34
160 SticksPict	StimA	A	25	0 A 1 1 RT 37
