# Supplementary material for: The Role of Informative and Ambiguous Feedback in Avoidance Behavior: Empirical and Computational Findings
Source: PLoS One. 2015 Dec 2;10(12):e0144083. doi: 10.1371/journal.pone.0144083 (PMC4668119; doi:10.1371/journal.pone.0144083)
Supplement: S2 File — Information contained in the file header describes how to use and run the program. (ZIP) [file pone.0144083.s002.zip › Moustafa2015_data/Moustafa2015_NoFeedback/007.doc]

1 Worms_Pict	StimA	A	25	0 A 1 1 RT 1099
2 Worms_Pict	StimA	B	25	0 A 0 1 RT 73
3 Green_Pict	StimB	A	25	0 B 0 1 RT 163
4 Worms_Pict	StimA	A	25	0 A 1 1 RT 113
5 SticksPict	StimC	A	0	25 A 1 1 RT 64
6 Green_Pict	StimB	B	25	0 A 0 0 RT 52
7 CirclePict	StimD	B	0	25 B 1 1 RT 88
8 Worms_Pict	StimA	A	25	0 A 1 1 RT 59
9 Green_Pict	StimB	B	25	0 A 0 0 RT 60
10 SticksPict	StimC	B	0	25 A 0 1 RT 62
11 Green_Pict	StimB	B	25	0 B 1 1 RT 61
12 Worms_Pict	StimA	A	25	0 A 1 1 RT 37
13 Worms_Pict	StimA	A	25	0 A 1 1 RT 53
14 SticksPict	StimC	A	0	25 B 0 0 RT 63
15 Green_Pict	StimB	B	25	0 B 1 1 RT 45
16 CirclePict	StimD	B	0	25 B 1 1 RT 147
17 SticksPict	StimC	A	0	25 B 0 0 RT 74
18 SticksPict	StimC	A	0	25 A 1 1 RT 58
19 Green_Pict	StimB	B	25	0 B 1 1 RT 101
20 CirclePict	StimD	A	0	25 A 1 0 RT 94
21 CirclePict	StimD	A	0	25 B 0 1 RT 170
22 SticksPict	StimC	A	0	25 A 1 1 RT 96
23 SticksPict	StimC	A	0	25 A 1 1 RT 105
24 CirclePict	StimD	B	0	25 B 1 1 RT 118
25 CirclePict	StimD	B	0	25 A 0 0 RT 106
26 Worms_Pict	StimA	A	25	0 A 1 1 RT 46
27 Worms_Pict	StimA	A	25	0 A 1 1 RT 52
28 Green_Pict	StimB	B	25	0 B 1 1 RT 69
29 SticksPict	StimC	B	0	25 B 1 0 RT 205
30 Green_Pict	StimB	B	25	0 B 1 1 RT 257
31 Green_Pict	StimB	B	25	0 B 1 1 RT 243
32 CirclePict	StimD	B	0	25 s RT 197
33 Green_Pict	StimB	A	25	0 B 0 1 RT 120
34 CirclePict	StimD	B	0	25 s RT 130
35 Worms_Pict	StimA	B	25	0 A 0 1 RT 49
36 SticksPict	StimC	A	0	25 A 1 1 RT 161
37 CirclePict	StimD	B	0	25 s RT 70
38 CirclePict	StimD	B	0	25 B 1 1 RT 170
39 SticksPict	StimC	A	0	25 B 0 0 RT 195
40 Worms_Pict	StimA	A	25	0 A 1 1 RT 34
41 Green_Pict	StimB	B	25	0 B 1 1 RT 52
42 Worms_Pict	StimA	A	25	0 A 1 1 RT 37
43 Green_Pict	StimB	B	25	0 B 1 1 RT 52
44 SticksPict	StimC	A	0	25 B 0 0 RT 107
45 Green_Pict	StimB	B	25	0 B 1 1 RT 41
46 CirclePict	StimD	B	0	25 A 0 0 RT 99
47 SticksPict	StimC	A	0	25 A 1 1 RT 93
48 Worms_Pict	StimA	A	25	0 A 1 1 RT 43
49 SticksPict	StimC	A	0	25 A 1 1 RT 69
50 CirclePict	StimD	A	0	25 B 0 1 RT 133
51 Worms_Pict	StimA	A	25	0 A 1 1 RT 44
52 Worms_Pict	StimA	A	25	0 A 1 1 RT 65
53 Worms_Pict	StimA	B	25	0 A 0 1 RT 103
54 Worms_Pict	StimA	B	25	0 A 0 1 RT 52
55 Green_Pict	StimB	B	25	0 B 1 1 RT 66
56 CirclePict	StimD	B	0	25 B 1 1 RT 115
57 CirclePict	StimD	B	0	25 B 1 1 RT 91
58 Green_Pict	StimB	A	25	0 B 0 1 RT 47
59 CirclePict	StimD	B	0	25 B 1 1 RT 97
60 SticksPict	StimC	A	0	25 A 1 1 RT 129
61 Worms_Pict	StimA	A	25	0 A 1 1 RT 42
62 Green_Pict	StimB	A	25	0 B 0 1 RT 51
63 Worms_Pict	StimA	A	25	0 A 1 1 RT 32
64 CirclePict	StimD	B	0	25 B 1 1 RT 87
65 SticksPict	StimC	A	0	25 A 1 1 RT 139
66 Green_Pict	StimB	B	25	0 B 1 1 RT 37
67 SticksPict	StimC	A	0	25 A 1 1 RT 121
68 CirclePict	StimD	A	0	25 B 0 1 RT 125
69 CirclePict	StimD	B	0	25 A 0 0 RT 48
70 Worms_Pict	StimA	A	25	0 A 1 1 RT 80
71 CirclePict	StimD	B	0	25 A 0 0 RT 50
72 CirclePict	StimD	B	0	25 B 1 1 RT 141
73 Green_Pict	StimB	B	25	0 B 1 1 RT 46
74 Green_Pict	StimB	B	25	0 B 1 1 RT 37
75 SticksPict	StimC	B	0	25 A 0 1 RT 65
76 SticksPict	StimC	A	0	25 B 0 0 RT 154
77 SticksPict	StimC	A	0	25 B 0 0 RT 76
78 Green_Pict	StimB	B	25	0 B 1 1 RT 45
79 Worms_Pict	StimA	A	25	0 A 1 1 RT 44
80 SticksPict	StimC	B	0	25 A 0 1 RT 105
81 Green_Pict	StimB	B	25	0 B 1 1 RT 31
82 SticksPict	StimC	A	0	25 A 1 1 RT 103
83 CirclePict	StimD	B	0	25 A 0 0 RT 123
84 CirclePict	StimD	B	0	25 B 1 1 RT 49
85 Green_Pict	StimB	B	25	0 B 1 1 RT 38
86 SticksPict	StimC	A	0	25 B 0 0 RT 70
87 Green_Pict	StimB	B	25	0 B 1 1 RT 46
88 Worms_Pict	StimA	A	25	0 A 1 1 RT 43
89 SticksPict	StimC	B	0	25 B 1 0 RT 86
90 CirclePict	StimD	B	0	25 B 1 1 RT 58
91 Green_Pict	StimB	A	25	0 B 0 1 RT 67
92 Green_Pict	StimB	B	25	0 B 1 1 RT 40
93 Green_Pict	StimB	B	25	0 B 1 1 RT 32
94 Green_Pict	StimB	A	25	0 B 0 1 RT 35
95 CirclePict	StimD	A	0	25 A 1 0 RT 86
96 SticksPict	StimC	A	0	25 B 0 0 RT 57
97 Green_Pict	StimB	B	25	0 B 1 1 RT 38
98 CirclePict	StimD	B	0	25 A 0 0 RT 59
99 CirclePict	StimD	B	0	25 A 0 0 RT 52
100 SticksPict	StimC	A	0	25 A 1 1 RT 64
101 SticksPict	StimC	B	0	25 A 0 1 RT 60
102 Worms_Pict	StimA	A	25	0 A 1 1 RT 38
103 CirclePict	StimD	B	0	25 B 1 1 RT 53
104 Worms_Pict	StimA	B	25	0 A 0 1 RT 43
105 Worms_Pict	StimA	A	25	0 A 1 1 RT 23
106 Worms_Pict	StimA	A	25	0 A 1 1 RT 28
107 SticksPict	StimC	A	0	25 A 1 1 RT 65
108 CirclePict	StimD	A	0	25 A 1 0 RT 94
109 Worms_Pict	StimA	A	25	0 A 1 1 RT 38
110 SticksPict	StimC	A	0	25 s RT 152
111 Worms_Pict	StimA	A	25	0 A 1 1 RT 38
112 CirclePict	StimD	B	0	25 s RT 58
113 Green_Pict	StimB	B	25	0 B 1 1 RT 142
114 Green_Pict	StimB	B	25	0 B 1 1 RT 55
115 Worms_Pict	StimA	A	25	0 A 1 1 RT 33
116 SticksPict	StimC	A	0	25 s RT 43
117 Worms_Pict	StimA	B	25	0 A 0 1 RT 42
118 CirclePict	StimD	B	0	25 s RT 58
119 SticksPict	StimC	A	0	25 s RT 66
120 Worms_Pict	StimA	A	25	0 A 1 1 RT 37
121 SticksPict	StimC	A	0	25 s RT 47
122 CirclePict	StimD	B	0	25 s RT 34
123 Worms_Pict	StimA	A	25	0 A 1 1 RT 31
124 Worms_Pict	StimA	B	25	0 A 0 1 RT 30
125 Worms_Pict	StimA	A	25	0 A 1 1 RT 33
126 CirclePict	StimD	B	0	25 A 0 0 RT 34
127 CirclePict	StimD	A	0	25 s RT 66
128 Green_Pict	StimB	B	25	0 B 1 1 RT 50
129 Green_Pict	StimB	B	25	0 B 1 1 RT 45
130 CirclePict	StimD	A	0	25 s RT 46
131 CirclePict	StimD	B	0	25 s RT 23
132 SticksPict	StimC	A	0	25 s RT 46
133 SticksPict	StimC	B	0	25 s RT 24
134 CirclePict	StimD	B	0	25 s RT 30
135 Green_Pict	StimB	B	25	0 B 1 1 RT 43
136 Worms_Pict	StimA	A	25	0 A 1 1 RT 32
137 SticksPict	StimC	A	0	25 s RT 45
138 Green_Pict	StimB	B	25	0 B 1 1 RT 36
139 Green_Pict	StimB	B	25	0 B 1 1 RT 45
140 Green_Pict	StimB	B	25	0 B 1 1 RT 83
141 SticksPict	StimC	B	0	25 s RT 29
142 SticksPict	StimC	A	0	25 s RT 34
143 CirclePict	StimD	B	0	25 s RT 34
144 SticksPict	StimC	A	0	25 s RT 17
145 Green_Pict	StimB	B	25	0 B 1 1 RT 40
146 SticksPict	StimC	A	0	25 s RT 75
147 Green_Pict	StimB	B	25	0 B 1 1 RT 32
148 SticksPict	StimC	A	0	25 s RT 100
149 Worms_Pict	StimA	A	25	0 B 0 0 RT 51
150 CirclePict	StimD	B	0	25 s RT 48
151 Green_Pict	StimB	A	25	0 B 0 1 RT 45
152 Worms_Pict	StimA	B	25	0 A 0 1 RT 77
153 Green_Pict	StimB	A	25	0 B 0 1 RT 66
154 Worms_Pict	StimA	A	25	0 A 1 1 RT 42
155 Worms_Pict	StimA	A	25	0 A 1 1 RT 48
156 Worms_Pict	StimA	A	25	0 A 1 1 RT 58
157 CirclePict	StimD	B	0	25 A 0 0 RT 35
158 Worms_Pict	StimA	A	25	0 A 1 1 RT 50
159 CirclePict	StimD	B	0	25 B 1 1 RT 39
160 SticksPict	StimC	A	0	25 B 0 0 RT 64
