# Supplementary material for: The Role of Informative and Ambiguous Feedback in Avoidance Behavior: Empirical and Computational Findings
Source: PLoS One. 2015 Dec 2;10(12):e0144083. doi: 10.1371/journal.pone.0144083 (PMC4668119; doi:10.1371/journal.pone.0144083)
Supplement: S2 File — Information contained in the file header describes how to use and run the program. (ZIP) [file pone.0144083.s002.zip › Moustafa2015_data/Moustafa2015_NoFeedback/008.doc]

1 Green_Pict	StimB	B	25	0 A 0 0 RT 301
2 Worms_Pict	StimD	B	0	25 A 0 0 RT 340
3 Green_Pict	StimB	A	25	0 A 1 0 RT 166
4 Green_Pict	StimB	B	25	0 A 0 0 RT 98
5 Worms_Pict	StimD	A	0	25 B 0 1 RT 116
6 SticksPict	StimC	A	0	25 B 0 0 RT 137
7 Green_Pict	StimB	B	25	0 A 0 0 RT 75
8 SticksPict	StimC	A	0	25 A 1 1 RT 98
9 CirclePict	StimA	A	25	0 A 1 1 RT 174
10 SticksPict	StimC	A	0	25 A 1 1 RT 103
11 Worms_Pict	StimD	B	0	25 B 1 1 RT 253
12 SticksPict	StimC	A	0	25 A 1 1 RT 77
13 CirclePict	StimA	B	25	0 A 0 1 RT 162
14 CirclePict	StimA	A	25	0 A 1 1 RT 106
15 Worms_Pict	StimD	B	0	25 B 1 1 RT 75
16 CirclePict	StimA	A	25	0 A 1 1 RT 56
17 SticksPict	StimC	A	0	25 A 1 1 RT 43
18 Green_Pict	StimB	B	25	0 A 0 0 RT 45
19 Worms_Pict	StimD	B	0	25 B 1 1 RT 41
20 CirclePict	StimA	A	25	0 A 1 1 RT 41
21 Worms_Pict	StimD	B	0	25 B 1 1 RT 55
22 Green_Pict	StimB	B	25	0 A 0 0 RT 43
23 CirclePict	StimA	A	25	0 A 1 1 RT 56
24 Worms_Pict	StimD	B	0	25 B 1 1 RT 109
25 CirclePict	StimA	A	25	0 A 1 1 RT 142
26 SticksPict	StimC	A	0	25 A 1 1 RT 102
27 SticksPict	StimC	B	0	25 A 0 1 RT 148
28 Green_Pict	StimB	A	25	0 A 1 0 RT 74
29 CirclePict	StimA	B	25	0 A 0 1 RT 50
30 Worms_Pict	StimD	B	0	25 B 1 1 RT 120
31 CirclePict	StimA	A	25	0 A 1 1 RT 51
32 Green_Pict	StimB	B	25	0 A 0 0 RT 99
33 Green_Pict	StimB	B	25	0 A 0 0 RT 171
34 CirclePict	StimA	A	25	0 A 1 1 RT 137
35 Worms_Pict	StimD	A	0	25 B 0 1 RT 51
36 SticksPict	StimC	A	0	25 A 1 1 RT 81
37 Worms_Pict	StimD	B	0	25 B 1 1 RT 56
38 SticksPict	StimC	B	0	25 A 0 1 RT 135
39 Green_Pict	StimB	B	25	0 A 0 0 RT 45
40 SticksPict	StimC	A	0	25 B 0 0 RT 60
41 CirclePict	StimA	A	25	0 A 1 1 RT 48
42 Worms_Pict	StimD	B	0	25 B 1 1 RT 95
43 SticksPict	StimC	B	0	25 s RT 87
44 Green_Pict	StimB	B	25	0 A 0 0 RT 55
45 Green_Pict	StimB	B	25	0 A 0 0 RT 46
46 CirclePict	StimA	A	25	0 A 1 1 RT 46
47 CirclePict	StimA	A	25	0 A 1 1 RT 56
48 SticksPict	StimC	A	0	25 s RT 112
49 CirclePict	StimA	B	25	0 A 0 1 RT 75
50 Worms_Pict	StimD	B	0	25 B 1 1 RT 98
51 CirclePict	StimA	A	25	0 A 1 1 RT 61
52 Green_Pict	StimB	B	25	0 A 0 0 RT 57
53 Green_Pict	StimB	B	25	0 A 0 0 RT 78
54 Green_Pict	StimB	B	25	0 A 0 0 RT 160
55 CirclePict	StimA	A	25	0 A 1 1 RT 118
56 Worms_Pict	StimD	B	0	25 B 1 1 RT 73
57 Worms_Pict	StimD	B	0	25 B 1 1 RT 273
58 CirclePict	StimA	A	25	0 A 1 1 RT 212
59 CirclePict	StimA	A	25	0 A 1 1 RT 58
60 Green_Pict	StimB	B	25	0 A 0 0 RT 84
61 SticksPict	StimC	A	0	25 s RT 128
62 SticksPict	StimC	A	0	25 s RT 107
63 CirclePict	StimA	A	25	0 A 1 1 RT 42
64 Green_Pict	StimB	A	25	0 A 1 0 RT 138
65 SticksPict	StimC	B	0	25 s RT 102
66 Worms_Pict	StimD	A	0	25 B 0 1 RT 54
67 SticksPict	StimC	A	0	25 s RT 115
68 Worms_Pict	StimD	B	0	25 B 1 1 RT 90
69 SticksPict	StimC	A	0	25 s RT 90
70 Green_Pict	StimB	B	25	0 A 0 0 RT 74
71 SticksPict	StimC	A	0	25 s RT 104
72 Worms_Pict	StimD	B	0	25 B 1 1 RT 112
73 Worms_Pict	StimD	B	0	25 B 1 1 RT 98
74 CirclePict	StimA	B	25	0 A 0 1 RT 147
75 Worms_Pict	StimD	B	0	25 B 1 1 RT 398
76 SticksPict	StimC	A	0	25 s RT 114
77 SticksPict	StimC	A	0	25 s RT 114
78 Worms_Pict	StimD	A	0	25 B 0 1 RT 40
79 Green_Pict	StimB	B	25	0 A 0 0 RT 37
80 Green_Pict	StimB	A	25	0 A 1 0 RT 39
81 Green_Pict	StimB	B	25	0 A 0 0 RT 35
82 SticksPict	StimC	A	0	25 s RT 78
83 SticksPict	StimC	A	0	25 s RT 43
84 Green_Pict	StimB	B	25	0 A 0 0 RT 42
85 Worms_Pict	StimD	B	0	25 B 1 1 RT 64
86 SticksPict	StimC	A	0	25 s RT 52
87 Green_Pict	StimB	B	25	0 A 0 0 RT 370
88 CirclePict	StimA	A	25	0 A 1 1 RT 35
89 Worms_Pict	StimD	B	0	25 B 1 1 RT 93
90 SticksPict	StimC	A	0	25 s RT 48
91 CirclePict	StimA	A	25	0 A 1 1 RT 45
92 CirclePict	StimA	B	25	0 A 0 1 RT 173
93 CirclePict	StimA	A	25	0 A 1 1 RT 43
94 CirclePict	StimA	A	25	0 A 1 1 RT 50
95 CirclePict	StimA	B	25	0 A 0 1 RT 61
96 Worms_Pict	StimD	A	0	25 B 0 1 RT 87
97 CirclePict	StimA	A	25	0 A 1 1 RT 151
98 Worms_Pict	StimD	B	0	25 B 1 1 RT 201
99 Green_Pict	StimB	A	25	0 A 1 0 RT 49
100 Worms_Pict	StimD	B	0	25 B 1 1 RT 185
101 SticksPict	StimC	B	0	25 s RT 53
102 CirclePict	StimA	A	25	0 A 1 1 RT 60
103 SticksPict	StimC	A	0	25 s RT 52
104 Worms_Pict	StimD	B	0	25 B 1 1 RT 47
105 SticksPict	StimC	B	0	25 s RT 46
106 Green_Pict	StimB	B	25	0 A 0 0 RT 41
107 SticksPict	StimC	A	0	25 s RT 75
108 Worms_Pict	StimD	B	0	25 B 1 1 RT 193
109 Worms_Pict	StimD	B	0	25 B 1 1 RT 62
110 Green_Pict	StimB	B	25	0 A 0 0 RT 36
111 CirclePict	StimA	A	25	0 A 1 1 RT 44
112 Green_Pict	StimB	B	25	0 A 0 0 RT 39
113 CirclePict	StimA	A	25	0 A 1 1 RT 37
114 Green_Pict	StimB	B	25	0 A 0 0 RT 39
115 SticksPict	StimC	A	0	25 A 1 1 RT 71
116 Worms_Pict	StimD	A	0	25 B 0 1 RT 130
117 Green_Pict	StimB	B	25	0 A 0 0 RT 45
118 SticksPict	StimC	A	0	25 A 1 1 RT 65
119 Green_Pict	StimB	A	25	0 A 1 0 RT 44
120 Worms_Pict	StimD	B	0	25 B 1 1 RT 96
121 Green_Pict	StimB	B	25	0 A 0 0 RT 46
122 SticksPict	StimC	A	0	25 A 1 1 RT 64
123 Green_Pict	StimB	B	25	0 A 0 0 RT 46
124 Green_Pict	StimB	B	25	0 A 0 0 RT 61
125 CirclePict	StimA	A	25	0 A 1 1 RT 45
126 Green_Pict	StimB	B	25	0 A 0 0 RT 38
127 SticksPict	StimC	A	0	25 A 1 1 RT 63
128 Worms_Pict	StimD	A	0	25 B 0 1 RT 62
129 Green_Pict	StimB	B	25	0 A 0 0 RT 43
130 SticksPict	StimC	A	0	25 A 1 1 RT 52
131 SticksPict	StimC	B	0	25 A 0 1 RT 44
132 Worms_Pict	StimD	B	0	25 B 1 1 RT 61
133 CirclePict	StimA	A	25	0 A 1 1 RT 36
134 Worms_Pict	StimD	B	0	25 B 1 1 RT 45
135 CirclePict	StimA	A	25	0 A 1 1 RT 44
136 SticksPict	StimC	A	0	25 s RT 83
137 CirclePict	StimA	B	25	0 A 0 1 RT 50
138 SticksPict	StimC	A	0	25 s RT 66
139 Green_Pict	StimB	B	25	0 A 0 0 RT 43
140 SticksPict	StimC	B	0	25 s RT 56
141 CirclePict	StimA	A	25	0 A 1 1 RT 36
142 CirclePict	StimA	A	25	0 A 1 1 RT 47
143 Worms_Pict	StimD	B	0	25 B 1 1 RT 86
144 CirclePict	StimA	B	25	0 A 0 1 RT 56
145 Worms_Pict	StimD	B	0	25 B 1 1 RT 493
146 Green_Pict	StimB	B	25	0 A 0 0 RT 70
147 CirclePict	StimA	A	25	0 A 1 1 RT 36
148 SticksPict	StimC	A	0	25 s RT 170
149 CirclePict	StimA	A	25	0 A 1 1 RT 50
150 SticksPict	StimC	A	0	25 s RT 49
151 Green_Pict	StimB	A	25	0 A 1 0 RT 200
152 Worms_Pict	StimD	B	0	25 B 1 1 RT 45
153 CirclePict	StimA	A	25	0 A 1 1 RT 35
154 Worms_Pict	StimD	B	0	25 B 1 1 RT 71
155 Worms_Pict	StimD	B	0	25 B 1 1 RT 62
156 Green_Pict	StimB	A	25	0 A 1 0 RT 69
157 Green_Pict	StimB	B	25	0 A 0 0 RT 62
158 Worms_Pict	StimD	A	0	25 B 0 1 RT 58
159 SticksPict	StimC	A	0	25 s RT 99
160 Worms_Pict	StimD	B	0	25 B 1 1 RT 61
