# Supplementary material for: The Role of Informative and Ambiguous Feedback in Avoidance Behavior: Empirical and Computational Findings
Source: PLoS One. 2015 Dec 2;10(12):e0144083. doi: 10.1371/journal.pone.0144083 (PMC4668119; doi:10.1371/journal.pone.0144083)
Supplement: S2 File — Information contained in the file header describes how to use and run the program. (ZIP) [file pone.0144083.s002.zip › Moustafa2015_data/Moustafa2015_NoFeedback/009.doc]

1 Green_Pict	StimB	B	25	0 A 0 0 RT 559
2 Green_Pict	StimB	B	25	0 B 1 1 RT 183
3 Worms_Pict	StimD	B	0	25 B 1 1 RT 288
4 Worms_Pict	StimD	B	0	25 A 0 0 RT 48
5 SticksPict	StimA	B	25	0 A 0 1 RT 470
6 Green_Pict	StimB	B	25	0 A 0 0 RT 3
7 CirclePict	StimC	B	0	25 B 1 0 RT 383
8 CirclePict	StimC	A	0	25 s RT 243
9 SticksPict	StimA	A	25	0 B 0 0 RT 237
10 Worms_Pict	StimD	B	0	25 A 0 0 RT 190
11 CirclePict	StimC	B	0	25 A 0 1 RT 109
12 CirclePict	StimC	A	0	25 A 1 1 RT 139
13 Worms_Pict	StimD	B	0	25 B 1 1 RT 226
14 Worms_Pict	StimD	A	0	25 B 0 1 RT 129
15 Worms_Pict	StimD	B	0	25 A 0 0 RT 229
16 Worms_Pict	StimD	B	0	25 B 1 1 RT 263
17 Green_Pict	StimB	B	25	0 A 0 0 RT 728
18 Green_Pict	StimB	B	25	0 B 1 1 RT 184
19 Green_Pict	StimB	A	25	0 A 1 0 RT 204
20 Worms_Pict	StimD	B	0	25 A 0 0 RT 121
21 Green_Pict	StimB	B	25	0 B 1 1 RT 93
22 CirclePict	StimC	A	0	25 A 1 1 RT 110
23 CirclePict	StimC	A	0	25 B 0 0 RT 144
24 CirclePict	StimC	A	0	25 A 1 1 RT 307
25 CirclePict	StimC	A	0	25 A 1 1 RT 188
26 Green_Pict	StimB	A	25	0 A 1 0 RT 110
27 Green_Pict	StimB	B	25	0 B 1 1 RT 72
28 SticksPict	StimA	A	25	0 B 0 0 RT 180
29 CirclePict	StimC	A	0	25 A 1 1 RT 99
30 CirclePict	StimC	A	0	25 A 1 1 RT 118
31 SticksPict	StimA	B	25	0 B 1 0 RT 185
32 Green_Pict	StimB	B	25	0 A 0 0 RT 99
33 SticksPict	StimA	A	25	0 B 0 0 RT 203
34 SticksPict	StimA	A	25	0 B 0 0 RT 165
35 Worms_Pict	StimD	A	0	25 A 1 0 RT 273
36 Worms_Pict	StimD	B	0	25 A 0 0 RT 353
37 SticksPict	StimA	A	25	0 A 1 1 RT 475
38 SticksPict	StimA	A	25	0 A 1 1 RT 108
39 SticksPict	StimA	A	25	0 A 1 1 RT 104
40 SticksPict	StimA	A	25	0 A 1 1 RT 90
41 CirclePict	StimC	B	0	25 A 0 1 RT 121
42 Green_Pict	StimB	B	25	0 A 0 0 RT 108
43 Green_Pict	StimB	B	25	0 A 0 0 RT 55
44 CirclePict	StimC	A	0	25 A 1 1 RT 245
45 SticksPict	StimA	A	25	0 A 1 1 RT 119
46 SticksPict	StimA	A	25	0 A 1 1 RT 26
47 Green_Pict	StimB	B	25	0 B 1 1 RT 78
48 Green_Pict	StimB	B	25	0 A 0 0 RT 54
49 Green_Pict	StimB	B	25	0 B 1 1 RT 125
50 CirclePict	StimC	A	0	25 A 1 1 RT 113
51 SticksPict	StimA	A	25	0 A 1 1 RT 162
52 SticksPict	StimA	A	25	0 A 1 1 RT 30
53 Green_Pict	StimB	B	25	0 B 1 1 RT 117
54 CirclePict	StimC	A	0	25 A 1 1 RT 87
55 Worms_Pict	StimD	B	0	25 B 1 1 RT 235
56 SticksPict	StimA	A	25	0 A 1 1 RT 136
57 Worms_Pict	StimD	B	0	25 A 0 0 RT 115
58 Worms_Pict	StimD	B	0	25 B 1 1 RT 109
59 Worms_Pict	StimD	B	0	25 B 1 1 RT 70
60 Worms_Pict	StimD	B	0	25 B 1 1 RT 74
61 CirclePict	StimC	A	0	25 A 1 1 RT 224
62 CirclePict	StimC	B	0	25 B 1 0 RT 282
63 Worms_Pict	StimD	A	0	25 B 0 1 RT 180
64 Worms_Pict	StimD	B	0	25 A 0 0 RT 64
65 SticksPict	StimA	A	25	0 A 1 1 RT 136
66 CirclePict	StimC	A	0	25 B 0 0 RT 162
67 Worms_Pict	StimD	B	0	25 A 0 0 RT 128
68 Worms_Pict	StimD	B	0	25 s RT 223
69 SticksPict	StimA	A	25	0 A 1 1 RT 49
70 CirclePict	StimC	A	0	25 A 1 1 RT 72
71 Green_Pict	StimB	A	25	0 B 0 1 RT 239
72 SticksPict	StimA	B	25	0 A 0 1 RT 48
73 SticksPict	StimA	B	25	0 A 0 1 RT 31
74 CirclePict	StimC	A	0	25 B 0 0 RT 119
75 Worms_Pict	StimD	A	0	25 A 1 0 RT 86
76 Green_Pict	StimB	A	25	0 A 1 0 RT 110
77 Green_Pict	StimB	B	25	0 A 0 0 RT 44
78 CirclePict	StimC	A	0	25 A 1 1 RT 273
79 SticksPict	StimA	A	25	0 A 1 1 RT 130
80 Green_Pict	StimB	B	25	0 A 0 0 RT 102
81 Worms_Pict	StimD	B	0	25 A 0 0 RT 102
82 CirclePict	StimC	A	0	25 B 0 0 RT 119
83 CirclePict	StimC	A	0	25 B 0 0 RT 67
84 Worms_Pict	StimD	B	0	25 A 0 0 RT 207
85 Worms_Pict	StimD	B	0	25 B 1 1 RT 204
86 CirclePict	StimC	A	0	25 A 1 1 RT 88
87 Green_Pict	StimB	B	25	0 B 1 1 RT 156
88 SticksPict	StimA	B	25	0 A 0 1 RT 145
89 Green_Pict	StimB	A	25	0 B 0 1 RT 62
90 Worms_Pict	StimD	B	0	25 B 1 1 RT 305
91 Worms_Pict	StimD	B	0	25 B 1 1 RT 78
92 Worms_Pict	StimD	B	0	25 B 1 1 RT 46
93 Green_Pict	StimB	B	25	0 A 0 0 RT 141
94 Green_Pict	StimB	B	25	0 A 0 0 RT 114
95 SticksPict	StimA	A	25	0 A 1 1 RT 132
96 Worms_Pict	StimD	A	0	25 B 0 1 RT 318
97 Green_Pict	StimB	B	25	0 A 0 0 RT 66
98 SticksPict	StimA	A	25	0 A 1 1 RT 189
99 Green_Pict	StimB	A	25	0 B 0 1 RT 247
100 SticksPict	StimA	A	25	0 A 1 1 RT 107
101 CirclePict	StimC	A	0	25 A 1 1 RT 175
102 SticksPict	StimA	B	25	0 A 0 1 RT 78
103 CirclePict	StimC	A	0	25 A 1 1 RT 73
104 SticksPict	StimA	A	25	0 B 0 0 RT 53
105 Green_Pict	StimB	B	25	0 A 0 0 RT 205
106 Worms_Pict	StimD	A	0	25 A 1 0 RT 129
107 CirclePict	StimC	B	0	25 B 1 0 RT 68
108 CirclePict	StimC	A	0	25 B 0 0 RT 64
109 Green_Pict	StimB	B	25	0 A 0 0 RT 52
110 Worms_Pict	StimD	B	0	25 A 0 0 RT 65
111 Green_Pict	StimB	B	25	0 A 0 0 RT 82
112 SticksPict	StimA	A	25	0 A 1 1 RT 95
113 CirclePict	StimC	A	0	25 B 0 0 RT 51
114 SticksPict	StimA	A	25	0 A 1 1 RT 36
115 SticksPict	StimA	A	25	0 A 1 1 RT 35
116 CirclePict	StimC	A	0	25 A 1 1 RT 43
117 Green_Pict	StimB	B	25	0 A 0 0 RT 46
118 Worms_Pict	StimD	B	0	25 A 0 0 RT 86
119 CirclePict	StimC	B	0	25 A 0 1 RT 76
120 SticksPict	StimA	A	25	0 A 1 1 RT 51
121 CirclePict	StimC	A	0	25 B 0 0 RT 39
122 CirclePict	StimC	B	0	25 A 0 1 RT 51
123 Worms_Pict	StimD	B	0	25 B 1 1 RT 80
124 SticksPict	StimA	A	25	0 A 1 1 RT 48
125 CirclePict	StimC	A	0	25 B 0 0 RT 166
126 CirclePict	StimC	A	0	25 B 0 0 RT 46
127 Green_Pict	StimB	B	25	0 A 0 0 RT 73
128 Worms_Pict	StimD	B	0	25 B 1 1 RT 114
129 SticksPict	StimA	A	25	0 A 1 1 RT 42
130 SticksPict	StimA	A	25	0 A 1 1 RT 27
131 Worms_Pict	StimD	B	0	25 A 0 0 RT 82
132 SticksPict	StimA	A	25	0 A 1 1 RT 50
133 Worms_Pict	StimD	B	0	25 B 1 1 RT 293
134 SticksPict	StimA	A	25	0 A 1 1 RT 43
135 Green_Pict	StimB	A	25	0 A 1 0 RT 53
136 Green_Pict	StimB	B	25	0 A 0 0 RT 41
137 Worms_Pict	StimD	B	0	25 A 0 0 RT 87
138 Worms_Pict	StimD	A	0	25 s RT 149
139 Green_Pict	StimB	A	25	0 A 1 0 RT 40
140 CirclePict	StimC	A	0	25 A 1 1 RT 166
141 Green_Pict	StimB	B	25	0 A 0 0 RT 117
142 SticksPict	StimA	A	25	0 A 1 1 RT 41
143 Worms_Pict	StimD	B	0	25 A 0 0 RT 98
144 Green_Pict	StimB	B	25	0 A 0 0 RT 50
145 Worms_Pict	StimD	A	0	25 B 0 1 RT 102
146 Worms_Pict	StimD	B	0	25 B 1 1 RT 113
147 Green_Pict	StimB	B	25	0 B 1 1 RT 82
148 SticksPict	StimA	A	25	0 A 1 1 RT 48
149 CirclePict	StimC	A	0	25 B 0 0 RT 159
150 SticksPict	StimA	A	25	0 A 1 1 RT 48
151 CirclePict	StimC	A	0	25 B 0 0 RT 121
152 Green_Pict	StimB	B	25	0 B 1 1 RT 82
153 Green_Pict	StimB	B	25	0 B 1 1 RT 247
154 CirclePict	StimC	A	0	25 A 1 1 RT 224
155 SticksPict	StimA	B	25	0 A 0 1 RT 48
156 Green_Pict	StimB	B	25	0 A 0 0 RT 47
157 SticksPict	StimA	B	25	0 A 0 1 RT 41
158 CirclePict	StimC	A	0	25 B 0 0 RT 52
159 CirclePict	StimC	B	0	25 A 0 1 RT 22
160 Worms_Pict	StimD	B	0	25 B 1 1 RT 18
