# Supplementary material for: The Role of Informative and Ambiguous Feedback in Avoidance Behavior: Empirical and Computational Findings
Source: PLoS One. 2015 Dec 2;10(12):e0144083. doi: 10.1371/journal.pone.0144083 (PMC4668119; doi:10.1371/journal.pone.0144083)
Supplement: S2 File — Information contained in the file header describes how to use and run the program. (ZIP) [file pone.0144083.s002.zip › Moustafa2015_data/Moustafa2015_NoFeedback/010.doc]

1 Worms_Pict	StimC	A	0	25 A 1 1 RT 265
2 Green_Pict	StimD	A	0	25 B 0 1 RT 198
3 Worms_Pict	StimC	A	0	25 A 1 1 RT 145
4 SticksPict	StimA	A	25	0 A 1 1 RT 179
5 CirclePict	StimB	A	25	0 A 1 0 RT 531
6 Green_Pict	StimD	B	0	25 A 0 0 RT 151
7 Worms_Pict	StimC	A	0	25 A 1 1 RT 193
8 SticksPict	StimA	A	25	0 B 0 0 RT 83
9 CirclePict	StimB	B	25	0 A 0 0 RT 92
10 SticksPict	StimA	B	25	0 A 0 1 RT 67
11 Worms_Pict	StimC	A	0	25 A 1 1 RT 42
12 CirclePict	StimB	A	25	0 A 1 0 RT 56
13 Green_Pict	StimD	B	0	25 B 1 1 RT 68
14 Green_Pict	StimD	B	0	25 B 1 1 RT 63
15 Green_Pict	StimD	B	0	25 B 1 1 RT 39
16 Green_Pict	StimD	B	0	25 B 1 1 RT 40
17 Green_Pict	StimD	B	0	25 B 1 1 RT 29
18 Green_Pict	StimD	B	0	25 B 1 1 RT 33
19 Worms_Pict	StimC	B	0	25 A 0 1 RT 47
20 Worms_Pict	StimC	A	0	25 B 0 0 RT 53
21 CirclePict	StimB	B	25	0 A 0 0 RT 35
22 Worms_Pict	StimC	B	0	25 A 0 1 RT 63
23 Worms_Pict	StimC	A	0	25 A 1 1 RT 69
24 Green_Pict	StimD	A	0	25 B 0 1 RT 47
25 SticksPict	StimA	A	25	0 A 1 1 RT 39
26 SticksPict	StimA	A	25	0 A 1 1 RT 48
27 SticksPict	StimA	A	25	0 A 1 1 RT 55
28 SticksPict	StimA	A	25	0 A 1 1 RT 41
29 SticksPict	StimA	A	25	0 A 1 1 RT 29
30 CirclePict	StimB	B	25	0 A 0 0 RT 82
31 CirclePict	StimB	B	25	0 s RT 24
32 SticksPict	StimA	A	25	0 s RT 22
33 Worms_Pict	StimC	A	0	25 s RT 16
34 Worms_Pict	StimC	A	0	25 A 1 1 RT 34
35 CirclePict	StimB	B	25	0 A 0 0 RT 47
36 CirclePict	StimB	B	25	0 A 0 0 RT 48
37 CirclePict	StimB	B	25	0 s RT 27
38 Green_Pict	StimD	B	0	25 A 0 0 RT 54
39 SticksPict	StimA	B	25	0 A 0 1 RT 55
40 CirclePict	StimB	B	25	0 B 1 1 RT 37
41 SticksPict	StimA	A	25	0 B 0 0 RT 36
42 SticksPict	StimA	A	25	0 A 1 1 RT 23
43 Green_Pict	StimD	B	0	25 B 1 1 RT 50
44 CirclePict	StimB	B	25	0 A 0 0 RT 48
45 CirclePict	StimB	B	25	0 B 1 1 RT 26
46 SticksPict	StimA	B	25	0 A 0 1 RT 57
47 Worms_Pict	StimC	B	0	25 B 1 0 RT 41
48 Worms_Pict	StimC	A	0	25 A 1 1 RT 30
49 SticksPict	StimA	A	25	0 B 0 0 RT 41
50 CirclePict	StimB	B	25	0 A 0 0 RT 26
51 Green_Pict	StimD	B	0	25 B 1 1 RT 35
52 CirclePict	StimB	A	25	0 A 1 0 RT 34
53 SticksPict	StimA	A	25	0 B 0 0 RT 31
54 Worms_Pict	StimC	B	0	25 A 0 1 RT 20
55 Green_Pict	StimD	B	0	25 B 1 1 RT 29
56 Worms_Pict	StimC	A	0	25 A 1 1 RT 27
57 CirclePict	StimB	B	25	0 B 1 1 RT 22
58 Green_Pict	StimD	B	0	25 A 0 0 RT 17
59 SticksPict	StimA	A	25	0 B 0 0 RT 30
60 SticksPict	StimA	A	25	0 A 1 1 RT 23
61 Worms_Pict	StimC	A	0	25 A 1 1 RT 20
62 CirclePict	StimB	B	25	0 B 1 1 RT 80
63 Green_Pict	StimD	B	0	25 B 1 1 RT 37
64 Green_Pict	StimD	B	0	25 A 0 0 RT 24
65 CirclePict	StimB	B	25	0 B 1 1 RT 24
66 SticksPict	StimA	B	25	0 B 1 0 RT 29
67 Worms_Pict	StimC	A	0	25 B 0 0 RT 25
68 CirclePict	StimB	B	25	0 A 0 0 RT 19
69 SticksPict	StimA	A	25	0 A 1 1 RT 23
70 CirclePict	StimB	B	25	0 A 0 0 RT 32
71 Worms_Pict	StimC	A	0	25 B 0 0 RT 24
72 Worms_Pict	StimC	A	0	25 A 1 1 RT 23
73 SticksPict	StimA	A	25	0 A 1 1 RT 29
74 Green_Pict	StimD	A	0	25 B 0 1 RT 39
75 Worms_Pict	StimC	A	0	25 A 1 1 RT 26
76 CirclePict	StimB	A	25	0 A 1 0 RT 19
77 Green_Pict	StimD	A	0	25 A 1 0 RT 20
78 Worms_Pict	StimC	A	0	25 A 1 1 RT 26
79 Green_Pict	StimD	B	0	25 A 0 0 RT 17
80 Green_Pict	StimD	B	0	25 B 1 1 RT 28
81 Worms_Pict	StimC	A	0	25 B 0 0 RT 32
82 SticksPict	StimA	A	25	0 A 1 1 RT 17
83 CirclePict	StimB	B	25	0 A 0 0 RT 19
84 Green_Pict	StimD	B	0	25 A 0 0 RT 27
85 CirclePict	StimB	B	25	0 A 0 0 RT 33
86 Worms_Pict	StimC	A	0	25 B 0 0 RT 19
87 Worms_Pict	StimC	A	0	25 A 1 1 RT 18
88 SticksPict	StimA	A	25	0 A 1 1 RT 27
89 Green_Pict	StimD	B	0	25 A 0 0 RT 23
90 Worms_Pict	StimC	A	0	25 A 1 1 RT 36
91 Worms_Pict	StimC	A	0	25 B 0 0 RT 33
92 CirclePict	StimB	B	25	0 A 0 0 RT 24
93 Green_Pict	StimD	B	0	25 A 0 0 RT 30
94 Worms_Pict	StimC	A	0	25 B 0 0 RT 40
95 SticksPict	StimA	A	25	0 A 1 1 RT 27
96 Worms_Pict	StimC	A	0	25 A 1 1 RT 51
97 CirclePict	StimB	B	25	0 A 0 0 RT 29
98 Green_Pict	StimD	A	0	25 A 1 0 RT 41
99 SticksPict	StimA	A	25	0 A 1 1 RT 102
100 Green_Pict	StimD	B	0	25 B 1 1 RT 48
101 Green_Pict	StimD	B	0	25 B 1 1 RT 36
102 Green_Pict	StimD	B	0	25 B 1 1 RT 24
103 CirclePict	StimB	B	25	0 A 0 0 RT 87
104 Worms_Pict	StimC	B	0	25 A 0 1 RT 67
105 SticksPict	StimA	A	25	0 A 1 1 RT 54
106 CirclePict	StimB	A	25	0 A 1 0 RT 54
107 Green_Pict	StimD	B	0	25 B 1 1 RT 63
108 SticksPict	StimA	B	25	0 A 0 1 RT 60
109 Worms_Pict	StimC	B	0	25 B 1 0 RT 93
110 SticksPict	StimA	A	25	0 A 1 1 RT 50
111 SticksPict	StimA	B	25	0 s RT 20
112 CirclePict	StimB	B	25	0 A 0 0 RT 56
113 CirclePict	StimB	B	25	0 A 0 0 RT 42
114 Green_Pict	StimD	A	0	25 B 0 1 RT 47
115 Green_Pict	StimD	B	0	25 A 0 0 RT 61
116 Worms_Pict	StimC	A	0	25 A 1 1 RT 65
117 SticksPict	StimA	A	25	0 A 1 1 RT 31
118 SticksPict	StimA	A	25	0 A 1 1 RT 35
119 CirclePict	StimB	B	25	0 s RT 30
120 CirclePict	StimB	A	25	0 s RT 23
121 Green_Pict	StimD	B	0	25 s RT 37
122 SticksPict	StimA	A	25	0 A 1 1 RT 43
123 Worms_Pict	StimC	A	0	25 s RT 20
124 CirclePict	StimB	B	25	0 s RT 17
125 CirclePict	StimB	B	25	0 s RT 19
126 Green_Pict	StimD	B	0	25 s RT 36
127 Green_Pict	StimD	B	0	25 s RT 16
128 Worms_Pict	StimC	A	0	25 A 1 1 RT 45
129 Worms_Pict	StimC	A	0	25 s RT 29
130 CirclePict	StimB	B	25	0 s RT 21
131 Worms_Pict	StimC	A	0	25 s RT 31
132 SticksPict	StimA	A	25	0 A 1 1 RT 36
133 SticksPict	StimA	A	25	0 s RT 17
134 Worms_Pict	StimC	B	0	25 s RT 47
135 Green_Pict	StimD	B	0	25 B 1 1 RT 69
136 SticksPict	StimA	A	25	0 s RT 19
137 CirclePict	StimB	B	25	0 s RT 42
138 CirclePict	StimB	B	25	0 s RT 31
139 Green_Pict	StimD	B	0	25 B 1 1 RT 93
140 SticksPict	StimA	A	25	0 A 1 1 RT 44
141 CirclePict	StimB	B	25	0 s RT 16
142 Green_Pict	StimD	A	0	25 s RT 13
143 Green_Pict	StimD	A	0	25 s RT 1
144 Worms_Pict	StimC	A	0	25 s RT 21
145 CirclePict	StimB	A	25	0 s RT 17
146 Green_Pict	StimD	B	0	25 s RT 17
147 SticksPict	StimA	A	25	0 s RT 14
148 CirclePict	StimB	B	25	0 s RT 56
149 Worms_Pict	StimC	B	0	25 s RT 32
150 SticksPict	StimA	B	25	0 A 0 1 RT 35
151 SticksPict	StimA	A	25	0 s RT 17
152 Worms_Pict	StimC	A	0	25 s RT 37
153 CirclePict	StimB	B	25	0 s RT 24
154 Green_Pict	StimD	B	0	25 s RT 36
155 Green_Pict	StimD	B	0	25 s RT 27
156 CirclePict	StimB	A	25	0 s RT 27
157 Worms_Pict	StimC	A	0	25 s RT 16
158 SticksPict	StimA	B	25	0 A 0 1 RT 33
159 Worms_Pict	StimC	A	0	25 s RT 41
160 SticksPict	StimA	A	25	0 A 1 1 RT 45
