# Supplementary material for: The Role of Informative and Ambiguous Feedback in Avoidance Behavior: Empirical and Computational Findings
Source: PLoS One. 2015 Dec 2;10(12):e0144083. doi: 10.1371/journal.pone.0144083 (PMC4668119; doi:10.1371/journal.pone.0144083)
Supplement: S2 File — Information contained in the file header describes how to use and run the program. (ZIP) [file pone.0144083.s002.zip › Moustafa2015_data/Moustafa2015_NoFeedback/011.doc]

1 CirclePict	StimA	A	25	0 B 0 0 RT 162
2 Worms_Pict	StimB	B	25	0 A 0 0 RT 197
3 Worms_Pict	StimB	B	25	0 A 0 0 RT 123
4 Worms_Pict	StimB	A	25	0 A 1 0 RT 189
5 SticksPict	StimC	A	0	25 s RT 32
6 Green_Pict	StimD	B	0	25 B 1 1 RT 87
7 CirclePict	StimA	B	25	0 B 1 0 RT 273
8 Worms_Pict	StimB	B	25	0 A 0 0 RT 74
9 Green_Pict	StimD	B	0	25 s RT 160
10 Worms_Pict	StimB	B	25	0 A 0 0 RT 44
11 SticksPict	StimC	A	0	25 A 1 1 RT 70
12 CirclePict	StimA	A	25	0 B 0 0 RT 70
13 Worms_Pict	StimB	B	25	0 B 1 1 RT 116
14 SticksPict	StimC	B	0	25 B 1 0 RT 57
15 Green_Pict	StimD	A	0	25 B 0 1 RT 70
16 CirclePict	StimA	A	25	0 B 0 0 RT 52
17 CirclePict	StimA	B	25	0 B 1 0 RT 58
18 Worms_Pict	StimB	B	25	0 A 0 0 RT 45
19 SticksPict	StimC	A	0	25 A 1 1 RT 55
20 CirclePict	StimA	A	25	0 B 0 0 RT 39
21 SticksPict	StimC	A	0	25 B 0 0 RT 35
22 Green_Pict	StimD	B	0	25 B 1 1 RT 51
23 CirclePict	StimA	A	25	0 B 0 0 RT 56
24 SticksPict	StimC	A	0	25 A 1 1 RT 132
25 Worms_Pict	StimB	B	25	0 A 0 0 RT 54
26 CirclePict	StimA	A	25	0 B 0 0 RT 45
27 SticksPict	StimC	A	0	25 B 0 0 RT 40
28 Worms_Pict	StimB	B	25	0 A 0 0 RT 29
29 Worms_Pict	StimB	A	25	0 A 1 0 RT 140
30 CirclePict	StimA	A	25	0 s RT 5
31 Green_Pict	StimD	B	0	25 A 0 0 RT 48
32 CirclePict	StimA	A	25	0 B 0 0 RT 51
33 Green_Pict	StimD	B	0	25 A 0 0 RT 54
34 Green_Pict	StimD	B	0	25 B 1 1 RT 87
35 SticksPict	StimC	A	0	25 A 1 1 RT 53
36 SticksPict	StimC	A	0	25 A 1 1 RT 54
37 SticksPict	StimC	B	0	25 B 1 0 RT 53
38 Green_Pict	StimD	A	0	25 B 0 1 RT 73
39 Green_Pict	StimD	B	0	25 A 0 0 RT 281
40 Green_Pict	StimD	B	0	25 B 1 1 RT 81
41 Green_Pict	StimD	B	0	25 B 1 1 RT 61
42 CirclePict	StimA	A	25	0 B 0 0 RT 40
43 Worms_Pict	StimB	B	25	0 A 0 0 RT 40
44 Green_Pict	StimD	B	0	25 A 0 0 RT 61
45 Worms_Pict	StimB	B	25	0 B 1 1 RT 47
46 Worms_Pict	StimB	B	25	0 B 1 1 RT 62
47 SticksPict	StimC	A	0	25 A 1 1 RT 61
48 SticksPict	StimC	A	0	25 A 1 1 RT 53
49 Worms_Pict	StimB	B	25	0 B 1 1 RT 97
50 SticksPict	StimC	A	0	25 A 1 1 RT 49
51 SticksPict	StimC	A	0	25 B 0 0 RT 43
52 Worms_Pict	StimB	B	25	0 B 1 1 RT 50
53 Green_Pict	StimD	A	0	25 A 1 0 RT 49
54 CirclePict	StimA	B	25	0 s RT 45
55 CirclePict	StimA	A	25	0 A 1 1 RT 55
56 Worms_Pict	StimB	B	25	0 B 1 1 RT 78
57 Green_Pict	StimD	B	0	25 s RT 40
58 SticksPict	StimC	B	0	25 s RT 54
59 CirclePict	StimA	A	25	0 A 1 1 RT 47
60 CirclePict	StimA	A	25	0 B 0 0 RT 48
61 Green_Pict	StimD	B	0	25 s RT 71
62 CirclePict	StimA	A	25	0 B 0 0 RT 43
63 CirclePict	StimA	A	25	0 A 1 1 RT 33
64 Green_Pict	StimD	B	0	25 s RT 31
65 SticksPict	StimC	A	0	25 B 0 0 RT 137
66 SticksPict	StimC	A	0	25 A 1 1 RT 46
67 CirclePict	StimA	A	25	0 A 1 1 RT 46
68 Green_Pict	StimD	B	0	25 s RT 35
69 Worms_Pict	StimB	A	25	0 B 0 1 RT 89
70 CirclePict	StimA	A	25	0 A 1 1 RT 46
71 Green_Pict	StimD	B	0	25 s RT 35
72 Green_Pict	StimD	A	0	25 A 1 0 RT 59
73 SticksPict	StimC	A	0	25 s RT 49
74 SticksPict	StimC	A	0	25 A 1 1 RT 42
75 Worms_Pict	StimB	A	25	0 A 1 0 RT 49
76 SticksPict	StimC	B	0	25 s RT 41
77 Green_Pict	StimD	B	0	25 s RT 40
78 Worms_Pict	StimB	B	25	0 A 0 0 RT 39
79 Worms_Pict	StimB	B	25	0 B 1 1 RT 43
80 CirclePict	StimA	B	25	0 s RT 34
81 Worms_Pict	StimB	B	25	0 A 0 0 RT 31
82 Worms_Pict	StimB	A	25	0 A 1 0 RT 40
83 CirclePict	StimA	A	25	0 A 1 1 RT 53
84 Green_Pict	StimD	B	0	25 s RT 31
85 SticksPict	StimC	B	0	25 s RT 49
86 Green_Pict	StimD	B	0	25 s RT 25
87 Green_Pict	StimD	A	0	25 A 1 0 RT 58
88 CirclePict	StimA	B	25	0 s RT 4
89 SticksPict	StimC	A	0	25 s RT 43
90 Worms_Pict	StimB	B	25	0 A 0 0 RT 28
91 SticksPict	StimC	A	0	25 s RT 46
92 CirclePict	StimA	A	25	0 B 0 0 RT 36
93 SticksPict	StimC	A	0	25 s RT 73
94 CirclePict	StimA	A	25	0 A 1 1 RT 29
95 Green_Pict	StimD	A	0	25 s RT 46
96 Worms_Pict	StimB	A	25	0 A 1 0 RT 35
97 Worms_Pict	StimB	B	25	0 A 0 0 RT 66
98 Worms_Pict	StimB	B	25	0 A 0 0 RT 44
99 CirclePict	StimA	A	25	0 A 1 1 RT 34
100 SticksPict	StimC	B	0	25 s RT 37
101 CirclePict	StimA	A	25	0 A 1 1 RT 45
102 SticksPict	StimC	A	0	25 s RT 41
103 Worms_Pict	StimB	B	25	0 B 1 1 RT 31
104 Green_Pict	StimD	B	0	25 s RT 32
105 SticksPict	StimC	A	0	25 s RT 37
106 Green_Pict	StimD	B	0	25 s RT 31
107 Worms_Pict	StimB	B	25	0 B 1 1 RT 38
108 CirclePict	StimA	A	25	0 A 1 1 RT 32
109 Worms_Pict	StimB	B	25	0 B 1 1 RT 41
110 SticksPict	StimC	A	0	25 s RT 36
111 Worms_Pict	StimB	B	25	0 B 1 1 RT 37
112 CirclePict	StimA	B	25	0 A 0 1 RT 37
113 Green_Pict	StimD	B	0	25 s RT 28
114 Green_Pict	StimD	B	0	25 s RT 57
115 SticksPict	StimC	A	0	25 s RT 38
116 Green_Pict	StimD	B	0	25 s RT 35
117 CirclePict	StimA	A	25	0 A 1 1 RT 35
118 SticksPict	StimC	A	0	25 s RT 34
119 CirclePict	StimA	A	25	0 A 1 1 RT 36
120 Green_Pict	StimD	B	0	25 s RT 33
121 Worms_Pict	StimB	A	25	0 B 0 1 RT 47
122 SticksPict	StimC	A	0	25 s RT 25
123 Green_Pict	StimD	B	0	25 s RT 29
124 Green_Pict	StimD	B	0	25 s RT 26
125 Green_Pict	StimD	B	0	25 s RT 23
126 Green_Pict	StimD	B	0	25 B 1 1 RT 27
127 Worms_Pict	StimB	B	25	0 B 1 1 RT 40
128 Green_Pict	StimD	B	0	25 s RT 30
129 Worms_Pict	StimB	B	25	0 B 1 1 RT 37
130 Green_Pict	StimD	A	0	25 s RT 31
131 Green_Pict	StimD	B	0	25 s RT 26
132 Green_Pict	StimD	A	0	25 s RT 25
133 SticksPict	StimC	A	0	25 s RT 36
134 CirclePict	StimA	A	25	0 A 1 1 RT 37
135 SticksPict	StimC	A	0	25 s RT 31
136 SticksPict	StimC	B	0	25 s RT 26
137 CirclePict	StimA	A	25	0 A 1 1 RT 37
138 CirclePict	StimA	B	25	0 A 0 1 RT 30
139 CirclePict	StimA	A	25	0 B 0 0 RT 41
140 CirclePict	StimA	B	25	0 A 0 1 RT 31
141 CirclePict	StimA	A	25	0 A 1 1 RT 26
142 CirclePict	StimA	A	25	0 A 1 1 RT 38
143 Worms_Pict	StimB	B	25	0 B 1 1 RT 48
144 CirclePict	StimA	A	25	0 A 1 1 RT 66
145 Worms_Pict	StimB	B	25	0 B 1 1 RT 41
146 SticksPict	StimC	A	0	25 s RT 41
147 SticksPict	StimC	A	0	25 s RT 2
148 SticksPict	StimC	B	0	25 s RT 26
149 Worms_Pict	StimB	B	25	0 B 1 1 RT 46
150 CirclePict	StimA	A	25	0 A 1 1 RT 36
151 Worms_Pict	StimB	B	25	0 B 1 1 RT 35
152 SticksPict	StimC	A	0	25 s RT 52
153 SticksPict	StimC	A	0	25 s RT 2
154 Worms_Pict	StimB	B	25	0 B 1 1 RT 33
155 SticksPict	StimC	A	0	25 s RT 26
156 CirclePict	StimA	A	25	0 A 1 1 RT 31
157 Green_Pict	StimD	B	0	25 s RT 28
158 Green_Pict	StimD	B	0	25 s RT 25
159 Worms_Pict	StimB	A	25	0 B 0 1 RT 33
160 Worms_Pict	StimB	B	25	0 B 1 1 RT 28
