# Supplementary material for: The Role of Informative and Ambiguous Feedback in Avoidance Behavior: Empirical and Computational Findings
Source: PLoS One. 2015 Dec 2;10(12):e0144083. doi: 10.1371/journal.pone.0144083 (PMC4668119; doi:10.1371/journal.pone.0144083)
Supplement: S2 File — Information contained in the file header describes how to use and run the program. (ZIP) [file pone.0144083.s002.zip › Moustafa2015_data/Moustafa2015_NoFeedback/012.doc]

1 SticksPict	StimC	B	0	25 A 0 1 RT 155
2 Worms_Pict	StimD	A	0	25 A 1 0 RT 129
3 CirclePict	StimA	B	25	0 B 1 0 RT 191
4 Green_Pict	StimB	A	25	0 A 1 0 RT 170
5 CirclePict	StimA	A	25	0 B 0 0 RT 86
6 Worms_Pict	StimD	B	0	25 B 1 1 RT 154
7 CirclePict	StimA	A	25	0 A 1 1 RT 91
8 CirclePict	StimA	A	25	0 A 1 1 RT 57
9 Green_Pict	StimB	B	25	0 A 0 0 RT 165
10 SticksPict	StimC	A	0	25 A 1 1 RT 115
11 Worms_Pict	StimD	B	0	25 B 1 1 RT 102
12 Worms_Pict	StimD	A	0	25 A 1 0 RT 56
13 Green_Pict	StimB	B	25	0 B 1 1 RT 94
14 Worms_Pict	StimD	B	0	25 B 1 1 RT 151
15 CirclePict	StimA	A	25	0 A 1 1 RT 80
16 SticksPict	StimC	A	0	25 A 1 1 RT 58
17 CirclePict	StimA	A	25	0 A 1 1 RT 104
18 Worms_Pict	StimD	B	0	25 B 1 1 RT 55
19 CirclePict	StimA	B	25	0 A 0 1 RT 37
20 SticksPict	StimC	A	0	25 B 0 0 RT 29
21 SticksPict	StimC	A	0	25 A 1 1 RT 43
22 SticksPict	StimC	B	0	25 A 0 1 RT 32
23 Worms_Pict	StimD	B	0	25 B 1 1 RT 39
24 Green_Pict	StimB	B	25	0 A 0 0 RT 16
25 Worms_Pict	StimD	B	0	25 B 1 1 RT 67
26 Green_Pict	StimB	B	25	0 B 1 1 RT 80
27 CirclePict	StimA	A	25	0 A 1 1 RT 48
28 Green_Pict	StimB	B	25	0 B 1 1 RT 98
29 Green_Pict	StimB	B	25	0 B 1 1 RT 31
30 SticksPict	StimC	A	0	25 A 1 1 RT 152
31 Green_Pict	StimB	B	25	0 B 1 1 RT 51
32 SticksPict	StimC	A	0	25 B 0 0 RT 240
33 SticksPict	StimC	A	0	25 s RT 118
34 Green_Pict	StimB	B	25	0 A 0 0 RT 280
35 Worms_Pict	StimD	B	0	25 B 1 1 RT 313
36 CirclePict	StimA	A	25	0 A 1 1 RT 60
37 Worms_Pict	StimD	B	0	25 B 1 1 RT 265
38 CirclePict	StimA	A	25	0 A 1 1 RT 47
39 SticksPict	StimC	A	0	25 s RT 145
40 Green_Pict	StimB	A	25	0 B 0 1 RT 117
41 Worms_Pict	StimD	B	0	25 A 0 0 RT 68
42 Green_Pict	StimB	B	25	0 B 1 1 RT 53
43 SticksPict	StimC	A	0	25 s RT 80
44 Green_Pict	StimB	B	25	0 B 1 1 RT 55
45 Green_Pict	StimB	B	25	0 B 1 1 RT 60
46 CirclePict	StimA	A	25	0 A 1 1 RT 50
47 SticksPict	StimC	A	0	25 s RT 92
48 Green_Pict	StimB	B	25	0 B 1 1 RT 77
49 Worms_Pict	StimD	A	0	25 s RT 74
50 Worms_Pict	StimD	B	0	25 A 0 0 RT 95
51 CirclePict	StimA	A	25	0 B 0 0 RT 45
52 Green_Pict	StimB	B	25	0 B 1 1 RT 71
53 Worms_Pict	StimD	B	0	25 B 1 1 RT 169
54 SticksPict	StimC	A	0	25 s RT 123
55 SticksPict	StimC	A	0	25 s RT 123
56 Green_Pict	StimB	A	25	0 B 0 1 RT 49
57 Green_Pict	StimB	A	25	0 B 0 1 RT 99
58 SticksPict	StimC	B	0	25 s RT 78
59 SticksPict	StimC	A	0	25 B 0 0 RT 141
60 CirclePict	StimA	A	25	0 A 1 1 RT 98
61 Green_Pict	StimB	B	25	0 B 1 1 RT 56
62 CirclePict	StimA	A	25	0 A 1 1 RT 116
63 SticksPict	StimC	B	0	25 s RT 117
64 Worms_Pict	StimD	B	0	25 s RT 122
65 SticksPict	StimC	A	0	25 s RT 81
66 CirclePict	StimA	A	25	0 A 1 1 RT 60
67 Green_Pict	StimB	B	25	0 B 1 1 RT 54
68 CirclePict	StimA	A	25	0 A 1 1 RT 56
69 SticksPict	StimC	A	0	25 s RT 71
70 CirclePict	StimA	B	25	0 A 0 1 RT 56
71 CirclePict	StimA	B	25	0 A 0 1 RT 52
72 Worms_Pict	StimD	B	0	25 s RT 100
73 CirclePict	StimA	A	25	0 A 1 1 RT 50
74 CirclePict	StimA	A	25	0 A 1 1 RT 57
75 Worms_Pict	StimD	B	0	25 s RT 68
76 Worms_Pict	StimD	A	0	25 B 0 1 RT 159
77 Worms_Pict	StimD	B	0	25 s RT 97
78 SticksPict	StimC	A	0	25 s RT 63
79 Green_Pict	StimB	B	25	0 B 1 1 RT 102
80 Worms_Pict	StimD	B	0	25 s RT 201
81 SticksPict	StimC	A	0	25 s RT 63
82 Worms_Pict	StimD	A	0	25 s RT 89
83 Worms_Pict	StimD	B	0	25 s RT 71
84 SticksPict	StimC	A	0	25 s RT 73
85 SticksPict	StimC	A	0	25 s RT 63
86 SticksPict	StimC	A	0	25 s RT 54
87 CirclePict	StimA	B	25	0 A 0 1 RT 55
88 Worms_Pict	StimD	B	0	25 A 0 0 RT 166
89 CirclePict	StimA	A	25	0 A 1 1 RT 56
90 CirclePict	StimA	B	25	0 A 0 1 RT 74
91 Worms_Pict	StimD	B	0	25 s RT 80
92 SticksPict	StimC	A	0	25 s RT 56
93 Worms_Pict	StimD	B	0	25 s RT 56
94 Green_Pict	StimB	B	25	0 B 1 1 RT 87
95 SticksPict	StimC	A	0	25 s RT 52
96 SticksPict	StimC	A	0	25 s RT 47
97 Worms_Pict	StimD	A	0	25 s RT 60
98 CirclePict	StimA	A	25	0 A 1 1 RT 68
99 Green_Pict	StimB	B	25	0 B 1 1 RT 69
100 CirclePict	StimA	A	25	0 A 1 1 RT 46
101 CirclePict	StimA	A	25	0 A 1 1 RT 42
102 Worms_Pict	StimD	B	0	25 s RT 63
103 Green_Pict	StimB	B	25	0 B 1 1 RT 201
104 Green_Pict	StimB	B	25	0 B 1 1 RT 44
105 SticksPict	StimC	B	0	25 s RT 62
106 Worms_Pict	StimD	B	0	25 s RT 48
107 Green_Pict	StimB	B	25	0 B 1 1 RT 158
108 CirclePict	StimA	A	25	0 A 1 1 RT 53
109 Green_Pict	StimB	A	25	0 B 0 1 RT 50
110 Worms_Pict	StimD	B	0	25 s RT 66
111 Green_Pict	StimB	B	25	0 B 1 1 RT 57
112 Green_Pict	StimB	B	25	0 B 1 1 RT 46
113 SticksPict	StimC	B	0	25 s RT 71
114 SticksPict	StimC	A	0	25 s RT 227
115 CirclePict	StimA	A	25	0 A 1 1 RT 78
116 Worms_Pict	StimD	B	0	25 s RT 71
117 Green_Pict	StimB	B	25	0 B 1 1 RT 82
118 CirclePict	StimA	A	25	0 A 1 1 RT 48
119 CirclePict	StimA	A	25	0 A 1 1 RT 43
120 Green_Pict	StimB	A	25	0 B 0 1 RT 50
121 CirclePict	StimA	A	25	0 A 1 1 RT 41
122 CirclePict	StimA	A	25	0 A 1 1 RT 57
123 Green_Pict	StimB	B	25	0 B 1 1 RT 43
124 Green_Pict	StimB	B	25	0 B 1 1 RT 40
125 SticksPict	StimC	A	0	25 s RT 66
126 Worms_Pict	StimD	A	0	25 s RT 55
127 Worms_Pict	StimD	B	0	25 s RT 58
128 Worms_Pict	StimD	B	0	25 s RT 25
129 SticksPict	StimC	A	0	25 s RT 34
130 CirclePict	StimA	B	25	0 A 0 1 RT 57
131 Green_Pict	StimB	B	25	0 B 1 1 RT 35
132 CirclePict	StimA	A	25	0 A 1 1 RT 47
133 SticksPict	StimC	A	0	25 s RT 65
134 CirclePict	StimA	B	25	0 A 0 1 RT 57
135 SticksPict	StimC	B	0	25 s RT 62
136 SticksPict	StimC	A	0	25 s RT 55
137 CirclePict	StimA	A	25	0 A 1 1 RT 68
138 CirclePict	StimA	A	25	0 A 1 1 RT 42
139 Green_Pict	StimB	B	25	0 B 1 1 RT 73
140 Worms_Pict	StimD	B	0	25 s RT 93
141 CirclePict	StimA	A	25	0 A 1 1 RT 69
142 Green_Pict	StimB	B	25	0 B 1 1 RT 54
143 Worms_Pict	StimD	B	0	25 s RT 57
144 SticksPict	StimC	B	0	25 s RT 50
145 SticksPict	StimC	A	0	25 s RT 56
146 SticksPict	StimC	A	0	25 s RT 39
147 Worms_Pict	StimD	B	0	25 s RT 50
148 CirclePict	StimA	A	25	0 A 1 1 RT 58
149 Green_Pict	StimB	A	25	0 B 0 1 RT 41
150 Green_Pict	StimB	A	25	0 B 0 1 RT 57
151 Worms_Pict	StimD	B	0	25 s RT 129
152 Worms_Pict	StimD	A	0	25 s RT 116
153 Green_Pict	StimB	B	25	0 B 1 1 RT 65
154 Worms_Pict	StimD	B	0	25 s RT 64
155 Green_Pict	StimB	B	25	0 B 1 1 RT 50
156 Green_Pict	StimB	B	25	0 B 1 1 RT 39
157 SticksPict	StimC	A	0	25 s RT 65
158 CirclePict	StimA	A	25	0 A 1 1 RT 54
159 SticksPict	StimC	A	0	25 s RT 60
160 Worms_Pict	StimD	B	0	25 s RT 52
