# Supplementary material for: The Role of Informative and Ambiguous Feedback in Avoidance Behavior: Empirical and Computational Findings
Source: PLoS One. 2015 Dec 2;10(12):e0144083. doi: 10.1371/journal.pone.0144083 (PMC4668119; doi:10.1371/journal.pone.0144083)
Supplement: S2 File — Information contained in the file header describes how to use and run the program. (ZIP) [file pone.0144083.s002.zip › Moustafa2015_data/Moustafa2015_NoFeedback/013.doc]

1 Worms_Pict	StimA	A	25	0 A 1 1 RT 107
2 CirclePict	StimC	A	0	25 B 0 0 RT 87
3 Worms_Pict	StimA	A	25	0 A 1 1 RT 90
4 CirclePict	StimC	A	0	25 A 1 1 RT 72
5 CirclePict	StimC	A	0	25 A 1 1 RT 87
6 Worms_Pict	StimA	A	25	0 A 1 1 RT 60
7 CirclePict	StimC	A	0	25 A 1 1 RT 53
8 SticksPict	StimD	B	0	25 B 1 1 RT 62
9 SticksPict	StimD	B	0	25 B 1 1 RT 71
10 Green_Pict	StimB	A	25	0 A 1 0 RT 120
11 Green_Pict	StimB	B	25	0 A 0 0 RT 57
12 CirclePict	StimC	B	0	25 A 0 1 RT 89
13 CirclePict	StimC	A	0	25 B 0 0 RT 376
14 SticksPict	StimD	B	0	25 B 1 1 RT 182
15 SticksPict	StimD	B	0	25 A 0 0 RT 336
16 Worms_Pict	StimA	A	25	0 A 1 1 RT 54
17 CirclePict	StimC	A	0	25 A 1 1 RT 65
18 Worms_Pict	StimA	A	25	0 A 1 1 RT 48
19 CirclePict	StimC	B	0	25 B 1 0 RT 73
20 SticksPict	StimD	A	0	25 B 0 1 RT 63
21 Green_Pict	StimB	B	25	0 B 1 1 RT 60
22 Green_Pict	StimB	B	25	0 B 1 1 RT 41
23 Green_Pict	StimB	A	25	0 s RT 73
24 Worms_Pict	StimA	A	25	0 A 1 1 RT 57
25 Green_Pict	StimB	B	25	0 B 1 1 RT 53
26 SticksPict	StimD	B	0	25 s RT 74
27 SticksPict	StimD	B	0	25 s RT 61
28 CirclePict	StimC	A	0	25 s RT 91
29 Worms_Pict	StimA	A	25	0 A 1 1 RT 38
30 SticksPict	StimD	A	0	25 B 0 1 RT 79
31 CirclePict	StimC	A	0	25 B 0 0 RT 66
32 Green_Pict	StimB	B	25	0 B 1 1 RT 63
33 Worms_Pict	StimA	B	25	0 A 0 1 RT 44
34 Green_Pict	StimB	B	25	0 B 1 1 RT 47
35 Worms_Pict	StimA	B	25	0 A 0 1 RT 36
36 Green_Pict	StimB	B	25	0 B 1 1 RT 40
37 Worms_Pict	StimA	A	25	0 A 1 1 RT 48
38 Green_Pict	StimB	B	25	0 B 1 1 RT 46
39 SticksPict	StimD	B	0	25 s RT 68
40 SticksPict	StimD	B	0	25 A 0 0 RT 34
41 Worms_Pict	StimA	A	25	0 A 1 1 RT 43
42 Worms_Pict	StimA	B	25	0 A 0 1 RT 49
43 CirclePict	StimC	A	0	25 s RT 70
44 CirclePict	StimC	A	0	25 s RT 47
45 CirclePict	StimC	A	0	25 s RT 63
46 Green_Pict	StimB	B	25	0 B 1 1 RT 58
47 SticksPict	StimD	B	0	25 s RT 46
48 Green_Pict	StimB	B	25	0 B 1 1 RT 55
49 SticksPict	StimD	B	0	25 s RT 58
50 Green_Pict	StimB	B	25	0 B 1 1 RT 45
51 Worms_Pict	StimA	A	25	0 A 1 1 RT 40
52 Worms_Pict	StimA	A	25	0 A 1 1 RT 37
53 Green_Pict	StimB	A	25	0 B 0 1 RT 64
54 Green_Pict	StimB	B	25	0 B 1 1 RT 28
55 Green_Pict	StimB	B	25	0 B 1 1 RT 48
56 CirclePict	StimC	B	0	25 s RT 55
57 CirclePict	StimC	B	0	25 s RT 44
58 Worms_Pict	StimA	A	25	0 A 1 1 RT 40
59 Worms_Pict	StimA	B	25	0 A 0 1 RT 45
60 Worms_Pict	StimA	A	25	0 A 1 1 RT 48
61 Worms_Pict	StimA	A	25	0 A 1 1 RT 47
62 SticksPict	StimD	B	0	25 s RT 48
63 Green_Pict	StimB	A	25	0 B 0 1 RT 49
64 Green_Pict	StimB	B	25	0 B 1 1 RT 133
65 Worms_Pict	StimA	A	25	0 A 1 1 RT 37
66 Green_Pict	StimB	B	25	0 A 0 0 RT 64
67 SticksPict	StimD	B	0	25 s RT 90
68 SticksPict	StimD	A	0	25 s RT 32
69 Worms_Pict	StimA	A	25	0 A 1 1 RT 41
70 SticksPict	StimD	B	0	25 s RT 51
71 CirclePict	StimC	A	0	25 s RT 49
72 SticksPict	StimD	B	0	25 s RT 46
73 CirclePict	StimC	A	0	25 s RT 29
74 SticksPict	StimD	B	0	25 s RT 33
75 CirclePict	StimC	A	0	25 s RT 35
76 Green_Pict	StimB	B	25	0 B 1 1 RT 45
77 SticksPict	StimD	B	0	25 s RT 43
78 CirclePict	StimC	A	0	25 s RT 35
79 SticksPict	StimD	A	0	25 s RT 32
80 CirclePict	StimC	A	0	25 s RT 29
81 CirclePict	StimC	A	0	25 s RT 34
82 Green_Pict	StimB	B	25	0 B 1 1 RT 39
83 CirclePict	StimC	A	0	25 s RT 37
84 CirclePict	StimC	A	0	25 s RT 56
85 CirclePict	StimC	B	0	25 s RT 21
86 CirclePict	StimC	A	0	25 s RT 34
87 Green_Pict	StimB	B	25	0 B 1 1 RT 56
88 Worms_Pict	StimA	A	25	0 A 1 1 RT 32
89 SticksPict	StimD	B	0	25 s RT 36
90 Worms_Pict	StimA	A	25	0 A 1 1 RT 35
91 SticksPict	StimD	A	0	25 s RT 46
92 Worms_Pict	StimA	A	25	0 A 1 1 RT 42
93 Green_Pict	StimB	B	25	0 B 1 1 RT 50
94 Worms_Pict	StimA	A	25	0 A 1 1 RT 39
95 CirclePict	StimC	A	0	25 s RT 52
96 Green_Pict	StimB	B	25	0 B 1 1 RT 53
97 CirclePict	StimC	A	0	25 s RT 47
98 SticksPict	StimD	B	0	25 s RT 30
99 SticksPict	StimD	A	0	25 s RT 27
100 Worms_Pict	StimA	A	25	0 A 1 1 RT 38
101 Green_Pict	StimB	B	25	0 B 1 1 RT 36
102 Worms_Pict	StimA	B	25	0 A 0 1 RT 36
103 SticksPict	StimD	B	0	25 s RT 41
104 Worms_Pict	StimA	A	25	0 A 1 1 RT 50
105 Green_Pict	StimB	B	25	0 B 1 1 RT 41
106 SticksPict	StimD	B	0	25 s RT 52
107 SticksPict	StimD	B	0	25 s RT 32
108 SticksPict	StimD	B	0	25 s RT 25
109 CirclePict	StimC	B	0	25 s RT 45
110 CirclePict	StimC	A	0	25 s RT 22
111 Green_Pict	StimB	A	25	0 B 0 1 RT 45
112 Worms_Pict	StimA	B	25	0 A 0 1 RT 41
113 Green_Pict	StimB	A	25	0 B 0 1 RT 35
114 Worms_Pict	StimA	A	25	0 A 1 1 RT 32
115 CirclePict	StimC	A	0	25 s RT 37
116 SticksPict	StimD	B	0	25 s RT 27
117 Worms_Pict	StimA	A	25	0 A 1 1 RT 38
118 Green_Pict	StimB	B	25	0 B 1 1 RT 40
119 Green_Pict	StimB	B	25	0 B 1 1 RT 31
120 SticksPict	StimD	B	0	25 s RT 35
121 CirclePict	StimC	A	0	25 B 0 0 RT 31
122 CirclePict	StimC	A	0	25 s RT 27
123 Green_Pict	StimB	B	25	0 B 1 1 RT 49
124 CirclePict	StimC	A	0	25 A 1 1 RT 33
125 CirclePict	StimC	B	0	25 A 0 1 RT 31
126 Green_Pict	StimB	B	25	0 B 1 1 RT 45
127 Worms_Pict	StimA	A	25	0 A 1 1 RT 39
128 Worms_Pict	StimA	A	25	0 A 1 1 RT 78
129 SticksPict	StimD	B	0	25 s RT 39
130 Green_Pict	StimB	B	25	0 B 1 1 RT 39
131 SticksPict	StimD	B	0	25 s RT 44
132 Green_Pict	StimB	B	25	0 B 1 1 RT 50
133 Worms_Pict	StimA	A	25	0 A 1 1 RT 36
134 SticksPict	StimD	B	0	25 s RT 33
135 Green_Pict	StimB	B	25	0 B 1 1 RT 43
136 CirclePict	StimC	B	0	25 s RT 40
137 CirclePict	StimC	A	0	25 s RT 39
138 Green_Pict	StimB	B	25	0 B 1 1 RT 50
139 Green_Pict	StimB	B	25	0 s RT 49
140 Worms_Pict	StimA	A	25	0 A 1 1 RT 27
141 CirclePict	StimC	A	0	25 s RT 45
142 SticksPict	StimD	B	0	25 s RT 34
143 Worms_Pict	StimA	B	25	0 A 0 1 RT 42
144 SticksPict	StimD	B	0	25 s RT 39
145 Worms_Pict	StimA	B	25	0 A 0 1 RT 44
146 SticksPict	StimD	B	0	25 s RT 41
147 SticksPict	StimD	A	0	25 s RT 33
148 CirclePict	StimC	A	0	25 s RT 39
149 Worms_Pict	StimA	A	25	0 A 1 1 RT 75
150 Green_Pict	StimB	A	25	0 B 0 1 RT 67
151 SticksPict	StimD	B	0	25 s RT 98
152 SticksPict	StimD	B	0	25 s RT 29
153 Worms_Pict	StimA	A	25	0 A 1 1 RT 45
154 CirclePict	StimC	A	0	25 s RT 42
155 Worms_Pict	StimA	A	25	0 A 1 1 RT 40
156 Green_Pict	StimB	B	25	0 B 1 1 RT 39
157 Worms_Pict	StimA	A	25	0 A 1 1 RT 40
158 Green_Pict	StimB	A	25	0 B 0 1 RT 29
159 CirclePict	StimC	A	0	25 s RT 37
160 SticksPict	StimD	A	0	25 s RT 38
