# Supplementary material for: The Role of Informative and Ambiguous Feedback in Avoidance Behavior: Empirical and Computational Findings
Source: PLoS One. 2015 Dec 2;10(12):e0144083. doi: 10.1371/journal.pone.0144083 (PMC4668119; doi:10.1371/journal.pone.0144083)
Supplement: S2 File — Information contained in the file header describes how to use and run the program. (ZIP) [file pone.0144083.s002.zip › Moustafa2015_data/Moustafa2015_NoFeedback/014.doc]

1 CirclePict	StimC	A	0	25 B 0 0 RT 209
2 SticksPict	StimD	B	0	25 B 1 1 RT 94
3 CirclePict	StimC	A	0	25 A 1 1 RT 47
4 CirclePict	StimC	A	0	25 B 0 0 RT 66
5 Worms_Pict	StimA	A	25	0 A 1 1 RT 54
6 Worms_Pict	StimA	A	25	0 A 1 1 RT 76
7 SticksPict	StimD	A	0	25 A 1 0 RT 62
8 Worms_Pict	StimA	A	25	0 A 1 1 RT 46
9 SticksPict	StimD	B	0	25 A 0 0 RT 65
10 Green_Pict	StimB	B	25	0 A 0 0 RT 65
11 SticksPict	StimD	A	0	25 B 0 1 RT 89
12 SticksPict	StimD	B	0	25 A 0 0 RT 53
13 Green_Pict	StimB	B	25	0 A 0 0 RT 96
14 CirclePict	StimC	A	0	25 A 1 1 RT 49
15 Worms_Pict	StimA	B	25	0 A 0 1 RT 51
16 Green_Pict	StimB	B	25	0 A 0 0 RT 51
17 Worms_Pict	StimA	A	25	0 B 0 0 RT 70
18 SticksPict	StimD	B	0	25 B 1 1 RT 52
19 CirclePict	StimC	A	0	25 A 1 1 RT 49
20 CirclePict	StimC	A	0	25 B 0 0 RT 53
21 Green_Pict	StimB	B	25	0 A 0 0 RT 50
22 Green_Pict	StimB	B	25	0 A 0 0 RT 46
23 Green_Pict	StimB	B	25	0 A 0 0 RT 43
24 Green_Pict	StimB	B	25	0 A 0 0 RT 35
25 Worms_Pict	StimA	A	25	0 A 1 1 RT 58
26 SticksPict	StimD	B	0	25 A 0 0 RT 106
27 CirclePict	StimC	A	0	25 A 1 1 RT 43
28 Worms_Pict	StimA	A	25	0 A 1 1 RT 50
29 CirclePict	StimC	B	0	25 A 0 1 RT 65
30 SticksPict	StimD	B	0	25 A 0 0 RT 46
31 Worms_Pict	StimA	B	25	0 A 0 1 RT 38
32 Worms_Pict	StimA	A	25	0 A 1 1 RT 40
33 SticksPict	StimD	B	0	25 B 1 1 RT 55
34 CirclePict	StimC	A	0	25 B 0 0 RT 52
35 Worms_Pict	StimA	A	25	0 A 1 1 RT 54
36 CirclePict	StimC	B	0	25 A 0 1 RT 66
37 Green_Pict	StimB	A	25	0 A 1 0 RT 38
38 Green_Pict	StimB	B	25	0 A 0 0 RT 22
39 Green_Pict	StimB	A	25	0 A 1 0 RT 28
40 SticksPict	StimD	B	0	25 B 1 1 RT 57
41 CirclePict	StimC	A	0	25 B 0 0 RT 36
42 CirclePict	StimC	A	0	25 A 1 1 RT 33
43 SticksPict	StimD	B	0	25 A 0 0 RT 44
44 Green_Pict	StimB	B	25	0 A 0 0 RT 39
45 SticksPict	StimD	B	0	25 B 1 1 RT 44
46 SticksPict	StimD	B	0	25 B 1 1 RT 36
47 Worms_Pict	StimA	A	25	0 A 1 1 RT 40
48 CirclePict	StimC	A	0	25 B 0 0 RT 48
49 CirclePict	StimC	A	0	25 A 1 1 RT 32
50 Worms_Pict	StimA	A	25	0 A 1 1 RT 45
51 Worms_Pict	StimA	A	25	0 A 1 1 RT 28
52 CirclePict	StimC	A	0	25 A 1 1 RT 73
53 SticksPict	StimD	A	0	25 B 0 1 RT 48
54 Green_Pict	StimB	A	25	0 A 1 0 RT 45
55 Worms_Pict	StimA	A	25	0 A 1 1 RT 40
56 Worms_Pict	StimA	A	25	0 A 1 1 RT 52
57 Green_Pict	StimB	B	25	0 A 0 0 RT 46
58 SticksPict	StimD	B	0	25 B 1 1 RT 64
59 SticksPict	StimD	B	0	25 B 1 1 RT 81
60 Worms_Pict	StimA	B	25	0 A 0 1 RT 43
61 SticksPict	StimD	A	0	25 B 0 1 RT 48
62 Green_Pict	StimB	B	25	0 A 0 0 RT 50
63 Green_Pict	StimB	B	25	0 A 0 0 RT 43
64 Worms_Pict	StimA	A	25	0 A 1 1 RT 50
65 SticksPict	StimD	B	0	25 B 1 1 RT 60
66 Green_Pict	StimB	B	25	0 A 0 0 RT 40
67 SticksPict	StimD	B	0	25 B 1 1 RT 50
68 Green_Pict	StimB	A	25	0 A 1 0 RT 45
69 CirclePict	StimC	A	0	25 s RT 79
70 CirclePict	StimC	A	0	25 B 0 0 RT 72
71 Worms_Pict	StimA	A	25	0 A 1 1 RT 47
72 Worms_Pict	StimA	A	25	0 A 1 1 RT 34
73 Green_Pict	StimB	B	25	0 A 0 0 RT 44
74 SticksPict	StimD	B	0	25 B 1 1 RT 43
75 Green_Pict	StimB	B	25	0 A 0 0 RT 39
76 CirclePict	StimC	A	0	25 A 1 1 RT 150
77 CirclePict	StimC	B	0	25 A 0 1 RT 22
78 Green_Pict	StimB	B	25	0 A 0 0 RT 31
79 CirclePict	StimC	B	0	25 A 0 1 RT 56
80 Worms_Pict	StimA	B	25	0 A 0 1 RT 31
81 Green_Pict	StimB	B	25	0 A 0 0 RT 42
82 Green_Pict	StimB	B	25	0 A 0 0 RT 35
83 Green_Pict	StimB	B	25	0 A 0 0 RT 21
84 Worms_Pict	StimA	B	25	0 A 0 1 RT 38
85 Green_Pict	StimB	B	25	0 A 0 0 RT 32
86 SticksPict	StimD	B	0	25 B 1 1 RT 52
87 SticksPict	StimD	B	0	25 B 1 1 RT 41
88 CirclePict	StimC	A	0	25 s RT 67
89 SticksPict	StimD	A	0	25 B 0 1 RT 83
90 SticksPict	StimD	B	0	25 A 0 0 RT 87
91 SticksPict	StimD	A	0	25 A 1 0 RT 60
92 Green_Pict	StimB	B	25	0 A 0 0 RT 36
93 Worms_Pict	StimA	A	25	0 A 1 1 RT 33
94 CirclePict	StimC	A	0	25 A 1 1 RT 85
95 SticksPict	StimD	B	0	25 B 1 1 RT 57
96 Worms_Pict	StimA	A	25	0 A 1 1 RT 34
97 Worms_Pict	StimA	B	25	0 A 0 1 RT 38
98 CirclePict	StimC	A	0	25 A 1 1 RT 87
99 Worms_Pict	StimA	A	25	0 A 1 1 RT 36
100 SticksPict	StimD	B	0	25 B 1 1 RT 42
101 SticksPict	StimD	B	0	25 B 1 1 RT 51
102 Green_Pict	StimB	A	25	0 A 1 0 RT 38
103 Worms_Pict	StimA	A	25	0 A 1 1 RT 39
104 Green_Pict	StimB	B	25	0 A 0 0 RT 31
105 CirclePict	StimC	A	0	25 B 0 0 RT 51
106 Worms_Pict	StimA	A	25	0 A 1 1 RT 36
107 CirclePict	StimC	A	0	25 A 1 1 RT 67
108 SticksPict	StimD	B	0	25 B 1 1 RT 66
109 SticksPict	StimD	B	0	25 B 1 1 RT 49
110 Worms_Pict	StimA	A	25	0 A 1 1 RT 35
111 CirclePict	StimC	A	0	25 B 0 0 RT 54
112 CirclePict	StimC	B	0	25 B 1 0 RT 62
113 Green_Pict	StimB	A	25	0 A 1 0 RT 35
114 CirclePict	StimC	A	0	25 B 0 0 RT 45
115 Green_Pict	StimB	B	25	0 A 0 0 RT 44
116 Worms_Pict	StimA	A	25	0 A 1 1 RT 35
117 CirclePict	StimC	B	0	25 B 1 0 RT 88
118 Worms_Pict	StimA	A	25	0 A 1 1 RT 35
119 Green_Pict	StimB	B	25	0 A 0 0 RT 37
120 CirclePict	StimC	A	0	25 A 1 1 RT 66
121 Worms_Pict	StimA	B	25	0 A 0 1 RT 35
122 SticksPict	StimD	B	0	25 B 1 1 RT 52
123 Green_Pict	StimB	B	25	0 A 0 0 RT 34
124 CirclePict	StimC	A	0	25 A 1 1 RT 61
125 CirclePict	StimC	A	0	25 A 1 1 RT 31
126 Worms_Pict	StimA	A	25	0 A 1 1 RT 34
127 CirclePict	StimC	B	0	25 A 0 1 RT 78
128 CirclePict	StimC	A	0	25 A 1 1 RT 42
129 SticksPict	StimD	B	0	25 B 1 1 RT 108
130 CirclePict	StimC	A	0	25 A 1 1 RT 59
131 CirclePict	StimC	A	0	25 A 1 1 RT 39
132 Green_Pict	StimB	B	25	0 A 0 0 RT 34
133 Green_Pict	StimB	B	25	0 A 0 0 RT 42
134 Worms_Pict	StimA	A	25	0 A 1 1 RT 38
135 Worms_Pict	StimA	A	25	0 A 1 1 RT 28
136 Green_Pict	StimB	A	25	0 A 1 0 RT 33
137 Green_Pict	StimB	A	25	0 A 1 0 RT 26
138 Green_Pict	StimB	B	25	0 A 0 0 RT 22
139 CirclePict	StimC	A	0	25 A 1 1 RT 59
140 Worms_Pict	StimA	A	25	0 A 1 1 RT 33
141 Worms_Pict	StimA	A	25	0 A 1 1 RT 25
142 SticksPict	StimD	A	0	25 B 0 1 RT 45
143 SticksPict	StimD	B	0	25 A 0 0 RT 40
144 CirclePict	StimC	A	0	25 A 1 1 RT 57
145 SticksPict	StimD	B	0	25 B 1 1 RT 47
146 CirclePict	StimC	B	0	25 A 0 1 RT 57
147 Worms_Pict	StimA	B	25	0 A 0 1 RT 41
148 Green_Pict	StimB	B	25	0 A 0 0 RT 32
149 SticksPict	StimD	B	0	25 B 1 1 RT 45
150 SticksPict	StimD	B	0	25 B 1 1 RT 77
151 SticksPict	StimD	B	0	25 B 1 1 RT 36
152 SticksPict	StimD	A	0	25 B 0 1 RT 40
153 CirclePict	StimC	A	0	25 B 0 0 RT 87
154 SticksPict	StimD	B	0	25 B 1 1 RT 44
155 Worms_Pict	StimA	A	25	0 A 1 1 RT 35
156 Worms_Pict	StimA	A	25	0 A 1 1 RT 20
157 Green_Pict	StimB	B	25	0 A 0 0 RT 22
158 Worms_Pict	StimA	A	25	0 A 1 1 RT 32
159 Green_Pict	StimB	B	25	0 A 0 0 RT 32
160 Green_Pict	StimB	B	25	0 A 0 0 RT 38
