# Supplementary material for: The Role of Informative and Ambiguous Feedback in Avoidance Behavior: Empirical and Computational Findings
Source: PLoS One. 2015 Dec 2;10(12):e0144083. doi: 10.1371/journal.pone.0144083 (PMC4668119; doi:10.1371/journal.pone.0144083)
Supplement: S2 File — Information contained in the file header describes how to use and run the program. (ZIP) [file pone.0144083.s002.zip › Moustafa2015_data/Moustafa2015_NoFeedback/015.doc]

1 CirclePict	StimC	A	0	25 A 1 1 RT 522
2 CirclePict	StimC	A	0	25 A 1 1 RT 290
3 SticksPict	StimA	A	25	0 B 0 0 RT 242
4 SticksPict	StimA	B	25	0 A 0 1 RT 307
5 SticksPict	StimA	A	25	0 A 1 1 RT 74
6 Green_Pict	StimD	B	0	25 s RT 273
7 Green_Pict	StimD	B	0	25 s RT 76
8 Worms_Pict	StimB	A	25	0 A 1 0 RT 74
9 CirclePict	StimC	A	0	25 A 1 1 RT 113
10 Green_Pict	StimD	A	0	25 s RT 96
11 Worms_Pict	StimB	A	25	0 A 1 0 RT 67
12 CirclePict	StimC	A	0	25 A 1 1 RT 79
13 CirclePict	StimC	B	0	25 A 0 1 RT 69
14 SticksPict	StimA	A	25	0 A 1 1 RT 107
15 Worms_Pict	StimB	B	25	0 s RT 142
16 CirclePict	StimC	A	0	25 s RT 94
17 Worms_Pict	StimB	B	25	0 A 0 0 RT 80
18 Worms_Pict	StimB	B	25	0 A 0 0 RT 103
19 SticksPict	StimA	A	25	0 B 0 0 RT 225
20 Green_Pict	StimD	A	0	25 s RT 72
21 Worms_Pict	StimB	B	25	0 A 0 0 RT 77
22 CirclePict	StimC	A	0	25 B 0 0 RT 191
23 SticksPict	StimA	B	25	0 A 0 1 RT 149
24 Worms_Pict	StimB	B	25	0 A 0 0 RT 55
25 Green_Pict	StimD	B	0	25 s RT 55
26 Green_Pict	StimD	B	0	25 s RT 44
27 Green_Pict	StimD	B	0	25 s RT 47
28 SticksPict	StimA	A	25	0 A 1 1 RT 55
29 Green_Pict	StimD	B	0	25 s RT 58
30 Worms_Pict	StimB	B	25	0 B 1 1 RT 142
31 CirclePict	StimC	B	0	25 A 0 1 RT 80
32 Worms_Pict	StimB	B	25	0 B 1 1 RT 79
33 CirclePict	StimC	A	0	25 A 1 1 RT 108
34 SticksPict	StimA	A	25	0 A 1 1 RT 78
35 Green_Pict	StimD	B	0	25 B 1 1 RT 78
36 SticksPict	StimA	A	25	0 A 1 1 RT 66
37 Green_Pict	StimD	B	0	25 A 0 0 RT 105
38 Worms_Pict	StimB	B	25	0 A 0 0 RT 101
39 SticksPict	StimA	A	25	0 A 1 1 RT 70
40 CirclePict	StimC	A	0	25 B 0 0 RT 83
41 SticksPict	StimA	A	25	0 A 1 1 RT 97
42 Green_Pict	StimD	B	0	25 B 1 1 RT 86
43 SticksPict	StimA	B	25	0 A 0 1 RT 106
44 CirclePict	StimC	A	0	25 B 0 0 RT 81
45 Worms_Pict	StimB	B	25	0 A 0 0 RT 60
46 Worms_Pict	StimB	B	25	0 A 0 0 RT 43
47 SticksPict	StimA	A	25	0 A 1 1 RT 50
48 CirclePict	StimC	A	0	25 s RT 58
49 Green_Pict	StimD	B	0	25 A 0 0 RT 95
50 CirclePict	StimC	B	0	25 A 0 1 RT 170
51 Worms_Pict	StimB	B	25	0 A 0 0 RT 55
52 SticksPict	StimA	A	25	0 A 1 1 RT 39
53 Worms_Pict	StimB	A	25	0 B 0 1 RT 161
54 Worms_Pict	StimB	B	25	0 B 1 1 RT 111
55 CirclePict	StimC	A	0	25 s RT 54
56 CirclePict	StimC	A	0	25 s RT 29
57 CirclePict	StimC	A	0	25 s RT 43
58 SticksPict	StimA	A	25	0 A 1 1 RT 39
59 Green_Pict	StimD	B	0	25 B 1 1 RT 117
60 CirclePict	StimC	B	0	25 B 1 0 RT 63
61 Green_Pict	StimD	A	0	25 A 1 0 RT 117
62 Worms_Pict	StimB	B	25	0 A 0 0 RT 88
63 Worms_Pict	StimB	B	25	0 A 0 0 RT 44
64 SticksPict	StimA	A	25	0 A 1 1 RT 42
65 Worms_Pict	StimB	B	25	0 A 0 0 RT 168
66 Green_Pict	StimD	B	0	25 B 1 1 RT 50
67 CirclePict	StimC	A	0	25 s RT 120
68 Green_Pict	StimD	A	0	25 A 1 0 RT 82
69 Worms_Pict	StimB	A	25	0 B 0 1 RT 141
70 Green_Pict	StimD	B	0	25 B 1 1 RT 82
71 SticksPict	StimA	A	25	0 A 1 1 RT 35
72 Worms_Pict	StimB	B	25	0 A 0 0 RT 188
73 CirclePict	StimC	A	0	25 s RT 41
74 Green_Pict	StimD	B	0	25 B 1 1 RT 81
75 CirclePict	StimC	A	0	25 s RT 70
76 Green_Pict	StimD	B	0	25 B 1 1 RT 69
77 SticksPict	StimA	B	25	0 A 0 1 RT 41
78 SticksPict	StimA	A	25	0 A 1 1 RT 33
79 SticksPict	StimA	A	25	0 A 1 1 RT 46
80 Green_Pict	StimD	B	0	25 s RT 51
81 Worms_Pict	StimB	B	25	0 B 1 1 RT 57
82 CirclePict	StimC	A	0	25 s RT 42
83 Worms_Pict	StimB	B	25	0 B 1 1 RT 63
84 CirclePict	StimC	B	0	25 s RT 46
85 CirclePict	StimC	A	0	25 s RT 49
86 Worms_Pict	StimB	B	25	0 B 1 1 RT 49
87 SticksPict	StimA	A	25	0 A 1 1 RT 80
88 Worms_Pict	StimB	B	25	0 B 1 1 RT 50
89 SticksPict	StimA	A	25	0 A 1 1 RT 37
90 Worms_Pict	StimB	B	25	0 B 1 1 RT 42
91 Green_Pict	StimD	B	0	25 s RT 95
92 SticksPict	StimA	A	25	0 A 1 1 RT 47
93 SticksPict	StimA	A	25	0 A 1 1 RT 37
94 Green_Pict	StimD	B	0	25 s RT 48
95 Green_Pict	StimD	B	0	25 s RT 26
96 Worms_Pict	StimB	B	25	0 B 1 1 RT 54
97 Worms_Pict	StimB	B	25	0 B 1 1 RT 60
98 Green_Pict	StimD	A	0	25 s RT 51
99 Green_Pict	StimD	B	0	25 s RT 21
100 Worms_Pict	StimB	A	25	0 B 0 1 RT 45
101 Green_Pict	StimD	B	0	25 s RT 46
102 SticksPict	StimA	A	25	0 A 1 1 RT 43
103 Green_Pict	StimD	B	0	25 s RT 41
104 CirclePict	StimC	A	0	25 s RT 42
105 CirclePict	StimC	A	0	25 s RT 24
106 Worms_Pict	StimB	B	25	0 B 1 1 RT 42
107 Green_Pict	StimD	A	0	25 s RT 37
108 Green_Pict	StimD	B	0	25 s RT 33
109 Worms_Pict	StimB	A	25	0 B 0 1 RT 41
110 CirclePict	StimC	A	0	25 s RT 41
111 CirclePict	StimC	A	0	25 s RT 144
112 SticksPict	StimA	A	25	0 A 1 1 RT 79
113 SticksPict	StimA	A	25	0 A 1 1 RT 31
114 CirclePict	StimC	A	0	25 s RT 37
115 CirclePict	StimC	A	0	25 s RT 34
116 Green_Pict	StimD	B	0	25 s RT 40
117 SticksPict	StimA	A	25	0 A 1 1 RT 75
118 SticksPict	StimA	B	25	0 A 0 1 RT 31
119 SticksPict	StimA	B	25	0 A 0 1 RT 37
120 CirclePict	StimC	B	0	25 s RT 33
121 Worms_Pict	StimB	B	25	0 B 1 1 RT 57
122 CirclePict	StimC	A	0	25 s RT 28
123 SticksPict	StimA	A	25	0 A 1 1 RT 58
124 Worms_Pict	StimB	A	25	0 B 0 1 RT 57
125 Worms_Pict	StimB	B	25	0 B 1 1 RT 35
126 CirclePict	StimC	A	0	25 s RT 33
127 SticksPict	StimA	A	25	0 A 1 1 RT 42
128 Green_Pict	StimD	A	0	25 s RT 41
129 CirclePict	StimC	A	0	25 s RT 30
130 Green_Pict	StimD	B	0	25 s RT 50
131 SticksPict	StimA	A	25	0 A 1 1 RT 36
132 CirclePict	StimC	A	0	25 s RT 32
133 SticksPict	StimA	A	25	0 A 1 1 RT 52
134 Worms_Pict	StimB	B	25	0 B 1 1 RT 37
135 SticksPict	StimA	A	25	0 A 1 1 RT 42
136 Worms_Pict	StimB	B	25	0 B 1 1 RT 38
137 CirclePict	StimC	B	0	25 s RT 36
138 Green_Pict	StimD	B	0	25 s RT 29
139 Worms_Pict	StimB	B	25	0 B 1 1 RT 46
140 Worms_Pict	StimB	B	25	0 B 1 1 RT 28
141 CirclePict	StimC	A	0	25 s RT 38
142 SticksPict	StimA	B	25	0 s RT 0
143 CirclePict	StimC	B	0	25 s RT 48
144 CirclePict	StimC	A	0	25 s RT 5
145 SticksPict	StimA	A	25	0 A 1 1 RT 34
146 CirclePict	StimC	A	0	25 s RT 44
147 Green_Pict	StimD	B	0	25 s RT 115
148 Green_Pict	StimD	B	0	25 B 1 1 RT 83
149 SticksPict	StimA	A	25	0 A 1 1 RT 44
150 Green_Pict	StimD	B	0	25 B 1 1 RT 55
151 Worms_Pict	StimB	B	25	0 B 1 1 RT 65
152 Green_Pict	StimD	B	0	25 B 1 1 RT 47
153 Green_Pict	StimD	B	0	25 B 1 1 RT 52
154 Worms_Pict	StimB	B	25	0 B 1 1 RT 45
155 SticksPict	StimA	B	25	0 A 0 1 RT 39
156 Green_Pict	StimD	B	0	25 B 1 1 RT 41
157 SticksPict	StimA	A	25	0 A 1 1 RT 36
158 Green_Pict	StimD	A	0	25 B 0 1 RT 94
159 Worms_Pict	StimB	A	25	0 B 0 1 RT 47
160 CirclePict	StimC	A	0	25 s RT 56
