# Supplementary material for: The Role of Informative and Ambiguous Feedback in Avoidance Behavior: Empirical and Computational Findings
Source: PLoS One. 2015 Dec 2;10(12):e0144083. doi: 10.1371/journal.pone.0144083 (PMC4668119; doi:10.1371/journal.pone.0144083)
Supplement: S2 File — Information contained in the file header describes how to use and run the program. (ZIP) [file pone.0144083.s002.zip › Moustafa2015_data/Moustafa2015_NoFeedback/016.doc]

1 Green_Pict	StimB	B	25	0 A 0 0 RT 182
2 Green_Pict	StimB	B	25	0 A 0 0 RT 147
3 SticksPict	StimC	A	0	25 B 0 0 RT 84
4 SticksPict	StimC	B	0	25 A 0 1 RT 57
5 Worms_Pict	StimA	A	25	0 A 1 1 RT 76
6 SticksPict	StimC	A	0	25 A 1 1 RT 89
7 CirclePict	StimD	B	0	25 A 0 0 RT 87
8 CirclePict	StimD	B	0	25 B 1 1 RT 65
9 Worms_Pict	StimA	A	25	0 A 1 1 RT 63
10 Worms_Pict	StimA	A	25	0 A 1 1 RT 73
11 SticksPict	StimC	A	0	25 A 1 1 RT 61
12 Worms_Pict	StimA	B	25	0 A 0 1 RT 60
13 Green_Pict	StimB	A	25	0 A 1 0 RT 93
14 Green_Pict	StimB	B	25	0 A 0 0 RT 43
15 Green_Pict	StimB	A	25	0 A 1 0 RT 74
16 Green_Pict	StimB	B	25	0 A 0 0 RT 65
17 SticksPict	StimC	A	0	25 A 1 1 RT 59
18 CirclePict	StimD	B	0	25 A 0 0 RT 51
19 CirclePict	StimD	B	0	25 B 1 1 RT 23
20 SticksPict	StimC	A	0	25 A 1 1 RT 44
21 CirclePict	StimD	A	0	25 B 0 1 RT 47
22 SticksPict	StimC	A	0	25 A 1 1 RT 45
23 Green_Pict	StimB	B	25	0 A 0 0 RT 31
24 Worms_Pict	StimA	A	25	0 A 1 1 RT 36
25 CirclePict	StimD	B	0	25 B 1 1 RT 66
26 Worms_Pict	StimA	A	25	0 A 1 1 RT 33
27 Worms_Pict	StimA	B	25	0 A 0 1 RT 36
28 CirclePict	StimD	B	0	25 B 1 1 RT 45
29 SticksPict	StimC	B	0	25 A 0 1 RT 46
30 Green_Pict	StimB	B	25	0 A 0 0 RT 36
31 CirclePict	StimD	B	0	25 A 0 0 RT 37
32 SticksPict	StimC	A	0	25 A 1 1 RT 72
33 CirclePict	StimD	A	0	25 B 0 1 RT 46
34 SticksPict	StimC	A	0	25 A 1 1 RT 48
35 Worms_Pict	StimA	A	25	0 A 1 1 RT 34
36 Green_Pict	StimB	B	25	0 A 0 0 RT 33
37 Worms_Pict	StimA	A	25	0 A 1 1 RT 34
38 Worms_Pict	StimA	A	25	0 A 1 1 RT 29
39 CirclePict	StimD	B	0	25 s RT 46
40 Green_Pict	StimB	B	25	0 A 0 0 RT 41
41 SticksPict	StimC	A	0	25 s RT 67
42 Green_Pict	StimB	B	25	0 A 0 0 RT 33
43 SticksPict	StimC	A	0	25 s RT 77
44 Green_Pict	StimB	B	25	0 A 0 0 RT 56
45 SticksPict	StimC	A	0	25 A 1 1 RT 33
46 Worms_Pict	StimA	A	25	0 A 1 1 RT 31
47 CirclePict	StimD	B	0	25 s RT 42
48 Worms_Pict	StimA	A	25	0 A 1 1 RT 29
49 Worms_Pict	StimA	A	25	0 A 1 1 RT 31
50 SticksPict	StimC	A	0	25 s RT 40
51 SticksPict	StimC	A	0	25 s RT 57
52 Green_Pict	StimB	B	25	0 A 0 0 RT 43
53 Worms_Pict	StimA	A	25	0 A 1 1 RT 33
54 SticksPict	StimC	A	0	25 s RT 37
55 CirclePict	StimD	B	0	25 s RT 39
56 Worms_Pict	StimA	A	25	0 A 1 1 RT 28
57 CirclePict	StimD	A	0	25 s RT 42
58 CirclePict	StimD	B	0	25 s RT 34
59 Green_Pict	StimB	A	25	0 A 1 0 RT 37
60 Worms_Pict	StimA	B	25	0 A 0 1 RT 32
61 Worms_Pict	StimA	A	25	0 A 1 1 RT 27
62 Green_Pict	StimB	A	25	0 A 1 0 RT 32
63 CirclePict	StimD	B	0	25 s RT 36
64 Green_Pict	StimB	B	25	0 A 0 0 RT 40
65 SticksPict	StimC	B	0	25 s RT 44
66 CirclePict	StimD	B	0	25 s RT 33
67 CirclePict	StimD	B	0	25 s RT 46
68 SticksPict	StimC	B	0	25 s RT 32
69 Worms_Pict	StimA	B	25	0 A 0 1 RT 37
70 Green_Pict	StimB	B	25	0 A 0 0 RT 37
71 Worms_Pict	StimA	A	25	0 A 1 1 RT 32
72 Green_Pict	StimB	B	25	0 A 0 0 RT 28
73 SticksPict	StimC	A	0	25 s RT 35
74 SticksPict	StimC	A	0	25 s RT 48
75 CirclePict	StimD	B	0	25 s RT 40
76 CirclePict	StimD	B	0	25 s RT 58
77 CirclePict	StimD	A	0	25 B 0 1 RT 41
78 Green_Pict	StimB	B	25	0 A 0 0 RT 33
79 Green_Pict	StimB	B	25	0 A 0 0 RT 29
80 Worms_Pict	StimA	A	25	0 A 1 1 RT 27
81 Worms_Pict	StimA	A	25	0 A 1 1 RT 24
82 Green_Pict	StimB	A	25	0 A 1 0 RT 40
83 CirclePict	StimD	A	0	25 s RT 32
84 Worms_Pict	StimA	A	25	0 A 1 1 RT 34
85 Worms_Pict	StimA	A	25	0 A 1 1 RT 25
86 Green_Pict	StimB	B	25	0 A 0 0 RT 31
87 SticksPict	StimC	A	0	25 s RT 37
88 CirclePict	StimD	A	0	25 s RT 46
89 CirclePict	StimD	B	0	25 s RT 40
90 CirclePict	StimD	B	0	25 s RT 29
91 SticksPict	StimC	A	0	25 s RT 38
92 Worms_Pict	StimA	A	25	0 A 1 1 RT 37
93 SticksPict	StimC	A	0	25 s RT 43
94 SticksPict	StimC	B	0	25 s RT 37
95 Worms_Pict	StimA	B	25	0 A 0 1 RT 42
96 CirclePict	StimD	B	0	25 s RT 52
97 SticksPict	StimC	B	0	25 A 0 1 RT 81
98 Green_Pict	StimB	B	25	0 A 0 0 RT 30
99 Worms_Pict	StimA	A	25	0 A 1 1 RT 27
100 Green_Pict	StimB	B	25	0 A 0 0 RT 34
101 CirclePict	StimD	B	0	25 s RT 35
102 CirclePict	StimD	B	0	25 s RT 26
103 Green_Pict	StimB	B	25	0 A 0 0 RT 37
104 CirclePict	StimD	B	0	25 s RT 38
105 Green_Pict	StimB	A	25	0 A 1 0 RT 34
106 Green_Pict	StimB	B	25	0 A 0 0 RT 21
107 Worms_Pict	StimA	A	25	0 A 1 1 RT 29
108 Worms_Pict	StimA	A	25	0 A 1 1 RT 22
109 SticksPict	StimC	A	0	25 s RT 34
110 SticksPict	StimC	A	0	25 s RT 29
111 Green_Pict	StimB	B	25	0 A 0 0 RT 28
112 Green_Pict	StimB	B	25	0 A 0 0 RT 26
113 SticksPict	StimC	A	0	25 s RT 34
114 SticksPict	StimC	A	0	25 s RT 29
115 Worms_Pict	StimA	A	25	0 A 1 1 RT 27
116 Green_Pict	StimB	B	25	0 A 0 0 RT 31
117 CirclePict	StimD	B	0	25 s RT 34
118 SticksPict	StimC	A	0	25 s RT 33
119 Worms_Pict	StimA	B	25	0 A 0 1 RT 29
120 CirclePict	StimD	B	0	25 s RT 52
121 SticksPict	StimC	B	0	25 s RT 34
122 SticksPict	StimC	B	0	25 s RT 26
123 Green_Pict	StimB	B	25	0 A 0 0 RT 33
124 Green_Pict	StimB	B	25	0 A 0 0 RT 32
125 Worms_Pict	StimA	A	25	0 A 1 1 RT 29
126 CirclePict	StimD	B	0	25 s RT 42
127 Green_Pict	StimB	A	25	0 A 1 0 RT 34
128 SticksPict	StimC	A	0	25 s RT 33
129 SticksPict	StimC	A	0	25 s RT 27
130 SticksPict	StimC	A	0	25 s RT 26
131 CirclePict	StimD	A	0	25 s RT 34
132 CirclePict	StimD	B	0	25 s RT 24
133 CirclePict	StimD	A	0	25 s RT 25
134 CirclePict	StimD	B	0	25 s RT 23
135 SticksPict	StimC	A	0	25 s RT 34
136 Green_Pict	StimB	B	25	0 A 0 0 RT 30
137 Worms_Pict	StimA	A	25	0 A 1 1 RT 28
138 SticksPict	StimC	A	0	25 s RT 38
139 Worms_Pict	StimA	A	25	0 A 1 1 RT 29
140 Green_Pict	StimB	B	25	0 A 0 0 RT 31
141 Green_Pict	StimB	B	25	0 A 0 0 RT 31
142 Worms_Pict	StimA	A	25	0 A 1 1 RT 28
143 Worms_Pict	StimA	B	25	0 A 0 1 RT 21
144 Green_Pict	StimB	B	25	0 A 0 0 RT 32
145 CirclePict	StimD	B	0	25 s RT 35
146 CirclePict	StimD	B	0	25 s RT 41
147 CirclePict	StimD	B	0	25 s RT 31
148 Worms_Pict	StimA	A	25	0 A 1 1 RT 27
149 SticksPict	StimC	A	0	25 s RT 36
150 Green_Pict	StimB	B	25	0 A 0 0 RT 31
151 Green_Pict	StimB	A	25	0 A 1 0 RT 28
152 Worms_Pict	StimA	A	25	0 A 1 1 RT 29
153 SticksPict	StimC	A	0	25 s RT 35
154 CirclePict	StimD	B	0	25 s RT 36
155 Worms_Pict	StimA	B	25	0 A 0 1 RT 33
156 CirclePict	StimD	B	0	25 s RT 32
157 Worms_Pict	StimA	A	25	0 A 1 1 RT 31
158 Worms_Pict	StimA	A	25	0 A 1 1 RT 26
159 SticksPict	StimC	A	0	25 s RT 33
160 Green_Pict	StimB	B	25	0 A 0 0 RT 38
