# Supplementary material for: The Role of Informative and Ambiguous Feedback in Avoidance Behavior: Empirical and Computational Findings
Source: PLoS One. 2015 Dec 2;10(12):e0144083. doi: 10.1371/journal.pone.0144083 (PMC4668119; doi:10.1371/journal.pone.0144083)
Supplement: S2 File — Information contained in the file header describes how to use and run the program. (ZIP) [file pone.0144083.s002.zip › Moustafa2015_data/Moustafa2015_NoFeedback/017.doc]

1 Green_Pict	StimC	A	0	25 A 1 1 RT 281
2 Worms_Pict	StimA	A	25	0 A 1 1 RT 418
3 Green_Pict	StimC	B	0	25 B 1 0 RT 175
4 Worms_Pict	StimA	A	25	0 B 0 0 RT 106
5 Worms_Pict	StimA	A	25	0 A 1 1 RT 246
6 Green_Pict	StimC	A	0	25 A 1 1 RT 186
7 SticksPict	StimD	B	0	25 B 1 1 RT 109
8 CirclePict	StimB	A	25	0 A 1 0 RT 160
9 SticksPict	StimD	B	0	25 A 0 0 RT 103
10 Green_Pict	StimC	A	0	25 A 1 1 RT 84
11 CirclePict	StimB	B	25	0 B 1 1 RT 105
12 SticksPict	StimD	B	0	25 B 1 1 RT 89
13 Green_Pict	StimC	A	0	25 A 1 1 RT 57
14 SticksPict	StimD	B	0	25 B 1 1 RT 94
15 Green_Pict	StimC	A	0	25 A 1 1 RT 77
16 Green_Pict	StimC	B	0	25 B 1 0 RT 85
17 SticksPict	StimD	B	0	25 B 1 1 RT 95
18 SticksPict	StimD	A	0	25 A 1 0 RT 65
19 SticksPict	StimD	B	0	25 A 0 0 RT 164
20 CirclePict	StimB	B	25	0 B 1 1 RT 69
21 Worms_Pict	StimA	B	25	0 B 1 0 RT 57
22 Worms_Pict	StimA	A	25	0 A 1 1 RT 98
23 CirclePict	StimB	B	25	0 A 0 0 RT 51
24 Worms_Pict	StimA	A	25	0 A 1 1 RT 40
25 CirclePict	StimB	B	25	0 B 1 1 RT 24
26 Green_Pict	StimC	A	0	25 A 1 1 RT 21
27 CirclePict	StimB	A	25	0 A 1 0 RT 36
28 CirclePict	StimB	B	25	0 B 1 1 RT 41
29 Worms_Pict	StimA	A	25	0 A 1 1 RT 47
30 CirclePict	StimB	B	25	0 B 1 1 RT 35
31 CirclePict	StimB	B	25	0 A 0 0 RT 46
32 CirclePict	StimB	B	25	0 A 0 0 RT 48
33 Green_Pict	StimC	A	0	25 A 1 1 RT 35
34 Worms_Pict	StimA	A	25	0 A 1 1 RT 160
35 Worms_Pict	StimA	B	25	0 A 0 1 RT 158
36 Green_Pict	StimC	A	0	25 A 1 1 RT 83
37 SticksPict	StimD	A	0	25 A 1 0 RT 70
38 SticksPict	StimD	B	0	25 A 0 0 RT 126
39 SticksPict	StimD	B	0	25 B 1 1 RT 67
40 Worms_Pict	StimA	A	25	0 A 1 1 RT 70
41 Worms_Pict	StimA	A	25	0 B 0 0 RT 128
42 SticksPict	StimD	A	0	25 B 0 1 RT 67
43 Worms_Pict	StimA	A	25	0 A 1 1 RT 64
44 Green_Pict	StimC	A	0	25 B 0 0 RT 74
45 Green_Pict	StimC	A	0	25 A 1 1 RT 72
46 Green_Pict	StimC	A	0	25 A 1 1 RT 83
47 SticksPict	StimD	B	0	25 A 0 0 RT 59
48 Worms_Pict	StimA	A	25	0 A 1 1 RT 46
49 CirclePict	StimB	B	25	0 A 0 0 RT 68
50 Worms_Pict	StimA	A	25	0 A 1 1 RT 55
51 Worms_Pict	StimA	A	25	0 A 1 1 RT 81
52 Worms_Pict	StimA	A	25	0 A 1 1 RT 55
53 SticksPict	StimD	B	0	25 B 1 1 RT 82
54 Green_Pict	StimC	B	0	25 B 1 0 RT 67
55 Worms_Pict	StimA	B	25	0 A 0 1 RT 63
56 CirclePict	StimB	B	25	0 A 0 0 RT 493
57 Worms_Pict	StimA	B	25	0 A 0 1 RT 211
58 SticksPict	StimD	A	0	25 B 0 1 RT 78
59 CirclePict	StimB	B	25	0 A 0 0 RT 91
60 CirclePict	StimB	A	25	0 B 0 1 RT 116
61 CirclePict	StimB	B	25	0 B 1 1 RT 66
62 Green_Pict	StimC	A	0	25 A 1 1 RT 77
63 CirclePict	StimB	B	25	0 A 0 0 RT 82
64 CirclePict	StimB	A	25	0 A 1 0 RT 39
65 Green_Pict	StimC	A	0	25 A 1 1 RT 157
66 SticksPict	StimD	B	0	25 A 0 0 RT 62
67 Green_Pict	StimC	A	0	25 A 1 1 RT 52
68 SticksPict	StimD	B	0	25 A 0 0 RT 38
69 SticksPict	StimD	B	0	25 A 0 0 RT 38
70 SticksPict	StimD	B	0	25 A 0 0 RT 38
71 Worms_Pict	StimA	A	25	0 A 1 1 RT 51
72 Green_Pict	StimC	A	0	25 A 1 1 RT 55
73 CirclePict	StimB	B	25	0 A 0 0 RT 37
74 SticksPict	StimD	B	0	25 A 0 0 RT 45
75 SticksPict	StimD	B	0	25 B 1 1 RT 39
76 Green_Pict	StimC	B	0	25 B 1 0 RT 114
77 Green_Pict	StimC	A	0	25 B 0 0 RT 66
78 CirclePict	StimB	B	25	0 A 0 0 RT 65
79 CirclePict	StimB	B	25	0 A 0 0 RT 51
80 Worms_Pict	StimA	A	25	0 A 1 1 RT 46
81 CirclePict	StimB	A	25	0 A 1 0 RT 55
82 CirclePict	StimB	B	25	0 B 1 1 RT 100
83 Green_Pict	StimC	A	0	25 A 1 1 RT 57
84 CirclePict	StimB	B	25	0 A 0 0 RT 55
85 Worms_Pict	StimA	A	25	0 A 1 1 RT 38
86 Worms_Pict	StimA	A	25	0 A 1 1 RT 50
87 Green_Pict	StimC	B	0	25 A 0 1 RT 50
88 CirclePict	StimB	B	25	0 A 0 0 RT 40
89 Green_Pict	StimC	A	0	25 A 1 1 RT 40
90 Worms_Pict	StimA	A	25	0 A 1 1 RT 34
91 Green_Pict	StimC	A	0	25 A 1 1 RT 40
92 Worms_Pict	StimA	A	25	0 A 1 1 RT 50
93 CirclePict	StimB	B	25	0 A 0 0 RT 66
94 Worms_Pict	StimA	B	25	0 A 0 1 RT 131
95 CirclePict	StimB	B	25	0 A 0 0 RT 198
96 SticksPict	StimD	B	0	25 B 1 1 RT 313
97 Worms_Pict	StimA	B	25	0 A 0 1 RT 44
98 CirclePict	StimB	B	25	0 A 0 0 RT 57
99 Worms_Pict	StimA	A	25	0 A 1 1 RT 66
100 CirclePict	StimB	B	25	0 A 0 0 RT 432
101 Green_Pict	StimC	A	0	25 A 1 1 RT 242
102 SticksPict	StimD	B	0	25 B 1 1 RT 84
103 Green_Pict	StimC	A	0	25 B 0 0 RT 57
104 SticksPict	StimD	B	0	25 B 1 1 RT 54
105 Worms_Pict	StimA	A	25	0 A 1 1 RT 61
106 SticksPict	StimD	A	0	25 B 0 1 RT 57
107 Worms_Pict	StimA	A	25	0 A 1 1 RT 48
108 SticksPict	StimD	B	0	25 A 0 0 RT 53
109 SticksPict	StimD	B	0	25 B 1 1 RT 102
110 Green_Pict	StimC	A	0	25 B 0 0 RT 57
111 SticksPict	StimD	B	0	25 B 1 1 RT 77
112 Green_Pict	StimC	A	0	25 B 0 0 RT 83
113 SticksPict	StimD	A	0	25 A 1 0 RT 56
114 SticksPict	StimD	B	0	25 B 1 1 RT 122
115 Green_Pict	StimC	A	0	25 B 0 0 RT 65
116 Worms_Pict	StimA	A	25	0 A 1 1 RT 51
117 CirclePict	StimB	B	25	0 A 0 0 RT 181
118 SticksPict	StimD	B	0	25 B 1 1 RT 76
119 Green_Pict	StimC	B	0	25 s RT 167
120 CirclePict	StimB	A	25	0 s RT 219
121 Worms_Pict	StimA	A	25	0 s RT 77
122 Worms_Pict	StimA	A	25	0 A 1 1 RT 87
123 CirclePict	StimB	B	25	0 A 0 0 RT 68
124 SticksPict	StimD	A	0	25 s RT 57
125 Green_Pict	StimC	A	0	25 s RT 46
126 Green_Pict	StimC	A	0	25 s RT 41
127 Green_Pict	StimC	A	0	25 s RT 33
128 Green_Pict	StimC	B	0	25 s RT 31
129 Green_Pict	StimC	B	0	25 s RT 57
130 Green_Pict	StimC	A	0	25 B 0 0 RT 61
131 Worms_Pict	StimA	B	25	0 A 0 1 RT 57
132 CirclePict	StimB	B	25	0 s RT 33
133 SticksPict	StimD	B	0	25 s RT 56
134 Green_Pict	StimC	A	0	25 s RT 51
135 SticksPict	StimD	A	0	25 s RT 46
136 SticksPict	StimD	B	0	25 s RT 44
137 Worms_Pict	StimA	A	25	0 A 1 1 RT 60
138 SticksPict	StimD	B	0	25 s RT 47
139 SticksPict	StimD	B	0	25 B 1 1 RT 67
140 CirclePict	StimB	B	25	0 s RT 87
141 Worms_Pict	StimA	A	25	0 A 1 1 RT 61
142 Green_Pict	StimC	A	0	25 s RT 54
143 CirclePict	StimB	A	25	0 A 1 0 RT 344
144 Worms_Pict	StimA	A	25	0 A 1 1 RT 57
145 SticksPict	StimD	B	0	25 s RT 52
146 Worms_Pict	StimA	A	25	0 A 1 1 RT 85
147 CirclePict	StimB	A	25	0 A 1 0 RT 68
148 Worms_Pict	StimA	A	25	0 A 1 1 RT 55
149 CirclePict	StimB	B	25	0 s RT 48
150 Green_Pict	StimC	A	0	25 s RT 52
151 SticksPict	StimD	B	0	25 s RT 40
152 Green_Pict	StimC	A	0	25 s RT 48
153 CirclePict	StimB	B	25	0 A 0 0 RT 64
154 SticksPict	StimD	B	0	25 s RT 334
155 SticksPict	StimD	B	0	25 s RT 65
156 Worms_Pict	StimA	A	25	0 A 1 1 RT 41
157 CirclePict	StimB	B	25	0 A 0 0 RT 63
158 Worms_Pict	StimA	B	25	0 A 0 1 RT 47
159 CirclePict	StimB	B	25	0 A 0 0 RT 134
160 CirclePict	StimB	B	25	0 A 0 0 RT 53
