# Supplementary material for: The Role of Informative and Ambiguous Feedback in Avoidance Behavior: Empirical and Computational Findings
Source: PLoS One. 2015 Dec 2;10(12):e0144083. doi: 10.1371/journal.pone.0144083 (PMC4668119; doi:10.1371/journal.pone.0144083)
Supplement: S2 File — Information contained in the file header describes how to use and run the program. (ZIP) [file pone.0144083.s002.zip › Moustafa2015_data/Moustafa2015_NoFeedback/018.doc]

1 CirclePict	StimB	B	25	0 A 0 0 RT 365
2 Green_Pict	StimD	B	0	25 B 1 1 RT 466
3 CirclePict	StimB	A	25	0 A 1 0 RT 218
4 Green_Pict	StimD	B	0	25 A 0 0 RT 186
5 SticksPict	StimA	B	25	0 B 1 0 RT 228
6 Worms_Pict	StimC	A	0	25 B 0 0 RT 131
7 Green_Pict	StimD	B	0	25 B 1 1 RT 60
8 Green_Pict	StimD	A	0	25 A 1 0 RT 94
9 SticksPict	StimA	A	25	0 B 0 0 RT 176
10 CirclePict	StimB	B	25	0 B 1 1 RT 138
11 CirclePict	StimB	A	25	0 A 1 0 RT 245
12 Green_Pict	StimD	A	0	25 B 0 1 RT 65
13 Worms_Pict	StimC	A	0	25 s RT 95
14 CirclePict	StimB	B	25	0 A 0 0 RT 98
15 CirclePict	StimB	B	25	0 A 0 0 RT 168
16 Green_Pict	StimD	B	0	25 A 0 0 RT 89
17 Worms_Pict	StimC	A	0	25 B 0 0 RT 68
18 CirclePict	StimB	B	25	0 A 0 0 RT 96
19 SticksPict	StimA	A	25	0 B 0 0 RT 125
20 SticksPict	StimA	B	25	0 s RT 151
21 CirclePict	StimB	B	25	0 A 0 0 RT 128
22 Green_Pict	StimD	B	0	25 s RT 89
23 SticksPict	StimA	A	25	0 B 0 0 RT 71
24 SticksPict	StimA	A	25	0 B 0 0 RT 129
25 Green_Pict	StimD	B	0	25 s RT 155
26 Worms_Pict	StimC	A	0	25 A 1 1 RT 100
27 SticksPict	StimA	A	25	0 B 0 0 RT 157
28 CirclePict	StimB	B	25	0 A 0 0 RT 62
29 SticksPict	StimA	A	25	0 B 0 0 RT 152
30 Worms_Pict	StimC	B	0	25 s RT 81
31 Green_Pict	StimD	B	0	25 s RT 93
32 SticksPict	StimA	A	25	0 B 0 0 RT 69
33 SticksPict	StimA	A	25	0 A 1 1 RT 69
34 Worms_Pict	StimC	A	0	25 s RT 105
35 Worms_Pict	StimC	A	0	25 A 1 1 RT 208
36 Green_Pict	StimD	B	0	25 s RT 89
37 Worms_Pict	StimC	B	0	25 A 0 1 RT 101
38 Worms_Pict	StimC	A	0	25 s RT 120
39 CirclePict	StimB	B	25	0 A 0 0 RT 53
40 Worms_Pict	StimC	A	0	25 B 0 0 RT 110
41 CirclePict	StimB	B	25	0 A 0 0 RT 67
42 Worms_Pict	StimC	B	0	25 s RT 63
43 SticksPict	StimA	B	25	0 B 1 0 RT 68
44 SticksPict	StimA	A	25	0 s RT 57
45 Worms_Pict	StimC	A	0	25 s RT 94
46 SticksPict	StimA	A	25	0 A 1 1 RT 74
47 Green_Pict	StimD	B	0	25 s RT 65
48 CirclePict	StimB	B	25	0 A 0 0 RT 61
49 Green_Pict	StimD	A	0	25 s RT 71
50 Worms_Pict	StimC	B	0	25 s RT 67
51 Worms_Pict	StimC	A	0	25 A 1 1 RT 165
52 CirclePict	StimB	B	25	0 A 0 0 RT 136
53 Green_Pict	StimD	B	0	25 s RT 62
54 CirclePict	StimB	A	25	0 A 1 0 RT 58
55 Green_Pict	StimD	B	0	25 s RT 66
56 Worms_Pict	StimC	A	0	25 B 0 0 RT 107
57 Worms_Pict	StimC	A	0	25 s RT 93
58 Worms_Pict	StimC	A	0	25 s RT 103
59 Green_Pict	StimD	A	0	25 s RT 99
60 SticksPict	StimA	A	25	0 B 0 0 RT 113
61 CirclePict	StimB	B	25	0 A 0 0 RT 62
62 CirclePict	StimB	A	25	0 A 1 0 RT 69
63 CirclePict	StimB	B	25	0 s RT 150
64 SticksPict	StimA	A	25	0 B 0 0 RT 59
65 Green_Pict	StimD	B	0	25 s RT 65
66 Worms_Pict	StimC	A	0	25 s RT 95
67 SticksPict	StimA	B	25	0 B 1 0 RT 59
68 CirclePict	StimB	B	25	0 A 0 0 RT 56
69 Green_Pict	StimD	B	0	25 s RT 69
70 CirclePict	StimB	B	25	0 A 0 0 RT 54
71 SticksPict	StimA	A	25	0 B 0 0 RT 141
72 Green_Pict	StimD	B	0	25 s RT 108
73 Green_Pict	StimD	B	0	25 s RT 69
74 SticksPict	StimA	A	25	0 B 0 0 RT 72
75 Worms_Pict	StimC	A	0	25 s RT 157
76 SticksPict	StimA	A	25	0 B 0 0 RT 59
77 Worms_Pict	StimC	A	0	25 s RT 56
78 SticksPict	StimA	A	25	0 B 0 0 RT 52
79 CirclePict	StimB	B	25	0 A 0 0 RT 54
80 Green_Pict	StimD	B	0	25 s RT 115
81 Worms_Pict	StimC	A	0	25 B 0 0 RT 56
82 Green_Pict	StimD	A	0	25 s RT 62
83 Worms_Pict	StimC	A	0	25 s RT 439
84 Green_Pict	StimD	A	0	25 s RT 75
85 SticksPict	StimA	A	25	0 B 0 0 RT 103
86 Worms_Pict	StimC	B	0	25 B 1 0 RT 115
87 Worms_Pict	StimC	A	0	25 B 0 0 RT 83
88 CirclePict	StimB	B	25	0 A 0 0 RT 99
89 Worms_Pict	StimC	A	0	25 s RT 54
90 Worms_Pict	StimC	A	0	25 A 1 1 RT 72
91 Green_Pict	StimD	B	0	25 s RT 67
92 Green_Pict	StimD	B	0	25 s RT 76
93 SticksPict	StimA	A	25	0 B 0 0 RT 84
94 SticksPict	StimA	B	25	0 B 1 0 RT 69
95 CirclePict	StimB	A	25	0 A 1 0 RT 70
96 SticksPict	StimA	A	25	0 s RT 48
97 CirclePict	StimB	B	25	0 A 0 0 RT 81
98 SticksPict	StimA	A	25	0 B 0 0 RT 104
99 CirclePict	StimB	B	25	0 A 0 0 RT 61
100 Worms_Pict	StimC	A	0	25 B 0 0 RT 87
101 SticksPict	StimA	A	25	0 A 1 1 RT 74
102 CirclePict	StimB	B	25	0 A 0 0 RT 46
103 CirclePict	StimB	B	25	0 A 0 0 RT 55
104 Green_Pict	StimD	B	0	25 s RT 66
105 CirclePict	StimB	A	25	0 A 1 0 RT 58
106 Green_Pict	StimD	B	0	25 s RT 96
107 Green_Pict	StimD	B	0	25 s RT 76
108 Worms_Pict	StimC	B	0	25 A 0 1 RT 124
109 Worms_Pict	StimC	A	0	25 s RT 53
110 CirclePict	StimB	B	25	0 A 0 0 RT 71
111 Worms_Pict	StimC	A	0	25 s RT 65
112 SticksPict	StimA	A	25	0 B 0 0 RT 108
113 Green_Pict	StimD	B	0	25 s RT 98
114 CirclePict	StimB	B	25	0 A 0 0 RT 59
115 SticksPict	StimA	B	25	0 B 1 0 RT 61
116 Green_Pict	StimD	B	0	25 s RT 61
117 SticksPict	StimA	A	25	0 B 0 0 RT 67
118 CirclePict	StimB	B	25	0 A 0 0 RT 52
119 Green_Pict	StimD	B	0	25 s RT 75
120 SticksPict	StimA	A	25	0 B 0 0 RT 64
121 CirclePict	StimB	B	25	0 A 0 0 RT 55
122 Worms_Pict	StimC	A	0	25 s RT 74
123 SticksPict	StimA	B	25	0 B 1 0 RT 54
124 CirclePict	StimB	B	25	0 A 0 0 RT 46
125 SticksPict	StimA	A	25	0 B 0 0 RT 65
126 Worms_Pict	StimC	A	0	25 s RT 57
127 Green_Pict	StimD	B	0	25 s RT 81
128 SticksPict	StimA	A	25	0 B 0 0 RT 52
129 CirclePict	StimB	A	25	0 A 1 0 RT 61
130 CirclePict	StimB	B	25	0 s RT 28
131 SticksPict	StimA	A	25	0 B 0 0 RT 67
132 CirclePict	StimB	B	25	0 A 0 0 RT 82
133 Worms_Pict	StimC	A	0	25 s RT 78
134 Worms_Pict	StimC	B	0	25 s RT 144
135 Green_Pict	StimD	A	0	25 s RT 50
136 CirclePict	StimB	B	25	0 A 0 0 RT 47
137 Worms_Pict	StimC	A	0	25 s RT 148
138 Green_Pict	StimD	B	0	25 s RT 46
139 Worms_Pict	StimC	A	0	25 A 1 1 RT 131
140 SticksPict	StimA	A	25	0 B 0 0 RT 60
141 SticksPict	StimA	A	25	0 B 0 0 RT 54
142 Worms_Pict	StimC	B	0	25 s RT 49
143 Worms_Pict	StimC	A	0	25 s RT 71
144 SticksPict	StimA	B	25	0 B 1 0 RT 57
145 CirclePict	StimB	B	25	0 A 0 0 RT 60
146 Green_Pict	StimD	B	0	25 s RT 62
147 Green_Pict	StimD	B	0	25 s RT 44
148 Worms_Pict	StimC	A	0	25 s RT 82
149 Worms_Pict	StimC	A	0	25 s RT 39
150 SticksPict	StimA	A	25	0 B 0 0 RT 43
151 Green_Pict	StimD	B	0	25 s RT 39
152 Green_Pict	StimD	B	0	25 s RT 40
153 CirclePict	StimB	A	25	0 A 1 0 RT 36
154 CirclePict	StimB	B	25	0 s RT 22
155 Green_Pict	StimD	B	0	25 s RT 16
156 CirclePict	StimB	B	25	0 s RT 20
157 SticksPict	StimA	A	25	0 B 0 0 RT 43
158 SticksPict	StimA	A	25	0 B 0 0 RT 52
159 Green_Pict	StimD	B	0	25 s RT 42
160 Green_Pict	StimD	A	0	25 s RT 52
