# Supplementary material for: The Role of Informative and Ambiguous Feedback in Avoidance Behavior: Empirical and Computational Findings
Source: PLoS One. 2015 Dec 2;10(12):e0144083. doi: 10.1371/journal.pone.0144083 (PMC4668119; doi:10.1371/journal.pone.0144083)
Supplement: S2 File — Information contained in the file header describes how to use and run the program. (ZIP) [file pone.0144083.s002.zip › Moustafa2015_data/Moustafa2015_NoFeedback/019.doc]

1 SticksPict	StimD	B	0	25 A 0 0 RT 125
2 SticksPict	StimD	B	0	25 B 1 1 RT 0
3 Green_Pict	StimB	B	25	0 B 1 1 RT 124
4 Worms_Pict	StimC	A	0	25 A 1 1 RT 102
5 SticksPict	StimD	B	0	25 B 1 1 RT 183
6 Green_Pict	StimB	B	25	0 B 1 1 RT 144
7 CirclePict	StimA	A	25	0 A 1 1 RT 65
8 CirclePict	StimA	A	25	0 A 1 1 RT 58
9 SticksPict	StimD	B	0	25 B 1 1 RT 90
10 Worms_Pict	StimC	B	0	25 B 1 0 RT 126
11 Worms_Pict	StimC	A	0	25 A 1 1 RT 65
12 Worms_Pict	StimC	A	0	25 A 1 1 RT 116
13 Worms_Pict	StimC	A	0	25 B 0 0 RT 36
14 Green_Pict	StimB	A	25	0 B 0 1 RT 51
15 Green_Pict	StimB	B	25	0 B 1 1 RT 57
16 Green_Pict	StimB	B	25	0 B 1 1 RT 44
17 CirclePict	StimA	B	25	0 A 0 1 RT 52
18 CirclePict	StimA	A	25	0 A 1 1 RT 28
19 Worms_Pict	StimC	A	0	25 A 1 1 RT 98
20 CirclePict	StimA	A	25	0 A 1 1 RT 36
21 Green_Pict	StimB	B	25	0 B 1 1 RT 43
22 SticksPict	StimD	B	0	25 B 1 1 RT 52
23 Green_Pict	StimB	A	25	0 B 0 1 RT 33
24 Worms_Pict	StimC	B	0	25 A 0 1 RT 42
25 Green_Pict	StimB	B	25	0 B 1 1 RT 33
26 Green_Pict	StimB	B	25	0 B 1 1 RT 32
27 Worms_Pict	StimC	A	0	25 B 0 0 RT 109
28 Worms_Pict	StimC	A	0	25 A 1 1 RT 52
29 CirclePict	StimA	A	25	0 A 1 1 RT 48
30 CirclePict	StimA	A	25	0 A 1 1 RT 44
31 SticksPict	StimD	B	0	25 B 1 1 RT 47
32 SticksPict	StimD	A	0	25 B 0 1 RT 69
33 SticksPict	StimD	B	0	25 A 0 0 RT 57
34 SticksPict	StimD	B	0	25 A 0 0 RT 92
35 Green_Pict	StimB	B	25	0 B 1 1 RT 31
36 SticksPict	StimD	A	0	25 B 0 1 RT 35
37 CirclePict	StimA	A	25	0 A 1 1 RT 28
38 CirclePict	StimA	A	25	0 A 1 1 RT 45
39 Worms_Pict	StimC	A	0	25 A 1 1 RT 48
40 CirclePict	StimA	B	25	0 A 0 1 RT 33
41 SticksPict	StimD	B	0	25 A 0 0 RT 37
42 CirclePict	StimA	B	25	0 A 0 1 RT 29
43 Worms_Pict	StimC	B	0	25 B 1 0 RT 88
44 SticksPict	StimD	B	0	25 B 1 1 RT 49
45 CirclePict	StimA	A	25	0 A 1 1 RT 72
46 CirclePict	StimA	A	25	0 A 1 1 RT 32
47 Worms_Pict	StimC	A	0	25 B 0 0 RT 42
48 SticksPict	StimD	B	0	25 A 0 0 RT 48
49 Green_Pict	StimB	B	25	0 B 1 1 RT 31
50 Green_Pict	StimB	A	25	0 B 0 1 RT 42
51 CirclePict	StimA	A	25	0 A 1 1 RT 30
52 SticksPict	StimD	A	0	25 B 0 1 RT 57
53 CirclePict	StimA	A	25	0 A 1 1 RT 273
54 CirclePict	StimA	A	25	0 A 1 1 RT 28
55 SticksPict	StimD	B	0	25 s RT 36
56 Worms_Pict	StimC	A	0	25 B 0 0 RT 69
57 SticksPict	StimD	B	0	25 s RT 40
58 Worms_Pict	StimC	A	0	25 s RT 28
59 SticksPict	StimD	B	0	25 s RT 38
60 SticksPict	StimD	B	0	25 s RT 25
61 Green_Pict	StimB	A	25	0 B 0 1 RT 40
62 Worms_Pict	StimC	A	0	25 s RT 45
63 Worms_Pict	StimC	A	0	25 s RT 41
64 CirclePict	StimA	A	25	0 A 1 1 RT 34
65 Green_Pict	StimB	B	25	0 B 1 1 RT 56
66 CirclePict	StimA	A	25	0 A 1 1 RT 33
67 Green_Pict	StimB	B	25	0 B 1 1 RT 26
68 SticksPict	StimD	A	0	25 s RT 41
69 Worms_Pict	StimC	A	0	25 s RT 32
70 Green_Pict	StimB	B	25	0 B 1 1 RT 34
71 Worms_Pict	StimC	A	0	25 s RT 40
72 Green_Pict	StimB	B	25	0 B 1 1 RT 35
73 SticksPict	StimD	B	0	25 s RT 31
74 CirclePict	StimA	B	25	0 A 0 1 RT 34
75 Worms_Pict	StimC	A	0	25 s RT 39
76 CirclePict	StimA	A	25	0 A 1 1 RT 33
77 Green_Pict	StimB	B	25	0 B 1 1 RT 32
78 Worms_Pict	StimC	B	0	25 s RT 38
79 Green_Pict	StimB	B	25	0 B 1 1 RT 31
80 Green_Pict	StimB	B	25	0 B 1 1 RT 27
81 CirclePict	StimA	B	25	0 A 0 1 RT 32
82 Worms_Pict	StimC	A	0	25 s RT 29
83 CirclePict	StimA	A	25	0 s RT 18
84 CirclePict	StimA	A	25	0 A 1 1 RT 24
85 Worms_Pict	StimC	B	0	25 s RT 37
86 CirclePict	StimA	A	25	0 A 1 1 RT 31
87 SticksPict	StimD	B	0	25 s RT 49
88 SticksPict	StimD	A	0	25 s RT 37
89 Green_Pict	StimB	B	25	0 B 1 1 RT 37
90 Green_Pict	StimB	B	25	0 B 1 1 RT 56
91 SticksPict	StimD	B	0	25 s RT 33
92 Green_Pict	StimB	B	25	0 B 1 1 RT 46
93 Green_Pict	StimB	A	25	0 B 0 1 RT 53
94 Worms_Pict	StimC	A	0	25 s RT 33
95 Green_Pict	StimB	B	25	0 B 1 1 RT 34
96 SticksPict	StimD	B	0	25 s RT 35
97 Worms_Pict	StimC	A	0	25 s RT 44
98 CirclePict	StimA	A	25	0 A 1 1 RT 36
99 Worms_Pict	StimC	A	0	25 s RT 33
100 Green_Pict	StimB	A	25	0 B 0 1 RT 31
101 SticksPict	StimD	B	0	25 s RT 35
102 Green_Pict	StimB	B	25	0 B 1 1 RT 29
103 CirclePict	StimA	A	25	0 A 1 1 RT 39
104 Worms_Pict	StimC	B	0	25 s RT 39
105 CirclePict	StimA	B	25	0 A 0 1 RT 32
106 Green_Pict	StimB	B	25	0 B 1 1 RT 29
107 Worms_Pict	StimC	A	0	25 s RT 38
108 CirclePict	StimA	A	25	0 A 1 1 RT 27
109 Worms_Pict	StimC	A	0	25 s RT 39
110 CirclePict	StimA	A	25	0 A 1 1 RT 32
111 SticksPict	StimD	B	0	25 s RT 40
112 Worms_Pict	StimC	A	0	25 s RT 122
113 SticksPict	StimD	B	0	25 s RT 31
114 SticksPict	StimD	B	0	25 s RT 20
115 SticksPict	StimD	A	0	25 s RT 39
116 Worms_Pict	StimC	A	0	25 s RT 34
117 Green_Pict	StimB	B	25	0 B 1 1 RT 30
118 Green_Pict	StimB	B	25	0 B 1 1 RT 24
119 CirclePict	StimA	A	25	0 A 1 1 RT 29
120 SticksPict	StimD	B	0	25 s RT 28
121 Green_Pict	StimB	B	25	0 B 1 1 RT 30
122 CirclePict	StimA	A	25	0 A 1 1 RT 34
123 Worms_Pict	StimC	B	0	25 s RT 31
124 Worms_Pict	StimC	A	0	25 s RT 42
125 Worms_Pict	StimC	A	0	25 s RT 35
126 Worms_Pict	StimC	A	0	25 s RT 33
127 SticksPict	StimD	B	0	25 s RT 33
128 CirclePict	StimA	A	25	0 A 1 1 RT 30
129 CirclePict	StimA	A	25	0 A 1 1 RT 33
130 Green_Pict	StimB	B	25	0 B 1 1 RT 33
131 SticksPict	StimD	B	0	25 s RT 34
132 CirclePict	StimA	A	25	0 A 1 1 RT 26
133 Worms_Pict	StimC	A	0	25 s RT 33
134 CirclePict	StimA	A	25	0 A 1 1 RT 29
135 SticksPict	StimD	A	0	25 s RT 32
136 CirclePict	StimA	B	25	0 A 0 1 RT 29
137 SticksPict	StimD	B	0	25 s RT 31
138 CirclePict	StimA	A	25	0 A 1 1 RT 30
139 Green_Pict	StimB	B	25	0 B 1 1 RT 35
140 SticksPict	StimD	B	0	25 s RT 28
141 Green_Pict	StimB	B	25	0 B 1 1 RT 36
142 SticksPict	StimD	B	0	25 s RT 29
143 Green_Pict	StimB	A	25	0 B 0 1 RT 27
144 Green_Pict	StimB	B	25	0 B 1 1 RT 23
145 Green_Pict	StimB	B	25	0 B 1 1 RT 22
146 Green_Pict	StimB	B	25	0 B 1 1 RT 32
147 Green_Pict	StimB	B	25	0 B 1 1 RT 21
148 Worms_Pict	StimC	A	0	25 s RT 39
149 Worms_Pict	StimC	A	0	25 s RT 36
150 Worms_Pict	StimC	B	0	25 s RT 36
151 CirclePict	StimA	A	25	0 A 1 1 RT 28
152 SticksPict	StimD	B	0	25 s RT 34
153 Worms_Pict	StimC	A	0	25 s RT 38
154 Worms_Pict	StimC	A	0	25 s RT 40
155 CirclePict	StimA	A	25	0 A 1 1 RT 26
156 SticksPict	StimD	B	0	25 s RT 57
157 SticksPict	StimD	B	0	25 s RT 27
158 SticksPict	StimD	A	0	25 s RT 63
159 CirclePict	StimA	B	25	0 A 0 1 RT 28
160 Green_Pict	StimB	A	25	0 B 0 1 RT 23
