# Supplementary material for: The Role of Informative and Ambiguous Feedback in Avoidance Behavior: Empirical and Computational Findings
Source: PLoS One. 2015 Dec 2;10(12):e0144083. doi: 10.1371/journal.pone.0144083 (PMC4668119; doi:10.1371/journal.pone.0144083)
Supplement: S2 File — Information contained in the file header describes how to use and run the program. (ZIP) [file pone.0144083.s002.zip › Moustafa2015_data/Moustafa2015_NoFeedback/020.doc]

1 Green_Pict	StimB	B	25	0 B 1 1 RT 549
2 Worms_Pict	StimA	A	25	0 A 1 1 RT 561
3 CirclePict	StimC	A	0	25 B 0 0 RT 669
4 CirclePict	StimC	A	0	25 A 1 1 RT 613
5 SticksPict	StimD	B	0	25 A 0 0 RT 339
6 Worms_Pict	StimA	A	25	0 A 1 1 RT 460
7 Green_Pict	StimB	B	25	0 B 1 1 RT 118
8 Green_Pict	StimB	B	25	0 B 1 1 RT 104
9 SticksPict	StimD	B	0	25 B 1 1 RT 127
10 SticksPict	StimD	A	0	25 B 0 1 RT 238
11 SticksPict	StimD	B	0	25 s RT 97
12 CirclePict	StimC	A	0	25 B 0 0 RT 288
13 Green_Pict	StimB	B	25	0 A 0 0 RT 149
14 CirclePict	StimC	B	0	25 A 0 1 RT 99
15 CirclePict	StimC	A	0	25 s RT 279
16 Worms_Pict	StimA	A	25	0 A 1 1 RT 194
17 Worms_Pict	StimA	A	25	0 A 1 1 RT 101
18 Green_Pict	StimB	A	25	0 B 0 1 RT 99
19 CirclePict	StimC	A	0	25 B 0 0 RT 194
20 Worms_Pict	StimA	B	25	0 A 0 1 RT 62
21 Green_Pict	StimB	B	25	0 B 1 1 RT 137
22 Green_Pict	StimB	B	25	0 B 1 1 RT 125
23 SticksPict	StimD	B	0	25 B 1 1 RT 227
24 SticksPict	StimD	B	0	25 B 1 1 RT 55
25 CirclePict	StimC	A	0	25 s RT 240
26 Green_Pict	StimB	B	25	0 B 1 1 RT 114
27 Green_Pict	StimB	B	25	0 B 1 1 RT 112
28 Worms_Pict	StimA	A	25	0 A 1 1 RT 63
29 SticksPict	StimD	B	0	25 s RT 184
30 Worms_Pict	StimA	A	25	0 A 1 1 RT 66
31 Worms_Pict	StimA	B	25	0 A 0 1 RT 50
32 CirclePict	StimC	B	0	25 s RT 182
33 CirclePict	StimC	A	0	25 s RT 185
34 SticksPict	StimD	B	0	25 B 1 1 RT 786
35 Worms_Pict	StimA	A	25	0 A 1 1 RT 58
36 CirclePict	StimC	A	0	25 s RT 140
37 Green_Pict	StimB	A	25	0 B 0 1 RT 52
38 SticksPict	StimD	B	0	25 B 1 1 RT 22
39 SticksPict	StimD	A	0	25 B 0 1 RT 198
40 Worms_Pict	StimA	A	25	0 A 1 1 RT 196
41 Worms_Pict	StimA	A	25	0 A 1 1 RT 154
42 CirclePict	StimC	A	0	25 A 1 1 RT 93
43 Green_Pict	StimB	B	25	0 B 1 1 RT 133
44 CirclePict	StimC	A	0	25 s RT 211
45 CirclePict	StimC	B	0	25 A 0 1 RT 122
46 SticksPict	StimD	B	0	25 A 0 0 RT 142
47 SticksPict	StimD	B	0	25 B 1 1 RT 60
48 SticksPict	StimD	A	0	25 B 0 1 RT 71
49 SticksPict	StimD	B	0	25 s RT 101
50 SticksPict	StimD	B	0	25 s RT 76
51 Green_Pict	StimB	B	25	0 B 1 1 RT 63
52 Worms_Pict	StimA	A	25	0 A 1 1 RT 60
53 Worms_Pict	StimA	A	25	0 A 1 1 RT 54
54 CirclePict	StimC	A	0	25 s RT 125
55 Green_Pict	StimB	B	25	0 B 1 1 RT 53
56 CirclePict	StimC	A	0	25 s RT 76
57 CirclePict	StimC	A	0	25 s RT 73
58 Green_Pict	StimB	A	25	0 B 0 1 RT 54
59 Green_Pict	StimB	B	25	0 B 1 1 RT 73
60 CirclePict	StimC	A	0	25 s RT 167
61 SticksPict	StimD	B	0	25 A 0 0 RT 131
62 Worms_Pict	StimA	A	25	0 A 1 1 RT 69
63 Green_Pict	StimB	B	25	0 B 1 1 RT 52
64 CirclePict	StimC	A	0	25 s RT 93
65 SticksPict	StimD	A	0	25 B 0 1 RT 57
66 SticksPict	StimD	B	0	25 s RT 108
67 Worms_Pict	StimA	B	25	0 A 0 1 RT 71
68 Green_Pict	StimB	B	25	0 B 1 1 RT 50
69 Worms_Pict	StimA	A	25	0 A 1 1 RT 57
70 Worms_Pict	StimA	A	25	0 A 1 1 RT 59
71 Green_Pict	StimB	A	25	0 B 0 1 RT 53
72 CirclePict	StimC	B	0	25 s RT 140
73 Worms_Pict	StimA	A	25	0 A 1 1 RT 73
74 Worms_Pict	StimA	A	25	0 A 1 1 RT 62
75 SticksPict	StimD	B	0	25 s RT 82
76 Green_Pict	StimB	B	25	0 B 1 1 RT 54
77 CirclePict	StimC	A	0	25 s RT 83
78 Green_Pict	StimB	B	25	0 B 1 1 RT 99
79 SticksPict	StimD	B	0	25 s RT 84
80 Worms_Pict	StimA	B	25	0 A 0 1 RT 49
81 SticksPict	StimD	B	0	25 s RT 88
82 CirclePict	StimC	A	0	25 s RT 88
83 Green_Pict	StimB	A	25	0 B 0 1 RT 51
84 CirclePict	StimC	A	0	25 s RT 71
85 Green_Pict	StimB	B	25	0 B 1 1 RT 41
86 Worms_Pict	StimA	A	25	0 A 1 1 RT 37
87 SticksPict	StimD	B	0	25 s RT 87
88 SticksPict	StimD	B	0	25 B 1 1 RT 67
89 Worms_Pict	StimA	A	25	0 A 1 1 RT 48
90 SticksPict	StimD	A	0	25 B 0 1 RT 47
91 Green_Pict	StimB	B	25	0 B 1 1 RT 44
92 CirclePict	StimC	A	0	25 s RT 62
93 CirclePict	StimC	A	0	25 s RT 65
94 Worms_Pict	StimA	B	25	0 A 0 1 RT 67
95 Worms_Pict	StimA	A	25	0 A 1 1 RT 60
96 Green_Pict	StimB	B	25	0 B 1 1 RT 42
97 CirclePict	StimC	B	0	25 s RT 57
98 Green_Pict	StimB	B	25	0 B 1 1 RT 48
99 Worms_Pict	StimA	A	25	0 A 1 1 RT 48
100 Worms_Pict	StimA	A	25	0 A 1 1 RT 35
101 Worms_Pict	StimA	A	25	0 A 1 1 RT 36
102 SticksPict	StimD	A	0	25 s RT 58
103 Worms_Pict	StimA	A	25	0 A 1 1 RT 44
104 Green_Pict	StimB	B	25	0 B 1 1 RT 38
105 CirclePict	StimC	B	0	25 s RT 52
106 SticksPict	StimD	B	0	25 s RT 55
107 CirclePict	StimC	A	0	25 s RT 51
108 Worms_Pict	StimA	B	25	0 A 0 1 RT 43
109 Green_Pict	StimB	B	25	0 B 1 1 RT 88
110 CirclePict	StimC	A	0	25 s RT 55
111 Green_Pict	StimB	B	25	0 B 1 1 RT 40
112 SticksPict	StimD	B	0	25 s RT 57
113 Worms_Pict	StimA	A	25	0 A 1 1 RT 71
114 SticksPict	StimD	B	0	25 s RT 47
115 SticksPict	StimD	B	0	25 s RT 155
116 Green_Pict	StimB	A	25	0 B 0 1 RT 51
117 CirclePict	StimC	A	0	25 s RT 120
118 CirclePict	StimC	A	0	25 s RT 77
119 SticksPict	StimD	B	0	25 s RT 53
120 Green_Pict	StimB	B	25	0 B 1 1 RT 52
121 Green_Pict	StimB	B	25	0 B 1 1 RT 41
122 SticksPict	StimD	B	0	25 s RT 71
123 Worms_Pict	StimA	A	25	0 A 1 1 RT 57
124 SticksPict	StimD	B	0	25 s RT 44
125 Green_Pict	StimB	A	25	0 B 0 1 RT 52
126 Worms_Pict	StimA	A	25	0 A 1 1 RT 35
127 Worms_Pict	StimA	A	25	0 A 1 1 RT 39
128 SticksPict	StimD	B	0	25 s RT 38
129 Green_Pict	StimB	B	25	0 B 1 1 RT 32
130 SticksPict	StimD	B	0	25 s RT 35
131 SticksPict	StimD	B	0	25 s RT 28
132 Green_Pict	StimB	B	25	0 B 1 1 RT 36
133 CirclePict	StimC	A	0	25 s RT 38
134 CirclePict	StimC	A	0	25 s RT 48
135 Green_Pict	StimB	B	25	0 B 1 1 RT 35
136 Green_Pict	StimB	A	25	0 B 0 1 RT 28
137 Worms_Pict	StimA	A	25	0 A 1 1 RT 36
138 CirclePict	StimC	A	0	25 s RT 50
139 CirclePict	StimC	A	0	25 s RT 30
140 SticksPict	StimD	B	0	25 s RT 37
141 Worms_Pict	StimA	B	25	0 A 0 1 RT 73
142 Green_Pict	StimB	B	25	0 B 1 1 RT 52
143 CirclePict	StimC	A	0	25 s RT 42
144 SticksPict	StimD	A	0	25 s RT 37
145 Worms_Pict	StimA	A	25	0 A 1 1 RT 91
146 Green_Pict	StimB	B	25	0 B 1 1 RT 37
147 CirclePict	StimC	B	0	25 s RT 35
148 CirclePict	StimC	A	0	25 s RT 35
149 SticksPict	StimD	A	0	25 s RT 39
150 Green_Pict	StimB	B	25	0 B 1 1 RT 46
151 CirclePict	StimC	A	0	25 s RT 40
152 Worms_Pict	StimA	A	25	0 A 1 1 RT 49
153 Green_Pict	StimB	B	25	0 B 1 1 RT 35
154 SticksPict	StimD	B	0	25 s RT 48
155 Worms_Pict	StimA	A	25	0 A 1 1 RT 40
156 Worms_Pict	StimA	A	25	0 A 1 1 RT 36
157 Worms_Pict	StimA	B	25	0 A 0 1 RT 31
158 CirclePict	StimC	B	0	25 s RT 37
159 CirclePict	StimC	A	0	25 s RT 42
160 SticksPict	StimD	B	0	25 s RT 44
