# Supplementary material for: The Role of Informative and Ambiguous Feedback in Avoidance Behavior: Empirical and Computational Findings
Source: PLoS One. 2015 Dec 2;10(12):e0144083. doi: 10.1371/journal.pone.0144083 (PMC4668119; doi:10.1371/journal.pone.0144083)
Supplement: S2 File — Information contained in the file header describes how to use and run the program. (ZIP) [file pone.0144083.s002.zip › Moustafa2015_data/Moustafa2015_NoFeedback/021.doc]

1 Worms_Pict	StimC	B	0	25 A 0 1 RT 198
2 Worms_Pict	StimC	A	0	25 A 1 1 RT 107
3 Worms_Pict	StimC	A	0	25 A 1 1 RT 118
4 SticksPict	StimA	B	25	0 B 1 0 RT 64
5 CirclePict	StimB	B	25	0 B 1 1 RT 108
6 Green_Pict	StimD	B	0	25 A 0 0 RT 64
7 Worms_Pict	StimC	A	0	25 A 1 1 RT 54
8 Green_Pict	StimD	B	0	25 B 1 1 RT 71
9 Green_Pict	StimD	B	0	25 B 1 1 RT 65
10 CirclePict	StimB	B	25	0 B 1 1 RT 182
11 SticksPict	StimA	A	25	0 B 0 0 RT 84
12 CirclePict	StimB	A	25	0 B 0 1 RT 72
13 Green_Pict	StimD	B	0	25 B 1 1 RT 48
14 Worms_Pict	StimC	A	0	25 A 1 1 RT 54
15 Worms_Pict	StimC	A	0	25 A 1 1 RT 47
16 Green_Pict	StimD	B	0	25 B 1 1 RT 39
17 SticksPict	StimA	A	25	0 B 0 0 RT 77
18 CirclePict	StimB	B	25	0 B 1 1 RT 98
19 CirclePict	StimB	B	25	0 B 1 1 RT 44
20 Green_Pict	StimD	A	0	25 B 0 1 RT 43
21 SticksPict	StimA	A	25	0 B 0 0 RT 51
22 Worms_Pict	StimC	A	0	25 A 1 1 RT 48
23 SticksPict	StimA	B	25	0 B 1 0 RT 72
24 Green_Pict	StimD	B	0	25 A 0 0 RT 62
25 SticksPict	StimA	A	25	0 B 0 0 RT 44
26 CirclePict	StimB	B	25	0 B 1 1 RT 64
27 Green_Pict	StimD	B	0	25 B 1 1 RT 52
28 CirclePict	StimB	B	25	0 B 1 1 RT 35
29 CirclePict	StimB	B	25	0 B 1 1 RT 29
30 Green_Pict	StimD	B	0	25 B 1 1 RT 54
31 Worms_Pict	StimC	A	0	25 A 1 1 RT 36
32 Worms_Pict	StimC	B	0	25 A 0 1 RT 60
33 Worms_Pict	StimC	A	0	25 A 1 1 RT 54
34 CirclePict	StimB	A	25	0 B 0 1 RT 34
35 SticksPict	StimA	A	25	0 B 0 0 RT 41
36 SticksPict	StimA	A	25	0 B 0 0 RT 38
37 SticksPict	StimA	A	25	0 B 0 0 RT 35
38 SticksPict	StimA	A	25	0 B 0 0 RT 31
39 Green_Pict	StimD	A	0	25 B 0 1 RT 61
40 CirclePict	StimB	B	25	0 B 1 1 RT 36
41 CirclePict	StimB	B	25	0 B 1 1 RT 24
42 SticksPict	StimA	A	25	0 B 0 0 RT 37
43 Worms_Pict	StimC	A	0	25 A 1 1 RT 57
44 Green_Pict	StimD	B	0	25 A 0 0 RT 46
45 Green_Pict	StimD	B	0	25 B 1 1 RT 39
46 Worms_Pict	StimC	A	0	25 A 1 1 RT 72
47 SticksPict	StimA	B	25	0 B 1 0 RT 31
48 CirclePict	StimB	B	25	0 B 1 1 RT 33
49 Worms_Pict	StimC	A	0	25 B 0 0 RT 41
50 Worms_Pict	StimC	A	0	25 A 1 1 RT 45
51 Green_Pict	StimD	B	0	25 A 0 0 RT 43
52 Worms_Pict	StimC	A	0	25 A 1 1 RT 40
53 Worms_Pict	StimC	A	0	25 B 0 0 RT 41
54 SticksPict	StimA	A	25	0 B 0 0 RT 37
55 SticksPict	StimA	A	25	0 B 0 0 RT 36
56 CirclePict	StimB	B	25	0 B 1 1 RT 34
57 Green_Pict	StimD	B	0	25 B 1 1 RT 85
58 CirclePict	StimB	B	25	0 B 1 1 RT 30
59 Green_Pict	StimD	A	0	25 B 0 1 RT 164
60 SticksPict	StimA	B	25	0 B 1 0 RT 59
61 Green_Pict	StimD	B	0	25 B 1 1 RT 31
62 SticksPict	StimA	A	25	0 B 0 0 RT 36
63 SticksPict	StimA	A	25	0 B 0 0 RT 23
64 CirclePict	StimB	B	25	0 B 1 1 RT 32
65 Worms_Pict	StimC	B	0	25 A 0 1 RT 169
66 CirclePict	StimB	B	25	0 B 1 1 RT 36
67 CirclePict	StimB	A	25	0 B 0 1 RT 189
68 Worms_Pict	StimC	B	0	25 A 0 1 RT 52
69 CirclePict	StimB	B	25	0 B 1 1 RT 26
70 Green_Pict	StimD	B	0	25 B 1 1 RT 40
71 Green_Pict	StimD	A	0	25 B 0 1 RT 35
72 SticksPict	StimA	A	25	0 B 0 0 RT 41
73 SticksPict	StimA	A	25	0 B 0 0 RT 45
74 SticksPict	StimA	A	25	0 B 0 0 RT 26
75 Worms_Pict	StimC	A	0	25 B 0 0 RT 33
76 Worms_Pict	StimC	A	0	25 A 1 1 RT 43
77 Green_Pict	StimD	B	0	25 A 0 0 RT 49
78 CirclePict	StimB	A	25	0 B 0 1 RT 32
79 CirclePict	StimB	B	25	0 B 1 1 RT 27
80 Green_Pict	StimD	B	0	25 B 1 1 RT 37
81 Worms_Pict	StimC	A	0	25 A 1 1 RT 59
82 Green_Pict	StimD	A	0	25 A 1 0 RT 80
83 CirclePict	StimB	B	25	0 B 1 1 RT 31
84 Worms_Pict	StimC	A	0	25 A 1 1 RT 34
85 CirclePict	StimB	B	25	0 B 1 1 RT 34
86 SticksPict	StimA	A	25	0 B 0 0 RT 30
87 SticksPict	StimA	A	25	0 B 0 0 RT 28
88 SticksPict	StimA	A	25	0 B 0 0 RT 65
89 Worms_Pict	StimC	A	0	25 A 1 1 RT 44
90 Worms_Pict	StimC	A	0	25 A 1 1 RT 34
91 Green_Pict	StimD	B	0	25 A 0 0 RT 54
92 Green_Pict	StimD	B	0	25 B 1 1 RT 26
93 SticksPict	StimA	B	25	0 B 1 0 RT 36
94 CirclePict	StimB	B	25	0 B 1 1 RT 32
95 Green_Pict	StimD	A	0	25 B 0 1 RT 41
96 SticksPict	StimA	A	25	0 B 0 0 RT 32
97 CirclePict	StimB	A	25	0 B 0 1 RT 29
98 SticksPict	StimA	A	25	0 B 0 0 RT 38
99 Worms_Pict	StimC	A	0	25 A 1 1 RT 44
100 CirclePict	StimB	B	25	0 B 1 1 RT 37
101 Green_Pict	StimD	B	0	25 B 1 1 RT 70
102 SticksPict	StimA	B	25	0 B 1 0 RT 32
103 Worms_Pict	StimC	B	0	25 A 0 1 RT 57
104 CirclePict	StimB	B	25	0 B 1 1 RT 29
105 SticksPict	StimA	A	25	0 B 0 0 RT 35
106 CirclePict	StimB	B	25	0 B 1 1 RT 33
107 Green_Pict	StimD	B	0	25 B 1 1 RT 37
108 Worms_Pict	StimC	A	0	25 B 0 0 RT 44
109 Green_Pict	StimD	B	0	25 B 1 1 RT 35
110 Green_Pict	StimD	B	0	25 B 1 1 RT 31
111 CirclePict	StimB	B	25	0 B 1 1 RT 31
112 Worms_Pict	StimC	B	0	25 A 0 1 RT 73
113 Green_Pict	StimD	B	0	25 B 1 1 RT 31
114 SticksPict	StimA	A	25	0 B 0 0 RT 28
115 CirclePict	StimB	B	25	0 B 1 1 RT 29
116 SticksPict	StimA	A	25	0 B 0 0 RT 31
117 Green_Pict	StimD	B	0	25 B 1 1 RT 39
118 Worms_Pict	StimC	A	0	25 B 0 0 RT 40
119 CirclePict	StimB	A	25	0 B 0 1 RT 26
120 Worms_Pict	StimC	A	0	25 A 1 1 RT 39
121 SticksPict	StimA	A	25	0 B 0 0 RT 27
122 SticksPict	StimA	A	25	0 B 0 0 RT 29
123 Green_Pict	StimD	B	0	25 B 1 1 RT 38
124 Green_Pict	StimD	B	0	25 B 1 1 RT 43
125 Green_Pict	StimD	B	0	25 B 1 1 RT 25
126 SticksPict	StimA	B	25	0 B 1 0 RT 29
127 SticksPict	StimA	B	25	0 B 1 0 RT 25
128 SticksPict	StimA	A	25	0 B 0 0 RT 28
129 Worms_Pict	StimC	A	0	25 A 1 1 RT 55
130 Worms_Pict	StimC	A	0	25 A 1 1 RT 32
131 Green_Pict	StimD	B	0	25 B 1 1 RT 39
132 Worms_Pict	StimC	A	0	25 A 1 1 RT 42
133 Green_Pict	StimD	B	0	25 B 1 1 RT 44
134 Worms_Pict	StimC	B	0	25 A 0 1 RT 44
135 Worms_Pict	StimC	A	0	25 B 0 0 RT 41
136 CirclePict	StimB	B	25	0 B 1 1 RT 38
137 SticksPict	StimA	A	25	0 B 0 0 RT 30
138 Worms_Pict	StimC	A	0	25 B 0 0 RT 24
139 SticksPict	StimA	A	25	0 B 0 0 RT 29
140 Green_Pict	StimD	B	0	25 B 1 1 RT 32
141 Green_Pict	StimD	A	0	25 B 0 1 RT 25
142 Green_Pict	StimD	A	0	25 B 0 1 RT 33
143 CirclePict	StimB	B	25	0 B 1 1 RT 36
144 SticksPict	StimA	A	25	0 B 0 0 RT 28
145 CirclePict	StimB	B	25	0 B 1 1 RT 30
146 Green_Pict	StimD	B	0	25 B 1 1 RT 35
147 SticksPict	StimA	A	25	0 B 0 0 RT 31
148 Worms_Pict	StimC	B	0	25 A 0 1 RT 44
149 Worms_Pict	StimC	A	0	25 B 0 0 RT 25
150 CirclePict	StimB	B	25	0 B 1 1 RT 34
151 CirclePict	StimB	B	25	0 B 1 1 RT 28
152 CirclePict	StimB	A	25	0 B 0 1 RT 21
153 Green_Pict	StimD	B	0	25 B 1 1 RT 27
154 Worms_Pict	StimC	A	0	25 A 1 1 RT 66
155 SticksPict	StimA	A	25	0 B 0 0 RT 33
156 CirclePict	StimB	A	25	0 B 0 1 RT 36
157 CirclePict	StimB	B	25	0 B 1 1 RT 21
158 CirclePict	StimB	B	25	0 B 1 1 RT 34
159 CirclePict	StimB	B	25	0 B 1 1 RT 30
160 Worms_Pict	StimC	A	0	25 A 1 1 RT 46
