# Supplementary material for: The Role of Informative and Ambiguous Feedback in Avoidance Behavior: Empirical and Computational Findings
Source: PLoS One. 2015 Dec 2;10(12):e0144083. doi: 10.1371/journal.pone.0144083 (PMC4668119; doi:10.1371/journal.pone.0144083)
Supplement: S2 File — Information contained in the file header describes how to use and run the program. (ZIP) [file pone.0144083.s002.zip › Moustafa2015_data/Moustafa2015_NoFeedback/022.doc]

1 Worms_Pict	StimC	A	0	25 B 0 0 RT 149
2 Worms_Pict	StimC	A	0	25 A 1 1 RT 1
3 Worms_Pict	StimC	A	0	25 A 1 1 RT 93
4 CirclePict	StimD	B	0	25 B 1 1 RT 157
5 Worms_Pict	StimC	A	0	25 A 1 1 RT 73
6 CirclePict	StimD	A	0	25 B 0 1 RT 82
7 CirclePict	StimD	B	0	25 A 0 0 RT 43
8 Worms_Pict	StimC	A	0	25 A 1 1 RT 71
9 Worms_Pict	StimC	A	0	25 A 1 1 RT 78
10 SticksPict	StimB	B	25	0 B 1 1 RT 140
11 Worms_Pict	StimC	A	0	25 A 1 1 RT 39
12 CirclePict	StimD	A	0	25 s RT 228
13 SticksPict	StimB	B	25	0 A 0 0 RT 139
14 CirclePict	StimD	B	0	25 B 1 1 RT 164
15 SticksPict	StimB	B	25	0 A 0 0 RT 49
16 CirclePict	StimD	B	0	25 B 1 1 RT 95
17 Green_Pict	StimA	A	25	0 A 1 1 RT 195
18 SticksPict	StimB	A	25	0 A 1 0 RT 82
19 Green_Pict	StimA	B	25	0 A 0 1 RT 44
20 SticksPict	StimB	B	25	0 A 0 0 RT 42
21 Worms_Pict	StimC	B	0	25 A 0 1 RT 104
22 CirclePict	StimD	B	0	25 B 1 1 RT 107
23 CirclePict	StimD	B	0	25 B 1 1 RT 62
24 Green_Pict	StimA	A	25	0 A 1 1 RT 53
25 Green_Pict	StimA	A	25	0 A 1 1 RT 47
26 Green_Pict	StimA	A	25	0 A 1 1 RT 36
27 Green_Pict	StimA	A	25	0 A 1 1 RT 35
28 CirclePict	StimD	B	0	25 B 1 1 RT 138
29 SticksPict	StimB	B	25	0 A 0 0 RT 54
30 SticksPict	StimB	A	25	0 A 1 0 RT 37
31 SticksPict	StimB	B	25	0 A 0 0 RT 38
32 Green_Pict	StimA	B	25	0 A 0 1 RT 43
33 Green_Pict	StimA	A	25	0 A 1 1 RT 26
34 Green_Pict	StimA	A	25	0 A 1 1 RT 31
35 SticksPict	StimB	B	25	0 B 1 1 RT 212
36 Worms_Pict	StimC	B	0	25 A 0 1 RT 74
37 CirclePict	StimD	B	0	25 B 1 1 RT 52
38 SticksPict	StimB	B	25	0 B 1 1 RT 122
39 Green_Pict	StimA	A	25	0 A 1 1 RT 39
40 Worms_Pict	StimC	A	0	25 B 0 0 RT 66
41 CirclePict	StimD	B	0	25 B 1 1 RT 78
42 CirclePict	StimD	A	0	25 B 0 1 RT 54
43 Worms_Pict	StimC	B	0	25 A 0 1 RT 126
44 Worms_Pict	StimC	B	0	25 B 1 0 RT 73
45 CirclePict	StimD	B	0	25 A 0 0 RT 143
46 SticksPict	StimB	B	25	0 A 0 0 RT 180
47 CirclePict	StimD	B	0	25 B 1 1 RT 179
48 Green_Pict	StimA	A	25	0 A 1 1 RT 42
49 SticksPict	StimB	B	25	0 A 0 0 RT 74
50 Green_Pict	StimA	A	25	0 A 1 1 RT 41
51 Green_Pict	StimA	A	25	0 A 1 1 RT 29
52 Green_Pict	StimA	A	25	0 A 1 1 RT 28
53 SticksPict	StimB	A	25	0 A 1 0 RT 72
54 CirclePict	StimD	B	0	25 B 1 1 RT 59
55 Green_Pict	StimA	A	25	0 A 1 1 RT 37
56 Worms_Pict	StimC	A	0	25 A 1 1 RT 116
57 SticksPict	StimB	B	25	0 A 0 0 RT 50
58 Green_Pict	StimA	A	25	0 A 1 1 RT 45
59 SticksPict	StimB	B	25	0 A 0 0 RT 41
60 Green_Pict	StimA	B	25	0 A 0 1 RT 37
61 Worms_Pict	StimC	A	0	25 A 1 1 RT 62
62 SticksPict	StimB	B	25	0 A 0 0 RT 35
63 SticksPict	StimB	B	25	0 A 0 0 RT 43
64 Worms_Pict	StimC	A	0	25 A 1 1 RT 53
65 Worms_Pict	StimC	A	0	25 A 1 1 RT 62
66 Green_Pict	StimA	B	25	0 A 0 1 RT 52
67 CirclePict	StimD	A	0	25 B 0 1 RT 52
68 CirclePict	StimD	B	0	25 A 0 0 RT 66
69 Worms_Pict	StimC	A	0	25 A 1 1 RT 44
70 Worms_Pict	StimC	A	0	25 A 1 1 RT 42
71 Worms_Pict	StimC	A	0	25 A 1 1 RT 58
72 Green_Pict	StimA	A	25	0 A 1 1 RT 35
73 CirclePict	StimD	B	0	25 s RT 172
74 SticksPict	StimB	B	25	0 A 0 0 RT 51
75 Worms_Pict	StimC	A	0	25 A 1 1 RT 162
76 CirclePict	StimD	B	0	25 s RT 53
77 Green_Pict	StimA	A	25	0 A 1 1 RT 46
78 SticksPict	StimB	A	25	0 A 1 0 RT 74
79 CirclePict	StimD	B	0	25 s RT 52
80 SticksPict	StimB	B	25	0 A 0 0 RT 44
81 Worms_Pict	StimC	A	0	25 A 1 1 RT 44
82 CirclePict	StimD	A	0	25 s RT 53
83 Green_Pict	StimA	A	25	0 A 1 1 RT 51
84 SticksPict	StimB	A	25	0 A 1 0 RT 99
85 CirclePict	StimD	B	0	25 s RT 67
86 SticksPict	StimB	A	25	0 A 1 0 RT 35
87 CirclePict	StimD	B	0	25 s RT 46
88 CirclePict	StimD	B	0	25 s RT 65
89 Green_Pict	StimA	A	25	0 A 1 1 RT 39
90 Green_Pict	StimA	A	25	0 A 1 1 RT 48
91 Green_Pict	StimA	A	25	0 A 1 1 RT 36
92 SticksPict	StimB	B	25	0 A 0 0 RT 54
93 Green_Pict	StimA	A	25	0 A 1 1 RT 31
94 SticksPict	StimB	B	25	0 A 0 0 RT 37
95 SticksPict	StimB	B	25	0 A 0 0 RT 35
96 Worms_Pict	StimC	B	0	25 A 0 1 RT 66
97 Worms_Pict	StimC	A	0	25 B 0 0 RT 334
98 CirclePict	StimD	B	0	25 A 0 0 RT 128
99 SticksPict	StimB	B	25	0 A 0 0 RT 54
100 CirclePict	StimD	A	0	25 s RT 142
101 SticksPict	StimB	B	25	0 A 0 0 RT 44
102 CirclePict	StimD	B	0	25 s RT 140
103 Green_Pict	StimA	B	25	0 A 0 1 RT 42
104 Worms_Pict	StimC	A	0	25 A 1 1 RT 170
105 Green_Pict	StimA	A	25	0 A 1 1 RT 82
106 CirclePict	StimD	B	0	25 s RT 71
107 Green_Pict	StimA	B	25	0 A 0 1 RT 32
108 SticksPict	StimB	B	25	0 A 0 0 RT 43
109 SticksPict	StimB	B	25	0 A 0 0 RT 46
110 SticksPict	StimB	B	25	0 A 0 0 RT 32
111 Worms_Pict	StimC	A	0	25 A 1 1 RT 54
112 Worms_Pict	StimC	A	0	25 A 1 1 RT 43
113 CirclePict	StimD	B	0	25 s RT 81
114 Green_Pict	StimA	A	25	0 A 1 1 RT 40
115 Worms_Pict	StimC	A	0	25 A 1 1 RT 36
116 Worms_Pict	StimC	A	0	25 A 1 1 RT 35
117 Worms_Pict	StimC	B	0	25 A 0 1 RT 44
118 Green_Pict	StimA	A	25	0 A 1 1 RT 36
119 CirclePict	StimD	B	0	25 s RT 95
120 Worms_Pict	StimC	A	0	25 A 1 1 RT 40
121 SticksPict	StimB	B	25	0 A 0 0 RT 68
122 CirclePict	StimD	B	0	25 s RT 163
123 CirclePict	StimD	B	0	25 s RT 52
124 Worms_Pict	StimC	A	0	25 A 1 1 RT 46
125 Worms_Pict	StimC	A	0	25 A 1 1 RT 41
126 Green_Pict	StimA	A	25	0 A 1 1 RT 48
127 SticksPict	StimB	B	25	0 A 0 0 RT 36
128 CirclePict	StimD	A	0	25 s RT 71
129 Green_Pict	StimA	B	25	0 A 0 1 RT 34
130 SticksPict	StimB	A	25	0 A 1 0 RT 44
131 Worms_Pict	StimC	A	0	25 A 1 1 RT 81
132 CirclePict	StimD	B	0	25 s RT 70
133 SticksPict	StimB	B	25	0 A 0 0 RT 35
134 Green_Pict	StimA	A	25	0 A 1 1 RT 39
135 Green_Pict	StimA	A	25	0 A 1 1 RT 182
136 SticksPict	StimB	A	25	0 A 1 0 RT 31
137 Worms_Pict	StimC	A	0	25 s RT 75
138 CirclePict	StimD	B	0	25 s RT 56
139 Green_Pict	StimA	A	25	0 A 1 1 RT 54
140 SticksPict	StimB	B	25	0 A 0 0 RT 34
141 Green_Pict	StimA	B	25	0 A 0 1 RT 38
142 SticksPict	StimB	B	25	0 A 0 0 RT 32
143 Worms_Pict	StimC	A	0	25 A 1 1 RT 42
144 CirclePict	StimD	B	0	25 s RT 44
145 CirclePict	StimD	B	0	25 s RT 53
146 CirclePict	StimD	B	0	25 s RT 67
147 CirclePict	StimD	A	0	25 s RT 61
148 Green_Pict	StimA	A	25	0 A 1 1 RT 38
149 Worms_Pict	StimC	B	0	25 A 0 1 RT 39
150 Worms_Pict	StimC	A	0	25 A 1 1 RT 49
151 SticksPict	StimB	B	25	0 A 0 0 RT 171
152 Worms_Pict	StimC	A	0	25 A 1 1 RT 63
153 SticksPict	StimB	B	25	0 A 0 0 RT 32
154 SticksPict	StimB	B	25	0 A 0 0 RT 31
155 Worms_Pict	StimC	B	0	25 A 0 1 RT 44
156 Worms_Pict	StimC	A	0	25 B 0 0 RT 82
157 Green_Pict	StimA	A	25	0 A 1 1 RT 35
158 Green_Pict	StimA	A	25	0 A 1 1 RT 29
159 Green_Pict	StimA	A	25	0 A 1 1 RT 30
160 CirclePict	StimD	B	0	25 A 0 0 RT 204
