# Supplementary material for: The Role of Informative and Ambiguous Feedback in Avoidance Behavior: Empirical and Computational Findings
Source: PLoS One. 2015 Dec 2;10(12):e0144083. doi: 10.1371/journal.pone.0144083 (PMC4668119; doi:10.1371/journal.pone.0144083)
Supplement: S2 File — Information contained in the file header describes how to use and run the program. (ZIP) [file pone.0144083.s002.zip › Moustafa2015_data/Moustafa2015_NoFeedback/023.doc]

1 CirclePict	StimB	A	25	0 B 0 1 RT 154
2 SticksPict	StimD	B	0	25 A 0 0 RT 126
3 Worms_Pict	StimA	B	25	0 A 0 1 RT 23
4 Green_Pict	StimC	B	0	25 B 1 0 RT 101
5 Green_Pict	StimC	A	0	25 B 0 0 RT 104
6 SticksPict	StimD	B	0	25 A 0 0 RT 92
7 Green_Pict	StimC	A	0	25 A 1 1 RT 149
8 Worms_Pict	StimA	A	25	0 B 0 0 RT 75
9 Green_Pict	StimC	A	0	25 A 1 1 RT 52
10 Worms_Pict	StimA	A	25	0 B 0 0 RT 45
11 CirclePict	StimB	B	25	0 B 1 1 RT 71
12 CirclePict	StimB	B	25	0 B 1 1 RT 41
13 Green_Pict	StimC	A	0	25 B 0 0 RT 120
14 Worms_Pict	StimA	A	25	0 B 0 0 RT 125
15 CirclePict	StimB	A	25	0 B 0 1 RT 91
16 Green_Pict	StimC	A	0	25 A 1 1 RT 108
17 Green_Pict	StimC	B	0	25 A 0 1 RT 37
18 SticksPict	StimD	A	0	25 B 0 1 RT 60
19 Green_Pict	StimC	A	0	25 A 1 1 RT 99
20 SticksPict	StimD	A	0	25 B 0 1 RT 71
21 CirclePict	StimB	B	25	0 A 0 0 RT 68
22 SticksPict	StimD	B	0	25 A 0 0 RT 84
23 CirclePict	StimB	B	25	0 A 0 0 RT 81
24 CirclePict	StimB	B	25	0 A 0 0 RT 38
25 CirclePict	StimB	B	25	0 A 0 0 RT 77
26 CirclePict	StimB	B	25	0 A 0 0 RT 36
27 Worms_Pict	StimA	B	25	0 B 1 0 RT 69
28 Worms_Pict	StimA	A	25	0 B 0 0 RT 54
29 SticksPict	StimD	B	0	25 B 1 1 RT 122
30 Worms_Pict	StimA	A	25	0 B 0 0 RT 53
31 SticksPict	StimD	B	0	25 A 0 0 RT 56
32 CirclePict	StimB	B	25	0 A 0 0 RT 42
33 Green_Pict	StimC	A	0	25 A 1 1 RT 139
34 Worms_Pict	StimA	A	25	0 B 0 0 RT 49
35 Worms_Pict	StimA	A	25	0 B 0 0 RT 129
36 SticksPict	StimD	B	0	25 B 1 1 RT 142
37 SticksPict	StimD	B	0	25 B 1 1 RT 42
38 Worms_Pict	StimA	A	25	0 B 0 0 RT 43
39 Green_Pict	StimC	A	0	25 A 1 1 RT 115
40 SticksPict	StimD	B	0	25 A 0 0 RT 61
41 CirclePict	StimB	B	25	0 A 0 0 RT 48
42 Worms_Pict	StimA	A	25	0 B 0 0 RT 106
43 CirclePict	StimB	B	25	0 A 0 0 RT 37
44 Green_Pict	StimC	A	0	25 A 1 1 RT 90
45 CirclePict	StimB	B	25	0 A 0 0 RT 40
46 SticksPict	StimD	A	0	25 A 1 0 RT 76
47 Worms_Pict	StimA	B	25	0 B 1 0 RT 41
48 Worms_Pict	StimA	A	25	0 B 0 0 RT 40
49 SticksPict	StimD	B	0	25 A 0 0 RT 48
50 CirclePict	StimB	B	25	0 A 0 0 RT 41
51 Green_Pict	StimC	A	0	25 A 1 1 RT 43
52 Worms_Pict	StimA	A	25	0 B 0 0 RT 41
53 CirclePict	StimB	B	25	0 A 0 0 RT 38
54 Green_Pict	StimC	A	0	25 A 1 1 RT 39
55 SticksPict	StimD	B	0	25 A 0 0 RT 65
56 SticksPict	StimD	B	0	25 B 1 1 RT 88
57 CirclePict	StimB	B	25	0 A 0 0 RT 40
58 SticksPict	StimD	B	0	25 B 1 1 RT 102
59 Green_Pict	StimC	B	0	25 A 0 1 RT 34
60 CirclePict	StimB	A	25	0 A 1 0 RT 35
61 SticksPict	StimD	B	0	25 A 0 0 RT 79
62 CirclePict	StimB	A	25	0 A 1 0 RT 42
63 Worms_Pict	StimA	A	25	0 B 0 0 RT 39
64 Green_Pict	StimC	B	0	25 A 0 1 RT 35
65 Green_Pict	StimC	A	0	25 B 0 0 RT 29
66 Worms_Pict	StimA	A	25	0 B 0 0 RT 51
67 Green_Pict	StimC	A	0	25 A 1 1 RT 225
68 SticksPict	StimD	A	0	25 A 1 0 RT 40
69 Worms_Pict	StimA	A	25	0 B 0 0 RT 32
70 SticksPict	StimD	B	0	25 A 0 0 RT 48
71 Green_Pict	StimC	A	0	25 B 0 0 RT 13
72 SticksPict	StimD	B	0	25 A 0 0 RT 0
73 Worms_Pict	StimA	A	25	0 B 0 0 RT 40
74 Worms_Pict	StimA	A	25	0 B 0 0 RT 34
75 Worms_Pict	StimA	B	25	0 B 1 0 RT 29
76 Green_Pict	StimC	A	0	25 B 0 0 RT 68
77 CirclePict	StimB	B	25	0 A 0 0 RT 40
78 SticksPict	StimD	B	0	25 B 1 1 RT 80
79 Green_Pict	StimC	A	0	25 A 1 1 RT 45
80 CirclePict	StimB	B	25	0 A 0 0 RT 42
81 CirclePict	StimB	B	25	0 A 0 0 RT 34
82 Green_Pict	StimC	A	0	25 A 1 1 RT 105
83 CirclePict	StimB	B	25	0 A 0 0 RT 40
84 CirclePict	StimB	B	25	0 A 0 0 RT 36
85 SticksPict	StimD	B	0	25 B 1 1 RT 133
86 SticksPict	StimD	B	0	25 B 1 1 RT 30
87 CirclePict	StimB	B	25	0 A 0 0 RT 35
88 Green_Pict	StimC	A	0	25 A 1 1 RT 36
89 SticksPict	StimD	A	0	25 B 0 1 RT 54
90 SticksPict	StimD	A	0	25 A 1 0 RT 36
91 Worms_Pict	StimA	A	25	0 B 0 0 RT 40
92 SticksPict	StimD	B	0	25 A 0 0 RT 35
93 Worms_Pict	StimA	B	25	0 B 1 0 RT 56
94 Worms_Pict	StimA	A	25	0 B 0 0 RT 38
95 CirclePict	StimB	B	25	0 A 0 0 RT 58
96 SticksPict	StimD	B	0	25 B 1 1 RT 48
97 Green_Pict	StimC	A	0	25 A 1 1 RT 30
98 CirclePict	StimB	A	25	0 A 1 0 RT 36
99 SticksPict	StimD	B	0	25 B 1 1 RT 46
100 Green_Pict	StimC	A	0	25 A 1 1 RT 44
101 CirclePict	StimB	B	25	0 A 0 0 RT 33
102 CirclePict	StimB	B	25	0 A 0 0 RT 32
103 Worms_Pict	StimA	B	25	0 B 1 0 RT 41
104 SticksPict	StimD	B	0	25 B 1 1 RT 61
105 Worms_Pict	StimA	A	25	0 B 0 0 RT 34
106 Green_Pict	StimC	A	0	25 A 1 1 RT 44
107 Green_Pict	StimC	A	0	25 A 1 1 RT 29
108 SticksPict	StimD	B	0	25 B 1 1 RT 56
109 Worms_Pict	StimA	A	25	0 B 0 0 RT 37
110 Green_Pict	StimC	A	0	25 A 1 1 RT 38
111 CirclePict	StimB	B	25	0 A 0 0 RT 37
112 Worms_Pict	StimA	A	25	0 B 0 0 RT 44
113 Worms_Pict	StimA	A	25	0 B 0 0 RT 27
114 SticksPict	StimD	B	0	25 B 1 1 RT 80
115 Worms_Pict	StimA	A	25	0 B 0 0 RT 38
116 CirclePict	StimB	A	25	0 A 1 0 RT 34
117 Green_Pict	StimC	B	0	25 A 0 1 RT 61
118 Worms_Pict	StimA	A	25	0 B 0 0 RT 37
119 Green_Pict	StimC	A	0	25 A 1 1 RT 46
120 Green_Pict	StimC	B	0	25 A 0 1 RT 29
121 Green_Pict	StimC	B	0	25 B 1 0 RT 49
122 SticksPict	StimD	B	0	25 B 1 1 RT 63
123 SticksPict	StimD	B	0	25 B 1 1 RT 51
124 CirclePict	StimB	B	25	0 A 0 0 RT 32
125 CirclePict	StimB	B	25	0 A 0 0 RT 23
126 CirclePict	StimB	B	25	0 A 0 0 RT 48
127 Green_Pict	StimC	A	0	25 B 0 0 RT 69
128 CirclePict	StimB	B	25	0 A 0 0 RT 34
129 Green_Pict	StimC	B	0	25 A 0 1 RT 45
130 Worms_Pict	StimA	A	25	0 B 0 0 RT 37
131 Green_Pict	StimC	A	0	25 B 0 0 RT 57
132 SticksPict	StimD	B	0	25 B 1 1 RT 62
133 Worms_Pict	StimA	A	25	0 B 0 0 RT 38
134 Green_Pict	StimC	A	0	25 A 1 1 RT 99
135 Worms_Pict	StimA	A	25	0 B 0 0 RT 37
136 Worms_Pict	StimA	B	25	0 B 1 0 RT 31
137 Green_Pict	StimC	A	0	25 A 1 1 RT 66
138 Green_Pict	StimC	A	0	25 A 1 1 RT 39
139 CirclePict	StimB	B	25	0 A 0 0 RT 42
140 CirclePict	StimB	A	25	0 A 1 0 RT 33
141 Green_Pict	StimC	A	0	25 B 0 0 RT 45
142 SticksPict	StimD	A	0	25 B 0 1 RT 48
143 Worms_Pict	StimA	B	25	0 B 1 0 RT 36
144 Worms_Pict	StimA	A	25	0 B 0 0 RT 27
145 Worms_Pict	StimA	A	25	0 B 0 0 RT 29
146 Green_Pict	StimC	A	0	25 A 1 1 RT 33
147 Worms_Pict	StimA	A	25	0 B 0 0 RT 34
148 Worms_Pict	StimA	A	25	0 B 0 0 RT 32
149 SticksPict	StimD	A	0	25 A 1 0 RT 48
150 SticksPict	StimD	B	0	25 A 0 0 RT 30
151 Worms_Pict	StimA	A	25	0 B 0 0 RT 39
152 CirclePict	StimB	B	25	0 A 0 0 RT 36
153 SticksPict	StimD	B	0	25 B 1 1 RT 34
154 SticksPict	StimD	B	0	25 B 1 1 RT 36
155 CirclePict	StimB	B	25	0 A 0 0 RT 44
156 SticksPict	StimD	B	0	25 B 1 1 RT 38
157 CirclePict	StimB	A	25	0 A 1 0 RT 38
158 CirclePict	StimB	B	25	0 A 0 0 RT 41
159 SticksPict	StimD	B	0	25 B 1 1 RT 28
160 Green_Pict	StimC	A	0	25 A 1 1 RT 33
