# Supplementary material for: The Role of Informative and Ambiguous Feedback in Avoidance Behavior: Empirical and Computational Findings
Source: PLoS One. 2015 Dec 2;10(12):e0144083. doi: 10.1371/journal.pone.0144083 (PMC4668119; doi:10.1371/journal.pone.0144083)
Supplement: S2 File — Information contained in the file header describes how to use and run the program. (ZIP) [file pone.0144083.s002.zip › Moustafa2015_data/Moustafa2015_NoFeedback/024.doc]

1 SticksPict	StimC	A	0	25 A 1 1 RT 210
2 Green_Pict	StimB	B	25	0 B 1 1 RT 239
3 Worms_Pict	StimD	A	0	25 s RT 261
4 Green_Pict	StimB	A	25	0 B 0 1 RT 191
5 Green_Pict	StimB	B	25	0 B 1 1 RT 123
6 SticksPict	StimC	A	0	25 A 1 1 RT 54
7 Worms_Pict	StimD	B	0	25 s RT 188
8 Green_Pict	StimB	B	25	0 B 1 1 RT 82
9 CirclePict	StimA	B	25	0 A 0 1 RT 165
10 SticksPict	StimC	A	0	25 A 1 1 RT 64
11 CirclePict	StimA	A	25	0 A 1 1 RT 65
12 SticksPict	StimC	A	0	25 A 1 1 RT 47
13 SticksPict	StimC	B	0	25 A 0 1 RT 34
14 SticksPict	StimC	A	0	25 A 1 1 RT 51
15 Worms_Pict	StimD	A	0	25 B 0 1 RT 169
16 CirclePict	StimA	A	25	0 A 1 1 RT 86
17 CirclePict	StimA	A	25	0 A 1 1 RT 49
18 Green_Pict	StimB	A	25	0 B 0 1 RT 52
19 CirclePict	StimA	A	25	0 A 1 1 RT 36
20 Worms_Pict	StimD	B	0	25 B 1 1 RT 62
21 Worms_Pict	StimD	B	0	25 B 1 1 RT 48
22 Green_Pict	StimB	B	25	0 B 1 1 RT 43
23 CirclePict	StimA	A	25	0 A 1 1 RT 43
24 SticksPict	StimC	B	0	25 A 0 1 RT 44
25 Green_Pict	StimB	B	25	0 B 1 1 RT 51
26 Green_Pict	StimB	B	25	0 B 1 1 RT 74
27 Worms_Pict	StimD	B	0	25 B 1 1 RT 88
28 SticksPict	StimC	A	0	25 B 0 0 RT 38
29 Worms_Pict	StimD	B	0	25 B 1 1 RT 59
30 Worms_Pict	StimD	B	0	25 B 1 1 RT 68
31 SticksPict	StimC	A	0	25 A 1 1 RT 61
32 Green_Pict	StimB	B	25	0 B 1 1 RT 58
33 CirclePict	StimA	A	25	0 A 1 1 RT 37
34 SticksPict	StimC	A	0	25 A 1 1 RT 125
35 CirclePict	StimA	B	25	0 A 0 1 RT 46
36 CirclePict	StimA	A	25	0 A 1 1 RT 31
37 Green_Pict	StimB	B	25	0 A 0 0 RT 32
38 Worms_Pict	StimD	B	0	25 B 1 1 RT 67
39 CirclePict	StimA	A	25	0 A 1 1 RT 42
40 Worms_Pict	StimD	B	0	25 B 1 1 RT 56
41 Green_Pict	StimB	B	25	0 A 0 0 RT 48
42 SticksPict	StimC	A	0	25 A 1 1 RT 42
43 Green_Pict	StimB	B	25	0 A 0 0 RT 59
44 SticksPict	StimC	A	0	25 A 1 1 RT 49
45 SticksPict	StimC	B	0	25 A 0 1 RT 39
46 Green_Pict	StimB	B	25	0 A 0 0 RT 33
47 CirclePict	StimA	A	25	0 A 1 1 RT 33
48 SticksPict	StimC	A	0	25 A 1 1 RT 36
49 Worms_Pict	StimD	B	0	25 B 1 1 RT 55
50 Worms_Pict	StimD	B	0	25 B 1 1 RT 48
51 CirclePict	StimA	A	25	0 A 1 1 RT 33
52 SticksPict	StimC	A	0	25 A 1 1 RT 52
53 Green_Pict	StimB	B	25	0 A 0 0 RT 82
54 Worms_Pict	StimD	A	0	25 B 0 1 RT 65
55 SticksPict	StimC	A	0	25 A 1 1 RT 35
56 Green_Pict	StimB	B	25	0 A 0 0 RT 43
57 Worms_Pict	StimD	B	0	25 B 1 1 RT 49
58 SticksPict	StimC	A	0	25 B 0 0 RT 104
59 Green_Pict	StimB	B	25	0 A 0 0 RT 32
60 Worms_Pict	StimD	B	0	25 A 0 0 RT 54
61 CirclePict	StimA	A	25	0 A 1 1 RT 35
62 CirclePict	StimA	A	25	0 A 1 1 RT 25
63 CirclePict	StimA	B	25	0 A 0 1 RT 33
64 Green_Pict	StimB	A	25	0 A 1 0 RT 58
65 CirclePict	StimA	B	25	0 A 0 1 RT 35
66 SticksPict	StimC	B	0	25 A 0 1 RT 37
67 Worms_Pict	StimD	B	0	25 A 0 0 RT 43
68 SticksPict	StimC	A	0	25 A 1 1 RT 36
69 Worms_Pict	StimD	B	0	25 A 0 0 RT 55
70 Green_Pict	StimB	B	25	0 A 0 0 RT 46
71 Worms_Pict	StimD	B	0	25 B 1 1 RT 59
72 Green_Pict	StimB	A	25	0 A 1 0 RT 76
73 Worms_Pict	StimD	B	0	25 B 1 1 RT 85
74 CirclePict	StimA	A	25	0 A 1 1 RT 126
75 CirclePict	StimA	A	25	0 A 1 1 RT 41
76 SticksPict	StimC	A	0	25 A 1 1 RT 44
77 Green_Pict	StimB	B	25	0 A 0 0 RT 84
78 CirclePict	StimA	A	25	0 A 1 1 RT 40
79 Worms_Pict	StimD	A	0	25 B 0 1 RT 75
80 CirclePict	StimA	A	25	0 A 1 1 RT 37
81 SticksPict	StimC	A	0	25 A 1 1 RT 73
82 Green_Pict	StimB	B	25	0 A 0 0 RT 107
83 Worms_Pict	StimD	B	0	25 B 1 1 RT 151
84 CirclePict	StimA	A	25	0 A 1 1 RT 37
85 SticksPict	StimC	A	0	25 A 1 1 RT 47
86 SticksPict	StimC	B	0	25 A 0 1 RT 45
87 Worms_Pict	StimD	B	0	25 B 1 1 RT 65
88 SticksPict	StimC	A	0	25 A 1 1 RT 34
89 Worms_Pict	StimD	A	0	25 A 1 0 RT 38
90 SticksPict	StimC	A	0	25 A 1 1 RT 47
91 Green_Pict	StimB	B	25	0 A 0 0 RT 100
92 SticksPict	StimC	A	0	25 A 1 1 RT 162
93 Green_Pict	StimB	B	25	0 B 1 1 RT 141
94 CirclePict	StimA	A	25	0 A 1 1 RT 49
95 CirclePict	StimA	A	25	0 A 1 1 RT 38
96 Green_Pict	StimB	B	25	0 A 0 0 RT 51
97 SticksPict	StimC	A	0	25 A 1 1 RT 99
98 Green_Pict	StimB	B	25	0 A 0 0 RT 77
99 Green_Pict	StimB	B	25	0 A 0 0 RT 38
100 Green_Pict	StimB	A	25	0 A 1 0 RT 54
101 Worms_Pict	StimD	B	0	25 B 1 1 RT 58
102 Worms_Pict	StimD	B	0	25 B 1 1 RT 49
103 CirclePict	StimA	A	25	0 A 1 1 RT 34
104 Worms_Pict	StimD	A	0	25 B 0 1 RT 62
105 Worms_Pict	StimD	B	0	25 A 0 0 RT 63
106 CirclePict	StimA	B	25	0 A 0 1 RT 39
107 Green_Pict	StimB	A	25	0 A 1 0 RT 49
108 CirclePict	StimA	A	25	0 A 1 1 RT 27
109 SticksPict	StimC	B	0	25 A 0 1 RT 52
110 Green_Pict	StimB	B	25	0 A 0 0 RT 25
111 CirclePict	StimA	A	25	0 A 1 1 RT 38
112 CirclePict	StimA	A	25	0 A 1 1 RT 40
113 Worms_Pict	StimD	B	0	25 B 1 1 RT 40
114 Green_Pict	StimB	B	25	0 A 0 0 RT 64
115 SticksPict	StimC	A	0	25 A 1 1 RT 136
116 CirclePict	StimA	B	25	0 A 0 1 RT 33
117 Worms_Pict	StimD	B	0	25 A 0 0 RT 127
118 CirclePict	StimA	A	25	0 A 1 1 RT 185
119 Worms_Pict	StimD	B	0	25 A 0 0 RT 153
120 SticksPict	StimC	A	0	25 A 1 1 RT 33
121 SticksPict	StimC	B	0	25 A 0 1 RT 35
122 CirclePict	StimA	A	25	0 A 1 1 RT 37
123 Worms_Pict	StimD	B	0	25 B 1 1 RT 79
124 SticksPict	StimC	A	0	25 A 1 1 RT 68
125 CirclePict	StimA	A	25	0 A 1 1 RT 42
126 Green_Pict	StimB	B	25	0 A 0 0 RT 31
127 SticksPict	StimC	A	0	25 A 1 1 RT 63
128 Worms_Pict	StimD	B	0	25 A 0 0 RT 34
129 Worms_Pict	StimD	B	0	25 A 0 0 RT 34
130 CirclePict	StimA	A	25	0 A 1 1 RT 39
131 SticksPict	StimC	A	0	25 A 1 1 RT 61
132 CirclePict	StimA	B	25	0 A 0 1 RT 61
133 CirclePict	StimA	B	25	0 A 0 1 RT 41
134 Worms_Pict	StimD	B	0	25 A 0 0 RT 30
135 Worms_Pict	StimD	B	0	25 A 0 0 RT 40
136 SticksPict	StimC	A	0	25 A 1 1 RT 46
137 Green_Pict	StimB	B	25	0 A 0 0 RT 56
138 Worms_Pict	StimD	B	0	25 B 1 1 RT 82
139 Green_Pict	StimB	A	25	0 A 1 0 RT 64
140 Green_Pict	StimB	B	25	0 A 0 0 RT 41
141 Green_Pict	StimB	A	25	0 A 1 0 RT 63
142 Worms_Pict	StimD	B	0	25 B 1 1 RT 63
143 Worms_Pict	StimD	B	0	25 B 1 1 RT 48
144 SticksPict	StimC	A	0	25 A 1 1 RT 33
145 SticksPict	StimC	A	0	25 A 1 1 RT 74
146 Green_Pict	StimB	B	25	0 A 0 0 RT 49
147 Green_Pict	StimB	B	25	0 A 0 0 RT 48
148 CirclePict	StimA	A	25	0 A 1 1 RT 33
149 Green_Pict	StimB	B	25	0 A 0 0 RT 39
150 Green_Pict	StimB	B	25	0 A 0 0 RT 35
151 Worms_Pict	StimD	A	0	25 B 0 1 RT 78
152 CirclePict	StimA	A	25	0 A 1 1 RT 20
153 SticksPict	StimC	A	0	25 A 1 1 RT 87
154 SticksPict	StimC	A	0	25 A 1 1 RT 36
155 Worms_Pict	StimD	A	0	25 A 1 0 RT 28
156 CirclePict	StimA	A	25	0 A 1 1 RT 33
157 CirclePict	StimA	A	25	0 A 1 1 RT 47
158 Green_Pict	StimB	B	25	0 A 0 0 RT 41
159 CirclePict	StimA	A	25	0 A 1 1 RT 44
160 SticksPict	StimC	B	0	25 A 0 1 RT 35
