# Supplementary material for: The Role of Informative and Ambiguous Feedback in Avoidance Behavior: Empirical and Computational Findings
Source: PLoS One. 2015 Dec 2;10(12):e0144083. doi: 10.1371/journal.pone.0144083 (PMC4668119; doi:10.1371/journal.pone.0144083)
Supplement: S2 File — Information contained in the file header describes how to use and run the program. (ZIP) [file pone.0144083.s002.zip › Moustafa2015_data/Moustafa2015_NoFeedback/025.doc]

1 Worms_Pict	StimA	A	25	0 A 1 1 RT 139
2 Worms_Pict	StimA	A	25	0 B 0 0 RT 81
3 Worms_Pict	StimA	A	25	0 A 1 1 RT 87
4 Green_Pict	StimD	B	0	25 B 1 1 RT 46
5 CirclePict	StimC	B	0	25 A 0 1 RT 121
6 CirclePict	StimC	A	0	25 A 1 1 RT 63
7 SticksPict	StimB	A	25	0 B 0 1 RT 54
8 Worms_Pict	StimA	B	25	0 A 0 1 RT 56
9 Green_Pict	StimD	A	0	25 A 1 0 RT 237
10 SticksPict	StimB	B	25	0 A 0 0 RT 125
11 CirclePict	StimC	A	0	25 B 0 0 RT 36
12 Green_Pict	StimD	B	0	25 A 0 0 RT 37
13 Worms_Pict	StimA	B	25	0 B 1 0 RT 34
14 SticksPict	StimB	B	25	0 B 1 1 RT 71
15 Green_Pict	StimD	B	0	25 A 0 0 RT 66
16 CirclePict	StimC	A	0	25 B 0 0 RT 19
17 Green_Pict	StimD	B	0	25 A 0 0 RT 74
18 Worms_Pict	StimA	A	25	0 A 1 1 RT 15
19 CirclePict	StimC	A	0	25 A 1 1 RT 66
20 Worms_Pict	StimA	A	25	0 A 1 1 RT 105
21 SticksPict	StimB	B	25	0 B 1 1 RT 56
22 Green_Pict	StimD	B	0	25 A 0 0 RT 67
23 Worms_Pict	StimA	A	25	0 A 1 1 RT 37
24 SticksPict	StimB	B	25	0 B 1 1 RT 48
25 Green_Pict	StimD	B	0	25 B 1 1 RT 60
26 SticksPict	StimB	B	25	0 B 1 1 RT 47
27 Worms_Pict	StimA	A	25	0 A 1 1 RT 46
28 CirclePict	StimC	A	0	25 A 1 1 RT 72
29 Green_Pict	StimD	B	0	25 B 1 1 RT 44
30 Green_Pict	StimD	A	0	25 B 0 1 RT 149
31 SticksPict	StimB	B	25	0 B 1 1 RT 42
32 CirclePict	StimC	A	0	25 A 1 1 RT 65
33 Green_Pict	StimD	B	0	25 A 0 0 RT 117
34 CirclePict	StimC	A	0	25 A 1 1 RT 61
35 SticksPict	StimB	A	25	0 B 0 1 RT 47
36 Worms_Pict	StimA	A	25	0 A 1 1 RT 30
37 CirclePict	StimC	B	0	25 A 0 1 RT 51
38 CirclePict	StimC	A	0	25 B 0 0 RT 49
39 SticksPict	StimB	B	25	0 A 0 0 RT 22
40 SticksPict	StimB	B	25	0 B 1 1 RT 59
41 Worms_Pict	StimA	B	25	0 A 0 1 RT 107
42 Worms_Pict	StimA	A	25	0 A 1 1 RT 154
43 Green_Pict	StimD	B	0	25 B 1 1 RT 67
44 CirclePict	StimC	A	0	25 B 0 0 RT 82
45 SticksPict	StimB	A	25	0 B 0 1 RT 67
46 Green_Pict	StimD	B	0	25 B 1 1 RT 104
47 SticksPict	StimB	B	25	0 B 1 1 RT 245
48 Worms_Pict	StimA	A	25	0 A 1 1 RT 29
49 SticksPict	StimB	B	25	0 B 1 1 RT 54
50 Worms_Pict	StimA	A	25	0 A 1 1 RT 37
51 Worms_Pict	StimA	A	25	0 A 1 1 RT 62
52 Green_Pict	StimD	B	0	25 A 0 0 RT 71
53 Green_Pict	StimD	B	0	25 B 1 1 RT 62
54 Green_Pict	StimD	B	0	25 B 1 1 RT 54
55 Green_Pict	StimD	A	0	25 B 0 1 RT 58
56 CirclePict	StimC	B	0	25 B 1 0 RT 54
57 Green_Pict	StimD	B	0	25 B 1 1 RT 66
58 CirclePict	StimC	A	0	25 B 0 0 RT 50
59 Green_Pict	StimD	A	0	25 A 1 0 RT 49
60 SticksPict	StimB	B	25	0 B 1 1 RT 57
61 Worms_Pict	StimA	A	25	0 A 1 1 RT 50
62 Worms_Pict	StimA	A	25	0 A 1 1 RT 34
63 SticksPict	StimB	B	25	0 B 1 1 RT 39
64 CirclePict	StimC	A	0	25 A 1 1 RT 57
65 SticksPict	StimB	A	25	0 B 0 1 RT 39
66 CirclePict	StimC	A	0	25 B 0 0 RT 85
67 Green_Pict	StimD	B	0	25 B 1 1 RT 50
68 Worms_Pict	StimA	B	25	0 A 0 1 RT 35
69 SticksPict	StimB	B	25	0 B 1 1 RT 53
70 CirclePict	StimC	A	0	25 A 1 1 RT 78
71 SticksPict	StimB	B	25	0 B 1 1 RT 51
72 CirclePict	StimC	B	0	25 A 0 1 RT 51
73 CirclePict	StimC	A	0	25 B 0 0 RT 0
74 SticksPict	StimB	B	25	0 A 0 0 RT 0
75 Worms_Pict	StimA	A	25	0 A 1 1 RT 73
76 Green_Pict	StimD	B	0	25 A 0 0 RT 84
77 Worms_Pict	StimA	A	25	0 A 1 1 RT 41
78 CirclePict	StimC	A	0	25 B 0 0 RT 52
79 CirclePict	StimC	A	0	25 A 1 1 RT 76
80 SticksPict	StimB	B	25	0 B 1 1 RT 43
81 Green_Pict	StimD	B	0	25 A 0 0 RT 58
82 SticksPict	StimB	B	25	0 B 1 1 RT 36
83 Green_Pict	StimD	A	0	25 B 0 1 RT 118
84 CirclePict	StimC	A	0	25 A 1 1 RT 86
85 SticksPict	StimB	B	25	0 B 1 1 RT 40
86 CirclePict	StimC	A	0	25 B 0 0 RT 46
87 SticksPict	StimB	B	25	0 B 1 1 RT 69
88 CirclePict	StimC	A	0	25 A 1 1 RT 73
89 Worms_Pict	StimA	A	25	0 A 1 1 RT 55
90 Worms_Pict	StimA	A	25	0 A 1 1 RT 33
91 Green_Pict	StimD	A	0	25 A 1 0 RT 78
92 Worms_Pict	StimA	B	25	0 A 0 1 RT 32
93 Green_Pict	StimD	B	0	25 A 0 0 RT 57
94 Worms_Pict	StimA	A	25	0 B 0 0 RT 7
95 Worms_Pict	StimA	A	25	0 A 1 1 RT 77
96 Worms_Pict	StimA	A	25	0 A 1 1 RT 121
97 Green_Pict	StimD	B	0	25 A 0 0 RT 97
98 SticksPict	StimB	B	25	0 B 1 1 RT 55
99 Green_Pict	StimD	B	0	25 A 0 0 RT 114
100 Green_Pict	StimD	B	0	25 A 0 0 RT 91
101 CirclePict	StimC	B	0	25 A 0 1 RT 93
102 SticksPict	StimB	B	25	0 B 1 1 RT 61
103 CirclePict	StimC	A	0	25 A 1 1 RT 73
104 Green_Pict	StimD	B	0	25 B 1 1 RT 105
105 Worms_Pict	StimA	A	25	0 B 0 0 RT 0
106 CirclePict	StimC	A	0	25 B 0 0 RT 101
107 Green_Pict	StimD	B	0	25 A 0 0 RT 104
108 CirclePict	StimC	A	0	25 B 0 0 RT 56
109 SticksPict	StimB	B	25	0 B 1 1 RT 29
110 Green_Pict	StimD	B	0	25 A 0 0 RT 131
111 CirclePict	StimC	A	0	25 A 1 1 RT 87
112 CirclePict	StimC	B	0	25 A 0 1 RT 40
113 Worms_Pict	StimA	A	25	0 A 1 1 RT 189
114 Worms_Pict	StimA	B	25	0 A 0 1 RT 64
115 SticksPict	StimB	A	25	0 B 0 1 RT 31
116 SticksPict	StimB	A	25	0 B 0 1 RT 47
117 SticksPict	StimB	B	25	0 B 1 1 RT 31
118 Worms_Pict	StimA	A	25	0 A 1 1 RT 43
119 SticksPict	StimB	B	25	0 B 1 1 RT 35
120 CirclePict	StimC	A	0	25 A 1 1 RT 112
121 CirclePict	StimC	A	0	25 A 1 1 RT 40
122 SticksPict	StimB	B	25	0 B 1 1 RT 34
123 Green_Pict	StimD	B	0	25 B 1 1 RT 102
124 Green_Pict	StimD	B	0	25 B 1 1 RT 64
125 Green_Pict	StimD	B	0	25 B 1 1 RT 52
126 SticksPict	StimB	B	25	0 B 1 1 RT 35
127 Green_Pict	StimD	B	0	25 B 1 1 RT 52
128 CirclePict	StimC	B	0	25 B 1 0 RT 75
129 SticksPict	StimB	A	25	0 B 0 1 RT 31
130 Worms_Pict	StimA	A	25	0 A 1 1 RT 34
131 Worms_Pict	StimA	B	25	0 A 0 1 RT 67
132 Worms_Pict	StimA	A	25	0 A 1 1 RT 67
133 SticksPict	StimB	B	25	0 B 1 1 RT 59
134 Green_Pict	StimD	A	0	25 B 0 1 RT 91
135 Green_Pict	StimD	B	0	25 B 1 1 RT 23
136 Worms_Pict	StimA	A	25	0 A 1 1 RT 41
137 Worms_Pict	StimA	A	25	0 A 1 1 RT 19
138 CirclePict	StimC	A	0	25 B 0 0 RT 89
139 Worms_Pict	StimA	A	25	0 A 1 1 RT 29
140 CirclePict	StimC	A	0	25 B 0 0 RT 57
141 SticksPict	StimB	B	25	0 B 1 1 RT 51
142 Worms_Pict	StimA	B	25	0 A 0 1 RT 38
143 SticksPict	StimB	B	25	0 B 1 1 RT 49
144 CirclePict	StimC	A	0	25 A 1 1 RT 83
145 Green_Pict	StimD	B	0	25 A 0 0 RT 60
146 CirclePict	StimC	A	0	25 A 1 1 RT 58
147 Green_Pict	StimD	B	0	25 A 0 0 RT 83
148 Green_Pict	StimD	B	0	25 A 0 0 RT 86
149 SticksPict	StimB	B	25	0 B 1 1 RT 37
150 SticksPict	StimB	B	25	0 B 1 1 RT 23
151 Worms_Pict	StimA	A	25	0 A 1 1 RT 36
152 Green_Pict	StimD	A	0	25 B 0 1 RT 92
153 CirclePict	StimC	A	0	25 B 0 0 RT 55
154 SticksPict	StimB	B	25	0 B 1 1 RT 33
155 CirclePict	StimC	B	0	25 A 0 1 RT 49
156 CirclePict	StimC	A	0	25 B 0 0 RT 27
157 SticksPict	StimB	A	25	0 B 0 1 RT 32
158 CirclePict	StimC	A	0	25 B 0 0 RT 273
159 Worms_Pict	StimA	A	25	0 A 1 1 RT 77
160 Worms_Pict	StimA	A	25	0 A 1 1 RT 20
