# Supplementary material for: The Role of Informative and Ambiguous Feedback in Avoidance Behavior: Empirical and Computational Findings
Source: PLoS One. 2015 Dec 2;10(12):e0144083. doi: 10.1371/journal.pone.0144083 (PMC4668119; doi:10.1371/journal.pone.0144083)
Supplement: S2 File — Information contained in the file header describes how to use and run the program. (ZIP) [file pone.0144083.s002.zip › Moustafa2015_data/Moustafa2015_NoFeedback/026.doc]

1 CirclePict	StimA	B	25	0 A 0 1 RT 413
2 Worms_Pict	StimB	B	25	0 B 1 1 RT 247
3 CirclePict	StimA	A	25	0 A 1 1 RT 72
4 CirclePict	StimA	A	25	0 A 1 1 RT 92
5 Worms_Pict	StimB	B	25	0 B 1 1 RT 43
6 SticksPict	StimD	A	0	25 s RT 259
7 SticksPict	StimD	B	0	25 B 1 1 RT 256
8 Green_Pict	StimC	A	0	25 A 1 1 RT 155
9 Worms_Pict	StimB	B	25	0 B 1 1 RT 105
10 Worms_Pict	StimB	B	25	0 B 1 1 RT 272
11 SticksPict	StimD	B	0	25 B 1 1 RT 71
12 Worms_Pict	StimB	B	25	0 B 1 1 RT 50
13 SticksPict	StimD	B	0	25 B 1 1 RT 97
14 Green_Pict	StimC	A	0	25 A 1 1 RT 83
15 CirclePict	StimA	A	25	0 A 1 1 RT 76
16 Worms_Pict	StimB	B	25	0 B 1 1 RT 52
17 CirclePict	StimA	A	25	0 A 1 1 RT 217
18 Green_Pict	StimC	A	0	25 A 1 1 RT 113
19 Green_Pict	StimC	A	0	25 A 1 1 RT 132
20 CirclePict	StimA	A	25	0 A 1 1 RT 55
21 Green_Pict	StimC	B	0	25 A 0 1 RT 63
22 Green_Pict	StimC	A	0	25 A 1 1 RT 145
23 Green_Pict	StimC	B	0	25 A 0 1 RT 165
24 Green_Pict	StimC	A	0	25 s RT 180
25 SticksPict	StimD	A	0	25 B 0 1 RT 73
26 Worms_Pict	StimB	A	25	0 B 0 1 RT 88
27 CirclePict	StimA	A	25	0 A 1 1 RT 39
28 Green_Pict	StimC	A	0	25 s RT 126
29 SticksPict	StimD	B	0	25 B 1 1 RT 81
30 SticksPict	StimD	B	0	25 B 1 1 RT 45
31 SticksPict	StimD	B	0	25 B 1 1 RT 52
32 CirclePict	StimA	A	25	0 A 1 1 RT 49
33 Worms_Pict	StimB	B	25	0 B 1 1 RT 114
34 Green_Pict	StimC	A	0	25 A 1 1 RT 72
35 Worms_Pict	StimB	A	25	0 B 0 1 RT 45
36 SticksPict	StimD	B	0	25 B 1 1 RT 68
37 CirclePict	StimA	A	25	0 A 1 1 RT 48
38 CirclePict	StimA	B	25	0 A 0 1 RT 36
39 SticksPict	StimD	B	0	25 B 1 1 RT 196
40 Worms_Pict	StimB	B	25	0 B 1 1 RT 143
41 Green_Pict	StimC	A	0	25 A 1 1 RT 110
42 Worms_Pict	StimB	B	25	0 B 1 1 RT 106
43 Green_Pict	StimC	A	0	25 A 1 1 RT 55
44 SticksPict	StimD	B	0	25 B 1 1 RT 37
45 CirclePict	StimA	A	25	0 A 1 1 RT 38
46 CirclePict	StimA	B	25	0 A 0 1 RT 33
47 SticksPict	StimD	B	0	25 B 1 1 RT 116
48 Worms_Pict	StimB	B	25	0 B 1 1 RT 473
49 CirclePict	StimA	B	25	0 A 0 1 RT 57
50 CirclePict	StimA	A	25	0 A 1 1 RT 56
51 SticksPict	StimD	B	0	25 B 1 1 RT 58
52 Green_Pict	StimC	B	0	25 A 0 1 RT 99
53 SticksPict	StimD	A	0	25 B 0 1 RT 41
54 CirclePict	StimA	A	25	0 A 1 1 RT 46
55 Worms_Pict	StimB	B	25	0 B 1 1 RT 48
56 Green_Pict	StimC	A	0	25 s RT 132
57 SticksPict	StimD	B	0	25 B 1 1 RT 57
58 Green_Pict	StimC	A	0	25 s RT 146
59 Green_Pict	StimC	A	0	25 s RT 95
60 SticksPict	StimD	B	0	25 B 1 1 RT 48
61 SticksPict	StimD	B	0	25 B 1 1 RT 76
62 CirclePict	StimA	A	25	0 A 1 1 RT 51
63 CirclePict	StimA	A	25	0 A 1 1 RT 28
64 Worms_Pict	StimB	A	25	0 B 0 1 RT 48
65 CirclePict	StimA	A	25	0 A 1 1 RT 40
66 CirclePict	StimA	A	25	0 A 1 1 RT 39
67 SticksPict	StimD	B	0	25 B 1 1 RT 136
68 Green_Pict	StimC	A	0	25 s RT 104
69 Worms_Pict	StimB	B	25	0 B 1 1 RT 51
70 Worms_Pict	StimB	B	25	0 B 1 1 RT 40
71 Green_Pict	StimC	A	0	25 A 1 1 RT 58
72 SticksPict	StimD	B	0	25 B 1 1 RT 51
73 Worms_Pict	StimB	A	25	0 B 0 1 RT 48
74 Green_Pict	StimC	A	0	25 s RT 111
75 CirclePict	StimA	A	25	0 A 1 1 RT 47
76 Worms_Pict	StimB	B	25	0 B 1 1 RT 59
77 Worms_Pict	StimB	B	25	0 B 1 1 RT 81
78 SticksPict	StimD	A	0	25 B 0 1 RT 181
79 Green_Pict	StimC	B	0	25 s RT 81
80 Worms_Pict	StimB	B	25	0 B 1 1 RT 56
81 Green_Pict	StimC	A	0	25 A 1 1 RT 57
82 Green_Pict	StimC	A	0	25 A 1 1 RT 59
83 Green_Pict	StimC	A	0	25 A 1 1 RT 44
84 SticksPict	StimD	B	0	25 B 1 1 RT 60
85 CirclePict	StimA	A	25	0 A 1 1 RT 39
86 Green_Pict	StimC	A	0	25 A 1 1 RT 31
87 SticksPict	StimD	B	0	25 B 1 1 RT 110
88 CirclePict	StimA	B	25	0 A 0 1 RT 38
89 Worms_Pict	StimB	B	25	0 B 1 1 RT 150
90 SticksPict	StimD	B	0	25 B 1 1 RT 114
91 Worms_Pict	StimB	B	25	0 B 1 1 RT 78
92 Green_Pict	StimC	A	0	25 B 0 0 RT 44
93 Green_Pict	StimC	A	0	25 A 1 1 RT 58
94 Green_Pict	StimC	B	0	25 A 0 1 RT 23
95 SticksPict	StimD	B	0	25 B 1 1 RT 40
96 CirclePict	StimA	A	25	0 A 1 1 RT 35
97 SticksPict	StimD	B	0	25 B 1 1 RT 187
98 CirclePict	StimA	A	25	0 A 1 1 RT 110
99 CirclePict	StimA	A	25	0 A 1 1 RT 78
100 Worms_Pict	StimB	B	25	0 B 1 1 RT 51
101 SticksPict	StimD	B	0	25 B 1 1 RT 100
102 CirclePict	StimA	A	25	0 A 1 1 RT 39
103 CirclePict	StimA	A	25	0 A 1 1 RT 25
104 Green_Pict	StimC	A	0	25 A 1 1 RT 63
105 Green_Pict	StimC	B	0	25 s RT 103
106 SticksPict	StimD	B	0	25 B 1 1 RT 69
107 Green_Pict	StimC	A	0	25 s RT 139
108 Worms_Pict	StimB	B	25	0 B 1 1 RT 92
109 Worms_Pict	StimB	B	25	0 B 1 1 RT 56
110 Worms_Pict	StimB	B	25	0 B 1 1 RT 46
111 CirclePict	StimA	A	25	0 A 1 1 RT 171
112 SticksPict	StimD	B	0	25 B 1 1 RT 178
113 Worms_Pict	StimB	B	25	0 B 1 1 RT 57
114 Worms_Pict	StimB	B	25	0 B 1 1 RT 66
115 CirclePict	StimA	A	25	0 A 1 1 RT 61
116 Worms_Pict	StimB	A	25	0 B 0 1 RT 54
117 SticksPict	StimD	A	0	25 B 0 1 RT 125
118 SticksPict	StimD	A	0	25 B 0 1 RT 80
119 Worms_Pict	StimB	A	25	0 B 0 1 RT 66
120 CirclePict	StimA	B	25	0 A 0 1 RT 59
121 Green_Pict	StimC	A	0	25 A 1 1 RT 63
122 CirclePict	StimA	A	25	0 A 1 1 RT 37
123 Green_Pict	StimC	B	0	25 A 0 1 RT 93
124 Worms_Pict	StimB	B	25	0 B 1 1 RT 50
125 CirclePict	StimA	A	25	0 A 1 1 RT 41
126 Worms_Pict	StimB	B	25	0 B 1 1 RT 36
127 CirclePict	StimA	B	25	0 A 0 1 RT 36
128 Green_Pict	StimC	A	0	25 s RT 144
129 SticksPict	StimD	B	0	25 B 1 1 RT 84
130 SticksPict	StimD	B	0	25 B 1 1 RT 92
131 CirclePict	StimA	A	25	0 A 1 1 RT 48
132 Worms_Pict	StimB	B	25	0 B 1 1 RT 661
133 CirclePict	StimA	B	25	0 A 0 1 RT 58
134 Green_Pict	StimC	A	0	25 B 0 0 RT 307
135 SticksPict	StimD	A	0	25 B 0 1 RT 52
136 SticksPict	StimD	B	0	25 B 1 1 RT 39
137 Green_Pict	StimC	A	0	25 A 1 1 RT 60
138 Worms_Pict	StimB	A	25	0 B 0 1 RT 44
139 SticksPict	StimD	B	0	25 B 1 1 RT 44
140 SticksPict	StimD	B	0	25 B 1 1 RT 43
141 SticksPict	StimD	B	0	25 B 1 1 RT 35
142 Worms_Pict	StimB	B	25	0 B 1 1 RT 38
143 Green_Pict	StimC	A	0	25 A 1 1 RT 139
144 Worms_Pict	StimB	B	25	0 B 1 1 RT 58
145 Green_Pict	StimC	B	0	25 B 1 0 RT 70
146 CirclePict	StimA	A	25	0 A 1 1 RT 54
147 SticksPict	StimD	B	0	25 B 1 1 RT 72
148 Green_Pict	StimC	A	0	25 B 0 0 RT 91
149 Green_Pict	StimC	A	0	25 A 1 1 RT 63
150 CirclePict	StimA	A	25	0 A 1 1 RT 35
151 Worms_Pict	StimB	A	25	0 B 0 1 RT 117
152 Green_Pict	StimC	A	0	25 A 1 1 RT 47
153 Worms_Pict	StimB	B	25	0 B 1 1 RT 39
154 CirclePict	StimA	A	25	0 A 1 1 RT 31
155 CirclePict	StimA	A	25	0 A 1 1 RT 19
156 SticksPict	StimD	B	0	25 B 1 1 RT 45
157 CirclePict	StimA	A	25	0 A 1 1 RT 34
158 Worms_Pict	StimB	B	25	0 B 1 1 RT 49
159 SticksPict	StimD	A	0	25 s RT 65
160 Worms_Pict	StimB	B	25	0 B 1 1 RT 83
