# Supplementary material for: The Role of Informative and Ambiguous Feedback in Avoidance Behavior: Empirical and Computational Findings
Source: PLoS One. 2015 Dec 2;10(12):e0144083. doi: 10.1371/journal.pone.0144083 (PMC4668119; doi:10.1371/journal.pone.0144083)
Supplement: S2 File — Information contained in the file header describes how to use and run the program. (ZIP) [file pone.0144083.s002.zip › Moustafa2015_data/Moustafa2015_NoFeedback/027.doc]

1 CirclePict	StimC	A	0	25 A 1 1 RT 156
2 Worms_Pict	StimD	B	0	25 B 1 1 RT 119
3 CirclePict	StimC	A	0	25 B 0 0 RT 104
4 SticksPict	StimB	A	25	0 A 1 0 RT 87
5 Green_Pict	StimA	A	25	0 B 0 0 RT 83
6 Worms_Pict	StimD	B	0	25 B 1 1 RT 84
7 Worms_Pict	StimD	B	0	25 B 1 1 RT 57
8 SticksPict	StimB	B	25	0 A 0 0 RT 53
9 SticksPict	StimB	B	25	0 A 0 0 RT 77
10 Worms_Pict	StimD	A	0	25 B 0 1 RT 40
11 Worms_Pict	StimD	B	0	25 A 0 0 RT 48
12 CirclePict	StimC	B	0	25 B 1 0 RT 28
13 Green_Pict	StimA	B	25	0 B 1 0 RT 23
14 Green_Pict	StimA	A	25	0 B 0 0 RT 45
15 Worms_Pict	StimD	B	0	25 A 0 0 RT 25
16 CirclePict	StimC	A	0	25 B 0 0 RT 26
17 CirclePict	StimC	A	0	25 A 1 1 RT 21
18 SticksPict	StimB	B	25	0 A 0 0 RT 24
19 Worms_Pict	StimD	B	0	25 A 0 0 RT 27
20 Green_Pict	StimA	B	25	0 A 0 1 RT 16
21 SticksPict	StimB	B	25	0 B 1 1 RT 20
22 Green_Pict	StimA	A	25	0 B 0 0 RT 23
23 SticksPict	StimB	B	25	0 A 0 0 RT 21
24 Worms_Pict	StimD	A	0	25 B 0 1 RT 16
25 Green_Pict	StimA	A	25	0 A 1 1 RT 17
26 CirclePict	StimC	A	0	25 A 1 1 RT 23
27 Worms_Pict	StimD	B	0	25 A 0 0 RT 27
28 Green_Pict	StimA	A	25	0 B 0 0 RT 23
29 SticksPict	StimB	B	25	0 B 1 1 RT 38
30 Green_Pict	StimA	A	25	0 B 0 0 RT 47
31 SticksPict	StimB	A	25	0 A 1 0 RT 26
32 CirclePict	StimC	A	0	25 B 0 0 RT 26
33 SticksPict	StimB	B	25	0 A 0 0 RT 22
34 CirclePict	StimC	B	0	25 A 0 1 RT 20
35 SticksPict	StimB	B	25	0 B 1 1 RT 21
36 Green_Pict	StimA	A	25	0 B 0 0 RT 30
37 CirclePict	StimC	A	0	25 B 0 0 RT 31
38 CirclePict	StimC	A	0	25 A 1 1 RT 29
39 Worms_Pict	StimD	B	0	25 A 0 0 RT 30
40 Green_Pict	StimA	A	25	0 B 0 0 RT 24
41 Worms_Pict	StimD	B	0	25 B 1 1 RT 35
42 CirclePict	StimC	A	0	25 B 0 0 RT 22
43 Worms_Pict	StimD	B	0	25 A 0 0 RT 17
44 Worms_Pict	StimD	A	0	25 B 0 1 RT 14
45 SticksPict	StimB	B	25	0 B 1 1 RT 18
46 CirclePict	StimC	A	0	25 B 0 0 RT 17
47 CirclePict	StimC	A	0	25 A 1 1 RT 16
48 SticksPict	StimB	B	25	0 A 0 0 RT 17
49 SticksPict	StimB	B	25	0 A 0 0 RT 15
50 SticksPict	StimB	A	25	0 B 0 1 RT 13
51 CirclePict	StimC	B	0	25 B 1 0 RT 23
52 CirclePict	StimC	A	0	25 A 1 1 RT 14
53 Green_Pict	StimA	A	25	0 A 1 1 RT 14
54 CirclePict	StimC	A	0	25 B 0 0 RT 13
55 Green_Pict	StimA	A	25	0 A 1 1 RT 18
56 Green_Pict	StimA	B	25	0 A 0 1 RT 18
57 Worms_Pict	StimD	B	0	25 B 1 1 RT 19
58 Green_Pict	StimA	A	25	0 B 0 0 RT 31
59 Green_Pict	StimA	A	25	0 A 1 1 RT 13
60 Green_Pict	StimA	A	25	0 B 0 0 RT 16
61 SticksPict	StimB	B	25	0 B 1 1 RT 21
62 CirclePict	StimC	A	0	25 A 1 1 RT 27
63 SticksPict	StimB	A	25	0 B 0 1 RT 19
64 CirclePict	StimC	A	0	25 B 0 0 RT 56
65 Worms_Pict	StimD	A	0	25 A 1 0 RT 19
66 Green_Pict	StimA	B	25	0 A 0 1 RT 38
67 Green_Pict	StimA	A	25	0 A 1 1 RT 21
68 SticksPict	StimB	B	25	0 B 1 1 RT 41
69 SticksPict	StimB	B	25	0 B 1 1 RT 27
70 Worms_Pict	StimD	B	0	25 A 0 0 RT 16
71 Green_Pict	StimA	A	25	0 B 0 0 RT 89
72 SticksPict	StimB	B	25	0 B 1 1 RT 24
73 CirclePict	StimC	B	0	25 B 1 0 RT 22
74 Worms_Pict	StimD	B	0	25 A 0 0 RT 40
75 SticksPict	StimB	B	25	0 B 1 1 RT 16
76 Green_Pict	StimA	A	25	0 B 0 0 RT 23
77 Worms_Pict	StimD	B	0	25 B 1 1 RT 18
78 Worms_Pict	StimD	B	0	25 B 1 1 RT 15
79 Worms_Pict	StimD	B	0	25 B 1 1 RT 16
80 CirclePict	StimC	A	0	25 A 1 1 RT 15
81 Worms_Pict	StimD	A	0	25 B 0 1 RT 21
82 Green_Pict	StimA	A	25	0 A 1 1 RT 15
83 CirclePict	StimC	B	0	25 A 0 1 RT 19
84 CirclePict	StimC	A	0	25 A 1 1 RT 14
85 CirclePict	StimC	A	0	25 B 0 0 RT 15
86 Worms_Pict	StimD	B	0	25 B 1 1 RT 19
87 CirclePict	StimC	A	0	25 A 1 1 RT 20
88 CirclePict	StimC	A	0	25 B 0 0 RT 27
89 CirclePict	StimC	A	0	25 A 1 1 RT 24
90 SticksPict	StimB	A	25	0 A 1 0 RT 18
91 Worms_Pict	StimD	B	0	25 A 0 0 RT 16
92 CirclePict	StimC	A	0	25 A 1 1 RT 15
93 Green_Pict	StimA	B	25	0 A 0 1 RT 15
94 SticksPict	StimB	B	25	0 A 0 0 RT 19
95 Green_Pict	StimA	A	25	0 A 1 1 RT 14
96 Green_Pict	StimA	A	25	0 A 1 1 RT 4
97 SticksPict	StimB	B	25	0 A 0 0 RT 13
98 Worms_Pict	StimD	B	0	25 A 0 0 RT 16
99 Worms_Pict	StimD	B	0	25 A 0 0 RT 14
100 Worms_Pict	StimD	B	0	25 A 0 0 RT 15
101 SticksPict	StimB	B	25	0 A 0 0 RT 12
102 SticksPict	StimB	A	25	0 A 1 0 RT 17
103 Green_Pict	StimA	A	25	0 A 1 1 RT 14
104 Green_Pict	StimA	A	25	0 A 1 1 RT 15
105 Worms_Pict	StimD	B	0	25 A 0 0 RT 13
106 Worms_Pict	StimD	B	0	25 A 0 0 RT 11
107 CirclePict	StimC	B	0	25 A 0 1 RT 22
108 SticksPict	StimB	B	25	0 A 0 0 RT 13
109 CirclePict	StimC	A	0	25 A 1 1 RT 25
110 CirclePict	StimC	A	0	25 A 1 1 RT 22
111 Worms_Pict	StimD	A	0	25 A 1 0 RT 15
112 Green_Pict	StimA	A	25	0 A 1 1 RT 20
113 Worms_Pict	StimD	B	0	25 A 0 0 RT 12
114 Green_Pict	StimA	A	25	0 B 0 0 RT 22
115 SticksPict	StimB	B	25	0 B 1 1 RT 23
116 SticksPict	StimB	B	25	0 B 1 1 RT 16
117 Green_Pict	StimA	B	25	0 B 1 0 RT 10
118 SticksPict	StimB	B	25	0 A 0 0 RT 11
119 SticksPict	StimB	B	25	0 B 1 1 RT 20
120 Green_Pict	StimA	A	25	0 B 0 0 RT 16
121 CirclePict	StimC	A	0	25 A 1 1 RT 12
122 SticksPict	StimB	B	25	0 A 0 0 RT 20
123 SticksPict	StimB	A	25	0 B 0 1 RT 20
124 Green_Pict	StimA	A	25	0 B 0 0 RT 19
125 CirclePict	StimC	A	0	25 B 0 0 RT 15
126 Green_Pict	StimA	A	25	0 A 1 1 RT 18
127 CirclePict	StimC	A	0	25 A 1 1 RT 15
128 Green_Pict	StimA	B	25	0 A 0 1 RT 13
129 Green_Pict	StimA	A	25	0 B 0 0 RT 18
130 CirclePict	StimC	A	0	25 A 1 1 RT 21
131 SticksPict	StimB	A	25	0 B 0 1 RT 23
132 CirclePict	StimC	A	0	25 A 1 1 RT 23
133 Worms_Pict	StimD	B	0	25 B 1 1 RT 30
134 Worms_Pict	StimD	B	0	25 A 0 0 RT 26
135 SticksPict	StimB	B	25	0 B 1 1 RT 18
136 Worms_Pict	StimD	B	0	25 B 1 1 RT 20
137 CirclePict	StimC	B	0	25 B 1 0 RT 25
138 Green_Pict	StimA	A	25	0 B 0 0 RT 24
139 SticksPict	StimB	B	25	0 B 1 1 RT 31
140 Green_Pict	StimA	A	25	0 B 0 0 RT 19
141 CirclePict	StimC	A	0	25 A 1 1 RT 21
142 Worms_Pict	StimD	B	0	25 B 1 1 RT 20
143 Worms_Pict	StimD	A	0	25 B 0 1 RT 13
144 Green_Pict	StimA	A	25	0 A 1 1 RT 4
145 Worms_Pict	StimD	B	0	25 B 1 1 RT 14
146 SticksPict	StimB	B	25	0 A 0 0 RT 17
147 SticksPict	StimB	B	25	0 B 1 1 RT 19
148 CirclePict	StimC	A	0	25 A 1 1 RT 12
149 CirclePict	StimC	A	0	25 B 0 0 RT 15
150 Green_Pict	StimA	B	25	0 A 0 1 RT 16
151 SticksPict	StimB	B	25	0 B 1 1 RT 19
152 Worms_Pict	StimD	A	0	25 B 0 1 RT 12
153 CirclePict	StimC	B	0	25 B 1 0 RT 15
154 Green_Pict	StimA	A	25	0 A 1 1 RT 15
155 Worms_Pict	StimD	B	0	25 A 0 0 RT 15
156 SticksPict	StimB	B	25	0 B 1 1 RT 17
157 Green_Pict	StimA	A	25	0 A 1 1 RT 15
158 SticksPict	StimB	B	25	0 B 1 1 RT 17
159 Worms_Pict	StimD	B	0	25 A 0 0 RT 16
160 Worms_Pict	StimD	B	0	25 B 1 1 RT 17
