# Supplementary material for: The Role of Informative and Ambiguous Feedback in Avoidance Behavior: Empirical and Computational Findings
Source: PLoS One. 2015 Dec 2;10(12):e0144083. doi: 10.1371/journal.pone.0144083 (PMC4668119; doi:10.1371/journal.pone.0144083)
Supplement: S2 File — Information contained in the file header describes how to use and run the program. (ZIP) [file pone.0144083.s002.zip › Moustafa2015_data/Moustafa2015_NoFeedback/028.doc]

1 Green_Pict	StimD	B	0	25 B 1 1 RT 127
2 SticksPict	StimC	A	0	25 A 1 1 RT 103
3 SticksPict	StimC	A	0	25 A 1 1 RT 114
4 SticksPict	StimC	A	0	25 A 1 1 RT 99
5 Worms_Pict	StimB	B	25	0 A 0 0 RT 88
6 SticksPict	StimC	A	0	25 A 1 1 RT 63
7 CirclePict	StimA	A	25	0 B 0 0 RT 66
8 Green_Pict	StimD	B	0	25 B 1 1 RT 93
9 CirclePict	StimA	A	25	0 B 0 0 RT 44
10 CirclePict	StimA	A	25	0 B 0 0 RT 59
11 CirclePict	StimA	A	25	0 B 0 0 RT 75
12 CirclePict	StimA	B	25	0 B 1 0 RT 82
13 Green_Pict	StimD	B	0	25 B 1 1 RT 62
14 Worms_Pict	StimB	B	25	0 A 0 0 RT 59
15 SticksPict	StimC	A	0	25 A 1 1 RT 49
16 CirclePict	StimA	A	25	0 A 1 1 RT 46
17 CirclePict	StimA	A	25	0 A 1 1 RT 42
18 CirclePict	StimA	A	25	0 A 1 1 RT 29
19 CirclePict	StimA	A	25	0 A 1 1 RT 38
20 Worms_Pict	StimB	B	25	0 A 0 0 RT 78
21 Green_Pict	StimD	B	0	25 B 1 1 RT 63
22 SticksPict	StimC	A	0	25 A 1 1 RT 91
23 Green_Pict	StimD	B	0	25 B 1 1 RT 142
24 Worms_Pict	StimB	B	25	0 A 0 0 RT 65
25 SticksPict	StimC	A	0	25 A 1 1 RT 66
26 Green_Pict	StimD	A	0	25 B 0 1 RT 94
27 SticksPict	StimC	B	0	25 A 0 1 RT 40
28 Worms_Pict	StimB	A	25	0 A 1 0 RT 50
29 Green_Pict	StimD	B	0	25 A 0 0 RT 50
30 Green_Pict	StimD	B	0	25 B 1 1 RT 51
31 Worms_Pict	StimB	A	25	0 A 1 0 RT 47
32 SticksPict	StimC	B	0	25 A 0 1 RT 40
33 Worms_Pict	StimB	B	25	0 A 0 0 RT 37
34 Worms_Pict	StimB	B	25	0 A 0 0 RT 125
35 Worms_Pict	StimB	B	25	0 A 0 0 RT 69
36 CirclePict	StimA	B	25	0 B 1 0 RT 52
37 Green_Pict	StimD	A	0	25 B 0 1 RT 45
38 Worms_Pict	StimB	B	25	0 A 0 0 RT 49
39 Green_Pict	StimD	B	0	25 B 1 1 RT 74
40 SticksPict	StimC	A	0	25 A 1 1 RT 66
41 Worms_Pict	StimB	B	25	0 A 0 0 RT 56
42 Green_Pict	StimD	B	0	25 B 1 1 RT 52
43 Worms_Pict	StimB	B	25	0 A 0 0 RT 76
44 Worms_Pict	StimB	A	25	0 B 0 1 RT 45
45 Green_Pict	StimD	A	0	25 A 1 0 RT 58
46 SticksPict	StimC	B	0	25 A 0 1 RT 798
47 CirclePict	StimA	A	25	0 B 0 0 RT 61
48 CirclePict	StimA	A	25	0 B 0 0 RT 49
49 SticksPict	StimC	A	0	25 A 1 1 RT 56
50 Worms_Pict	StimB	B	25	0 A 0 0 RT 60
51 Worms_Pict	StimB	B	25	0 A 0 0 RT 48
52 Green_Pict	StimD	B	0	25 A 0 0 RT 51
53 Worms_Pict	StimB	B	25	0 A 0 0 RT 46
54 Green_Pict	StimD	B	0	25 A 0 0 RT 47
55 CirclePict	StimA	A	25	0 B 0 0 RT 51
56 SticksPict	StimC	A	0	25 A 1 1 RT 46
57 Worms_Pict	StimB	B	25	0 A 0 0 RT 42
58 Green_Pict	StimD	B	0	25 B 1 1 RT 41
59 Green_Pict	StimD	B	0	25 A 0 0 RT 146
60 SticksPict	StimC	A	0	25 A 1 1 RT 175
61 CirclePict	StimA	A	25	0 B 0 0 RT 46
62 CirclePict	StimA	A	25	0 A 1 1 RT 33
63 CirclePict	StimA	A	25	0 B 0 0 RT 42
64 SticksPict	StimC	A	0	25 A 1 1 RT 47
65 SticksPict	StimC	A	0	25 A 1 1 RT 57
66 Green_Pict	StimD	B	0	25 B 1 1 RT 69
67 SticksPict	StimC	A	0	25 A 1 1 RT 35
68 SticksPict	StimC	A	0	25 A 1 1 RT 47
69 Worms_Pict	StimB	A	25	0 B 0 1 RT 39
70 Green_Pict	StimD	B	0	25 A 0 0 RT 57
71 Green_Pict	StimD	A	0	25 A 1 0 RT 47
72 SticksPict	StimC	A	0	25 A 1 1 RT 44
73 SticksPict	StimC	B	0	25 A 0 1 RT 41
74 Green_Pict	StimD	B	0	25 B 1 1 RT 32
75 CirclePict	StimA	A	25	0 B 0 0 RT 54
76 Worms_Pict	StimB	B	25	0 A 0 0 RT 39
77 CirclePict	StimA	A	25	0 A 1 1 RT 69
78 CirclePict	StimA	B	25	0 A 0 1 RT 27
79 CirclePict	StimA	B	25	0 A 0 1 RT 28
80 Worms_Pict	StimB	B	25	0 A 0 0 RT 47
81 CirclePict	StimA	A	25	0 A 1 1 RT 46
82 Worms_Pict	StimB	B	25	0 A 0 0 RT 50
83 Worms_Pict	StimB	B	25	0 A 0 0 RT 29
84 SticksPict	StimC	A	0	25 B 0 0 RT 40
85 SticksPict	StimC	A	0	25 A 1 1 RT 49
86 Green_Pict	StimD	B	0	25 B 1 1 RT 33
87 SticksPict	StimC	A	0	25 A 1 1 RT 54
88 SticksPict	StimC	B	0	25 A 0 1 RT 42
89 SticksPict	StimC	A	0	25 B 0 0 RT 72
90 Green_Pict	StimD	B	0	25 A 0 0 RT 29
91 Green_Pict	StimD	B	0	25 B 1 1 RT 45
92 Worms_Pict	StimB	B	25	0 A 0 0 RT 54
93 Worms_Pict	StimB	B	25	0 A 0 0 RT 40
94 CirclePict	StimA	B	25	0 B 1 0 RT 41
95 CirclePict	StimA	A	25	0 B 0 0 RT 29
96 SticksPict	StimC	A	0	25 A 1 1 RT 44
97 Worms_Pict	StimB	A	25	0 A 1 0 RT 36
98 Worms_Pict	StimB	A	25	0 A 1 0 RT 31
99 Green_Pict	StimD	B	0	25 A 0 0 RT 38
100 CirclePict	StimA	B	25	0 A 0 1 RT 31
101 CirclePict	StimA	A	25	0 B 0 0 RT 18
102 CirclePict	StimA	A	25	0 A 1 1 RT 27
103 Green_Pict	StimD	B	0	25 B 1 1 RT 27
104 CirclePict	StimA	A	25	0 A 1 1 RT 21
105 Green_Pict	StimD	B	0	25 B 1 1 RT 24
106 Green_Pict	StimD	B	0	25 A 0 0 RT 15
107 Green_Pict	StimD	A	0	25 B 0 1 RT 37
108 CirclePict	StimA	A	25	0 A 1 1 RT 33
109 SticksPict	StimC	A	0	25 A 1 1 RT 59
110 Green_Pict	StimD	B	0	25 B 1 1 RT 31
111 SticksPict	StimC	A	0	25 A 1 1 RT 25
112 Worms_Pict	StimB	B	25	0 B 1 1 RT 15
113 CirclePict	StimA	A	25	0 A 1 1 RT 61
114 Worms_Pict	StimB	B	25	0 A 0 0 RT 53
115 Worms_Pict	StimB	B	25	0 s RT 90
116 Green_Pict	StimD	A	0	25 B 0 1 RT 94
117 CirclePict	StimA	A	25	0 A 1 1 RT 41
118 SticksPict	StimC	A	0	25 A 1 1 RT 35
119 SticksPict	StimC	B	0	25 A 0 1 RT 46
120 Worms_Pict	StimB	B	25	0 A 0 0 RT 39
121 CirclePict	StimA	A	25	0 A 1 1 RT 38
122 CirclePict	StimA	B	25	0 A 0 1 RT 29
123 Worms_Pict	StimB	B	25	0 B 1 1 RT 34
124 Worms_Pict	StimB	B	25	0 B 1 1 RT 29
125 CirclePict	StimA	A	25	0 B 0 0 RT 28
126 SticksPict	StimC	B	0	25 B 1 0 RT 26
127 Worms_Pict	StimB	B	25	0 A 0 0 RT 23
128 CirclePict	StimA	A	25	0 A 1 1 RT 30
129 SticksPict	StimC	A	0	25 A 1 1 RT 29
130 SticksPict	StimC	A	0	25 A 1 1 RT 24
131 SticksPict	StimC	B	0	25 A 0 1 RT 27
132 CirclePict	StimA	A	25	0 B 0 0 RT 37
133 Green_Pict	StimD	B	0	25 A 0 0 RT 20
134 SticksPict	StimC	A	0	25 B 0 0 RT 21
135 SticksPict	StimC	A	0	25 A 1 1 RT 33
136 CirclePict	StimA	A	25	0 A 1 1 RT 35
137 CirclePict	StimA	A	25	0 A 1 1 RT 32
138 Green_Pict	StimD	B	0	25 A 0 0 RT 37
139 Worms_Pict	StimB	B	25	0 A 0 0 RT 65
140 Worms_Pict	StimB	A	25	0 B 0 1 RT 34
141 Green_Pict	StimD	B	0	25 A 0 0 RT 56
142 Worms_Pict	StimB	A	25	0 A 1 0 RT 44
143 Green_Pict	StimD	B	0	25 B 1 1 RT 64
144 SticksPict	StimC	A	0	25 A 1 1 RT 33
145 Worms_Pict	StimB	B	25	0 A 0 0 RT 38
146 Green_Pict	StimD	A	0	25 A 1 0 RT 60
147 Green_Pict	StimD	B	0	25 A 0 0 RT 25
148 SticksPict	StimC	A	0	25 A 1 1 RT 42
149 CirclePict	StimA	B	25	0 A 0 1 RT 37
150 Green_Pict	StimD	B	0	25 A 0 0 RT 52
151 CirclePict	StimA	A	25	0 B 0 0 RT 33
152 Worms_Pict	StimB	B	25	0 A 0 0 RT 42
153 SticksPict	StimC	A	0	25 A 1 1 RT 34
154 Green_Pict	StimD	B	0	25 A 0 0 RT 29
155 SticksPict	StimC	A	0	25 A 1 1 RT 56
156 Green_Pict	StimD	A	0	25 A 1 0 RT 35
157 Green_Pict	StimD	B	0	25 A 0 0 RT 36
158 CirclePict	StimA	A	25	0 B 0 0 RT 34
159 Worms_Pict	StimB	B	25	0 B 1 1 RT 26
160 Worms_Pict	StimB	B	25	0 B 1 1 RT 28
