# Supplementary material for: The Role of Informative and Ambiguous Feedback in Avoidance Behavior: Empirical and Computational Findings
Source: PLoS One. 2015 Dec 2;10(12):e0144083. doi: 10.1371/journal.pone.0144083 (PMC4668119; doi:10.1371/journal.pone.0144083)
Supplement: S2 File — Information contained in the file header describes how to use and run the program. (ZIP) [file pone.0144083.s002.zip › Moustafa2015_data/Moustafa2015_NoFeedback/029.doc]

1 Worms_Pict	StimD	B	0	25 B 1 1 RT 77
2 SticksPict	StimA	A	25	0 A 1 1 RT 91
3 CirclePict	StimC	A	0	25 A 1 1 RT 73
4 CirclePict	StimC	B	0	25 A 0 1 RT 44
5 CirclePict	StimC	A	0	25 B 0 0 RT 41
6 SticksPict	StimA	A	25	0 A 1 1 RT 54
7 Worms_Pict	StimD	B	0	25 B 1 1 RT 73
8 Worms_Pict	StimD	B	0	25 B 1 1 RT 33
9 Green_Pict	StimB	B	25	0 B 1 1 RT 81
10 Worms_Pict	StimD	B	0	25 A 0 0 RT 44
11 SticksPict	StimA	A	25	0 B 0 0 RT 63
12 CirclePict	StimC	A	0	25 B 0 0 RT 57
13 Green_Pict	StimB	B	25	0 A 0 0 RT 35
14 Worms_Pict	StimD	B	0	25 B 1 1 RT 90
15 SticksPict	StimA	A	25	0 A 1 1 RT 40
16 SticksPict	StimA	A	25	0 B 0 0 RT 67
17 SticksPict	StimA	B	25	0 A 0 1 RT 37
18 SticksPict	StimA	A	25	0 A 1 1 RT 88
19 Worms_Pict	StimD	B	0	25 B 1 1 RT 60
20 Worms_Pict	StimD	A	0	25 B 0 1 RT 57
21 Worms_Pict	StimD	A	0	25 A 1 0 RT 33
22 Green_Pict	StimB	A	25	0 B 0 1 RT 45
23 CirclePict	StimC	A	0	25 A 1 1 RT 62
24 CirclePict	StimC	B	0	25 B 1 0 RT 44
25 Green_Pict	StimB	B	25	0 B 1 1 RT 59
26 Green_Pict	StimB	B	25	0 B 1 1 RT 109
27 CirclePict	StimC	A	0	25 A 1 1 RT 56
28 CirclePict	StimC	A	0	25 B 0 0 RT 63
29 SticksPict	StimA	A	25	0 A 1 1 RT 50
30 SticksPict	StimA	B	25	0 A 0 1 RT 50
31 Green_Pict	StimB	A	25	0 A 1 0 RT 49
32 Worms_Pict	StimD	B	0	25 A 0 0 RT 49
33 Green_Pict	StimB	B	25	0 A 0 0 RT 44
34 CirclePict	StimC	A	0	25 B 0 0 RT 38
35 SticksPict	StimA	A	25	0 A 1 1 RT 28
36 CirclePict	StimC	A	0	25 A 1 1 RT 39
37 Green_Pict	StimB	B	25	0 A 0 0 RT 37
38 Worms_Pict	StimD	B	0	25 A 0 0 RT 40
39 Green_Pict	StimB	B	25	0 B 1 1 RT 49
40 Green_Pict	StimB	B	25	0 A 0 0 RT 59
41 Green_Pict	StimB	B	25	0 A 0 0 RT 59
42 SticksPict	StimA	A	25	0 A 1 1 RT 41
43 SticksPict	StimA	A	25	0 A 1 1 RT 85
44 Green_Pict	StimB	A	25	0 A 1 0 RT 68
45 Green_Pict	StimB	B	25	0 A 0 0 RT 86
46 Green_Pict	StimB	B	25	0 A 0 0 RT 62
47 CirclePict	StimC	B	0	25 B 1 0 RT 58
48 CirclePict	StimC	A	0	25 B 0 0 RT 30
49 Worms_Pict	StimD	B	0	25 A 0 0 RT 32
50 Green_Pict	StimB	B	25	0 B 1 1 RT 33
51 Green_Pict	StimB	A	25	0 B 0 1 RT 38
52 Green_Pict	StimB	B	25	0 B 1 1 RT 36
53 SticksPict	StimA	A	25	0 A 1 1 RT 35
54 Worms_Pict	StimD	B	0	25 A 0 0 RT 47
55 Worms_Pict	StimD	A	0	25 B 0 1 RT 42
56 SticksPict	StimA	A	25	0 A 1 1 RT 32
57 CirclePict	StimC	A	0	25 A 1 1 RT 109
58 SticksPict	StimA	A	25	0 A 1 1 RT 54
59 CirclePict	StimC	A	0	25 A 1 1 RT 53
60 Green_Pict	StimB	B	25	0 A 0 0 RT 89
61 CirclePict	StimC	A	0	25 A 1 1 RT 40
62 CirclePict	StimC	B	0	25 A 0 1 RT 36
63 SticksPict	StimA	B	25	0 A 0 1 RT 41
64 CirclePict	StimC	A	0	25 B 0 0 RT 54
65 CirclePict	StimC	A	0	25 A 1 1 RT 24
66 Worms_Pict	StimD	B	0	25 A 0 0 RT 41
67 Green_Pict	StimB	B	25	0 B 1 1 RT 20
68 Worms_Pict	StimD	B	0	25 A 0 0 RT 19
69 Worms_Pict	StimD	A	0	25 B 0 1 RT 21
70 SticksPict	StimA	A	25	0 A 1 1 RT 22
71 SticksPict	StimA	B	25	0 A 0 1 RT 24
72 Green_Pict	StimB	B	25	0 B 1 1 RT 31
73 Worms_Pict	StimD	B	0	25 A 0 0 RT 35
74 Worms_Pict	StimD	B	0	25 B 1 1 RT 30
75 SticksPict	StimA	A	25	0 A 1 1 RT 50
76 Worms_Pict	StimD	B	0	25 B 1 1 RT 95
77 SticksPict	StimA	A	25	0 A 1 1 RT 33
78 CirclePict	StimC	A	0	25 A 1 1 RT 51
79 CirclePict	StimC	A	0	25 B 0 0 RT 98
80 Worms_Pict	StimD	B	0	25 A 0 0 RT 32
81 Worms_Pict	StimD	B	0	25 B 1 1 RT 39
82 Green_Pict	StimB	B	25	0 A 0 0 RT 22
83 CirclePict	StimC	A	0	25 B 0 0 RT 25
84 Green_Pict	StimB	B	25	0 A 0 0 RT 12
85 SticksPict	StimA	A	25	0 A 1 1 RT 13
86 Worms_Pict	StimD	B	0	25 A 0 0 RT 41
87 Worms_Pict	StimD	B	0	25 B 1 1 RT 16
88 CirclePict	StimC	A	0	25 A 1 1 RT 29
89 Green_Pict	StimB	B	25	0 s RT 27
90 CirclePict	StimC	A	0	25 B 0 0 RT 30
91 Worms_Pict	StimD	B	0	25 A 0 0 RT 13
92 SticksPict	StimA	B	25	0 B 1 0 RT 15
93 SticksPict	StimA	A	25	0 B 0 0 RT 24
94 Green_Pict	StimB	B	25	0 A 0 0 RT 24
95 CirclePict	StimC	B	0	25 B 1 0 RT 32
96 Worms_Pict	StimD	B	0	25 A 0 0 RT 30
97 SticksPict	StimA	A	25	0 B 0 0 RT 18
98 Green_Pict	StimB	A	25	0 B 0 1 RT 20
99 CirclePict	StimC	B	0	25 B 1 0 RT 22
100 Green_Pict	StimB	B	25	0 B 1 1 RT 20
101 CirclePict	StimC	A	0	25 A 1 1 RT 25
102 SticksPict	StimA	A	25	0 B 0 0 RT 25
103 Worms_Pict	StimD	B	0	25 B 1 1 RT 20
104 CirclePict	StimC	A	0	25 B 0 0 RT 17
105 SticksPict	StimA	A	25	0 A 1 1 RT 15
106 Worms_Pict	StimD	B	0	25 A 0 0 RT 29
107 SticksPict	StimA	A	25	0 B 0 0 RT 27
108 Worms_Pict	StimD	A	0	25 A 1 0 RT 15
109 Green_Pict	StimB	B	25	0 B 1 1 RT 11
110 SticksPict	StimA	A	25	0 A 1 1 RT 37
111 Worms_Pict	StimD	A	0	25 B 0 1 RT 81
112 SticksPict	StimA	B	25	0 A 0 1 RT 26
113 CirclePict	StimC	A	0	25 B 0 0 RT 6
114 Green_Pict	StimB	A	25	0 B 0 1 RT 13
115 Green_Pict	StimB	B	25	0 A 0 0 RT 13
116 SticksPict	StimA	A	25	0 B 0 0 RT 20
117 Worms_Pict	StimD	B	0	25 B 1 1 RT 31
118 CirclePict	StimC	A	0	25 A 1 1 RT 22
119 CirclePict	StimC	A	0	25 A 1 1 RT 23
120 Green_Pict	StimB	B	25	0 B 1 1 RT 20
121 SticksPict	StimA	A	25	0 A 1 1 RT 22
122 Green_Pict	StimB	B	25	0 A 0 0 RT 33
123 Worms_Pict	StimD	A	0	25 A 1 0 RT 16
124 Green_Pict	StimB	A	25	0 B 0 1 RT 17
125 CirclePict	StimC	A	0	25 B 0 0 RT 20
126 Worms_Pict	StimD	B	0	25 B 1 1 RT 15
127 Green_Pict	StimB	B	25	0 A 0 0 RT 28
128 SticksPict	StimA	A	25	0 A 1 1 RT 34
129 SticksPict	StimA	A	25	0 A 1 1 RT 72
130 CirclePict	StimC	A	0	25 A 1 1 RT 60
131 CirclePict	StimC	A	0	25 A 1 1 RT 103
132 Worms_Pict	StimD	A	0	25 B 0 1 RT 22
133 Green_Pict	StimB	A	25	0 A 1 0 RT 22
134 CirclePict	StimC	A	0	25 A 1 1 RT 20
135 Green_Pict	StimB	B	25	0 A 0 0 RT 21
136 Green_Pict	StimB	B	25	0 A 0 0 RT 19
137 Green_Pict	StimB	B	25	0 A 0 0 RT 26
138 Worms_Pict	StimD	B	0	25 A 0 0 RT 57
139 Worms_Pict	StimD	B	0	25 B 1 1 RT 17
140 CirclePict	StimC	A	0	25 A 1 1 RT 16
141 Green_Pict	StimB	B	25	0 B 1 1 RT 14
142 Worms_Pict	StimD	B	0	25 B 1 1 RT 35
143 SticksPict	StimA	A	25	0 A 1 1 RT 37
144 CirclePict	StimC	B	0	25 s RT 69
145 CirclePict	StimC	A	0	25 s RT 94
146 Worms_Pict	StimD	B	0	25 s RT 65
147 Worms_Pict	StimD	B	0	25 s RT 42
148 CirclePict	StimC	A	0	25 A 1 1 RT 60
149 SticksPict	StimA	A	25	0 A 1 1 RT 144
150 CirclePict	StimC	A	0	25 s RT 40
151 Green_Pict	StimB	B	25	0 B 1 1 RT 64
152 SticksPict	StimA	A	25	0 A 1 1 RT 51
153 SticksPict	StimA	A	25	0 B 0 0 RT 98
154 Green_Pict	StimB	B	25	0 B 1 1 RT 39
155 Worms_Pict	StimD	B	0	25 s RT 29
156 Worms_Pict	StimD	B	0	25 s RT 43
157 SticksPict	StimA	B	25	0 A 0 1 RT 38
158 CirclePict	StimC	B	0	25 s RT 47
159 SticksPict	StimA	B	25	0 A 0 1 RT 41
160 SticksPict	StimA	A	25	0 A 1 1 RT 71
