# Supplementary material for: The Role of Informative and Ambiguous Feedback in Avoidance Behavior: Empirical and Computational Findings
Source: PLoS One. 2015 Dec 2;10(12):e0144083. doi: 10.1371/journal.pone.0144083 (PMC4668119; doi:10.1371/journal.pone.0144083)
Supplement: S2 File — Information contained in the file header describes how to use and run the program. (ZIP) [file pone.0144083.s002.zip › Moustafa2015_data/Moustafa2015_NoFeedback/030.doc]

1 Worms_Pict	StimC	A	0	25 A 1 1 RT 419
2 Worms_Pict	StimC	A	0	25 B 0 0 RT 235
3 SticksPict	StimA	A	25	0 A 1 1 RT 314
4 CirclePict	StimB	B	25	0 B 1 1 RT 603
5 SticksPict	StimA	B	25	0 B 1 0 RT 94
6 SticksPict	StimA	A	25	0 A 1 1 RT 163
7 Green_Pict	StimD	B	0	25 B 1 1 RT 119
8 CirclePict	StimB	A	25	0 A 1 0 RT 105
9 CirclePict	StimB	A	25	0 A 1 0 RT 169
10 Worms_Pict	StimC	A	0	25 A 1 1 RT 237
11 Green_Pict	StimD	B	0	25 B 1 1 RT 206
12 SticksPict	StimA	A	25	0 B 0 0 RT 125
13 CirclePict	StimB	B	25	0 A 0 0 RT 93
14 Worms_Pict	StimC	A	0	25 B 0 0 RT 68
15 CirclePict	StimB	B	25	0 A 0 0 RT 87
16 CirclePict	StimB	B	25	0 B 1 1 RT 45
17 Green_Pict	StimD	A	0	25 B 0 1 RT 72
18 CirclePict	StimB	B	25	0 B 1 1 RT 48
19 Worms_Pict	StimC	A	0	25 B 0 0 RT 45
20 CirclePict	StimB	B	25	0 B 1 1 RT 53
21 SticksPict	StimA	A	25	0 A 1 1 RT 56
22 CirclePict	StimB	B	25	0 B 1 1 RT 58
23 Green_Pict	StimD	B	0	25 A 0 0 RT 53
24 Worms_Pict	StimC	A	0	25 B 0 0 RT 104
25 Worms_Pict	StimC	B	0	25 A 0 1 RT 72
26 Green_Pict	StimD	B	0	25 B 1 1 RT 108
27 Green_Pict	StimD	B	0	25 B 1 1 RT 55
28 SticksPict	StimA	B	25	0 A 0 1 RT 51
29 Worms_Pict	StimC	A	0	25 B 0 0 RT 56
30 SticksPict	StimA	A	25	0 A 1 1 RT 42
31 Green_Pict	StimD	B	0	25 B 1 1 RT 63
32 SticksPict	StimA	A	25	0 A 1 1 RT 45
33 Green_Pict	StimD	B	0	25 B 1 1 RT 50
34 Worms_Pict	StimC	B	0	25 B 1 0 RT 67
35 SticksPict	StimA	A	25	0 A 1 1 RT 41
36 Worms_Pict	StimC	A	0	25 B 0 0 RT 54
37 SticksPict	StimA	A	25	0 A 1 1 RT 36
38 CirclePict	StimB	B	25	0 B 1 1 RT 40
39 Green_Pict	StimD	B	0	25 B 1 1 RT 46
40 Green_Pict	StimD	A	0	25 B 0 1 RT 50
41 SticksPict	StimA	A	25	0 A 1 1 RT 48
42 Green_Pict	StimD	B	0	25 B 1 1 RT 43
43 SticksPict	StimA	A	25	0 A 1 1 RT 45
44 CirclePict	StimB	B	25	0 B 1 1 RT 49
45 CirclePict	StimB	A	25	0 B 0 1 RT 44
46 SticksPict	StimA	B	25	0 A 0 1 RT 65
47 CirclePict	StimB	B	25	0 B 1 1 RT 67
48 Green_Pict	StimD	B	0	25 B 1 1 RT 70
49 SticksPict	StimA	A	25	0 A 1 1 RT 47
50 SticksPict	StimA	A	25	0 A 1 1 RT 61
51 CirclePict	StimB	B	25	0 B 1 1 RT 82
52 Green_Pict	StimD	B	0	25 B 1 1 RT 217
53 Green_Pict	StimD	B	0	25 B 1 1 RT 43
54 CirclePict	StimB	B	25	0 B 1 1 RT 48
55 SticksPict	StimA	A	25	0 A 1 1 RT 50
56 CirclePict	StimB	B	25	0 B 1 1 RT 49
57 Worms_Pict	StimC	A	0	25 B 0 0 RT 84
58 Worms_Pict	StimC	B	0	25 A 0 1 RT 84
59 Worms_Pict	StimC	A	0	25 B 0 0 RT 38
60 Green_Pict	StimD	B	0	25 B 1 1 RT 44
61 Worms_Pict	StimC	A	0	25 B 0 0 RT 137
62 SticksPict	StimA	B	25	0 A 0 1 RT 41
63 SticksPict	StimA	A	25	0 A 1 1 RT 67
64 SticksPict	StimA	A	25	0 A 1 1 RT 32
65 CirclePict	StimB	B	25	0 B 1 1 RT 37
66 Worms_Pict	StimC	A	0	25 A 1 1 RT 85
67 Green_Pict	StimD	A	0	25 B 0 1 RT 65
68 Green_Pict	StimD	A	0	25 B 0 1 RT 53
69 CirclePict	StimB	A	25	0 B 0 1 RT 42
70 Worms_Pict	StimC	A	0	25 B 0 0 RT 127
71 Worms_Pict	StimC	A	0	25 B 0 0 RT 63
72 Green_Pict	StimD	B	0	25 B 1 1 RT 42
73 SticksPict	StimA	A	25	0 A 1 1 RT 26
74 CirclePict	StimB	B	25	0 B 1 1 RT 98
75 Worms_Pict	StimC	A	0	25 A 1 1 RT 65
76 Green_Pict	StimD	B	0	25 B 1 1 RT 51
77 Worms_Pict	StimC	B	0	25 A 0 1 RT 57
78 Worms_Pict	StimC	A	0	25 A 1 1 RT 53
79 CirclePict	StimB	B	25	0 B 1 1 RT 47
80 Green_Pict	StimD	B	0	25 B 1 1 RT 53
81 Green_Pict	StimD	B	0	25 B 1 1 RT 46
82 SticksPict	StimA	A	25	0 A 1 1 RT 37
83 Worms_Pict	StimC	B	0	25 B 1 0 RT 30
84 Green_Pict	StimD	B	0	25 B 1 1 RT 44
85 SticksPict	StimA	A	25	0 A 1 1 RT 35
86 Worms_Pict	StimC	A	0	25 A 1 1 RT 75
87 SticksPict	StimA	A	25	0 A 1 1 RT 44
88 SticksPict	StimA	A	25	0 A 1 1 RT 32
89 Green_Pict	StimD	B	0	25 B 1 1 RT 43
90 SticksPict	StimA	B	25	0 A 0 1 RT 34
91 Green_Pict	StimD	B	0	25 B 1 1 RT 57
92 Worms_Pict	StimC	A	0	25 B 0 0 RT 112
93 Worms_Pict	StimC	A	0	25 B 0 0 RT 70
94 Green_Pict	StimD	B	0	25 B 1 1 RT 54
95 Worms_Pict	StimC	A	0	25 A 1 1 RT 91
96 Green_Pict	StimD	B	0	25 B 1 1 RT 134
97 SticksPict	StimA	A	25	0 A 1 1 RT 32
98 Worms_Pict	StimC	B	0	25 B 1 0 RT 76
99 CirclePict	StimB	B	25	0 B 1 1 RT 38
100 CirclePict	StimB	B	25	0 B 1 1 RT 41
101 CirclePict	StimB	B	25	0 B 1 1 RT 32
102 SticksPict	StimA	A	25	0 A 1 1 RT 37
103 Worms_Pict	StimC	A	0	25 A 1 1 RT 52
104 CirclePict	StimB	B	25	0 B 1 1 RT 50
105 SticksPict	StimA	A	25	0 A 1 1 RT 37
106 Green_Pict	StimD	B	0	25 B 1 1 RT 38
107 Green_Pict	StimD	A	0	25 A 1 0 RT 44
108 Worms_Pict	StimC	A	0	25 B 0 0 RT 93
109 CirclePict	StimB	B	25	0 B 1 1 RT 44
110 Worms_Pict	StimC	A	0	25 A 1 1 RT 59
111 CirclePict	StimB	B	25	0 B 1 1 RT 40
112 CirclePict	StimB	A	25	0 B 0 1 RT 79
113 Green_Pict	StimD	A	0	25 B 0 1 RT 48
114 Green_Pict	StimD	B	0	25 B 1 1 RT 105
115 SticksPict	StimA	A	25	0 A 1 1 RT 27
116 CirclePict	StimB	B	25	0 B 1 1 RT 55
117 SticksPict	StimA	B	25	0 A 0 1 RT 32
118 Worms_Pict	StimC	A	0	25 B 0 0 RT 62
119 CirclePict	StimB	B	25	0 B 1 1 RT 56
120 CirclePict	StimB	A	25	0 B 0 1 RT 24
121 Green_Pict	StimD	A	0	25 A 1 0 RT 36
122 SticksPict	StimA	A	25	0 A 1 1 RT 30
123 CirclePict	StimB	A	25	0 B 0 1 RT 27
124 CirclePict	StimB	B	25	0 B 1 1 RT 35
125 Green_Pict	StimD	B	0	25 A 0 0 RT 34
126 SticksPict	StimA	A	25	0 A 1 1 RT 152
127 Green_Pict	StimD	B	0	25 B 1 1 RT 35
128 Green_Pict	StimD	B	0	25 B 1 1 RT 40
129 SticksPict	StimA	A	25	0 A 1 1 RT 41
130 Worms_Pict	StimC	A	0	25 B 0 0 RT 45
131 SticksPict	StimA	B	25	0 A 0 1 RT 24
132 CirclePict	StimB	B	25	0 B 1 1 RT 23
133 Worms_Pict	StimC	B	0	25 B 1 0 RT 96
134 Green_Pict	StimD	B	0	25 A 0 0 RT 55
135 CirclePict	StimB	B	25	0 B 1 1 RT 33
136 CirclePict	StimB	B	25	0 B 1 1 RT 29
137 SticksPict	StimA	B	25	0 A 0 1 RT 41
138 Green_Pict	StimD	B	0	25 B 1 1 RT 42
139 Green_Pict	StimD	B	0	25 B 1 1 RT 53
140 Green_Pict	StimD	B	0	25 B 1 1 RT 172
141 Worms_Pict	StimC	A	0	25 A 1 1 RT 111
142 Worms_Pict	StimC	A	0	25 B 0 0 RT 173
143 Worms_Pict	StimC	B	0	25 A 0 1 RT 40
144 Worms_Pict	StimC	A	0	25 B 0 0 RT 37
145 CirclePict	StimB	B	25	0 B 1 1 RT 44
146 CirclePict	StimB	A	25	0 B 0 1 RT 39
147 SticksPict	StimA	A	25	0 A 1 1 RT 31
148 Worms_Pict	StimC	A	0	25 A 1 1 RT 44
149 Worms_Pict	StimC	A	0	25 B 0 0 RT 78
150 Green_Pict	StimD	A	0	25 B 0 1 RT 73
151 SticksPict	StimA	A	25	0 A 1 1 RT 33
152 SticksPict	StimA	A	25	0 A 1 1 RT 19
153 CirclePict	StimB	B	25	0 B 1 1 RT 37
154 Worms_Pict	StimC	A	0	25 B 0 0 RT 33
155 SticksPict	StimA	A	25	0 A 1 1 RT 16
156 Worms_Pict	StimC	A	0	25 A 1 1 RT 39
157 Green_Pict	StimD	B	0	25 B 1 1 RT 56
158 CirclePict	StimB	B	25	0 B 1 1 RT 43
159 SticksPict	StimA	A	25	0 A 1 1 RT 38
160 CirclePict	StimB	B	25	0 B 1 1 RT 123
