# Supplementary material for: The Role of Informative and Ambiguous Feedback in Avoidance Behavior: Empirical and Computational Findings
Source: PLoS One. 2015 Dec 2;10(12):e0144083. doi: 10.1371/journal.pone.0144083 (PMC4668119; doi:10.1371/journal.pone.0144083)
Supplement: S2 File — Information contained in the file header describes how to use and run the program. (ZIP) [file pone.0144083.s002.zip › Moustafa2015_data/Moustafa2015_NoFeedback/031.doc]

1 Worms_Pict	StimC	A	0	25 A 1 1 RT 99
2 CirclePict	StimA	A	25	0 A 1 1 RT 211
3 SticksPict	StimB	B	25	0 B 1 1 RT 50
4 SticksPict	StimB	A	25	0 B 0 1 RT 74
5 Green_Pict	StimD	A	0	25 A 1 0 RT 78
6 Worms_Pict	StimC	A	0	25 A 1 1 RT 82
7 Worms_Pict	StimC	A	0	25 A 1 1 RT 141
8 CirclePict	StimA	A	25	0 A 1 1 RT 175
9 Worms_Pict	StimC	B	0	25 B 1 0 RT 62
10 SticksPict	StimB	B	25	0 B 1 1 RT 70
11 CirclePict	StimA	A	25	0 A 1 1 RT 78
12 SticksPict	StimB	A	25	0 B 0 1 RT 64
13 Green_Pict	StimD	B	0	25 B 1 1 RT 62
14 SticksPict	StimB	B	25	0 A 0 0 RT 52
15 Worms_Pict	StimC	A	0	25 A 1 1 RT 47
16 Worms_Pict	StimC	A	0	25 A 1 1 RT 62
17 SticksPict	StimB	B	25	0 A 0 0 RT 48
18 CirclePict	StimA	A	25	0 A 1 1 RT 40
19 Worms_Pict	StimC	A	0	25 B 0 0 RT 67
20 Green_Pict	StimD	B	0	25 A 0 0 RT 48
21 CirclePict	StimA	A	25	0 A 1 1 RT 40
22 Green_Pict	StimD	B	0	25 B 1 1 RT 67
23 Green_Pict	StimD	B	0	25 A 0 0 RT 56
24 Green_Pict	StimD	B	0	25 B 1 1 RT 27
25 Green_Pict	StimD	B	0	25 A 0 0 RT 50
26 Green_Pict	StimD	A	0	25 B 0 1 RT 31
27 CirclePict	StimA	A	25	0 B 0 0 RT 62
28 Green_Pict	StimD	B	0	25 A 0 0 RT 47
29 CirclePict	StimA	A	25	0 B 0 0 RT 26
30 CirclePict	StimA	B	25	0 A 0 1 RT 24
31 CirclePict	StimA	B	25	0 A 0 1 RT 59
32 CirclePict	StimA	A	25	0 B 0 0 RT 63
33 Worms_Pict	StimC	B	0	25 B 1 0 RT 75
34 SticksPict	StimB	B	25	0 A 0 0 RT 25
35 SticksPict	StimB	B	25	0 A 0 0 RT 33
36 SticksPict	StimB	B	25	0 B 1 1 RT 21
37 Worms_Pict	StimC	A	0	25 B 0 0 RT 46
38 Green_Pict	StimD	B	0	25 A 0 0 RT 33
39 SticksPict	StimB	B	25	0 B 1 1 RT 28
40 Worms_Pict	StimC	A	0	25 A 1 1 RT 32
41 Worms_Pict	StimC	A	0	25 A 1 1 RT 31
42 CirclePict	StimA	A	25	0 A 1 1 RT 0
43 Green_Pict	StimD	A	0	25 B 0 1 RT 41
44 Green_Pict	StimD	B	0	25 A 0 0 RT 34
45 CirclePict	StimA	A	25	0 A 1 1 RT 37
46 Worms_Pict	StimC	A	0	25 s RT 109
47 CirclePict	StimA	A	25	0 A 1 1 RT 32
48 Worms_Pict	StimC	B	0	25 B 1 0 RT 36
49 Green_Pict	StimD	B	0	25 s RT 32
50 CirclePict	StimA	B	25	0 A 0 1 RT 33
51 SticksPict	StimB	B	25	0 B 1 1 RT 30
52 CirclePict	StimA	A	25	0 A 1 1 RT 27
53 Worms_Pict	StimC	A	0	25 B 0 0 RT 26
54 CirclePict	StimA	A	25	0 A 1 1 RT 35
55 SticksPict	StimB	A	25	0 B 0 1 RT 53
56 Worms_Pict	StimC	A	0	25 A 1 1 RT 58
57 Green_Pict	StimD	B	0	25 A 0 0 RT 45
58 Worms_Pict	StimC	A	0	25 B 0 0 RT 16
59 SticksPict	StimB	B	25	0 B 1 1 RT 49
60 Green_Pict	StimD	B	0	25 A 0 0 RT 16
61 Green_Pict	StimD	B	0	25 B 1 1 RT 18
62 Green_Pict	StimD	B	0	25 B 1 1 RT 32
63 SticksPict	StimB	B	25	0 B 1 1 RT 48
64 Green_Pict	StimD	B	0	25 B 1 1 RT 31
65 Worms_Pict	StimC	A	0	25 A 1 1 RT 26
66 CirclePict	StimA	A	25	0 B 0 0 RT 24
67 SticksPict	StimB	B	25	0 A 0 0 RT 145
68 SticksPict	StimB	B	25	0 B 1 1 RT 47
69 Worms_Pict	StimC	B	0	25 B 1 0 RT 24
70 Green_Pict	StimD	A	0	25 B 0 1 RT 24
71 SticksPict	StimB	B	25	0 A 0 0 RT 31
72 Worms_Pict	StimC	A	0	25 A 1 1 RT 25
73 CirclePict	StimA	A	25	0 B 0 0 RT 21
74 CirclePict	StimA	B	25	0 B 1 0 RT 20
75 Worms_Pict	StimC	A	0	25 B 0 0 RT 23
76 Green_Pict	StimD	B	0	25 A 0 0 RT 18
77 SticksPict	StimB	B	25	0 B 1 1 RT 22
78 CirclePict	StimA	A	25	0 B 0 0 RT 26
79 SticksPict	StimB	B	25	0 A 0 0 RT 24
80 SticksPict	StimB	A	25	0 B 0 1 RT 18
81 Green_Pict	StimD	A	0	25 B 0 1 RT 25
82 CirclePict	StimA	A	25	0 A 1 1 RT 13
83 Worms_Pict	StimC	A	0	25 B 0 0 RT 37
84 SticksPict	StimB	B	25	0 A 0 0 RT 15
85 CirclePict	StimA	B	25	0 B 1 0 RT 14
86 Worms_Pict	StimC	A	0	25 B 0 0 RT 23
87 SticksPict	StimB	A	25	0 A 1 0 RT 20
88 Green_Pict	StimD	B	0	25 A 0 0 RT 18
89 Worms_Pict	StimC	A	0	25 B 0 0 RT 0
90 SticksPict	StimB	B	25	0 B 1 1 RT 18
91 Green_Pict	StimD	B	0	25 B 1 1 RT 27
92 Worms_Pict	StimC	B	0	25 B 1 0 RT 16
93 Worms_Pict	StimC	A	0	25 B 0 0 RT 1
94 CirclePict	StimA	A	25	0 A 1 1 RT 32
95 Worms_Pict	StimC	A	0	25 A 1 1 RT 64
96 Worms_Pict	StimC	A	0	25 s RT 32
97 SticksPict	StimB	B	25	0 A 0 0 RT 37
98 CirclePict	StimA	A	25	0 A 1 1 RT 44
99 SticksPict	StimB	B	25	0 B 1 1 RT 31
100 CirclePict	StimA	A	25	0 A 1 1 RT 36
101 Green_Pict	StimD	B	0	25 s RT 83
102 Green_Pict	StimD	A	0	25 B 0 1 RT 57
103 CirclePict	StimA	A	25	0 A 1 1 RT 38
104 Worms_Pict	StimC	A	0	25 s RT 70
105 CirclePict	StimA	B	25	0 A 0 1 RT 36
106 SticksPict	StimB	B	25	0 B 1 1 RT 38
107 CirclePict	StimA	A	25	0 A 1 1 RT 34
108 Green_Pict	StimD	B	0	25 s RT 71
109 SticksPict	StimB	A	25	0 B 0 1 RT 44
110 Green_Pict	StimD	B	0	25 A 0 0 RT 56
111 CirclePict	StimA	A	25	0 A 1 1 RT 35
112 Green_Pict	StimD	B	0	25 B 1 1 RT 46
113 SticksPict	StimB	B	25	0 B 1 1 RT 35
114 Green_Pict	StimD	B	0	25 s RT 45
115 Worms_Pict	StimC	A	0	25 s RT 41
116 SticksPict	StimB	B	25	0 B 1 1 RT 36
117 SticksPict	StimB	B	25	0 B 1 1 RT 41
118 Worms_Pict	StimC	B	0	25 s RT 45
119 Green_Pict	StimD	B	0	25 s RT 37
120 CirclePict	StimA	A	25	0 A 1 1 RT 38
121 CirclePict	StimA	A	25	0 A 1 1 RT 29
122 SticksPict	StimB	B	25	0 B 1 1 RT 32
123 SticksPict	StimB	B	25	0 B 1 1 RT 22
124 Worms_Pict	StimC	B	0	25 s RT 39
125 CirclePict	StimA	B	25	0 A 0 1 RT 48
126 Worms_Pict	StimC	A	0	25 s RT 36
127 SticksPict	StimB	B	25	0 B 1 1 RT 36
128 CirclePict	StimA	A	25	0 A 1 1 RT 27
129 Green_Pict	StimD	B	0	25 s RT 41
130 Green_Pict	StimD	B	0	25 B 1 1 RT 49
131 Green_Pict	StimD	B	0	25 A 0 0 RT 30
132 SticksPict	StimB	B	25	0 B 1 1 RT 49
133 CirclePict	StimA	A	25	0 A 1 1 RT 33
134 Worms_Pict	StimC	A	0	25 B 0 0 RT 69
135 SticksPict	StimB	B	25	0 B 1 1 RT 41
136 Green_Pict	StimD	B	0	25 B 1 1 RT 91
137 Green_Pict	StimD	A	0	25 B 0 1 RT 45
138 CirclePict	StimA	B	25	0 A 0 1 RT 36
139 CirclePict	StimA	A	25	0 A 1 1 RT 36
140 SticksPict	StimB	A	25	0 B 0 1 RT 35
141 Green_Pict	StimD	A	0	25 s RT 65
142 Worms_Pict	StimC	A	0	25 s RT 1
143 SticksPict	StimB	B	25	0 B 1 1 RT 36
144 Green_Pict	StimD	B	0	25 s RT 38
145 CirclePict	StimA	A	25	0 A 1 1 RT 64
146 Green_Pict	StimD	B	0	25 s RT 77
147 CirclePict	StimA	A	25	0 A 1 1 RT 53
148 CirclePict	StimA	A	25	0 A 1 1 RT 28
149 Worms_Pict	StimC	A	0	25 s RT 54
150 Green_Pict	StimD	B	0	25 s RT 33
151 Worms_Pict	StimC	B	0	25 s RT 41
152 Green_Pict	StimD	B	0	25 s RT 31
153 Worms_Pict	StimC	A	0	25 s RT 54
154 Worms_Pict	StimC	A	0	25 s RT 33
155 SticksPict	StimB	B	25	0 B 1 1 RT 41
156 Worms_Pict	StimC	A	0	25 s RT 41
157 SticksPict	StimB	B	25	0 B 1 1 RT 32
158 Worms_Pict	StimC	A	0	25 s RT 38
159 SticksPict	StimB	A	25	0 B 0 1 RT 35
160 CirclePict	StimA	A	25	0 A 1 1 RT 33
