# Supplementary material for: The Role of Informative and Ambiguous Feedback in Avoidance Behavior: Empirical and Computational Findings
Source: PLoS One. 2015 Dec 2;10(12):e0144083. doi: 10.1371/journal.pone.0144083 (PMC4668119; doi:10.1371/journal.pone.0144083)
Supplement: S2 File — Information contained in the file header describes how to use and run the program. (ZIP) [file pone.0144083.s002.zip › Moustafa2015_data/Moustafa2015_NoFeedback/032.doc]

1 CirclePict	StimC	A	0	25 B 0 0 RT 95
2 CirclePict	StimC	A	0	25 s RT 121
3 Worms_Pict	StimB	B	25	0 A 0 0 RT 42
4 Worms_Pict	StimB	B	25	0 A 0 0 RT 77
5 Green_Pict	StimD	B	0	25 B 1 1 RT 61
6 Green_Pict	StimD	B	0	25 A 0 0 RT 58
7 Worms_Pict	StimB	A	25	0 B 0 1 RT 74
8 CirclePict	StimC	B	0	25 A 0 1 RT 115
9 Worms_Pict	StimB	B	25	0 A 0 0 RT 99
10 SticksPict	StimA	B	25	0 B 1 0 RT 63
11 CirclePict	StimC	A	0	25 A 1 1 RT 133
12 CirclePict	StimC	A	0	25 B 0 0 RT 55
13 Green_Pict	StimD	B	0	25 A 0 0 RT 80
14 SticksPict	StimA	A	25	0 B 0 0 RT 37
15 Green_Pict	StimD	A	0	25 B 0 1 RT 66
16 Worms_Pict	StimB	B	25	0 A 0 0 RT 77
17 SticksPict	StimA	A	25	0 A 1 1 RT 44
18 SticksPict	StimA	A	25	0 A 1 1 RT 57
19 Worms_Pict	StimB	B	25	0 A 0 0 RT 52
20 SticksPict	StimA	A	25	0 A 1 1 RT 37
21 CirclePict	StimC	A	0	25 A 1 1 RT 44
22 Green_Pict	StimD	B	0	25 A 0 0 RT 44
23 Green_Pict	StimD	A	0	25 B 0 1 RT 46
24 Green_Pict	StimD	B	0	25 A 0 0 RT 39
25 Green_Pict	StimD	B	0	25 s RT 95
26 CirclePict	StimC	A	0	25 A 1 1 RT 43
27 SticksPict	StimA	A	25	0 B 0 0 RT 79
28 Green_Pict	StimD	B	0	25 A 0 0 RT 39
29 CirclePict	StimC	B	0	25 B 1 0 RT 24
30 SticksPict	StimA	B	25	0 A 0 1 RT 25
31 SticksPict	StimA	A	25	0 A 1 1 RT 24
32 Worms_Pict	StimB	B	25	0 A 0 0 RT 24
33 SticksPict	StimA	A	25	0 A 1 1 RT 34
34 Worms_Pict	StimB	A	25	0 A 1 0 RT 35
35 SticksPict	StimA	A	25	0 A 1 1 RT 28
36 Green_Pict	StimD	B	0	25 s RT 93
37 Worms_Pict	StimB	B	25	0 A 0 0 RT 27
38 CirclePict	StimC	A	0	25 A 1 1 RT 27
39 CirclePict	StimC	A	0	25 A 1 1 RT 41
40 Worms_Pict	StimB	B	25	0 A 0 0 RT 31
41 Green_Pict	StimD	A	0	25 A 1 0 RT 41
42 Worms_Pict	StimB	B	25	0 B 1 1 RT 42
43 Worms_Pict	StimB	A	25	0 B 0 1 RT 50
44 SticksPict	StimA	A	25	0 A 1 1 RT 30
45 Green_Pict	StimD	B	0	25 A 0 0 RT 70
46 CirclePict	StimC	A	0	25 A 1 1 RT 44
47 Worms_Pict	StimB	B	25	0 A 0 0 RT 35
48 Green_Pict	StimD	B	0	25 B 1 1 RT 26
49 SticksPict	StimA	A	25	0 A 1 1 RT 51
50 CirclePict	StimC	B	0	25 A 0 1 RT 26
51 SticksPict	StimA	A	25	0 B 0 0 RT 17
52 Worms_Pict	StimB	A	25	0 A 1 0 RT 22
53 SticksPict	StimA	A	25	0 A 1 1 RT 44
54 SticksPict	StimA	B	25	0 A 0 1 RT 31
55 CirclePict	StimC	A	0	25 A 1 1 RT 30
56 CirclePict	StimC	A	0	25 A 1 1 RT 29
57 SticksPict	StimA	B	25	0 B 1 0 RT 44
58 Green_Pict	StimD	A	0	25 A 1 0 RT 39
59 Worms_Pict	StimB	B	25	0 A 0 0 RT 26
60 Worms_Pict	StimB	B	25	0 B 1 1 RT 22
61 Green_Pict	StimD	B	0	25 A 0 0 RT 24
62 Worms_Pict	StimB	B	25	0 B 1 1 RT 20
63 Green_Pict	StimD	B	0	25 A 0 0 RT 15
64 Green_Pict	StimD	B	0	25 A 0 0 RT 23
65 CirclePict	StimC	A	0	25 B 0 0 RT 29
66 CirclePict	StimC	B	0	25 A 0 1 RT 22
67 Worms_Pict	StimB	B	25	0 A 0 0 RT 31
68 Green_Pict	StimD	B	0	25 B 1 1 RT 61
69 Green_Pict	StimD	B	0	25 B 1 1 RT 82
70 Green_Pict	StimD	B	0	25 A 0 0 RT 37
71 CirclePict	StimC	A	0	25 B 0 0 RT 28
72 CirclePict	StimC	A	0	25 A 1 1 RT 13
73 CirclePict	StimC	A	0	25 A 1 1 RT 24
74 SticksPict	StimA	A	25	0 A 1 1 RT 29
75 Worms_Pict	StimB	B	25	0 A 0 0 RT 31
76 CirclePict	StimC	A	0	25 A 1 1 RT 47
77 SticksPict	StimA	A	25	0 A 1 1 RT 24
78 SticksPict	StimA	A	25	0 A 1 1 RT 38
79 Worms_Pict	StimB	B	25	0 B 1 1 RT 43
80 SticksPict	StimA	A	25	0 A 1 1 RT 95
81 CirclePict	StimC	A	0	25 B 0 0 RT 57
82 CirclePict	StimC	B	0	25 A 0 1 RT 31
83 Worms_Pict	StimB	A	25	0 A 1 0 RT 28
84 Worms_Pict	StimB	B	25	0 A 0 0 RT 28
85 Green_Pict	StimD	A	0	25 A 1 0 RT 42
86 Green_Pict	StimD	B	0	25 B 1 1 RT 54
87 Worms_Pict	StimB	B	25	0 A 0 0 RT 61
88 SticksPict	StimA	A	25	0 A 1 1 RT 26
89 SticksPict	StimA	B	25	0 A 0 1 RT 25
90 Green_Pict	StimD	B	0	25 B 1 1 RT 20
91 Green_Pict	StimD	B	0	25 A 0 0 RT 22
92 SticksPict	StimA	A	25	0 B 0 0 RT 23
93 Worms_Pict	StimB	A	25	0 A 1 0 RT 20
94 SticksPict	StimA	B	25	0 A 0 1 RT 16
95 SticksPict	StimA	A	25	0 A 1 1 RT 46
96 Green_Pict	StimD	A	0	25 B 0 1 RT 46
97 Green_Pict	StimD	B	0	25 B 1 1 RT 42
98 Worms_Pict	StimB	B	25	0 A 0 0 RT 27
99 CirclePict	StimC	A	0	25 A 1 1 RT 46
100 Worms_Pict	StimB	B	25	0 B 1 1 RT 52
101 CirclePict	StimC	B	0	25 A 0 1 RT 20
102 CirclePict	StimC	A	0	25 B 0 0 RT 22
103 Worms_Pict	StimB	B	25	0 A 0 0 RT 22
104 Worms_Pict	StimB	B	25	0 A 0 0 RT 27
105 Green_Pict	StimD	B	0	25 A 0 0 RT 27
106 CirclePict	StimC	A	0	25 B 0 0 RT 23
107 SticksPict	StimA	A	25	0 A 1 1 RT 22
108 SticksPict	StimA	A	25	0 A 1 1 RT 31
109 SticksPict	StimA	A	25	0 B 0 0 RT 27
110 SticksPict	StimA	A	25	0 B 0 0 RT 132
111 SticksPict	StimA	A	25	0 A 1 1 RT 48
112 CirclePict	StimC	A	0	25 B 0 0 RT 59
113 CirclePict	StimC	A	0	25 A 1 1 RT 29
114 Worms_Pict	StimB	B	25	0 B 1 1 RT 39
115 CirclePict	StimC	A	0	25 B 0 0 RT 57
116 Green_Pict	StimD	B	0	25 A 0 0 RT 32
117 Worms_Pict	StimB	B	25	0 A 0 0 RT 32
118 Green_Pict	StimD	B	0	25 B 1 1 RT 51
119 Green_Pict	StimD	B	0	25 A 0 0 RT 22
120 CirclePict	StimC	A	0	25 A 1 1 RT 24
121 SticksPict	StimA	A	25	0 A 1 1 RT 30
122 Green_Pict	StimD	A	0	25 B 0 1 RT 54
123 SticksPict	StimA	B	25	0 A 0 1 RT 21
124 SticksPict	StimA	B	25	0 A 0 1 RT 30
125 Worms_Pict	StimB	B	25	0 A 0 0 RT 26
126 Worms_Pict	StimB	A	25	0 B 0 1 RT 21
127 CirclePict	StimC	B	0	25 A 0 1 RT 33
128 CirclePict	StimC	A	0	25 B 0 0 RT 26
129 Worms_Pict	StimB	B	25	0 A 0 0 RT 25
130 Green_Pict	StimD	B	0	25 A 0 0 RT 28
131 CirclePict	StimC	A	0	25 B 0 0 RT 30
132 Green_Pict	StimD	A	0	25 A 1 0 RT 21
133 Worms_Pict	StimB	B	25	0 A 0 0 RT 28
134 CirclePict	StimC	A	0	25 A 1 1 RT 38
135 Worms_Pict	StimB	B	25	0 A 0 0 RT 30
136 Worms_Pict	StimB	A	25	0 A 1 0 RT 39
137 CirclePict	StimC	B	0	25 B 1 0 RT 40
138 CirclePict	StimC	A	0	25 A 1 1 RT 35
139 SticksPict	StimA	A	25	0 A 1 1 RT 33
140 Green_Pict	StimD	B	0	25 B 1 1 RT 52
141 Green_Pict	StimD	B	0	25 B 1 1 RT 63
142 CirclePict	StimC	A	0	25 A 1 1 RT 27
143 Green_Pict	StimD	B	0	25 A 0 0 RT 84
144 SticksPict	StimA	A	25	0 B 0 0 RT 63
145 CirclePict	StimC	A	0	25 A 1 1 RT 43
146 CirclePict	StimC	A	0	25 A 1 1 RT 23
147 Green_Pict	StimD	B	0	25 B 1 1 RT 21
148 Green_Pict	StimD	B	0	25 A 0 0 RT 20
149 Green_Pict	StimD	B	0	25 B 1 1 RT 14
150 SticksPict	StimA	A	25	0 B 0 0 RT 14
151 Worms_Pict	StimB	B	25	0 B 1 1 RT 44
152 SticksPict	StimA	A	25	0 B 0 0 RT 24
153 Worms_Pict	StimB	B	25	0 A 0 0 RT 16
154 SticksPict	StimA	A	25	0 B 0 0 RT 23
155 Worms_Pict	StimB	B	25	0 B 1 1 RT 20
156 SticksPict	StimA	A	25	0 A 1 1 RT 18
157 Green_Pict	StimD	B	0	25 A 0 0 RT 22
158 CirclePict	StimC	A	0	25 A 1 1 RT 22
159 SticksPict	StimA	A	25	0 B 0 0 RT 23
160 Worms_Pict	StimB	B	25	0 A 0 0 RT 29
