# Supplementary material for: The Role of Informative and Ambiguous Feedback in Avoidance Behavior: Empirical and Computational Findings
Source: PLoS One. 2015 Dec 2;10(12):e0144083. doi: 10.1371/journal.pone.0144083 (PMC4668119; doi:10.1371/journal.pone.0144083)
Supplement: S2 File — Information contained in the file header describes how to use and run the program. (ZIP) [file pone.0144083.s002.zip › Moustafa2015_data/Moustafa2015_NoFeedback/033.doc]

1 SticksPict	StimA	B	25	0 A 0 1 RT 190
2 Worms_Pict	StimB	B	25	0 B 1 1 RT 198
3 Green_Pict	StimD	B	0	25 B 1 1 RT 105
4 SticksPict	StimA	A	25	0 B 0 0 RT 125
5 CirclePict	StimC	A	0	25 A 1 1 RT 146
6 CirclePict	StimC	A	0	25 A 1 1 RT 87
7 SticksPict	StimA	A	25	0 A 1 1 RT 85
8 CirclePict	StimC	B	0	25 B 1 0 RT 96
9 CirclePict	StimC	A	0	25 B 0 0 RT 64
10 Green_Pict	StimD	B	0	25 A 0 0 RT 244
11 SticksPict	StimA	A	25	0 A 1 1 RT 62
12 Worms_Pict	StimB	B	25	0 B 1 1 RT 107
13 Worms_Pict	StimB	B	25	0 B 1 1 RT 88
14 Worms_Pict	StimB	B	25	0 B 1 1 RT 78
15 CirclePict	StimC	A	0	25 A 1 1 RT 70
16 SticksPict	StimA	A	25	0 A 1 1 RT 93
17 SticksPict	StimA	A	25	0 A 1 1 RT 38
18 CirclePict	StimC	B	0	25 A 0 1 RT 67
19 Green_Pict	StimD	A	0	25 A 1 0 RT 78
20 Green_Pict	StimD	B	0	25 A 0 0 RT 95
21 SticksPict	StimA	A	25	0 A 1 1 RT 139
22 Worms_Pict	StimB	A	25	0 B 0 1 RT 81
23 CirclePict	StimC	A	0	25 B 0 0 RT 65
24 SticksPict	StimA	A	25	0 A 1 1 RT 90
25 SticksPict	StimA	A	25	0 A 1 1 RT 41
26 Worms_Pict	StimB	A	25	0 B 0 1 RT 58
27 Green_Pict	StimD	B	0	25 s RT 82
28 Green_Pict	StimD	B	0	25 s RT 89
29 Green_Pict	StimD	A	0	25 s RT 85
30 Worms_Pict	StimB	B	25	0 B 1 1 RT 62
31 Green_Pict	StimD	B	0	25 s RT 50
32 Worms_Pict	StimB	B	25	0 B 1 1 RT 46
33 CirclePict	StimC	A	0	25 s RT 67
34 CirclePict	StimC	A	0	25 s RT 49
35 Worms_Pict	StimB	B	25	0 B 1 1 RT 49
36 Worms_Pict	StimB	B	25	0 B 1 1 RT 37
37 Green_Pict	StimD	B	0	25 s RT 50
38 CirclePict	StimC	A	0	25 s RT 52
39 SticksPict	StimA	B	25	0 A 0 1 RT 45
40 Green_Pict	StimD	B	0	25 s RT 54
41 Green_Pict	StimD	B	0	25 s RT 72
42 Worms_Pict	StimB	A	25	0 B 0 1 RT 54
43 SticksPict	StimA	B	25	0 A 0 1 RT 49
44 Green_Pict	StimD	B	0	25 A 0 0 RT 51
45 Green_Pict	StimD	B	0	25 B 1 1 RT 88
46 SticksPict	StimA	A	25	0 A 1 1 RT 48
47 CirclePict	StimC	B	0	25 s RT 49
48 Green_Pict	StimD	B	0	25 s RT 40
49 SticksPict	StimA	A	25	0 A 1 1 RT 41
50 SticksPict	StimA	A	25	0 A 1 1 RT 44
51 Worms_Pict	StimB	B	25	0 B 1 1 RT 43
52 SticksPict	StimA	A	25	0 A 1 1 RT 40
53 SticksPict	StimA	B	25	0 A 0 1 RT 46
54 Worms_Pict	StimB	B	25	0 B 1 1 RT 43
55 Green_Pict	StimD	B	0	25 s RT 45
56 Worms_Pict	StimB	B	25	0 B 1 1 RT 62
57 Worms_Pict	StimB	B	25	0 B 1 1 RT 92
58 Green_Pict	StimD	A	0	25 s RT 30
59 Worms_Pict	StimB	B	25	0 B 1 1 RT 57
60 Green_Pict	StimD	B	0	25 s RT 42
61 Worms_Pict	StimB	B	25	0 B 1 1 RT 42
62 Worms_Pict	StimB	A	25	0 B 0 1 RT 41
63 CirclePict	StimC	A	0	25 s RT 35
64 SticksPict	StimA	A	25	0 A 1 1 RT 35
65 SticksPict	StimA	A	25	0 A 1 1 RT 23
66 CirclePict	StimC	B	0	25 s RT 79
67 Worms_Pict	StimB	B	25	0 B 1 1 RT 95
68 CirclePict	StimC	A	0	25 s RT 128
69 Green_Pict	StimD	A	0	25 s RT 60
70 SticksPict	StimA	A	25	0 A 1 1 RT 40
71 CirclePict	StimC	A	0	25 s RT 46
72 CirclePict	StimC	A	0	25 s RT 37
73 SticksPict	StimA	A	25	0 A 1 1 RT 48
74 CirclePict	StimC	A	0	25 s RT 48
75 CirclePict	StimC	A	0	25 s RT 27
76 Green_Pict	StimD	B	0	25 s RT 39
77 Worms_Pict	StimB	B	25	0 B 1 1 RT 52
78 CirclePict	StimC	A	0	25 s RT 66
79 CirclePict	StimC	A	0	25 s RT 31
80 Green_Pict	StimD	B	0	25 s RT 49
81 CirclePict	StimC	A	0	25 s RT 36
82 Worms_Pict	StimB	B	25	0 B 1 1 RT 43
83 SticksPict	StimA	A	25	0 A 1 1 RT 36
84 CirclePict	StimC	A	0	25 s RT 42
85 CirclePict	StimC	A	0	25 s RT 20
86 CirclePict	StimC	A	0	25 s RT 56
87 Worms_Pict	StimB	B	25	0 B 1 1 RT 47
88 CirclePict	StimC	A	0	25 s RT 35
89 Green_Pict	StimD	A	0	25 s RT 50
90 Green_Pict	StimD	B	0	25 s RT 26
91 SticksPict	StimA	A	25	0 A 1 1 RT 33
92 Green_Pict	StimD	A	0	25 s RT 47
93 Worms_Pict	StimB	B	25	0 B 1 1 RT 45
94 CirclePict	StimC	B	0	25 s RT 45
95 Green_Pict	StimD	B	0	25 s RT 40
96 SticksPict	StimA	B	25	0 A 0 1 RT 81
97 SticksPict	StimA	A	25	0 A 1 1 RT 40
98 Worms_Pict	StimB	B	25	0 B 1 1 RT 65
99 Worms_Pict	StimB	B	25	0 B 1 1 RT 33
100 CirclePict	StimC	A	0	25 s RT 40
101 Green_Pict	StimD	B	0	25 s RT 25
102 Worms_Pict	StimB	A	25	0 B 0 1 RT 49
103 Green_Pict	StimD	B	0	25 s RT 34
104 Green_Pict	StimD	B	0	25 s RT 49
105 Worms_Pict	StimB	A	25	0 B 0 1 RT 46
106 CirclePict	StimC	B	0	25 s RT 35
107 SticksPict	StimA	A	25	0 A 1 1 RT 38
108 SticksPict	StimA	A	25	0 A 1 1 RT 49
109 Worms_Pict	StimB	B	25	0 B 1 1 RT 52
110 CirclePict	StimC	A	0	25 s RT 40
111 SticksPict	StimA	A	25	0 A 1 1 RT 32
112 SticksPict	StimA	A	25	0 A 1 1 RT 40
113 Green_Pict	StimD	B	0	25 s RT 48
114 SticksPict	StimA	B	25	0 A 0 1 RT 34
115 Green_Pict	StimD	B	0	25 s RT 41
116 Worms_Pict	StimB	B	25	0 B 1 1 RT 38
117 Worms_Pict	StimB	B	25	0 s RT 28
118 Green_Pict	StimD	B	0	25 s RT 57
119 SticksPict	StimA	A	25	0 A 1 1 RT 36
120 CirclePict	StimC	A	0	25 s RT 42
121 SticksPict	StimA	A	25	0 A 1 1 RT 43
122 CirclePict	StimC	B	0	25 s RT 51
123 Green_Pict	StimD	B	0	25 s RT 55
124 Green_Pict	StimD	A	0	25 s RT 35
125 SticksPict	StimA	B	25	0 A 0 1 RT 42
126 Green_Pict	StimD	B	0	25 s RT 40
127 CirclePict	StimC	B	0	25 s RT 36
128 CirclePict	StimC	A	0	25 s RT 32
129 SticksPict	StimA	A	25	0 A 1 1 RT 46
130 Green_Pict	StimD	B	0	25 A 0 0 RT 92
131 CirclePict	StimC	A	0	25 B 0 0 RT 65
132 Worms_Pict	StimB	B	25	0 B 1 1 RT 56
133 Worms_Pict	StimB	B	25	0 B 1 1 RT 50
134 Worms_Pict	StimB	A	25	0 B 0 1 RT 59
135 CirclePict	StimC	A	0	25 B 0 0 RT 125
136 Green_Pict	StimD	B	0	25 B 1 1 RT 56
137 Worms_Pict	StimB	B	25	0 B 1 1 RT 95
138 Worms_Pict	StimB	B	25	0 B 1 1 RT 48
139 CirclePict	StimC	A	0	25 B 0 0 RT 91
140 CirclePict	StimC	A	0	25 A 1 1 RT 58
141 SticksPict	StimA	A	25	0 A 1 1 RT 46
142 Worms_Pict	StimB	B	25	0 B 1 1 RT 48
143 Green_Pict	StimD	B	0	25 B 1 1 RT 80
144 CirclePict	StimC	A	0	25 A 1 1 RT 38
145 CirclePict	StimC	A	0	25 A 1 1 RT 49
146 Worms_Pict	StimB	A	25	0 B 0 1 RT 45
147 Green_Pict	StimD	B	0	25 A 0 0 RT 98
148 SticksPict	StimA	A	25	0 A 1 1 RT 49
149 Green_Pict	StimD	A	0	25 B 0 1 RT 89
150 SticksPict	StimA	A	25	0 A 1 1 RT 53
151 SticksPict	StimA	A	25	0 A 1 1 RT 66
152 CirclePict	StimC	A	0	25 s RT 150
153 SticksPict	StimA	A	25	0 A 1 1 RT 63
154 Worms_Pict	StimB	B	25	0 B 1 1 RT 42
155 Green_Pict	StimD	B	0	25 s RT 48
156 Green_Pict	StimD	B	0	25 s RT 24
157 SticksPict	StimA	A	25	0 A 1 1 RT 28
158 Worms_Pict	StimB	B	25	0 B 1 1 RT 38
159 Worms_Pict	StimB	B	25	0 B 1 1 RT 32
160 SticksPict	StimA	B	25	0 A 0 1 RT 24
