# Supplementary material for: The Role of Informative and Ambiguous Feedback in Avoidance Behavior: Empirical and Computational Findings
Source: PLoS One. 2015 Dec 2;10(12):e0144083. doi: 10.1371/journal.pone.0144083 (PMC4668119; doi:10.1371/journal.pone.0144083)
Supplement: S2 File — Information contained in the file header describes how to use and run the program. (ZIP) [file pone.0144083.s002.zip › Moustafa2015_data/Moustafa2015_NoFeedback/034.doc]

1 Green_Pict	StimD	A	0	25 A 1 0 RT 141
2 Worms_Pict	StimB	B	25	0 A 0 0 RT 108
3 CirclePict	StimA	A	25	0 A 1 1 RT 83
4 Green_Pict	StimD	B	0	25 B 1 1 RT 74
5 SticksPict	StimC	A	0	25 B 0 0 RT 60
6 Worms_Pict	StimB	A	25	0 A 1 0 RT 39
7 SticksPict	StimC	A	0	25 A 1 1 RT 57
8 Worms_Pict	StimB	B	25	0 A 0 0 RT 56
9 SticksPict	StimC	A	0	25 A 1 1 RT 43
10 Green_Pict	StimD	B	0	25 A 0 0 RT 61
11 SticksPict	StimC	A	0	25 A 1 1 RT 75
12 CirclePict	StimA	B	25	0 A 0 1 RT 58
13 Worms_Pict	StimB	B	25	0 A 0 0 RT 78
14 CirclePict	StimA	B	25	0 A 0 1 RT 75
15 SticksPict	StimC	A	0	25 A 1 1 RT 49
16 Green_Pict	StimD	B	0	25 A 0 0 RT 50
17 CirclePict	StimA	A	25	0 A 1 1 RT 39
18 SticksPict	StimC	A	0	25 A 1 1 RT 44
19 SticksPict	StimC	A	0	25 B 0 0 RT 84
20 Green_Pict	StimD	B	0	25 s RT 67
21 SticksPict	StimC	B	0	25 A 0 1 RT 51
22 Worms_Pict	StimB	B	25	0 A 0 0 RT 50
23 Green_Pict	StimD	B	0	25 s RT 56
24 Worms_Pict	StimB	B	25	0 A 0 0 RT 41
25 SticksPict	StimC	A	0	25 s RT 43
26 Worms_Pict	StimB	B	25	0 A 0 0 RT 33
27 Green_Pict	StimD	B	0	25 s RT 41
28 CirclePict	StimA	A	25	0 A 1 1 RT 35
29 CirclePict	StimA	A	25	0 A 1 1 RT 29
30 Green_Pict	StimD	B	0	25 s RT 61
31 CirclePict	StimA	A	25	0 A 1 1 RT 63
32 CirclePict	StimA	A	25	0 A 1 1 RT 32
33 Green_Pict	StimD	B	0	25 s RT 64
34 CirclePict	StimA	A	25	0 A 1 1 RT 24
35 Green_Pict	StimD	A	0	25 s RT 55
36 SticksPict	StimC	B	0	25 s RT 58
37 Worms_Pict	StimB	A	25	0 B 0 1 RT 62
38 CirclePict	StimA	A	25	0 A 1 1 RT 35
39 Worms_Pict	StimB	B	25	0 A 0 0 RT 82
40 Worms_Pict	StimB	B	25	0 B 1 1 RT 51
41 SticksPict	StimC	A	0	25 s RT 71
42 Green_Pict	StimD	A	0	25 s RT 57
43 SticksPict	StimC	A	0	25 s RT 81
44 SticksPict	StimC	A	0	25 s RT 29
45 CirclePict	StimA	A	25	0 A 1 1 RT 41
46 Green_Pict	StimD	B	0	25 s RT 84
47 SticksPict	StimC	B	0	25 s RT 82
48 Green_Pict	StimD	B	0	25 s RT 33
49 Worms_Pict	StimB	B	25	0 B 1 1 RT 95
50 CirclePict	StimA	B	25	0 A 0 1 RT 30
51 Worms_Pict	StimB	B	25	0 B 1 1 RT 43
52 Worms_Pict	StimB	B	25	0 B 1 1 RT 24
53 CirclePict	StimA	A	25	0 A 1 1 RT 33
54 SticksPict	StimC	A	0	25 s RT 47
55 CirclePict	StimA	A	25	0 A 1 1 RT 40
56 Worms_Pict	StimB	B	25	0 B 1 1 RT 29
57 Worms_Pict	StimB	A	25	0 B 0 1 RT 32
58 CirclePict	StimA	A	25	0 A 1 1 RT 46
59 CirclePict	StimA	A	25	0 A 1 1 RT 28
60 SticksPict	StimC	A	0	25 s RT 81
61 Green_Pict	StimD	B	0	25 s RT 43
62 Green_Pict	StimD	B	0	25 s RT 41
63 Green_Pict	StimD	B	0	25 s RT 23
64 Green_Pict	StimD	B	0	25 s RT 27
65 Worms_Pict	StimB	A	25	0 B 0 1 RT 45
66 SticksPict	StimC	B	0	25 A 0 1 RT 32
67 Worms_Pict	StimB	B	25	0 B 1 1 RT 40
68 Green_Pict	StimD	B	0	25 s RT 56
69 Worms_Pict	StimB	B	25	0 B 1 1 RT 48
70 Green_Pict	StimD	A	0	25 s RT 42
71 CirclePict	StimA	A	25	0 A 1 1 RT 35
72 Worms_Pict	StimB	B	25	0 B 1 1 RT 49
73 CirclePict	StimA	B	25	0 A 0 1 RT 32
74 SticksPict	StimC	A	0	25 s RT 49
75 SticksPict	StimC	A	0	25 s RT 129
76 Green_Pict	StimD	B	0	25 s RT 40
77 Worms_Pict	StimB	B	25	0 B 1 1 RT 49
78 CirclePict	StimA	A	25	0 A 1 1 RT 33
79 CirclePict	StimA	A	25	0 A 1 1 RT 40
80 SticksPict	StimC	A	0	25 s RT 38
81 SticksPict	StimC	B	0	25 s RT 25
82 SticksPict	StimC	A	0	25 s RT 41
83 Worms_Pict	StimB	B	25	0 B 1 1 RT 49
84 Green_Pict	StimD	B	0	25 s RT 45
85 SticksPict	StimC	A	0	25 s RT 45
86 Worms_Pict	StimB	B	25	0 B 1 1 RT 67
87 Green_Pict	StimD	A	0	25 s RT 44
88 SticksPict	StimC	A	0	25 s RT 39
89 SticksPict	StimC	A	0	25 s RT 19
90 Green_Pict	StimD	B	0	25 s RT 91
91 CirclePict	StimA	B	25	0 A 0 1 RT 43
92 SticksPict	StimC	A	0	25 s RT 34
93 Worms_Pict	StimB	B	25	0 B 1 1 RT 34
94 SticksPict	StimC	A	0	25 s RT 39
95 Green_Pict	StimD	B	0	25 s RT 33
96 Green_Pict	StimD	B	0	25 s RT 45
97 Green_Pict	StimD	B	0	25 s RT 24
98 CirclePict	StimA	A	25	0 A 1 1 RT 40
99 SticksPict	StimC	A	0	25 s RT 41
100 Worms_Pict	StimB	A	25	0 B 0 1 RT 40
101 CirclePict	StimA	A	25	0 A 1 1 RT 47
102 CirclePict	StimA	A	25	0 A 1 1 RT 37
103 Worms_Pict	StimB	B	25	0 B 1 1 RT 30
104 CirclePict	StimA	A	25	0 A 1 1 RT 31
105 Worms_Pict	StimB	B	25	0 B 1 1 RT 34
106 Worms_Pict	StimB	B	25	0 B 1 1 RT 34
107 SticksPict	StimC	A	0	25 s RT 54
108 Green_Pict	StimD	B	0	25 s RT 50
109 CirclePict	StimA	A	25	0 A 1 1 RT 42
110 Worms_Pict	StimB	A	25	0 B 0 1 RT 46
111 Worms_Pict	StimB	B	25	0 B 1 1 RT 24
112 CirclePict	StimA	B	25	0 A 0 1 RT 29
113 Green_Pict	StimD	B	0	25 s RT 55
114 CirclePict	StimA	A	25	0 A 1 1 RT 32
115 CirclePict	StimA	A	25	0 A 1 1 RT 31
116 Green_Pict	StimD	A	0	25 s RT 53
117 CirclePict	StimA	A	25	0 A 1 1 RT 66
118 Green_Pict	StimD	B	0	25 s RT 51
119 SticksPict	StimC	B	0	25 s RT 39
120 Worms_Pict	StimB	B	25	0 B 1 1 RT 31
121 CirclePict	StimA	B	25	0 A 0 1 RT 27
122 Green_Pict	StimD	B	0	25 s RT 53
123 Worms_Pict	StimB	B	25	0 B 1 1 RT 70
124 CirclePict	StimA	A	25	0 A 1 1 RT 45
125 Worms_Pict	StimB	A	25	0 B 0 1 RT 37
126 CirclePict	StimA	A	25	0 A 1 1 RT 30
127 Green_Pict	StimD	B	0	25 s RT 46
128 CirclePict	StimA	A	25	0 A 1 1 RT 55
129 Worms_Pict	StimB	B	25	0 B 1 1 RT 44
130 SticksPict	StimC	A	0	25 s RT 82
131 Worms_Pict	StimB	B	25	0 B 1 1 RT 57
132 Worms_Pict	StimB	B	25	0 B 1 1 RT 99
133 SticksPict	StimC	B	0	25 B 1 0 RT 79
134 SticksPict	StimC	A	0	25 B 0 0 RT 35
135 SticksPict	StimC	A	0	25 A 1 1 RT 59
136 CirclePict	StimA	A	25	0 A 1 1 RT 36
137 SticksPict	StimC	B	0	25 A 0 1 RT 61
138 CirclePict	StimA	B	25	0 A 0 1 RT 30
139 Worms_Pict	StimB	B	25	0 B 1 1 RT 47
140 Green_Pict	StimD	A	0	25 A 1 0 RT 67
141 Worms_Pict	StimB	B	25	0 B 1 1 RT 51
142 Green_Pict	StimD	A	0	25 A 1 0 RT 67
143 Worms_Pict	StimB	B	25	0 B 1 1 RT 40
144 Worms_Pict	StimB	B	25	0 B 1 1 RT 37
145 SticksPict	StimC	A	0	25 A 1 1 RT 67
146 Worms_Pict	StimB	A	25	0 B 0 1 RT 36
147 Green_Pict	StimD	B	0	25 A 0 0 RT 52
148 CirclePict	StimA	A	25	0 A 1 1 RT 34
149 Green_Pict	StimD	B	0	25 B 1 1 RT 42
150 CirclePict	StimA	A	25	0 A 1 1 RT 32
151 Green_Pict	StimD	B	0	25 B 1 1 RT 43
152 Green_Pict	StimD	B	0	25 B 1 1 RT 29
153 Green_Pict	StimD	B	0	25 B 1 1 RT 25
154 SticksPict	StimC	A	0	25 A 1 1 RT 51
155 CirclePict	StimA	A	25	0 A 1 1 RT 35
156 SticksPict	StimC	A	0	25 A 1 1 RT 69
157 SticksPict	StimC	A	0	25 A 1 1 RT 29
158 SticksPict	StimC	A	0	25 A 1 1 RT 21
159 CirclePict	StimA	A	25	0 A 1 1 RT 32
160 Green_Pict	StimD	B	0	25 B 1 1 RT 58
