# Supplementary material for: The Role of Informative and Ambiguous Feedback in Avoidance Behavior: Empirical and Computational Findings
Source: PLoS One. 2015 Dec 2;10(12):e0144083. doi: 10.1371/journal.pone.0144083 (PMC4668119; doi:10.1371/journal.pone.0144083)
Supplement: S2 File — Information contained in the file header describes how to use and run the program. (ZIP) [file pone.0144083.s002.zip › Moustafa2015_data/Moustafa2015_NoFeedback/035.doc]

1 CirclePict	StimA	A	25	0 A 1 1 RT 159
2 SticksPict	StimD	B	0	25 B 1 1 RT 84
3 CirclePict	StimA	A	25	0 A 1 1 RT 102
4 Worms_Pict	StimC	A	0	25 A 1 1 RT 101
5 Green_Pict	StimB	B	25	0 B 1 1 RT 59
6 CirclePict	StimA	A	25	0 A 1 1 RT 65
7 Green_Pict	StimB	B	25	0 A 0 0 RT 84
8 Green_Pict	StimB	B	25	0 B 1 1 RT 57
9 SticksPict	StimD	B	0	25 A 0 0 RT 103
10 Worms_Pict	StimC	B	0	25 A 0 1 RT 81
11 SticksPict	StimD	B	0	25 B 1 1 RT 48
12 Worms_Pict	StimC	A	0	25 B 0 0 RT 100
13 SticksPict	StimD	B	0	25 B 1 1 RT 114
14 CirclePict	StimA	A	25	0 A 1 1 RT 51
15 Worms_Pict	StimC	B	0	25 B 1 0 RT 108
16 SticksPict	StimD	B	0	25 B 1 1 RT 73
17 Green_Pict	StimB	B	25	0 B 1 1 RT 89
18 CirclePict	StimA	A	25	0 A 1 1 RT 49
19 CirclePict	StimA	A	25	0 A 1 1 RT 64
20 Worms_Pict	StimC	A	0	25 B 0 0 RT 66
21 CirclePict	StimA	B	25	0 A 0 1 RT 46
22 Green_Pict	StimB	A	25	0 B 0 1 RT 108
23 SticksPict	StimD	A	0	25 B 0 1 RT 84
24 CirclePict	StimA	A	25	0 A 1 1 RT 53
25 Worms_Pict	StimC	A	0	25 A 1 1 RT 84
26 Worms_Pict	StimC	A	0	25 A 1 1 RT 91
27 SticksPict	StimD	B	0	25 A 0 0 RT 74
28 Green_Pict	StimB	A	25	0 B 0 1 RT 52
29 CirclePict	StimA	A	25	0 A 1 1 RT 39
30 Green_Pict	StimB	B	25	0 B 1 1 RT 42
31 CirclePict	StimA	B	25	0 A 0 1 RT 47
32 SticksPict	StimD	B	0	25 A 0 0 RT 79
33 SticksPict	StimD	B	0	25 B 1 1 RT 93
34 Worms_Pict	StimC	A	0	25 B 0 0 RT 55
35 Green_Pict	StimB	B	25	0 A 0 0 RT 57
36 SticksPict	StimD	A	0	25 B 0 1 RT 48
37 Worms_Pict	StimC	A	0	25 A 1 1 RT 41
38 Green_Pict	StimB	B	25	0 A 0 0 RT 52
39 Worms_Pict	StimC	A	0	25 B 0 0 RT 67
40 Green_Pict	StimB	B	25	0 A 0 0 RT 54
41 Worms_Pict	StimC	A	0	25 A 1 1 RT 51
42 CirclePict	StimA	A	25	0 A 1 1 RT 39
43 CirclePict	StimA	B	25	0 A 0 1 RT 42
44 Green_Pict	StimB	A	25	0 B 0 1 RT 55
45 Green_Pict	StimB	B	25	0 B 1 1 RT 52
46 Worms_Pict	StimC	A	0	25 A 1 1 RT 53
47 SticksPict	StimD	A	0	25 B 0 1 RT 65
48 Green_Pict	StimB	B	25	0 B 1 1 RT 80
49 CirclePict	StimA	A	25	0 A 1 1 RT 44
50 SticksPict	StimD	B	0	25 B 1 1 RT 91
51 SticksPict	StimD	B	0	25 A 0 0 RT 71
52 Worms_Pict	StimC	A	0	25 B 0 0 RT 53
53 Worms_Pict	StimC	A	0	25 A 1 1 RT 74
54 SticksPict	StimD	B	0	25 A 0 0 RT 48
55 Green_Pict	StimB	B	25	0 B 1 1 RT 45
56 CirclePict	StimA	A	25	0 A 1 1 RT 39
57 SticksPict	StimD	B	0	25 A 0 0 RT 62
58 SticksPict	StimD	A	0	25 B 0 1 RT 27
59 CirclePict	StimA	A	25	0 A 1 1 RT 40
60 Green_Pict	StimB	B	25	0 B 1 1 RT 52
61 Worms_Pict	StimC	A	0	25 A 1 1 RT 39
62 Green_Pict	StimB	B	25	0 B 1 1 RT 64
63 Worms_Pict	StimC	B	0	25 A 0 1 RT 55
64 CirclePict	StimA	A	25	0 A 1 1 RT 37
65 SticksPict	StimD	B	0	25 B 1 1 RT 53
66 CirclePict	StimA	A	25	0 A 1 1 RT 40
67 Green_Pict	StimB	B	25	0 B 1 1 RT 53
68 Worms_Pict	StimC	A	0	25 B 0 0 RT 58
69 Green_Pict	StimB	B	25	0 B 1 1 RT 64
70 CirclePict	StimA	B	25	0 A 0 1 RT 42
71 CirclePict	StimA	A	25	0 A 1 1 RT 44
72 Worms_Pict	StimC	A	0	25 A 1 1 RT 64
73 Worms_Pict	StimC	B	0	25 B 1 0 RT 64
74 Green_Pict	StimB	A	25	0 B 0 1 RT 78
75 Worms_Pict	StimC	A	0	25 A 1 1 RT 76
76 CirclePict	StimA	A	25	0 A 1 1 RT 36
77 SticksPict	StimD	B	0	25 B 1 1 RT 75
78 Green_Pict	StimB	B	25	0 B 1 1 RT 48
79 SticksPict	StimD	B	0	25 A 0 0 RT 71
80 SticksPict	StimD	B	0	25 B 1 1 RT 76
81 SticksPict	StimD	B	0	25 B 1 1 RT 64
82 Green_Pict	StimB	B	25	0 B 1 1 RT 71
83 CirclePict	StimA	B	25	0 A 0 1 RT 43
84 SticksPict	StimD	B	0	25 B 1 1 RT 66
85 CirclePict	StimA	A	25	0 A 1 1 RT 42
86 CirclePict	StimA	A	25	0 A 1 1 RT 53
87 SticksPict	StimD	B	0	25 B 1 1 RT 65
88 Green_Pict	StimB	B	25	0 B 1 1 RT 66
89 Green_Pict	StimB	B	25	0 B 1 1 RT 54
90 Green_Pict	StimB	A	25	0 B 0 1 RT 36
91 Green_Pict	StimB	B	25	0 B 1 1 RT 55
92 SticksPict	StimD	A	0	25 B 0 1 RT 182
93 Green_Pict	StimB	B	25	0 B 1 1 RT 38
94 CirclePict	StimA	A	25	0 A 1 1 RT 48
95 Worms_Pict	StimC	A	0	25 B 0 0 RT 66
96 CirclePict	StimA	B	25	0 A 0 1 RT 36
97 SticksPict	StimD	B	0	25 B 1 1 RT 96
98 Worms_Pict	StimC	A	0	25 A 1 1 RT 35
99 Green_Pict	StimB	A	25	0 B 0 1 RT 75
100 SticksPict	StimD	B	0	25 B 1 1 RT 84
101 Worms_Pict	StimC	B	0	25 A 0 1 RT 64
102 SticksPict	StimD	A	0	25 B 0 1 RT 47
103 Worms_Pict	StimC	B	0	25 A 0 1 RT 61
104 Green_Pict	StimB	B	25	0 B 1 1 RT 42
105 CirclePict	StimA	A	25	0 A 1 1 RT 34
106 Worms_Pict	StimC	A	0	25 B 0 0 RT 59
107 Worms_Pict	StimC	A	0	25 B 0 0 RT 43
108 CirclePict	StimA	A	25	0 A 1 1 RT 34
109 CirclePict	StimA	A	25	0 A 1 1 RT 45
110 Green_Pict	StimB	B	25	0 B 1 1 RT 43
111 SticksPict	StimD	B	0	25 B 1 1 RT 55
112 CirclePict	StimA	A	25	0 B 0 0 RT 39
113 Worms_Pict	StimC	A	0	25 B 0 0 RT 99
114 SticksPict	StimD	B	0	25 B 1 1 RT 131
115 CirclePict	StimA	A	25	0 A 1 1 RT 43
116 Green_Pict	StimB	B	25	0 B 1 1 RT 44
117 Worms_Pict	StimC	A	0	25 A 1 1 RT 126
118 SticksPict	StimD	B	0	25 B 1 1 RT 58
119 Worms_Pict	StimC	A	0	25 A 1 1 RT 55
120 Worms_Pict	StimC	A	0	25 A 1 1 RT 83
121 CirclePict	StimA	A	25	0 A 1 1 RT 40
122 SticksPict	StimD	A	0	25 B 0 1 RT 44
123 Worms_Pict	StimC	A	0	25 A 1 1 RT 122
124 SticksPict	StimD	B	0	25 B 1 1 RT 80
125 Worms_Pict	StimC	B	0	25 A 0 1 RT 56
126 SticksPict	StimD	B	0	25 B 1 1 RT 48
127 SticksPict	StimD	B	0	25 B 1 1 RT 43
128 Green_Pict	StimB	A	25	0 B 0 1 RT 48
129 CirclePict	StimA	B	25	0 A 0 1 RT 40
130 CirclePict	StimA	B	25	0 A 0 1 RT 88
131 SticksPict	StimD	A	0	25 B 0 1 RT 42
132 Green_Pict	StimB	B	25	0 A 0 0 RT 57
133 CirclePict	StimA	A	25	0 A 1 1 RT 52
134 Green_Pict	StimB	B	25	0 B 1 1 RT 40
135 Green_Pict	StimB	B	25	0 B 1 1 RT 34
136 SticksPict	StimD	B	0	25 B 1 1 RT 84
137 Green_Pict	StimB	B	25	0 B 1 1 RT 61
138 Green_Pict	StimB	B	25	0 B 1 1 RT 36
139 Worms_Pict	StimC	A	0	25 A 1 1 RT 50
140 Worms_Pict	StimC	A	0	25 B 0 0 RT 76
141 CirclePict	StimA	A	25	0 A 1 1 RT 29
142 Worms_Pict	StimC	A	0	25 A 1 1 RT 72
143 CirclePict	StimA	A	25	0 A 1 1 RT 68
144 Worms_Pict	StimC	A	0	25 A 1 1 RT 116
145 CirclePict	StimA	A	25	0 A 1 1 RT 41
146 Green_Pict	StimB	B	25	0 B 1 1 RT 57
147 SticksPict	StimD	B	0	25 B 1 1 RT 74
148 SticksPict	StimD	B	0	25 B 1 1 RT 44
149 Worms_Pict	StimC	B	0	25 A 0 1 RT 44
150 Worms_Pict	StimC	A	0	25 A 1 1 RT 43
151 SticksPict	StimD	B	0	25 B 1 1 RT 64
152 Green_Pict	StimB	B	25	0 B 1 1 RT 55
153 Green_Pict	StimB	B	25	0 B 1 1 RT 60
154 Worms_Pict	StimC	A	0	25 A 1 1 RT 71
155 Worms_Pict	StimC	A	0	25 A 1 1 RT 63
156 CirclePict	StimA	A	25	0 A 1 1 RT 56
157 SticksPict	StimD	B	0	25 B 1 1 RT 49
158 CirclePict	StimA	A	25	0 A 1 1 RT 48
159 CirclePict	StimA	A	25	0 A 1 1 RT 51
160 Green_Pict	StimB	A	25	0 B 0 1 RT 36
