# Supplementary material for: The Role of Informative and Ambiguous Feedback in Avoidance Behavior: Empirical and Computational Findings
Source: PLoS One. 2015 Dec 2;10(12):e0144083. doi: 10.1371/journal.pone.0144083 (PMC4668119; doi:10.1371/journal.pone.0144083)
Supplement: S2 File — Information contained in the file header describes how to use and run the program. (ZIP) [file pone.0144083.s002.zip › Moustafa2015_data/Moustafa2015_NoFeedback/036.doc]

1 Green_Pict	StimD	B	0	25 A 0 0 RT 138
2 CirclePict	StimC	B	0	25 A 0 1 RT 142
3 Worms_Pict	StimA	A	25	0 A 1 1 RT 102
4 Worms_Pict	StimA	B	25	0 B 1 0 RT 63
5 CirclePict	StimC	A	0	25 B 0 0 RT 129
6 Worms_Pict	StimA	A	25	0 A 1 1 RT 67
7 SticksPict	StimB	B	25	0 B 1 1 RT 82
8 Green_Pict	StimD	A	0	25 A 1 0 RT 149
9 Green_Pict	StimD	A	0	25 B 0 1 RT 72
10 Worms_Pict	StimA	B	25	0 B 1 0 RT 86
11 SticksPict	StimB	B	25	0 A 0 0 RT 56
12 Worms_Pict	StimA	A	25	0 A 1 1 RT 68
13 SticksPict	StimB	B	25	0 A 0 0 RT 50
14 CirclePict	StimC	A	0	25 B 0 0 RT 93
15 Green_Pict	StimD	B	0	25 A 0 0 RT 56
16 SticksPict	StimB	A	25	0 B 0 1 RT 60
17 CirclePict	StimC	A	0	25 B 0 0 RT 77
18 Worms_Pict	StimA	A	25	0 A 1 1 RT 39
19 CirclePict	StimC	A	0	25 A 1 1 RT 42
20 Green_Pict	StimD	B	0	25 A 0 0 RT 61
21 Green_Pict	StimD	B	0	25 B 1 1 RT 24
22 SticksPict	StimB	B	25	0 B 1 1 RT 90
23 SticksPict	StimB	B	25	0 A 0 0 RT 32
24 Green_Pict	StimD	B	0	25 A 0 0 RT 55
25 SticksPict	StimB	B	25	0 A 0 0 RT 50
26 SticksPict	StimB	A	25	0 B 0 1 RT 36
27 SticksPict	StimB	B	25	0 A 0 0 RT 59
28 Green_Pict	StimD	B	0	25 A 0 0 RT 83
29 Green_Pict	StimD	B	0	25 A 0 0 RT 27
30 CirclePict	StimC	A	0	25 A 1 1 RT 52
31 CirclePict	StimC	A	0	25 B 0 0 RT 27
32 CirclePict	StimC	B	0	25 B 1 0 RT 136
33 CirclePict	StimC	A	0	25 A 1 1 RT 33
34 Worms_Pict	StimA	A	25	0 A 1 1 RT 52
35 Worms_Pict	StimA	A	25	0 B 0 0 RT 28
36 Worms_Pict	StimA	A	25	0 B 0 0 RT 75
37 Worms_Pict	StimA	A	25	0 A 1 1 RT 42
38 CirclePict	StimC	A	0	25 A 1 1 RT 164
39 SticksPict	StimB	B	25	0 A 0 0 RT 44
40 Green_Pict	StimD	B	0	25 B 1 1 RT 41
41 Worms_Pict	StimA	A	25	0 A 1 1 RT 31
42 SticksPict	StimB	B	25	0 A 0 0 RT 35
43 Worms_Pict	StimA	A	25	0 B 0 0 RT 28
44 Worms_Pict	StimA	B	25	0 B 1 0 RT 27
45 Green_Pict	StimD	B	0	25 B 1 1 RT 79
46 Worms_Pict	StimA	A	25	0 A 1 1 RT 38
47 Worms_Pict	StimA	A	25	0 B 0 0 RT 31
48 Worms_Pict	StimA	B	25	0 A 0 1 RT 35
49 CirclePict	StimC	B	0	25 A 0 1 RT 91
50 Green_Pict	StimD	B	0	25 B 1 1 RT 46
51 CirclePict	StimC	A	0	25 B 0 0 RT 59
52 SticksPict	StimB	B	25	0 A 0 0 RT 46
53 SticksPict	StimB	B	25	0 A 0 0 RT 42
54 Worms_Pict	StimA	A	25	0 A 1 1 RT 54
55 SticksPict	StimB	B	25	0 B 1 1 RT 47
56 SticksPict	StimB	A	25	0 A 1 0 RT 57
57 Worms_Pict	StimA	A	25	0 A 1 1 RT 44
58 CirclePict	StimC	A	0	25 A 1 1 RT 197
59 Worms_Pict	StimA	A	25	0 B 0 0 RT 53
60 CirclePict	StimC	B	0	25 A 0 1 RT 70
61 Worms_Pict	StimA	A	25	0 A 1 1 RT 48
62 Green_Pict	StimD	B	0	25 A 0 0 RT 73
63 CirclePict	StimC	A	0	25 A 1 1 RT 88
64 SticksPict	StimB	B	25	0 B 1 1 RT 30
65 Green_Pict	StimD	B	0	25 A 0 0 RT 70
66 Green_Pict	StimD	B	0	25 B 1 1 RT 35
67 SticksPict	StimB	B	25	0 A 0 0 RT 46
68 CirclePict	StimC	A	0	25 A 1 1 RT 33
69 Green_Pict	StimD	B	0	25 B 1 1 RT 39
70 Green_Pict	StimD	B	0	25 A 0 0 RT 29
71 SticksPict	StimB	A	25	0 A 1 0 RT 41
72 Green_Pict	StimD	A	0	25 A 1 0 RT 56
73 Green_Pict	StimD	B	0	25 A 0 0 RT 82
74 CirclePict	StimC	A	0	25 A 1 1 RT 39
75 CirclePict	StimC	A	0	25 B 0 0 RT 34
76 CirclePict	StimC	A	0	25 A 1 1 RT 32
77 Green_Pict	StimD	A	0	25 A 1 0 RT 43
78 CirclePict	StimC	A	0	25 A 1 1 RT 42
79 SticksPict	StimB	B	25	0 B 1 1 RT 30
80 SticksPict	StimB	B	25	0 B 1 1 RT 106
81 Worms_Pict	StimA	B	25	0 A 0 1 RT 36
82 CirclePict	StimC	B	0	25 A 0 1 RT 68
83 CirclePict	StimC	A	0	25 A 1 1 RT 64
84 Worms_Pict	StimA	A	25	0 A 1 1 RT 30
85 CirclePict	StimC	A	0	25 B 0 0 RT 42
86 CirclePict	StimC	A	0	25 A 1 1 RT 17
87 CirclePict	StimC	A	0	25 A 1 1 RT 72
88 CirclePict	StimC	A	0	25 B 0 0 RT 39
89 Worms_Pict	StimA	A	25	0 A 1 1 RT 36
90 SticksPict	StimB	B	25	0 A 0 0 RT 83
91 Green_Pict	StimD	B	0	25 A 0 0 RT 62
92 CirclePict	StimC	A	0	25 A 1 1 RT 67
93 Worms_Pict	StimA	A	25	0 A 1 1 RT 36
94 Green_Pict	StimD	B	0	25 A 0 0 RT 74
95 SticksPict	StimB	A	25	0 A 1 0 RT 43
96 Green_Pict	StimD	B	0	25 B 1 1 RT 29
97 Green_Pict	StimD	A	0	25 A 1 0 RT 67
98 SticksPict	StimB	B	25	0 A 0 0 RT 54
99 Green_Pict	StimD	B	0	25 A 0 0 RT 54
100 Green_Pict	StimD	B	0	25 A 0 0 RT 76
101 Green_Pict	StimD	A	0	25 B 0 1 RT 28
102 SticksPict	StimB	B	25	0 A 0 0 RT 41
103 CirclePict	StimC	A	0	25 A 1 1 RT 29
104 Green_Pict	StimD	B	0	25 B 1 1 RT 32
105 Worms_Pict	StimA	A	25	0 A 1 1 RT 26
106 CirclePict	StimC	A	0	25 A 1 1 RT 36
107 Worms_Pict	StimA	A	25	0 A 1 1 RT 32
108 SticksPict	StimB	B	25	0 A 0 0 RT 42
109 SticksPict	StimB	B	25	0 B 1 1 RT 31
110 Worms_Pict	StimA	B	25	0 A 0 1 RT 37
111 SticksPict	StimB	B	25	0 A 0 0 RT 25
112 Worms_Pict	StimA	A	25	0 B 0 0 RT 21
113 Green_Pict	StimD	B	0	25 A 0 0 RT 21
114 CirclePict	StimC	B	0	25 A 0 1 RT 25
115 SticksPict	StimB	A	25	0 A 1 0 RT 20
116 Worms_Pict	StimA	A	25	0 B 0 0 RT 25
117 Worms_Pict	StimA	A	25	0 A 1 1 RT 16
118 Green_Pict	StimD	B	0	25 A 0 0 RT 31
119 SticksPict	StimB	B	25	0 B 1 1 RT 20
120 SticksPict	StimB	B	25	0 B 1 1 RT 19
121 SticksPict	StimB	A	25	0 A 1 0 RT 53
122 Green_Pict	StimD	B	0	25 A 0 0 RT 50
123 CirclePict	StimC	A	0	25 B 0 0 RT 29
124 SticksPict	StimB	B	25	0 A 0 0 RT 30
125 Worms_Pict	StimA	B	25	0 A 0 1 RT 24
126 CirclePict	StimC	A	0	25 A 1 1 RT 25
127 Worms_Pict	StimA	A	25	0 A 1 1 RT 25
128 SticksPict	StimB	B	25	0 A 0 0 RT 50
129 CirclePict	StimC	A	0	25 A 1 1 RT 31
130 CirclePict	StimC	A	0	25 B 0 0 RT 38
131 CirclePict	StimC	A	0	25 B 0 0 RT 19
132 Green_Pict	StimD	B	0	25 B 1 1 RT 16
133 Green_Pict	StimD	B	0	25 A 0 0 RT 22
134 Green_Pict	StimD	B	0	25 A 0 0 RT 22
135 Worms_Pict	StimA	A	25	0 A 1 1 RT 24
136 Green_Pict	StimD	A	0	25 B 0 1 RT 37
137 CirclePict	StimC	B	0	25 A 0 1 RT 15
138 Green_Pict	StimD	B	0	25 A 0 0 RT 23
139 Worms_Pict	StimA	A	25	0 A 1 1 RT 25
140 SticksPict	StimB	B	25	0 A 0 0 RT 33
141 Green_Pict	StimD	A	0	25 B 0 1 RT 19
142 Worms_Pict	StimA	A	25	0 A 1 1 RT 15
143 SticksPict	StimB	A	25	0 A 1 0 RT 30
144 Green_Pict	StimD	B	0	25 A 0 0 RT 34
145 CirclePict	StimC	A	0	25 B 0 0 RT 12
146 SticksPict	StimB	B	25	0 A 0 0 RT 15
147 Worms_Pict	StimA	A	25	0 A 1 1 RT 18
148 Worms_Pict	StimA	A	25	0 A 1 1 RT 26
149 SticksPict	StimB	B	25	0 A 0 0 RT 32
150 Worms_Pict	StimA	A	25	0 B 0 0 RT 25
151 Worms_Pict	StimA	B	25	0 A 0 1 RT 28
152 SticksPict	StimB	B	25	0 A 0 0 RT 88
153 Green_Pict	StimD	B	0	25 B 1 1 RT 35
154 CirclePict	StimC	A	0	25 A 1 1 RT 55
155 CirclePict	StimC	B	0	25 A 0 1 RT 44
156 CirclePict	StimC	A	0	25 A 1 1 RT 11
157 SticksPict	StimB	B	25	0 B 1 1 RT 47
158 Worms_Pict	StimA	A	25	0 B 0 0 RT 18
159 SticksPict	StimB	B	25	0 A 0 0 RT 18
160 Green_Pict	StimD	B	0	25 B 1 1 RT 17
