# Supplementary material for: The Role of Informative and Ambiguous Feedback in Avoidance Behavior: Empirical and Computational Findings
Source: PLoS One. 2015 Dec 2;10(12):e0144083. doi: 10.1371/journal.pone.0144083 (PMC4668119; doi:10.1371/journal.pone.0144083)
Supplement: S2 File — Information contained in the file header describes how to use and run the program. (ZIP) [file pone.0144083.s002.zip › Moustafa2015_data/Moustafa2015_NoFeedback/037.doc]

1 SticksPict	StimD	A	0	25 A 1 0 RT 362
2 Green_Pict	StimC	A	0	25 B 0 0 RT 176
3 CirclePict	StimB	B	25	0 A 0 0 RT 220
4 Worms_Pict	StimA	A	25	0 B 0 0 RT 284
5 SticksPict	StimD	B	0	25 A 0 0 RT 144
6 CirclePict	StimB	A	25	0 A 1 0 RT 187
7 SticksPict	StimD	B	0	25 A 0 0 RT 96
8 Worms_Pict	StimA	A	25	0 B 0 0 RT 116
9 Worms_Pict	StimA	A	25	0 A 1 1 RT 73
10 Green_Pict	StimC	A	0	25 A 1 1 RT 130
11 Worms_Pict	StimA	A	25	0 A 1 1 RT 125
12 Worms_Pict	StimA	A	25	0 B 0 0 RT 66
13 CirclePict	StimB	A	25	0 A 1 0 RT 109
14 Worms_Pict	StimA	B	25	0 A 0 1 RT 98
15 CirclePict	StimB	B	25	0 B 1 1 RT 60
16 Green_Pict	StimC	B	0	25 B 1 0 RT 61
17 CirclePict	StimB	B	25	0 A 0 0 RT 107
18 Worms_Pict	StimA	A	25	0 B 0 0 RT 69
19 Green_Pict	StimC	A	0	25 A 1 1 RT 100
20 CirclePict	StimB	B	25	0 B 1 1 RT 63
21 Green_Pict	StimC	A	0	25 B 0 0 RT 74
22 Worms_Pict	StimA	B	25	0 B 1 0 RT 64
23 SticksPict	StimD	B	0	25 B 1 1 RT 97
24 SticksPict	StimD	B	0	25 A 0 0 RT 55
25 SticksPict	StimD	B	0	25 B 1 1 RT 81
26 SticksPict	StimD	B	0	25 B 1 1 RT 68
27 Green_Pict	StimC	A	0	25 A 1 1 RT 65
28 Green_Pict	StimC	B	0	25 B 1 0 RT 95
29 SticksPict	StimD	B	0	25 s RT 183
30 SticksPict	StimD	A	0	25 A 1 0 RT 124
31 CirclePict	StimB	B	25	0 B 1 1 RT 94
32 Green_Pict	StimC	A	0	25 B 0 0 RT 63
33 Green_Pict	StimC	A	0	25 A 1 1 RT 102
34 CirclePict	StimB	B	25	0 B 1 1 RT 49
35 CirclePict	StimB	B	25	0 B 1 1 RT 60
36 Worms_Pict	StimA	A	25	0 B 0 0 RT 60
37 CirclePict	StimB	B	25	0 B 1 1 RT 50
38 Green_Pict	StimC	A	0	25 A 1 1 RT 51
39 Worms_Pict	StimA	A	25	0 A 1 1 RT 73
40 SticksPict	StimD	B	0	25 A 0 0 RT 116
41 Worms_Pict	StimA	A	25	0 A 1 1 RT 66
42 CirclePict	StimB	B	25	0 B 1 1 RT 49
43 Worms_Pict	StimA	B	25	0 B 1 0 RT 155
44 Worms_Pict	StimA	B	25	0 B 1 0 RT 45
45 CirclePict	StimB	B	25	0 B 1 1 RT 30
46 SticksPict	StimD	B	0	25 A 0 0 RT 149
47 Worms_Pict	StimA	A	25	0 B 0 0 RT 41
48 Worms_Pict	StimA	A	25	0 B 0 0 RT 65
49 SticksPict	StimD	A	0	25 B 0 1 RT 56
50 CirclePict	StimB	B	25	0 B 1 1 RT 50
51 SticksPict	StimD	B	0	25 A 0 0 RT 62
52 CirclePict	StimB	A	25	0 B 0 1 RT 135
53 Green_Pict	StimC	A	0	25 B 0 0 RT 77
54 Green_Pict	StimC	A	0	25 A 1 1 RT 69
55 SticksPict	StimD	B	0	25 s RT 85
56 Green_Pict	StimC	B	0	25 A 0 1 RT 126
57 Worms_Pict	StimA	A	25	0 B 0 0 RT 67
58 SticksPict	StimD	B	0	25 s RT 102
59 CirclePict	StimB	B	25	0 B 1 1 RT 38
60 Green_Pict	StimC	A	0	25 B 0 0 RT 60
61 Green_Pict	StimC	A	0	25 A 1 1 RT 63
62 CirclePict	StimB	B	25	0 B 1 1 RT 39
63 CirclePict	StimB	B	25	0 B 1 1 RT 32
64 Worms_Pict	StimA	A	25	0 B 0 0 RT 147
65 SticksPict	StimD	A	0	25 s RT 51
66 Green_Pict	StimC	A	0	25 A 1 1 RT 128
67 SticksPict	StimD	B	0	25 s RT 49
68 Green_Pict	StimC	A	0	25 A 1 1 RT 81
69 Worms_Pict	StimA	A	25	0 B 0 0 RT 175
70 Green_Pict	StimC	A	0	25 A 1 1 RT 70
71 Worms_Pict	StimA	A	25	0 A 1 1 RT 64
72 SticksPict	StimD	B	0	25 s RT 46
73 CirclePict	StimB	A	25	0 B 0 1 RT 69
74 CirclePict	StimB	B	25	0 A 0 0 RT 28
75 Green_Pict	StimC	B	0	25 A 0 1 RT 79
76 SticksPict	StimD	B	0	25 s RT 67
77 SticksPict	StimD	B	0	25 B 1 1 RT 103
78 Green_Pict	StimC	A	0	25 B 0 0 RT 54
79 Worms_Pict	StimA	A	25	0 A 1 1 RT 81
80 CirclePict	StimB	B	25	0 A 0 0 RT 58
81 SticksPict	StimD	B	0	25 s RT 63
82 SticksPict	StimD	B	0	25 s RT 50
83 Green_Pict	StimC	A	0	25 A 1 1 RT 81
84 CirclePict	StimB	B	25	0 B 1 1 RT 37
85 SticksPict	StimD	B	0	25 s RT 42
86 SticksPict	StimD	A	0	25 s RT 31
87 Green_Pict	StimC	A	0	25 B 0 0 RT 69
88 CirclePict	StimB	A	25	0 B 0 1 RT 52
89 Green_Pict	StimC	B	0	25 B 1 0 RT 33
90 SticksPict	StimD	B	0	25 s RT 42
91 Green_Pict	StimC	B	0	25 A 0 1 RT 52
92 Worms_Pict	StimA	B	25	0 A 0 1 RT 48
93 SticksPict	StimD	B	0	25 s RT 53
94 CirclePict	StimB	A	25	0 B 0 1 RT 39
95 Worms_Pict	StimA	A	25	0 B 0 0 RT 61
96 CirclePict	StimB	B	25	0 A 0 0 RT 50
97 Worms_Pict	StimA	A	25	0 B 0 0 RT 81
98 CirclePict	StimB	B	25	0 A 0 0 RT 55
99 Worms_Pict	StimA	A	25	0 A 1 1 RT 60
100 SticksPict	StimD	B	0	25 s RT 49
101 Green_Pict	StimC	A	0	25 B 0 0 RT 81
102 Green_Pict	StimC	A	0	25 A 1 1 RT 63
103 Worms_Pict	StimA	B	25	0 A 0 1 RT 107
104 Worms_Pict	StimA	A	25	0 B 0 0 RT 52
105 Green_Pict	StimC	A	0	25 B 0 0 RT 81
106 Worms_Pict	StimA	A	25	0 B 0 0 RT 64
107 CirclePict	StimB	B	25	0 B 1 1 RT 65
108 Green_Pict	StimC	A	0	25 A 1 1 RT 282
109 Green_Pict	StimC	A	0	25 A 1 1 RT 69
110 SticksPict	StimD	B	0	25 s RT 46
111 CirclePict	StimB	B	25	0 B 1 1 RT 52
112 Worms_Pict	StimA	A	25	0 B 0 0 RT 47
113 SticksPict	StimD	B	0	25 s RT 38
114 SticksPict	StimD	A	0	25 s RT 29
115 Worms_Pict	StimA	A	25	0 A 1 1 RT 65
116 CirclePict	StimB	B	25	0 B 1 1 RT 39
117 CirclePict	StimB	B	25	0 B 1 1 RT 44
118 Green_Pict	StimC	A	0	25 A 1 1 RT 93
119 CirclePict	StimB	B	25	0 B 1 1 RT 38
120 Worms_Pict	StimA	A	25	0 A 1 1 RT 48
121 SticksPict	StimD	B	0	25 s RT 25
122 CirclePict	StimB	B	25	0 B 1 1 RT 47
123 SticksPict	StimD	A	0	25 s RT 47
124 SticksPict	StimD	B	0	25 s RT 37
125 Worms_Pict	StimA	A	25	0 A 1 1 RT 41
126 SticksPict	StimD	B	0	25 s RT 109
127 Worms_Pict	StimA	A	25	0 A 1 1 RT 145
128 SticksPict	StimD	B	0	25 s RT 37
129 Green_Pict	StimC	A	0	25 A 1 1 RT 68
130 Green_Pict	StimC	A	0	25 A 1 1 RT 50
131 CirclePict	StimB	A	25	0 B 0 1 RT 33
132 CirclePict	StimB	B	25	0 A 0 0 RT 37
133 CirclePict	StimB	B	25	0 B 1 1 RT 33
134 Worms_Pict	StimA	A	25	0 A 1 1 RT 48
135 Green_Pict	StimC	A	0	25 A 1 1 RT 70
136 Green_Pict	StimC	B	0	25 A 0 1 RT 39
137 SticksPict	StimD	B	0	25 s RT 38
138 Green_Pict	StimC	B	0	25 B 1 0 RT 64
139 Worms_Pict	StimA	A	25	0 A 1 1 RT 43
140 CirclePict	StimB	B	25	0 B 1 1 RT 44
141 CirclePict	StimB	B	25	0 B 1 1 RT 27
142 SticksPict	StimD	A	0	25 s RT 43
143 Worms_Pict	StimA	A	25	0 A 1 1 RT 43
144 Worms_Pict	StimA	B	25	0 B 1 0 RT 42
145 CirclePict	StimB	B	25	0 B 1 1 RT 52
146 Worms_Pict	StimA	A	25	0 A 1 1 RT 59
147 SticksPict	StimD	B	0	25 s RT 42
148 SticksPict	StimD	B	0	25 s RT 54
149 Green_Pict	StimC	A	0	25 B 0 0 RT 110
150 Green_Pict	StimC	A	0	25 B 0 0 RT 77
151 Green_Pict	StimC	A	0	25 A 1 1 RT 26
152 Worms_Pict	StimA	A	25	0 A 1 1 RT 69
153 CirclePict	StimB	B	25	0 B 1 1 RT 40
154 Green_Pict	StimC	A	0	25 A 1 1 RT 75
155 Green_Pict	StimC	A	0	25 A 1 1 RT 35
156 SticksPict	StimD	B	0	25 A 0 0 RT 52
157 Worms_Pict	StimA	B	25	0 A 0 1 RT 45
158 Worms_Pict	StimA	A	25	0 A 1 1 RT 57
159 CirclePict	StimB	A	25	0 B 0 1 RT 35
160 CirclePict	StimB	B	25	0 B 1 1 RT 24
