# Supplementary material for: The Role of Informative and Ambiguous Feedback in Avoidance Behavior: Empirical and Computational Findings
Source: PLoS One. 2015 Dec 2;10(12):e0144083. doi: 10.1371/journal.pone.0144083 (PMC4668119; doi:10.1371/journal.pone.0144083)
Supplement: S2 File — Information contained in the file header describes how to use and run the program. (ZIP) [file pone.0144083.s002.zip › Moustafa2015_data/Moustafa2015_NoFeedback/038.doc]

1 CirclePict	StimC	A	0	25 B 0 0 RT 279
2 SticksPict	StimD	A	0	25 B 0 1 RT 27
3 Green_Pict	StimA	A	25	0 A 1 1 RT 18
4 Worms_Pict	StimB	B	25	0 A 0 0 RT 29
5 CirclePict	StimC	A	0	25 A 1 1 RT 91
6 SticksPict	StimD	A	0	25 B 0 1 RT 48
7 CirclePict	StimC	A	0	25 s RT 29
8 CirclePict	StimC	A	0	25 A 1 1 RT 22
9 Green_Pict	StimA	A	25	0 A 1 1 RT 29
10 CirclePict	StimC	A	0	25 A 1 1 RT 12
11 SticksPict	StimD	B	0	25 A 0 0 RT 33
12 Green_Pict	StimA	B	25	0 B 1 0 RT 24
13 CirclePict	StimC	A	0	25 A 1 1 RT 33
14 Green_Pict	StimA	A	25	0 B 0 0 RT 30
15 CirclePict	StimC	A	0	25 A 1 1 RT 47
16 Green_Pict	StimA	A	25	0 B 0 0 RT 25
17 Green_Pict	StimA	A	25	0 B 0 0 RT 31
18 SticksPict	StimD	B	0	25 B 1 1 RT 44
19 Worms_Pict	StimB	B	25	0 B 1 1 RT 41
20 CirclePict	StimC	B	0	25 B 1 0 RT 32
21 Worms_Pict	StimB	A	25	0 B 0 1 RT 34
22 Green_Pict	StimA	B	25	0 A 0 1 RT 54
23 Worms_Pict	StimB	B	25	0 A 0 0 RT 46
24 Green_Pict	StimA	A	25	0 B 0 0 RT 23
25 CirclePict	StimC	A	0	25 B 0 0 RT 30
26 SticksPict	StimD	B	0	25 A 0 0 RT 15
27 Green_Pict	StimA	A	25	0 B 0 0 RT 13
28 SticksPict	StimD	B	0	25 B 1 1 RT 22
29 Worms_Pict	StimB	B	25	0 A 0 0 RT 22
30 SticksPict	StimD	B	0	25 B 1 1 RT 20
31 SticksPict	StimD	B	0	25 B 1 1 RT 20
32 Worms_Pict	StimB	B	25	0 A 0 0 RT 25
33 Green_Pict	StimA	A	25	0 B 0 0 RT 18
34 CirclePict	StimC	B	0	25 B 1 0 RT 33
35 SticksPict	StimD	B	0	25 B 1 1 RT 32
36 Worms_Pict	StimB	B	25	0 B 1 1 RT 24
37 Worms_Pict	StimB	B	25	0 B 1 1 RT 22
38 Worms_Pict	StimB	B	25	0 B 1 1 RT 26
39 Worms_Pict	StimB	A	25	0 B 0 1 RT 22
40 SticksPict	StimD	B	0	25 A 0 0 RT 24
41 Green_Pict	StimA	A	25	0 B 0 0 RT 12
42 CirclePict	StimC	A	0	25 B 0 0 RT 17
43 Green_Pict	StimA	B	25	0 A 0 1 RT 11
44 SticksPict	StimD	B	0	25 B 1 1 RT 32
45 Worms_Pict	StimB	B	25	0 A 0 0 RT 14
46 CirclePict	StimC	B	0	25 B 1 0 RT 14
47 CirclePict	StimC	A	0	25 B 0 0 RT 29
48 SticksPict	StimD	A	0	25 A 1 0 RT 12
49 Worms_Pict	StimB	B	25	0 B 1 1 RT 29
50 SticksPict	StimD	B	0	25 B 1 1 RT 20
51 Worms_Pict	StimB	B	25	0 A 0 0 RT 23
52 Worms_Pict	StimB	B	25	0 B 1 1 RT 27
53 Green_Pict	StimA	A	25	0 A 1 1 RT 17
54 SticksPict	StimD	B	0	25 B 1 1 RT 66
55 Worms_Pict	StimB	B	25	0 B 1 1 RT 69
56 SticksPict	StimD	A	0	25 B 0 1 RT 143
57 Green_Pict	StimA	A	25	0 A 1 1 RT 26
58 SticksPict	StimD	B	0	25 A 0 0 RT 52
59 CirclePict	StimC	A	0	25 B 0 0 RT 42
60 Worms_Pict	StimB	B	25	0 A 0 0 RT 15
61 Green_Pict	StimA	A	25	0 B 0 0 RT 28
62 CirclePict	StimC	A	0	25 A 1 1 RT 32
63 Worms_Pict	StimB	A	25	0 B 0 1 RT 40
64 SticksPict	StimD	B	0	25 B 1 1 RT 38
65 Green_Pict	StimA	A	25	0 B 0 0 RT 20
66 CirclePict	StimC	A	0	25 A 1 1 RT 33
67 Green_Pict	StimA	A	25	0 B 0 0 RT 24
68 Worms_Pict	StimB	B	25	0 B 1 1 RT 36
69 SticksPict	StimD	B	0	25 B 1 1 RT 33
70 Green_Pict	StimA	A	25	0 B 0 0 RT 28
71 CirclePict	StimC	A	0	25 A 1 1 RT 29
72 Green_Pict	StimA	A	25	0 B 0 0 RT 32
73 CirclePict	StimC	B	0	25 B 1 0 RT 30
74 Green_Pict	StimA	B	25	0 B 1 0 RT 27
75 CirclePict	StimC	A	0	25 B 0 0 RT 18
76 CirclePict	StimC	A	0	25 B 0 0 RT 29
77 Worms_Pict	StimB	A	25	0 A 1 0 RT 19
78 Worms_Pict	StimB	B	25	0 A 0 0 RT 14
79 SticksPict	StimD	B	0	25 B 1 1 RT 23
80 SticksPict	StimD	B	0	25 B 1 1 RT 12
81 CirclePict	StimC	A	0	25 A 1 1 RT 29
82 CirclePict	StimC	A	0	25 A 1 1 RT 25
83 SticksPict	StimD	A	0	25 B 0 1 RT 44
84 Worms_Pict	StimB	B	25	0 A 0 0 RT 23
85 Worms_Pict	StimB	B	25	0 B 1 1 RT 17
86 Worms_Pict	StimB	A	25	0 A 1 0 RT 14
87 Green_Pict	StimA	B	25	0 B 1 0 RT 13
88 Worms_Pict	StimB	A	25	0 B 0 1 RT 19
89 Green_Pict	StimA	A	25	0 A 1 1 RT 14
90 Worms_Pict	StimB	B	25	0 B 1 1 RT 17
91 Green_Pict	StimA	A	25	0 A 1 1 RT 15
92 CirclePict	StimC	A	0	25 B 0 0 RT 39
93 CirclePict	StimC	A	0	25 A 1 1 RT 32
94 Green_Pict	StimA	A	25	0 B 0 0 RT 21
95 Worms_Pict	StimB	B	25	0 B 1 1 RT 91
96 SticksPict	StimD	B	0	25 B 1 1 RT 24
97 SticksPict	StimD	B	0	25 A 0 0 RT 19
98 CirclePict	StimC	A	0	25 B 0 0 RT 15
99 SticksPict	StimD	B	0	25 A 0 0 RT 12
100 SticksPict	StimD	B	0	25 B 1 1 RT 9
101 SticksPict	StimD	B	0	25 B 1 1 RT 17
102 CirclePict	StimC	A	0	25 B 0 0 RT 19
103 SticksPict	StimD	B	0	25 A 0 0 RT 13
104 Worms_Pict	StimB	B	25	0 B 1 1 RT 11
105 SticksPict	StimD	B	0	25 B 1 1 RT 26
106 SticksPict	StimD	B	0	25 B 1 1 RT 26
107 Green_Pict	StimA	A	25	0 B 0 0 RT 19
108 Worms_Pict	StimB	B	25	0 B 1 1 RT 33
109 Worms_Pict	StimB	B	25	0 B 1 1 RT 21
110 Green_Pict	StimA	A	25	0 B 0 0 RT 14
111 CirclePict	StimC	A	0	25 B 0 0 RT 21
112 SticksPict	StimD	A	0	25 A 1 0 RT 14
113 CirclePict	StimC	B	0	25 B 1 0 RT 15
114 Green_Pict	StimA	B	25	0 A 0 1 RT 31
115 Green_Pict	StimA	A	25	0 B 0 0 RT 14
116 Green_Pict	StimA	A	25	0 B 0 0 RT 42
117 Green_Pict	StimA	A	25	0 A 1 1 RT 20
118 CirclePict	StimC	A	0	25 B 0 0 RT 13
119 CirclePict	StimC	B	0	25 A 0 1 RT 14
120 Worms_Pict	StimB	B	25	0 B 1 1 RT 18
121 Green_Pict	StimA	A	25	0 B 0 0 RT 19
122 SticksPict	StimD	B	0	25 B 1 1 RT 15
123 CirclePict	StimC	A	0	25 B 0 0 RT 11
124 Green_Pict	StimA	B	25	0 B 1 0 RT 10
125 SticksPict	StimD	B	0	25 B 1 1 RT 13
126 SticksPict	StimD	A	0	25 B 0 1 RT 14
127 SticksPict	StimD	B	0	25 A 0 0 RT 11
128 Worms_Pict	StimB	A	25	0 B 0 1 RT 13
129 Green_Pict	StimA	A	25	0 B 0 0 RT 15
130 CirclePict	StimC	A	0	25 B 0 0 RT 19
131 CirclePict	StimC	A	0	25 A 1 1 RT 12
132 Green_Pict	StimA	A	25	0 B 0 0 RT 19
133 Worms_Pict	StimB	B	25	0 A 0 0 RT 18
134 CirclePict	StimC	B	0	25 B 1 0 RT 21
135 Green_Pict	StimA	A	25	0 B 0 0 RT 15
136 CirclePict	StimC	A	0	25 B 0 0 RT 13
137 Green_Pict	StimA	A	25	0 A 1 1 RT 11
138 Worms_Pict	StimB	B	25	0 A 0 0 RT 13
139 SticksPict	StimD	A	0	25 B 0 1 RT 14
140 Worms_Pict	StimB	B	25	0 A 0 0 RT 14
141 CirclePict	StimC	A	0	25 B 0 0 RT 10
142 Green_Pict	StimA	B	25	0 A 0 1 RT 14
143 Green_Pict	StimA	A	25	0 B 0 0 RT 18
144 CirclePict	StimC	A	0	25 A 1 1 RT 13
145 CirclePict	StimC	B	0	25 B 1 0 RT 25
146 CirclePict	StimC	A	0	25 B 0 0 RT 17
147 SticksPict	StimD	B	0	25 A 0 0 RT 12
148 SticksPict	StimD	B	0	25 B 1 1 RT 12
149 SticksPict	StimD	B	0	25 s RT 22
150 Worms_Pict	StimB	B	25	0 B 1 1 RT 36
151 Worms_Pict	StimB	B	25	0 B 1 1 RT 35
152 SticksPict	StimD	B	0	25 B 1 1 RT 46
153 Worms_Pict	StimB	B	25	0 B 1 1 RT 28
154 SticksPict	StimD	B	0	25 B 1 1 RT 39
155 CirclePict	StimC	A	0	25 B 0 0 RT 44
156 Worms_Pict	StimB	B	25	0 B 1 1 RT 26
157 Worms_Pict	StimB	A	25	0 B 0 1 RT 22
158 Green_Pict	StimA	A	25	0 B 0 0 RT 46
159 Green_Pict	StimA	A	25	0 B 0 0 RT 30
160 Worms_Pict	StimB	B	25	0 B 1 1 RT 25
