# Supplementary material for: The Role of Informative and Ambiguous Feedback in Avoidance Behavior: Empirical and Computational Findings
Source: PLoS One. 2015 Dec 2;10(12):e0144083. doi: 10.1371/journal.pone.0144083 (PMC4668119; doi:10.1371/journal.pone.0144083)
Supplement: S2 File — Information contained in the file header describes how to use and run the program. (ZIP) [file pone.0144083.s002.zip › Moustafa2015_data/Moustafa2015_NoFeedback/039.doc]

1 Green_Pict	StimA	B	25	0 B 1 0 RT 306
2 Green_Pict	StimA	A	25	0 A 1 1 RT 135
3 Worms_Pict	StimB	B	25	0 B 1 1 RT 132
4 Worms_Pict	StimB	A	25	0 A 1 0 RT 39
5 SticksPict	StimC	B	0	25 A 0 1 RT 138
6 Worms_Pict	StimB	B	25	0 A 0 0 RT 156
7 Green_Pict	StimA	A	25	0 A 1 1 RT 195
8 Green_Pict	StimA	A	25	0 B 0 0 RT 91
9 CirclePict	StimD	B	0	25 A 0 0 RT 177
10 CirclePict	StimD	A	0	25 A 1 0 RT 165
11 Green_Pict	StimA	A	25	0 B 0 0 RT 192
12 SticksPict	StimC	A	0	25 A 1 1 RT 169
13 CirclePict	StimD	B	0	25 A 0 0 RT 183
14 CirclePict	StimD	B	0	25 A 0 0 RT 97
15 SticksPict	StimC	B	0	25 A 0 1 RT 169
16 SticksPict	StimC	A	0	25 A 1 1 RT 99
17 Green_Pict	StimA	A	25	0 B 0 0 RT 90
18 Green_Pict	StimA	A	25	0 B 0 0 RT 400
19 CirclePict	StimD	B	0	25 B 1 1 RT 92
20 CirclePict	StimD	B	0	25 B 1 1 RT 125
21 CirclePict	StimD	A	0	25 B 0 1 RT 108
22 Worms_Pict	StimB	B	25	0 A 0 0 RT 338
23 SticksPict	StimC	A	0	25 A 1 1 RT 217
24 Worms_Pict	StimB	B	25	0 A 0 0 RT 104
25 SticksPict	StimC	A	0	25 A 1 1 RT 68
26 Worms_Pict	StimB	B	25	0 A 0 0 RT 91
27 SticksPict	StimC	A	0	25 A 1 1 RT 45
28 Worms_Pict	StimB	B	25	0 A 0 0 RT 47
29 Green_Pict	StimA	A	25	0 A 1 1 RT 47
30 CirclePict	StimD	B	0	25 A 0 0 RT 87
31 CirclePict	StimD	B	0	25 B 1 1 RT 87
32 SticksPict	StimC	A	0	25 B 0 0 RT 40
33 Green_Pict	StimA	B	25	0 A 0 1 RT 90
34 Worms_Pict	StimB	A	25	0 A 1 0 RT 57
35 Green_Pict	StimA	A	25	0 A 1 1 RT 59
36 Worms_Pict	StimB	B	25	0 A 0 0 RT 47
37 CirclePict	StimD	B	0	25 A 0 0 RT 38
38 SticksPict	StimC	A	0	25 B 0 0 RT 50
39 Worms_Pict	StimB	B	25	0 A 0 0 RT 30
40 SticksPict	StimC	A	0	25 A 1 1 RT 38
41 Worms_Pict	StimB	B	25	0 A 0 0 RT 47
42 Green_Pict	StimA	A	25	0 A 1 1 RT 52
43 Green_Pict	StimA	B	25	0 A 0 1 RT 42
44 CirclePict	StimD	B	0	25 A 0 0 RT 65
45 SticksPict	StimC	B	0	25 B 1 0 RT 52
46 CirclePict	StimD	B	0	25 B 1 1 RT 80
47 Green_Pict	StimA	A	25	0 B 0 0 RT 39
48 CirclePict	StimD	A	0	25 B 0 1 RT 110
49 SticksPict	StimC	A	0	25 A 1 1 RT 40
50 Green_Pict	StimA	A	25	0 A 1 1 RT 41
51 Green_Pict	StimA	A	25	0 A 1 1 RT 37
52 Worms_Pict	StimB	B	25	0 A 0 0 RT 41
53 Green_Pict	StimA	A	25	0 A 1 1 RT 79
54 Worms_Pict	StimB	B	25	0 A 0 0 RT 26
55 SticksPict	StimC	A	0	25 B 0 0 RT 25
56 SticksPict	StimC	A	0	25 A 1 1 RT 68
57 Green_Pict	StimA	B	25	0 A 0 1 RT 37
58 CirclePict	StimD	B	0	25 A 0 0 RT 25
59 Worms_Pict	StimB	B	25	0 B 1 1 RT 34
60 CirclePict	StimD	B	0	25 B 1 1 RT 40
61 Green_Pict	StimA	A	25	0 B 0 0 RT 32
62 SticksPict	StimC	A	0	25 B 0 0 RT 42
63 SticksPict	StimC	A	0	25 A 1 1 RT 43
64 CirclePict	StimD	B	0	25 A 0 0 RT 49
65 CirclePict	StimD	B	0	25 B 1 1 RT 27
66 Worms_Pict	StimB	B	25	0 B 1 1 RT 24
67 Green_Pict	StimA	A	25	0 B 0 0 RT 28
68 SticksPict	StimC	A	0	25 B 0 0 RT 101
69 Worms_Pict	StimB	B	25	0 A 0 0 RT 17
70 CirclePict	StimD	B	0	25 A 0 0 RT 29
71 Worms_Pict	StimB	A	25	0 B 0 1 RT 24
72 CirclePict	StimD	B	0	25 A 0 0 RT 18
73 SticksPict	StimC	A	0	25 B 0 0 RT 21
74 Worms_Pict	StimB	B	25	0 B 1 1 RT 47
75 SticksPict	StimC	A	0	25 A 1 1 RT 28
76 Worms_Pict	StimB	B	25	0 B 1 1 RT 32
77 SticksPict	StimC	B	0	25 A 0 1 RT 22
78 Green_Pict	StimA	A	25	0 B 0 0 RT 25
79 CirclePict	StimD	A	0	25 A 1 0 RT 21
80 Worms_Pict	StimB	A	25	0 B 0 1 RT 44
81 Worms_Pict	StimB	B	25	0 A 0 0 RT 33
82 SticksPict	StimC	B	0	25 B 1 0 RT 34
83 SticksPict	StimC	A	0	25 A 1 1 RT 297
84 Green_Pict	StimA	B	25	0 B 1 0 RT 52
85 Worms_Pict	StimB	A	25	0 B 0 1 RT 53
86 SticksPict	StimC	A	0	25 B 0 0 RT 71
87 SticksPict	StimC	A	0	25 B 0 0 RT 53
88 CirclePict	StimD	B	0	25 A 0 0 RT 21
89 SticksPict	StimC	A	0	25 B 0 0 RT 28
90 Green_Pict	StimA	A	25	0 B 0 0 RT 27
91 SticksPict	StimC	A	0	25 B 0 0 RT 33
92 SticksPict	StimC	B	0	25 A 0 1 RT 60
93 SticksPict	StimC	A	0	25 B 0 0 RT 56
94 Worms_Pict	StimB	B	25	0 B 1 1 RT 41
95 CirclePict	StimD	B	0	25 B 1 1 RT 25
96 CirclePict	StimD	B	0	25 B 1 1 RT 31
97 Green_Pict	StimA	A	25	0 B 0 0 RT 22
98 Green_Pict	StimA	A	25	0 B 0 0 RT 22
99 CirclePict	StimD	B	0	25 B 1 1 RT 27
100 Green_Pict	StimA	A	25	0 B 0 0 RT 251
101 Green_Pict	StimA	A	25	0 B 0 0 RT 43
102 CirclePict	StimD	B	0	25 B 1 1 RT 72
103 Green_Pict	StimA	A	25	0 B 0 0 RT 46
104 SticksPict	StimC	A	0	25 B 0 0 RT 38
105 Worms_Pict	StimB	B	25	0 A 0 0 RT 64
106 CirclePict	StimD	B	0	25 B 1 1 RT 160
107 Worms_Pict	StimB	B	25	0 B 1 1 RT 44
108 Green_Pict	StimA	A	25	0 A 1 1 RT 98
109 Worms_Pict	StimB	B	25	0 B 1 1 RT 42
110 Worms_Pict	StimB	B	25	0 B 1 1 RT 55
111 CirclePict	StimD	B	0	25 B 1 1 RT 18
112 CirclePict	StimD	A	0	25 B 0 1 RT 46
113 Worms_Pict	StimB	A	25	0 B 0 1 RT 51
114 SticksPict	StimC	A	0	25 B 0 0 RT 33
115 Worms_Pict	StimB	B	25	0 B 1 1 RT 55
116 Green_Pict	StimA	B	25	0 B 1 0 RT 28
117 Worms_Pict	StimB	B	25	0 B 1 1 RT 19
118 CirclePict	StimD	A	0	25 B 0 1 RT 23
119 Green_Pict	StimA	A	25	0 B 0 0 RT 74
120 CirclePict	StimD	B	0	25 B 1 1 RT 86
121 Green_Pict	StimA	A	25	0 B 0 0 RT 41
122 SticksPict	StimC	A	0	25 A 1 1 RT 42
123 CirclePict	StimD	B	0	25 B 1 1 RT 28
124 Worms_Pict	StimB	B	25	0 B 1 1 RT 149
125 Worms_Pict	StimB	A	25	0 B 0 1 RT 50
126 CirclePict	StimD	B	0	25 B 1 1 RT 151
127 CirclePict	StimD	B	0	25 B 1 1 RT 29
128 CirclePict	StimD	B	0	25 B 1 1 RT 34
129 Green_Pict	StimA	B	25	0 B 1 0 RT 51
130 SticksPict	StimC	A	0	25 B 0 0 RT 38
131 SticksPict	StimC	B	0	25 A 0 1 RT 37
132 Green_Pict	StimA	A	25	0 A 1 1 RT 14
133 Green_Pict	StimA	A	25	0 A 1 1 RT 23
134 SticksPict	StimC	B	0	25 A 0 1 RT 109
135 Worms_Pict	StimB	B	25	0 A 0 0 RT 62
136 SticksPict	StimC	A	0	25 A 1 1 RT 69
137 Worms_Pict	StimB	B	25	0 B 1 1 RT 35
138 Green_Pict	StimA	B	25	0 B 1 0 RT 27
139 SticksPict	StimC	A	0	25 A 1 1 RT 21
140 Green_Pict	StimA	A	25	0 B 0 0 RT 33
141 CirclePict	StimD	B	0	25 B 1 1 RT 35
142 Worms_Pict	StimB	B	25	0 B 1 1 RT 35
143 SticksPict	StimC	A	0	25 B 0 0 RT 21
144 Worms_Pict	StimB	B	25	0 A 0 0 RT 50
145 Worms_Pict	StimB	B	25	0 A 0 0 RT 30
146 SticksPict	StimC	A	0	25 A 1 1 RT 27
147 Green_Pict	StimA	A	25	0 A 1 1 RT 84
148 CirclePict	StimD	B	0	25 A 0 0 RT 31
149 Green_Pict	StimA	A	25	0 B 0 0 RT 51
150 CirclePict	StimD	B	0	25 B 1 1 RT 237
151 SticksPict	StimC	A	0	25 B 0 0 RT 185
152 SticksPict	StimC	A	0	25 B 0 0 RT 141
153 Worms_Pict	StimB	B	25	0 B 1 1 RT 132
154 Worms_Pict	StimB	B	25	0 B 1 1 RT 26
155 Green_Pict	StimA	A	25	0 A 1 1 RT 42
156 Green_Pict	StimA	A	25	0 A 1 1 RT 28
157 Worms_Pict	StimB	A	25	0 B 0 1 RT 25
158 CirclePict	StimD	A	0	25 B 0 1 RT 23
159 CirclePict	StimD	B	0	25 B 1 1 RT 26
160 CirclePict	StimD	A	0	25 A 1 0 RT 36
