# Supplementary material for: The Role of Informative and Ambiguous Feedback in Avoidance Behavior: Empirical and Computational Findings
Source: PLoS One. 2015 Dec 2;10(12):e0144083. doi: 10.1371/journal.pone.0144083 (PMC4668119; doi:10.1371/journal.pone.0144083)
Supplement: S2 File — Information contained in the file header describes how to use and run the program. (ZIP) [file pone.0144083.s002.zip › Moustafa2015_data/Moustafa2015_NoFeedback/040.doc]

1 CirclePict	StimB	B	25	0 B 1 1 RT 190
2 CirclePict	StimB	B	25	0 B 1 1 RT 153
3 SticksPict	StimA	A	25	0 A 1 1 RT 47
4 Green_Pict	StimD	B	0	25 A 0 0 RT 156
5 Worms_Pict	StimC	A	0	25 A 1 1 RT 122
6 Green_Pict	StimD	A	0	25 B 0 1 RT 98
7 Worms_Pict	StimC	A	0	25 A 1 1 RT 126
8 CirclePict	StimB	B	25	0 B 1 1 RT 54
9 Worms_Pict	StimC	A	0	25 B 0 0 RT 124
10 Worms_Pict	StimC	B	0	25 A 0 1 RT 47
11 CirclePict	StimB	A	25	0 B 0 1 RT 43
12 Green_Pict	StimD	A	0	25 B 0 1 RT 86
13 Worms_Pict	StimC	B	0	25 B 1 0 RT 109
14 Green_Pict	StimD	B	0	25 B 1 1 RT 135
15 SticksPict	StimA	A	25	0 A 1 1 RT 37
16 Green_Pict	StimD	B	0	25 B 1 1 RT 210
17 Green_Pict	StimD	B	0	25 A 0 0 RT 103
18 CirclePict	StimB	B	25	0 B 1 1 RT 38
19 Green_Pict	StimD	B	0	25 B 1 1 RT 101
20 CirclePict	StimB	A	25	0 B 0 1 RT 48
21 SticksPict	StimA	A	25	0 A 1 1 RT 36
22 Worms_Pict	StimC	A	0	25 B 0 0 RT 154
23 SticksPict	StimA	B	25	0 A 0 1 RT 38
24 SticksPict	StimA	A	25	0 A 1 1 RT 93
25 Worms_Pict	StimC	A	0	25 A 1 1 RT 61
26 Worms_Pict	StimC	A	0	25 A 1 1 RT 82
27 Worms_Pict	StimC	A	0	25 A 1 1 RT 87
28 Green_Pict	StimD	B	0	25 B 1 1 RT 145
29 SticksPict	StimA	A	25	0 A 1 1 RT 39
30 Worms_Pict	StimC	A	0	25 A 1 1 RT 208
31 CirclePict	StimB	B	25	0 B 1 1 RT 45
32 CirclePict	StimB	B	25	0 B 1 1 RT 41
33 Green_Pict	StimD	B	0	25 B 1 1 RT 146
34 SticksPict	StimA	B	25	0 A 0 1 RT 35
35 CirclePict	StimB	B	25	0 B 1 1 RT 147
36 SticksPict	StimA	A	25	0 A 1 1 RT 75
37 SticksPict	StimA	A	25	0 A 1 1 RT 72
38 Green_Pict	StimD	B	0	25 B 1 1 RT 82
39 SticksPict	StimA	A	25	0 A 1 1 RT 30
40 CirclePict	StimB	B	25	0 B 1 1 RT 43
41 Green_Pict	StimD	A	0	25 B 0 1 RT 184
42 CirclePict	StimB	B	25	0 B 1 1 RT 66
43 Green_Pict	StimD	A	0	25 A 1 0 RT 46
44 Worms_Pict	StimC	A	0	25 B 0 0 RT 96
45 Green_Pict	StimD	B	0	25 A 0 0 RT 124
46 CirclePict	StimB	B	25	0 B 1 1 RT 37
47 CirclePict	StimB	B	25	0 B 1 1 RT 42
48 SticksPict	StimA	A	25	0 A 1 1 RT 23
49 CirclePict	StimB	B	25	0 B 1 1 RT 36
50 CirclePict	StimB	B	25	0 B 1 1 RT 31
51 Worms_Pict	StimC	A	0	25 A 1 1 RT 112
52 SticksPict	StimA	A	25	0 A 1 1 RT 31
53 Worms_Pict	StimC	B	0	25 A 0 1 RT 43
54 SticksPict	StimA	B	25	0 A 0 1 RT 51
55 SticksPict	StimA	A	25	0 A 1 1 RT 59
56 SticksPict	StimA	A	25	0 A 1 1 RT 41
57 Worms_Pict	StimC	A	0	25 B 0 0 RT 90
58 SticksPict	StimA	A	25	0 A 1 1 RT 180
59 CirclePict	StimB	A	25	0 B 0 1 RT 34
60 CirclePict	StimB	B	25	0 B 1 1 RT 32
61 Green_Pict	StimD	B	0	25 A 0 0 RT 151
62 SticksPict	StimA	A	25	0 A 1 1 RT 43
63 CirclePict	StimB	A	25	0 B 0 1 RT 43
64 Green_Pict	StimD	B	0	25 A 0 0 RT 149
65 Worms_Pict	StimC	A	0	25 A 1 1 RT 114
66 SticksPict	StimA	B	25	0 A 0 1 RT 28
67 CirclePict	StimB	B	25	0 B 1 1 RT 30
68 CirclePict	StimB	B	25	0 B 1 1 RT 46
69 Green_Pict	StimD	B	0	25 B 1 1 RT 238
70 Worms_Pict	StimC	A	0	25 B 0 0 RT 77
71 Worms_Pict	StimC	A	0	25 B 0 0 RT 115
72 Worms_Pict	StimC	B	0	25 A 0 1 RT 44
73 Worms_Pict	StimC	A	0	25 B 0 0 RT 159
74 Worms_Pict	StimC	A	0	25 A 1 1 RT 27
75 Green_Pict	StimD	B	0	25 B 1 1 RT 103
76 SticksPict	StimA	A	25	0 A 1 1 RT 29
77 SticksPict	StimA	A	25	0 A 1 1 RT 24
78 Green_Pict	StimD	B	0	25 B 1 1 RT 75
79 Green_Pict	StimD	B	0	25 B 1 1 RT 60
80 Green_Pict	StimD	B	0	25 B 1 1 RT 34
81 Green_Pict	StimD	B	0	25 B 1 1 RT 30
82 Worms_Pict	StimC	B	0	25 B 1 0 RT 147
83 SticksPict	StimA	A	25	0 A 1 1 RT 35
84 Worms_Pict	StimC	B	0	25 A 0 1 RT 138
85 SticksPict	StimA	B	25	0 A 0 1 RT 33
86 CirclePict	StimB	B	25	0 B 1 1 RT 35
87 CirclePict	StimB	B	25	0 B 1 1 RT 37
88 Green_Pict	StimD	B	0	25 B 1 1 RT 116
89 SticksPict	StimA	A	25	0 A 1 1 RT 30
90 Green_Pict	StimD	A	0	25 B 0 1 RT 36
91 Green_Pict	StimD	B	0	25 B 1 1 RT 58
92 SticksPict	StimA	A	25	0 A 1 1 RT 28
93 Green_Pict	StimD	B	0	25 B 1 1 RT 34
94 Worms_Pict	StimC	A	0	25 B 0 0 RT 127
95 Worms_Pict	StimC	A	0	25 B 0 0 RT 58
96 Green_Pict	StimD	B	0	25 B 1 1 RT 104
97 SticksPict	StimA	A	25	0 A 1 1 RT 34
98 Worms_Pict	StimC	A	0	25 A 1 1 RT 50
99 SticksPict	StimA	A	25	0 A 1 1 RT 123
100 Worms_Pict	StimC	A	0	25 A 1 1 RT 108
101 SticksPict	StimA	A	25	0 A 1 1 RT 33
102 CirclePict	StimB	B	25	0 B 1 1 RT 33
103 Green_Pict	StimD	B	0	25 B 1 1 RT 43
104 SticksPict	StimA	A	25	0 A 1 1 RT 32
105 Green_Pict	StimD	A	0	25 B 0 1 RT 48
106 CirclePict	StimB	B	25	0 B 1 1 RT 32
107 SticksPict	StimA	A	25	0 A 1 1 RT 31
108 Worms_Pict	StimC	A	0	25 A 1 1 RT 54
109 Green_Pict	StimD	B	0	25 B 1 1 RT 30
110 CirclePict	StimB	A	25	0 B 0 1 RT 30
111 Worms_Pict	StimC	A	0	25 A 1 1 RT 88
112 Worms_Pict	StimC	A	0	25 A 1 1 RT 50
113 CirclePict	StimB	B	25	0 B 1 1 RT 108
114 Worms_Pict	StimC	A	0	25 A 1 1 RT 51
115 CirclePict	StimB	B	25	0 B 1 1 RT 21
116 CirclePict	StimB	A	25	0 B 0 1 RT 26
117 CirclePict	StimB	B	25	0 B 1 1 RT 30
118 SticksPict	StimA	B	25	0 A 0 1 RT 28
119 Green_Pict	StimD	B	0	25 B 1 1 RT 36
120 CirclePict	StimB	B	25	0 B 1 1 RT 55
121 Green_Pict	StimD	B	0	25 B 1 1 RT 39
122 CirclePict	StimB	A	25	0 B 0 1 RT 35
123 Worms_Pict	StimC	B	0	25 A 0 1 RT 40
124 SticksPict	StimA	A	25	0 A 1 1 RT 35
125 SticksPict	StimA	A	25	0 A 1 1 RT 49
126 SticksPict	StimA	A	25	0 A 1 1 RT 40
127 Worms_Pict	StimC	B	0	25 B 1 0 RT 50
128 Green_Pict	StimD	B	0	25 B 1 1 RT 44
129 CirclePict	StimB	A	25	0 B 0 1 RT 30
130 Green_Pict	StimD	B	0	25 B 1 1 RT 51
131 Green_Pict	StimD	B	0	25 B 1 1 RT 92
132 Worms_Pict	StimC	A	0	25 A 1 1 RT 108
133 Green_Pict	StimD	B	0	25 B 1 1 RT 79
134 CirclePict	StimB	B	25	0 B 1 1 RT 43
135 Green_Pict	StimD	A	0	25 B 0 1 RT 38
136 Worms_Pict	StimC	A	0	25 A 1 1 RT 63
137 SticksPict	StimA	A	25	0 A 1 1 RT 35
138 CirclePict	StimB	B	25	0 B 1 1 RT 31
139 Worms_Pict	StimC	A	0	25 A 1 1 RT 71
140 CirclePict	StimB	B	25	0 B 1 1 RT 32
141 CirclePict	StimB	B	25	0 B 1 1 RT 44
142 CirclePict	StimB	B	25	0 B 1 1 RT 37
143 Green_Pict	StimD	A	0	25 B 0 1 RT 38
144 SticksPict	StimA	B	25	0 A 0 1 RT 32
145 SticksPict	StimA	A	25	0 A 1 1 RT 27
146 Worms_Pict	StimC	A	0	25 A 1 1 RT 88
147 Worms_Pict	StimC	A	0	25 A 1 1 RT 87
148 SticksPict	StimA	B	25	0 A 0 1 RT 126
149 Worms_Pict	StimC	A	0	25 A 1 1 RT 44
150 Green_Pict	StimD	B	0	25 B 1 1 RT 34
151 CirclePict	StimB	B	25	0 B 1 1 RT 35
152 Green_Pict	StimD	B	0	25 B 1 1 RT 32
153 SticksPict	StimA	A	25	0 A 1 1 RT 26
154 SticksPict	StimA	A	25	0 A 1 1 RT 83
155 CirclePict	StimB	B	25	0 B 1 1 RT 32
156 SticksPict	StimA	A	25	0 A 1 1 RT 27
157 Worms_Pict	StimC	A	0	25 A 1 1 RT 61
158 CirclePict	StimB	B	25	0 B 1 1 RT 31
159 Green_Pict	StimD	B	0	25 B 1 1 RT 65
160 Worms_Pict	StimC	A	0	25 A 1 1 RT 43
