# Supplementary material for: The Role of Informative and Ambiguous Feedback in Avoidance Behavior: Empirical and Computational Findings
Source: PLoS One. 2015 Dec 2;10(12):e0144083. doi: 10.1371/journal.pone.0144083 (PMC4668119; doi:10.1371/journal.pone.0144083)
Supplement: S2 File — Information contained in the file header describes how to use and run the program. (ZIP) [file pone.0144083.s002.zip › Moustafa2015_data/Moustafa2015_NoFeedback/041.doc]

1 CirclePict	StimB	B	25	0 B 1 1 RT 56
2 SticksPict	StimA	B	25	0 A 0 1 RT 56
3 Worms_Pict	StimC	A	0	25 B 0 0 RT 41
4 SticksPict	StimA	A	25	0 A 1 1 RT 27
5 Worms_Pict	StimC	A	0	25 B 0 0 RT 31
6 CirclePict	StimB	B	25	0 A 0 0 RT 43
7 CirclePict	StimB	A	25	0 A 1 0 RT 68
8 Green_Pict	StimD	B	0	25 A 0 0 RT 38
9 Worms_Pict	StimC	B	0	25 B 1 0 RT 28
10 CirclePict	StimB	B	25	0 A 0 0 RT 34
11 SticksPict	StimA	B	25	0 B 1 0 RT 28
12 Green_Pict	StimD	B	0	25 B 1 1 RT 41
13 Worms_Pict	StimC	A	0	25 A 1 1 RT 32
14 Worms_Pict	StimC	A	0	25 A 1 1 RT 43
15 CirclePict	StimB	B	25	0 A 0 0 RT 31
16 Green_Pict	StimD	B	0	25 B 1 1 RT 52
17 Green_Pict	StimD	B	0	25 A 0 0 RT 27
18 SticksPict	StimA	A	25	0 B 0 0 RT 37
19 CirclePict	StimB	B	25	0 A 0 0 RT 26
20 Worms_Pict	StimC	A	0	25 B 0 0 RT 27
21 Worms_Pict	StimC	B	0	25 A 0 1 RT 42
22 Green_Pict	StimD	B	0	25 B 1 1 RT 20
23 Green_Pict	StimD	B	0	25 B 1 1 RT 24
24 Green_Pict	StimD	B	0	25 B 1 1 RT 39
25 SticksPict	StimA	A	25	0 B 0 0 RT 23
26 Worms_Pict	StimC	A	0	25 B 0 0 RT 23
27 Green_Pict	StimD	A	0	25 A 1 0 RT 25
28 SticksPict	StimA	A	25	0 A 1 1 RT 29
29 Worms_Pict	StimC	A	0	25 A 1 1 RT 33
30 SticksPict	StimA	A	25	0 B 0 0 RT 24
31 Green_Pict	StimD	A	0	25 A 1 0 RT 22
32 SticksPict	StimA	A	25	0 B 0 0 RT 33
33 SticksPict	StimA	A	25	0 B 0 0 RT 32
34 Worms_Pict	StimC	A	0	25 B 0 0 RT 25
35 SticksPict	StimA	A	25	0 A 1 1 RT 24
36 CirclePict	StimB	B	25	0 A 0 0 RT 28
37 CirclePict	StimB	A	25	0 A 1 0 RT 47
38 CirclePict	StimB	B	25	0 B 1 1 RT 16
39 Green_Pict	StimD	B	0	25 B 1 1 RT 25
40 CirclePict	StimB	B	25	0 A 0 0 RT 23
41 CirclePict	StimB	B	25	0 A 0 0 RT 23
42 SticksPict	StimA	B	25	0 B 1 0 RT 20
43 Green_Pict	StimD	A	0	25 A 1 0 RT 16
44 SticksPict	StimA	B	25	0 A 0 1 RT 29
45 CirclePict	StimB	A	25	0 B 0 1 RT 15
46 Worms_Pict	StimC	A	0	25 B 0 0 RT 28
47 SticksPict	StimA	A	25	0 A 1 1 RT 26
48 Worms_Pict	StimC	A	0	25 A 1 1 RT 13
49 Green_Pict	StimD	B	0	25 B 1 1 RT 29
50 Green_Pict	StimD	B	0	25 A 0 0 RT 63
51 Green_Pict	StimD	B	0	25 B 1 1 RT 22
52 Green_Pict	StimD	B	0	25 B 1 1 RT 33
53 CirclePict	StimB	B	25	0 B 1 1 RT 21
54 CirclePict	StimB	B	25	0 B 1 1 RT 16
55 Green_Pict	StimD	B	0	25 B 1 1 RT 19
56 Worms_Pict	StimC	A	0	25 A 1 1 RT 14
57 CirclePict	StimB	B	25	0 A 0 0 RT 26
58 SticksPict	StimA	A	25	0 B 0 0 RT 17
59 SticksPict	StimA	A	25	0 A 1 1 RT 19
60 Green_Pict	StimD	B	0	25 A 0 0 RT 35
61 Worms_Pict	StimC	A	0	25 B 0 0 RT 12
62 Green_Pict	StimD	B	0	25 B 1 1 RT 12
63 CirclePict	StimB	B	25	0 A 0 0 RT 24
64 Worms_Pict	StimC	A	0	25 A 1 1 RT 16
65 SticksPict	StimA	A	25	0 B 0 0 RT 26
66 CirclePict	StimB	B	25	0 A 0 0 RT 25
67 Worms_Pict	StimC	A	0	25 B 0 0 RT 23
68 SticksPict	StimA	A	25	0 A 1 1 RT 76
69 Worms_Pict	StimC	B	0	25 A 0 1 RT 68
70 SticksPict	StimA	A	25	0 A 1 1 RT 38
71 Worms_Pict	StimC	B	0	25 B 1 0 RT 46
72 SticksPict	StimA	A	25	0 A 1 1 RT 51
73 Worms_Pict	StimC	A	0	25 B 0 0 RT 93
74 Worms_Pict	StimC	A	0	25 A 1 1 RT 56
75 CirclePict	StimB	B	25	0 A 0 0 RT 48
76 CirclePict	StimB	B	25	0 A 0 0 RT 39
77 Green_Pict	StimD	A	0	25 A 1 0 RT 63
78 SticksPict	StimA	A	25	0 A 1 1 RT 34
79 Green_Pict	StimD	B	0	25 A 0 0 RT 58
80 CirclePict	StimB	A	25	0 A 1 0 RT 43
81 Green_Pict	StimD	B	0	25 B 1 1 RT 64
82 Green_Pict	StimD	B	0	25 B 1 1 RT 77
83 Green_Pict	StimD	B	0	25 B 1 1 RT 44
84 SticksPict	StimA	A	25	0 A 1 1 RT 39
85 SticksPict	StimA	A	25	0 A 1 1 RT 48
86 SticksPict	StimA	A	25	0 A 1 1 RT 45
87 Worms_Pict	StimC	A	0	25 A 1 1 RT 92
88 CirclePict	StimB	B	25	0 A 0 0 RT 41
89 CirclePict	StimB	B	25	0 A 0 0 RT 37
90 Green_Pict	StimD	B	0	25 B 1 1 RT 52
91 Green_Pict	StimD	A	0	25 B 0 1 RT 52
92 CirclePict	StimB	B	25	0 A 0 0 RT 35
93 SticksPict	StimA	A	25	0 A 1 1 RT 49
94 Worms_Pict	StimC	A	0	25 A 1 1 RT 68
95 Green_Pict	StimD	B	0	25 B 1 1 RT 33
96 CirclePict	StimB	B	25	0 A 0 0 RT 57
97 Worms_Pict	StimC	A	0	25 B 0 0 RT 34
98 SticksPict	StimA	B	25	0 A 0 1 RT 34
99 Worms_Pict	StimC	B	0	25 A 0 1 RT 52
100 SticksPict	StimA	A	25	0 A 1 1 RT 47
101 CirclePict	StimB	B	25	0 B 1 1 RT 47
102 CirclePict	StimB	B	25	0 B 1 1 RT 41
103 Green_Pict	StimD	A	0	25 B 0 1 RT 38
104 SticksPict	StimA	A	25	0 A 1 1 RT 37
105 Worms_Pict	StimC	A	0	25 A 1 1 RT 51
106 Worms_Pict	StimC	A	0	25 B 0 0 RT 48
107 Worms_Pict	StimC	B	0	25 A 0 1 RT 41
108 Green_Pict	StimD	B	0	25 B 1 1 RT 36
109 CirclePict	StimB	B	25	0 A 0 0 RT 34
110 Green_Pict	StimD	B	0	25 B 1 1 RT 37
111 Worms_Pict	StimC	A	0	25 B 0 0 RT 81
112 Worms_Pict	StimC	A	0	25 A 1 1 RT 47
113 SticksPict	StimA	A	25	0 A 1 1 RT 43
114 CirclePict	StimB	A	25	0 B 0 1 RT 37
115 CirclePict	StimB	A	25	0 A 1 0 RT 46
116 Green_Pict	StimD	B	0	25 B 1 1 RT 41
117 SticksPict	StimA	A	25	0 A 1 1 RT 40
118 SticksPict	StimA	B	25	0 A 0 1 RT 31
119 CirclePict	StimB	B	25	0 A 0 0 RT 22
120 Worms_Pict	StimC	A	0	25 A 1 1 RT 38
121 SticksPict	StimA	A	25	0 A 1 1 RT 29
122 Green_Pict	StimD	B	0	25 B 1 1 RT 46
123 Green_Pict	StimD	B	0	25 B 1 1 RT 44
124 Green_Pict	StimD	B	0	25 A 0 0 RT 48
125 Green_Pict	StimD	B	0	25 B 1 1 RT 30
126 Worms_Pict	StimC	A	0	25 A 1 1 RT 53
127 CirclePict	StimB	A	25	0 B 0 1 RT 38
128 SticksPict	StimA	A	25	0 A 1 1 RT 24
129 Green_Pict	StimD	B	0	25 B 1 1 RT 34
130 CirclePict	StimB	B	25	0 A 0 0 RT 31
131 SticksPict	StimA	A	25	0 B 0 0 RT 17
132 Worms_Pict	StimC	A	0	25 A 1 1 RT 31
133 CirclePict	StimB	A	25	0 A 1 0 RT 28
134 Worms_Pict	StimC	A	0	25 A 1 1 RT 34
135 SticksPict	StimA	B	25	0 A 0 1 RT 31
136 Worms_Pict	StimC	A	0	25 A 1 1 RT 27
137 Green_Pict	StimD	B	0	25 A 0 0 RT 62
138 CirclePict	StimB	B	25	0 A 0 0 RT 31
139 SticksPict	StimA	A	25	0 B 0 0 RT 25
140 Green_Pict	StimD	A	0	25 A 1 0 RT 39
141 SticksPict	StimA	A	25	0 A 1 1 RT 40
142 Worms_Pict	StimC	A	0	25 A 1 1 RT 40
143 Worms_Pict	StimC	B	0	25 A 0 1 RT 29
144 CirclePict	StimB	B	25	0 A 0 0 RT 53
145 SticksPict	StimA	A	25	0 A 1 1 RT 32
146 CirclePict	StimB	B	25	0 A 0 0 RT 71
147 Green_Pict	StimD	A	0	25 A 1 0 RT 90
148 Worms_Pict	StimC	A	0	25 B 0 0 RT 52
149 CirclePict	StimB	B	25	0 A 0 0 RT 27
150 SticksPict	StimA	A	25	0 B 0 0 RT 23
151 SticksPict	StimA	A	25	0 A 1 1 RT 21
152 CirclePict	StimB	B	25	0 A 0 0 RT 29
153 CirclePict	StimB	B	25	0 A 0 0 RT 21
154 SticksPict	StimA	B	25	0 A 0 1 RT 17
155 Green_Pict	StimD	B	0	25 A 0 0 RT 21
156 Worms_Pict	StimC	A	0	25 A 1 1 RT 16
157 CirclePict	StimB	B	25	0 A 0 0 RT 25
158 Green_Pict	StimD	B	0	25 A 0 0 RT 31
159 Worms_Pict	StimC	B	0	25 A 0 1 RT 38
160 Worms_Pict	StimC	A	0	25 A 1 1 RT 40
