# Supplementary material for: The Role of Informative and Ambiguous Feedback in Avoidance Behavior: Empirical and Computational Findings
Source: PLoS One. 2015 Dec 2;10(12):e0144083. doi: 10.1371/journal.pone.0144083 (PMC4668119; doi:10.1371/journal.pone.0144083)
Supplement: S2 File — Information contained in the file header describes how to use and run the program. (ZIP) [file pone.0144083.s002.zip › Moustafa2015_data/Moustafa2015_NoFeedback/042.doc]

1 SticksPict	StimC	A	0	25 A 1 1 RT 130
2 SticksPict	StimC	A	0	25 A 1 1 RT 139
3 Worms_Pict	StimD	B	0	25 B 1 1 RT 125
4 CirclePict	StimB	B	25	0 B 1 1 RT 196
5 SticksPict	StimC	B	0	25 B 1 0 RT 133
6 SticksPict	StimC	A	0	25 B 0 0 RT 163
7 Green_Pict	StimA	B	25	0 A 0 1 RT 58
8 SticksPict	StimC	A	0	25 A 1 1 RT 60
9 Worms_Pict	StimD	B	0	25 B 1 1 RT 160
10 SticksPict	StimC	A	0	25 A 1 1 RT 83
11 Green_Pict	StimA	A	25	0 B 0 0 RT 104
12 CirclePict	StimB	A	25	0 B 0 1 RT 53
13 Green_Pict	StimA	A	25	0 B 0 0 RT 225
14 Green_Pict	StimA	A	25	0 A 1 1 RT 65
15 Worms_Pict	StimD	B	0	25 A 0 0 RT 53
16 Worms_Pict	StimD	A	0	25 B 0 1 RT 56
17 Green_Pict	StimA	A	25	0 A 1 1 RT 79
18 CirclePict	StimB	B	25	0 A 0 0 RT 87
19 CirclePict	StimB	B	25	0 B 1 1 RT 39
20 Green_Pict	StimA	A	25	0 A 1 1 RT 79
21 SticksPict	StimC	A	0	25 A 1 1 RT 150
22 Worms_Pict	StimD	B	0	25 s RT 128
23 Worms_Pict	StimD	B	0	25 s RT 235
24 CirclePict	StimB	B	25	0 B 1 1 RT 58
25 Worms_Pict	StimD	B	0	25 s RT 107
26 Worms_Pict	StimD	A	0	25 s RT 75
27 Green_Pict	StimA	B	25	0 A 0 1 RT 73
28 CirclePict	StimB	A	25	0 B 0 1 RT 55
29 CirclePict	StimB	B	25	0 B 1 1 RT 39
30 Green_Pict	StimA	A	25	0 A 1 1 RT 108
31 Green_Pict	StimA	A	25	0 A 1 1 RT 36
32 SticksPict	StimC	A	0	25 B 0 0 RT 55
33 CirclePict	StimB	B	25	0 B 1 1 RT 61
34 CirclePict	StimB	B	25	0 B 1 1 RT 89
35 Worms_Pict	StimD	B	0	25 A 0 0 RT 79
36 SticksPict	StimC	A	0	25 A 1 1 RT 30
37 CirclePict	StimB	B	25	0 B 1 1 RT 54
38 SticksPict	StimC	B	0	25 A 0 1 RT 64
39 Worms_Pict	StimD	B	0	25 B 1 1 RT 96
40 Green_Pict	StimA	A	25	0 A 1 1 RT 55
41 Green_Pict	StimA	A	25	0 A 1 1 RT 48
42 SticksPict	StimC	A	0	25 s RT 147
43 SticksPict	StimC	A	0	25 s RT 35
44 CirclePict	StimB	B	25	0 B 1 1 RT 35
45 SticksPict	StimC	A	0	25 s RT 46
46 SticksPict	StimC	B	0	25 s RT 22
47 CirclePict	StimB	B	25	0 B 1 1 RT 57
48 Green_Pict	StimA	A	25	0 A 1 1 RT 39
49 Green_Pict	StimA	B	25	0 A 0 1 RT 35
50 Worms_Pict	StimD	A	0	25 s RT 40
51 CirclePict	StimB	B	25	0 B 1 1 RT 31
52 Worms_Pict	StimD	B	0	25 s RT 33
53 Worms_Pict	StimD	B	0	25 s RT 55
54 Green_Pict	StimA	A	25	0 A 1 1 RT 42
55 CirclePict	StimB	B	25	0 B 1 1 RT 37
56 Green_Pict	StimA	A	25	0 A 1 1 RT 34
57 Worms_Pict	StimD	B	0	25 s RT 36
58 Worms_Pict	StimD	A	0	25 s RT 26
59 CirclePict	StimB	A	25	0 B 0 1 RT 42
60 CirclePict	StimB	B	25	0 B 1 1 RT 31
61 Worms_Pict	StimD	B	0	25 s RT 48
62 SticksPict	StimC	A	0	25 s RT 42
63 CirclePict	StimB	B	25	0 B 1 1 RT 35
64 Worms_Pict	StimD	B	0	25 s RT 39
65 CirclePict	StimB	B	25	0 B 1 1 RT 36
66 Worms_Pict	StimD	B	0	25 s RT 35
67 Green_Pict	StimA	A	25	0 A 1 1 RT 48
68 Worms_Pict	StimD	B	0	25 s RT 36
69 CirclePict	StimB	B	25	0 B 1 1 RT 32
70 Worms_Pict	StimD	B	0	25 s RT 97
71 Green_Pict	StimA	A	25	0 A 1 1 RT 34
72 Green_Pict	StimA	B	25	0 A 0 1 RT 83
73 SticksPict	StimC	A	0	25 s RT 320
74 SticksPict	StimC	A	0	25 s RT 35
75 Green_Pict	StimA	A	25	0 A 1 1 RT 46
76 SticksPict	StimC	A	0	25 s RT 35
77 SticksPict	StimC	A	0	25 s RT 32
78 SticksPict	StimC	B	0	25 s RT 28
79 Green_Pict	StimA	A	25	0 A 1 1 RT 47
80 CirclePict	StimB	A	25	0 B 0 1 RT 34
81 SticksPict	StimC	A	0	25 s RT 62
82 Green_Pict	StimA	A	25	0 A 1 1 RT 32
83 CirclePict	StimB	A	25	0 B 0 1 RT 35
84 CirclePict	StimB	A	25	0 B 0 1 RT 44
85 CirclePict	StimB	B	25	0 B 1 1 RT 30
86 Worms_Pict	StimD	B	0	25 s RT 37
87 CirclePict	StimB	B	25	0 B 1 1 RT 38
88 Green_Pict	StimA	A	25	0 A 1 1 RT 33
89 Worms_Pict	StimD	B	0	25 s RT 70
90 CirclePict	StimB	B	25	0 B 1 1 RT 43
91 Worms_Pict	StimD	A	0	25 s RT 104
92 Green_Pict	StimA	A	25	0 A 1 1 RT 25
93 SticksPict	StimC	A	0	25 s RT 45
94 SticksPict	StimC	A	0	25 s RT 25
95 Worms_Pict	StimD	B	0	25 s RT 32
96 Worms_Pict	StimD	B	0	25 s RT 28
97 SticksPict	StimC	B	0	25 s RT 34
98 SticksPict	StimC	B	0	25 s RT 22
99 Worms_Pict	StimD	B	0	25 s RT 43
100 Worms_Pict	StimD	B	0	25 s RT 38
101 CirclePict	StimB	B	25	0 B 1 1 RT 34
102 Worms_Pict	StimD	B	0	25 s RT 73
103 CirclePict	StimB	B	25	0 B 1 1 RT 39
104 Green_Pict	StimA	A	25	0 A 1 1 RT 30
105 CirclePict	StimB	B	25	0 B 1 1 RT 31
106 SticksPict	StimC	A	0	25 s RT 27
107 Green_Pict	StimA	B	25	0 A 0 1 RT 34
108 SticksPict	StimC	A	0	25 s RT 29
109 Green_Pict	StimA	A	25	0 A 1 1 RT 39
110 CirclePict	StimB	B	25	0 B 1 1 RT 36
111 SticksPict	StimC	A	0	25 s RT 32
112 Worms_Pict	StimD	A	0	25 s RT 29
113 SticksPict	StimC	A	0	25 s RT 29
114 Worms_Pict	StimD	B	0	25 s RT 27
115 Green_Pict	StimA	A	25	0 A 1 1 RT 33
116 Green_Pict	StimA	A	25	0 A 1 1 RT 60
117 SticksPict	StimC	A	0	25 s RT 43
118 CirclePict	StimB	B	25	0 B 1 1 RT 37
119 Green_Pict	StimA	A	25	0 A 1 1 RT 38
120 Green_Pict	StimA	B	25	0 A 0 1 RT 57
121 CirclePict	StimB	A	25	0 B 0 1 RT 32
122 SticksPict	StimC	A	0	25 s RT 46
123 CirclePict	StimB	B	25	0 B 1 1 RT 38
124 CirclePict	StimB	B	25	0 B 1 1 RT 80
125 SticksPict	StimC	A	0	25 s RT 93
126 Worms_Pict	StimD	B	0	25 s RT 40
127 Green_Pict	StimA	A	25	0 A 1 1 RT 30
128 Worms_Pict	StimD	A	0	25 s RT 30
129 SticksPict	StimC	A	0	25 s RT 28
130 Worms_Pict	StimD	B	0	25 s RT 36
131 Worms_Pict	StimD	B	0	25 s RT 32
132 CirclePict	StimB	B	25	0 B 1 1 RT 37
133 Green_Pict	StimA	A	25	0 A 1 1 RT 49
134 SticksPict	StimC	A	0	25 s RT 50
135 Green_Pict	StimA	B	25	0 A 0 1 RT 36
136 SticksPict	StimC	B	0	25 s RT 39
137 SticksPict	StimC	A	0	25 s RT 25
138 Worms_Pict	StimD	B	0	25 s RT 34
139 SticksPict	StimC	A	0	25 s RT 32
140 CirclePict	StimB	B	25	0 B 1 1 RT 40
141 CirclePict	StimB	B	25	0 B 1 1 RT 39
142 CirclePict	StimB	A	25	0 B 0 1 RT 53
143 Green_Pict	StimA	A	25	0 A 1 1 RT 28
144 SticksPict	StimC	A	0	25 s RT 36
145 SticksPict	StimC	B	0	25 s RT 31
146 Green_Pict	StimA	B	25	0 A 0 1 RT 42
147 Green_Pict	StimA	A	25	0 A 1 1 RT 29
148 Worms_Pict	StimD	A	0	25 s RT 181
149 Green_Pict	StimA	A	25	0 A 1 1 RT 70
150 CirclePict	StimB	B	25	0 B 1 1 RT 33
151 CirclePict	StimB	B	25	0 B 1 1 RT 32
152 SticksPict	StimC	A	0	25 s RT 32
153 Worms_Pict	StimD	B	0	25 s RT 31
154 Worms_Pict	StimD	B	0	25 s RT 29
155 Green_Pict	StimA	A	25	0 A 1 1 RT 36
156 CirclePict	StimB	B	25	0 B 1 1 RT 29
157 Green_Pict	StimA	A	25	0 A 1 1 RT 28
158 Worms_Pict	StimD	B	0	25 s RT 39
159 Green_Pict	StimA	A	25	0 A 1 1 RT 27
160 Worms_Pict	StimD	B	0	25 s RT 35
