# Supplementary material for: The Role of Informative and Ambiguous Feedback in Avoidance Behavior: Empirical and Computational Findings
Source: PLoS One. 2015 Dec 2;10(12):e0144083. doi: 10.1371/journal.pone.0144083 (PMC4668119; doi:10.1371/journal.pone.0144083)
Supplement: S2 File — Information contained in the file header describes how to use and run the program. (ZIP) [file pone.0144083.s002.zip › Moustafa2015_data/Moustafa2015_NoFeedback/043.doc]

1 Worms_Pict	StimC	A	0	25 B 0 0 RT 110
2 CirclePict	StimB	B	25	0 B 1 1 RT 85
3 Worms_Pict	StimC	A	0	25 A 1 1 RT 68
4 Worms_Pict	StimC	B	0	25 A 0 1 RT 97
5 Worms_Pict	StimC	A	0	25 B 0 0 RT 125
6 SticksPict	StimA	A	25	0 A 1 1 RT 72
7 SticksPict	StimA	A	25	0 B 0 0 RT 86
8 CirclePict	StimB	B	25	0 A 0 0 RT 114
9 Green_Pict	StimD	B	0	25 B 1 1 RT 78
10 SticksPict	StimA	B	25	0 A 0 1 RT 60
11 CirclePict	StimB	A	25	0 B 0 1 RT 78
12 Green_Pict	StimD	A	0	25 B 0 1 RT 76
13 CirclePict	StimB	B	25	0 A 0 0 RT 98
14 Green_Pict	StimD	B	0	25 B 1 1 RT 65
15 Worms_Pict	StimC	A	0	25 A 1 1 RT 54
16 SticksPict	StimA	A	25	0 A 1 1 RT 78
17 SticksPict	StimA	A	25	0 A 1 1 RT 62
18 CirclePict	StimB	B	25	0 B 1 1 RT 99
19 SticksPict	StimA	A	25	0 A 1 1 RT 66
20 SticksPict	StimA	A	25	0 A 1 1 RT 68
21 Green_Pict	StimD	B	0	25 B 1 1 RT 89
22 Worms_Pict	StimC	A	0	25 B 0 0 RT 90
23 SticksPict	StimA	A	25	0 A 1 1 RT 43
24 Green_Pict	StimD	A	0	25 A 1 0 RT 58
25 CirclePict	StimB	B	25	0 A 0 0 RT 72
26 CirclePict	StimB	B	25	0 B 1 1 RT 72
27 SticksPict	StimA	B	25	0 A 0 1 RT 55
28 Worms_Pict	StimC	A	0	25 A 1 1 RT 57
29 Worms_Pict	StimC	A	0	25 B 0 0 RT 95
30 Green_Pict	StimD	B	0	25 B 1 1 RT 74
31 CirclePict	StimB	B	25	0 A 0 0 RT 64
32 Green_Pict	StimD	B	0	25 A 0 0 RT 63
33 Worms_Pict	StimC	B	0	25 B 1 0 RT 67
34 CirclePict	StimB	B	25	0 A 0 0 RT 58
35 SticksPict	StimA	A	25	0 A 1 1 RT 26
36 Green_Pict	StimD	B	0	25 A 0 0 RT 59
37 Green_Pict	StimD	B	0	25 B 1 1 RT 59
38 Green_Pict	StimD	B	0	25 A 0 0 RT 58
39 Worms_Pict	StimC	A	0	25 A 1 1 RT 56
40 CirclePict	StimB	A	25	0 A 1 0 RT 40
41 Worms_Pict	StimC	B	0	25 B 1 0 RT 87
42 SticksPict	StimA	A	25	0 A 1 1 RT 39
43 Green_Pict	StimD	B	0	25 A 0 0 RT 66
44 CirclePict	StimB	B	25	0 A 0 0 RT 37
45 Green_Pict	StimD	B	0	25 A 0 0 RT 53
46 Green_Pict	StimD	B	0	25 A 0 0 RT 50
47 SticksPict	StimA	A	25	0 A 1 1 RT 50
48 Green_Pict	StimD	A	0	25 B 0 1 RT 60
49 Green_Pict	StimD	B	0	25 A 0 0 RT 75
50 CirclePict	StimB	B	25	0 A 0 0 RT 74
51 SticksPict	StimA	A	25	0 A 1 1 RT 37
52 SticksPict	StimA	A	25	0 A 1 1 RT 36
53 Worms_Pict	StimC	A	0	25 A 1 1 RT 59
54 CirclePict	StimB	B	25	0 A 0 0 RT 43
55 SticksPict	StimA	A	25	0 A 1 1 RT 44
56 Worms_Pict	StimC	B	0	25 B 1 0 RT 78
57 SticksPict	StimA	B	25	0 A 0 1 RT 41
58 Green_Pict	StimD	B	0	25 A 0 0 RT 67
59 Worms_Pict	StimC	A	0	25 A 1 1 RT 88
60 Green_Pict	StimD	B	0	25 B 1 1 RT 37
61 Worms_Pict	StimC	A	0	25 A 1 1 RT 100
62 CirclePict	StimB	B	25	0 A 0 0 RT 72
63 Green_Pict	StimD	A	0	25 B 0 1 RT 31
64 CirclePict	StimB	B	25	0 A 0 0 RT 44
65 Worms_Pict	StimC	A	0	25 A 1 1 RT 42
66 Worms_Pict	StimC	A	0	25 A 1 1 RT 51
67 SticksPict	StimA	A	25	0 A 1 1 RT 39
68 Worms_Pict	StimC	A	0	25 A 1 1 RT 50
69 SticksPict	StimA	A	25	0 A 1 1 RT 32
70 Worms_Pict	StimC	A	0	25 A 1 1 RT 67
71 CirclePict	StimB	B	25	0 A 0 0 RT 41
72 SticksPict	StimA	B	25	0 A 0 1 RT 32
73 CirclePict	StimB	B	25	0 A 0 0 RT 35
74 CirclePict	StimB	A	25	0 A 1 0 RT 35
75 CirclePict	StimB	A	25	0 A 1 0 RT 50
76 Green_Pict	StimD	B	0	25 B 1 1 RT 46
77 Green_Pict	StimD	B	0	25 B 1 1 RT 55
78 Worms_Pict	StimC	A	0	25 A 1 1 RT 47
79 CirclePict	StimB	B	25	0 A 0 0 RT 37
80 SticksPict	StimA	A	25	0 A 1 1 RT 29
81 CirclePict	StimB	B	25	0 A 0 0 RT 38
82 Green_Pict	StimD	B	0	25 B 1 1 RT 79
83 CirclePict	StimB	B	25	0 A 0 0 RT 39
84 Worms_Pict	StimC	A	0	25 A 1 1 RT 53
85 CirclePict	StimB	B	25	0 A 0 0 RT 26
86 Green_Pict	StimD	B	0	25 B 1 1 RT 37
87 CirclePict	StimB	B	25	0 A 0 0 RT 64
88 Worms_Pict	StimC	A	0	25 A 1 1 RT 34
89 Green_Pict	StimD	B	0	25 B 1 1 RT 40
90 Green_Pict	StimD	B	0	25 B 1 1 RT 41
91 Worms_Pict	StimC	A	0	25 A 1 1 RT 49
92 Worms_Pict	StimC	A	0	25 A 1 1 RT 43
93 CirclePict	StimB	A	25	0 A 1 0 RT 51
94 Worms_Pict	StimC	B	0	25 A 0 1 RT 41
95 SticksPict	StimA	A	25	0 A 1 1 RT 36
96 Worms_Pict	StimC	A	0	25 A 1 1 RT 79
97 SticksPict	StimA	A	25	0 A 1 1 RT 53
98 CirclePict	StimB	B	25	0 A 0 0 RT 45
99 Worms_Pict	StimC	A	0	25 A 1 1 RT 52
100 CirclePict	StimB	A	25	0 A 1 0 RT 47
101 Green_Pict	StimD	B	0	25 B 1 1 RT 79
102 SticksPict	StimA	A	25	0 A 1 1 RT 35
103 SticksPict	StimA	A	25	0 A 1 1 RT 33
104 Worms_Pict	StimC	A	0	25 A 1 1 RT 44
105 CirclePict	StimB	B	25	0 A 0 0 RT 41
106 Green_Pict	StimD	B	0	25 B 1 1 RT 40
107 Worms_Pict	StimC	B	0	25 A 0 1 RT 54
108 SticksPict	StimA	A	25	0 A 1 1 RT 33
109 CirclePict	StimB	B	25	0 A 0 0 RT 32
110 Green_Pict	StimD	B	0	25 B 1 1 RT 47
111 Green_Pict	StimD	A	0	25 B 0 1 RT 43
112 SticksPict	StimA	B	25	0 A 0 1 RT 36
113 SticksPict	StimA	A	25	0 A 1 1 RT 24
114 SticksPict	StimA	A	25	0 A 1 1 RT 35
115 Green_Pict	StimD	A	0	25 B 0 1 RT 75
116 CirclePict	StimB	B	25	0 A 0 0 RT 39
117 SticksPict	StimA	A	25	0 A 1 1 RT 42
118 Worms_Pict	StimC	A	0	25 A 1 1 RT 45
119 Green_Pict	StimD	B	0	25 A 0 0 RT 48
120 SticksPict	StimA	B	25	0 A 0 1 RT 38
121 SticksPict	StimA	A	25	0 A 1 1 RT 32
122 CirclePict	StimB	B	25	0 A 0 0 RT 54
123 CirclePict	StimB	B	25	0 A 0 0 RT 46
124 Worms_Pict	StimC	B	0	25 A 0 1 RT 54
125 Worms_Pict	StimC	A	0	25 B 0 0 RT 49
126 SticksPict	StimA	A	25	0 A 1 1 RT 39
127 SticksPict	StimA	A	25	0 A 1 1 RT 28
128 CirclePict	StimB	B	25	0 A 0 0 RT 51
129 Green_Pict	StimD	B	0	25 A 0 0 RT 106
130 SticksPict	StimA	B	25	0 A 0 1 RT 36
131 SticksPict	StimA	A	25	0 A 1 1 RT 195
132 SticksPict	StimA	B	25	0 A 0 1 RT 51
133 Green_Pict	StimD	B	0	25 B 1 1 RT 51
134 SticksPict	StimA	A	25	0 A 1 1 RT 54
135 SticksPict	StimA	A	25	0 A 1 1 RT 40
136 Worms_Pict	StimC	B	0	25 B 1 0 RT 81
137 Green_Pict	StimD	B	0	25 B 1 1 RT 58
138 Worms_Pict	StimC	A	0	25 B 0 0 RT 71
139 CirclePict	StimB	A	25	0 A 1 0 RT 61
140 Green_Pict	StimD	A	0	25 B 0 1 RT 54
141 Green_Pict	StimD	A	0	25 A 1 0 RT 67
142 CirclePict	StimB	A	25	0 A 1 0 RT 38
143 CirclePict	StimB	B	25	0 A 0 0 RT 34
144 CirclePict	StimB	B	25	0 A 0 0 RT 43
145 Worms_Pict	StimC	A	0	25 A 1 1 RT 49
146 Worms_Pict	StimC	A	0	25 A 1 1 RT 58
147 Green_Pict	StimD	B	0	25 A 0 0 RT 50
148 Green_Pict	StimD	B	0	25 B 1 1 RT 55
149 Worms_Pict	StimC	A	0	25 B 0 0 RT 65
150 Green_Pict	StimD	B	0	25 A 0 0 RT 56
151 SticksPict	StimA	A	25	0 A 1 1 RT 42
152 Worms_Pict	StimC	A	0	25 A 1 1 RT 67
153 CirclePict	StimB	B	25	0 B 1 1 RT 3
154 Worms_Pict	StimC	A	0	25 B 0 0 RT 99
155 Green_Pict	StimD	B	0	25 A 0 0 RT 75
156 Green_Pict	StimD	B	0	25 B 1 1 RT 66
157 SticksPict	StimA	A	25	0 B 0 0 RT 45
158 Worms_Pict	StimC	A	0	25 A 1 1 RT 60
159 CirclePict	StimB	B	25	0 A 0 0 RT 36
160 CirclePict	StimB	B	25	0 A 0 0 RT 34
