# Supplementary material for: The Role of Informative and Ambiguous Feedback in Avoidance Behavior: Empirical and Computational Findings
Source: PLoS One. 2015 Dec 2;10(12):e0144083. doi: 10.1371/journal.pone.0144083 (PMC4668119; doi:10.1371/journal.pone.0144083)
Supplement: S2 File — Information contained in the file header describes how to use and run the program. (ZIP) [file pone.0144083.s002.zip › Moustafa2015_data/Moustafa2015_NoFeedback/044.doc]

1 Worms_Pict	StimA	B	25	0 A 0 1 RT 159
2 SticksPict	StimD	A	0	25 A 1 0 RT 137
3 SticksPict	StimD	B	0	25 A 0 0 RT 28
4 SticksPict	StimD	B	0	25 B 1 1 RT 61
5 Worms_Pict	StimA	A	25	0 A 1 1 RT 47
6 Green_Pict	StimB	B	25	0 B 1 1 RT 71
7 CirclePict	StimC	B	0	25 B 1 0 RT 41
8 Green_Pict	StimB	B	25	0 B 1 1 RT 54
9 Green_Pict	StimB	B	25	0 B 1 1 RT 81
10 CirclePict	StimC	A	0	25 A 1 1 RT 52
11 CirclePict	StimC	A	0	25 A 1 1 RT 58
12 Green_Pict	StimB	B	25	0 B 1 1 RT 43
13 Worms_Pict	StimA	A	25	0 A 1 1 RT 68
14 SticksPict	StimD	A	0	25 A 1 0 RT 62
15 SticksPict	StimD	B	0	25 A 0 0 RT 51
16 CirclePict	StimC	A	0	25 A 1 1 RT 88
17 Worms_Pict	StimA	A	25	0 A 1 1 RT 45
18 Green_Pict	StimB	A	25	0 B 0 1 RT 41
19 CirclePict	StimC	B	0	25 A 0 1 RT 51
20 CirclePict	StimC	A	0	25 B 0 0 RT 33
21 Green_Pict	StimB	B	25	0 B 1 1 RT 36
22 Green_Pict	StimB	B	25	0 B 1 1 RT 37
23 Worms_Pict	StimA	B	25	0 A 0 1 RT 41
24 SticksPict	StimD	B	0	25 A 0 0 RT 45
25 Worms_Pict	StimA	A	25	0 A 1 1 RT 43
26 Worms_Pict	StimA	A	25	0 A 1 1 RT 31
27 SticksPict	StimD	B	0	25 B 1 1 RT 43
28 SticksPict	StimD	B	0	25 B 1 1 RT 44
29 Worms_Pict	StimA	A	25	0 A 1 1 RT 63
30 Green_Pict	StimB	B	25	0 B 1 1 RT 40
31 SticksPict	StimD	B	0	25 B 1 1 RT 51
32 Green_Pict	StimB	B	25	0 B 1 1 RT 34
33 CirclePict	StimC	A	0	25 B 0 0 RT 58
34 Green_Pict	StimB	A	25	0 B 0 1 RT 36
35 CirclePict	StimC	A	0	25 s RT 67
36 CirclePict	StimC	A	0	25 s RT 172
37 Worms_Pict	StimA	A	25	0 A 1 1 RT 44
38 CirclePict	StimC	A	0	25 s RT 145
39 SticksPict	StimD	B	0	25 B 1 1 RT 167
40 Worms_Pict	StimA	A	25	0 A 1 1 RT 35
41 Worms_Pict	StimA	A	25	0 A 1 1 RT 37
42 Worms_Pict	StimA	B	25	0 A 0 1 RT 38
43 Worms_Pict	StimA	A	25	0 A 1 1 RT 27
44 Green_Pict	StimB	B	25	0 B 1 1 RT 33
45 SticksPict	StimD	A	0	25 A 1 0 RT 83
46 Worms_Pict	StimA	B	25	0 A 0 1 RT 39
47 CirclePict	StimC	A	0	25 s RT 112
48 CirclePict	StimC	A	0	25 s RT 67
49 CirclePict	StimC	A	0	25 s RT 57
50 Green_Pict	StimB	B	25	0 B 1 1 RT 35
51 CirclePict	StimC	B	0	25 s RT 77
52 Worms_Pict	StimA	A	25	0 A 1 1 RT 92
53 SticksPict	StimD	B	0	25 A 0 0 RT 96
54 SticksPict	StimD	A	0	25 B 0 1 RT 34
55 CirclePict	StimC	A	0	25 A 1 1 RT 63
56 SticksPict	StimD	B	0	25 s RT 79
57 CirclePict	StimC	A	0	25 B 0 0 RT 46
58 Green_Pict	StimB	B	25	0 B 1 1 RT 38
59 Green_Pict	StimB	B	25	0 B 1 1 RT 47
60 Worms_Pict	StimA	A	25	0 A 1 1 RT 47
61 SticksPict	StimD	B	0	25 s RT 72
62 SticksPict	StimD	B	0	25 s RT 56
63 SticksPict	StimD	B	0	25 s RT 56
64 SticksPict	StimD	B	0	25 s RT 51
65 CirclePict	StimC	B	0	25 A 0 1 RT 53
66 Worms_Pict	StimA	A	25	0 A 1 1 RT 44
67 CirclePict	StimC	A	0	25 s RT 64
68 CirclePict	StimC	A	0	25 s RT 25
69 Worms_Pict	StimA	A	25	0 A 1 1 RT 61
70 CirclePict	StimC	A	0	25 s RT 60
71 Green_Pict	StimB	B	25	0 B 1 1 RT 50
72 Worms_Pict	StimA	A	25	0 A 1 1 RT 68
73 SticksPict	StimD	B	0	25 s RT 60
74 Green_Pict	StimB	B	25	0 B 1 1 RT 51
75 Worms_Pict	StimA	A	25	0 A 1 1 RT 56
76 SticksPict	StimD	B	0	25 s RT 70
77 Green_Pict	StimB	A	25	0 B 0 1 RT 50
78 Green_Pict	StimB	B	25	0 B 1 1 RT 25
79 Green_Pict	StimB	A	25	0 B 0 1 RT 24
80 Green_Pict	StimB	B	25	0 B 1 1 RT 20
81 CirclePict	StimC	B	0	25 s RT 56
82 SticksPict	StimD	B	0	25 s RT 60
83 SticksPict	StimD	B	0	25 s RT 24
84 SticksPict	StimD	B	0	25 s RT 21
85 Worms_Pict	StimA	A	25	0 A 1 1 RT 51
86 SticksPict	StimD	A	0	25 s RT 40
87 SticksPict	StimD	B	0	25 s RT 26
88 SticksPict	StimD	B	0	25 s RT 23
89 Green_Pict	StimB	B	25	0 B 1 1 RT 55
90 CirclePict	StimC	B	0	25 s RT 32
91 Worms_Pict	StimA	A	25	0 A 1 1 RT 57
92 Worms_Pict	StimA	A	25	0 A 1 1 RT 51
93 Green_Pict	StimB	B	25	0 B 1 1 RT 50
94 Green_Pict	StimB	A	25	0 B 0 1 RT 39
95 Worms_Pict	StimA	A	25	0 A 1 1 RT 43
96 Worms_Pict	StimA	B	25	0 A 0 1 RT 61
97 CirclePict	StimC	A	0	25 s RT 62
98 Worms_Pict	StimA	A	25	0 A 1 1 RT 54
99 Green_Pict	StimB	B	25	0 B 1 1 RT 38
100 Green_Pict	StimB	A	25	0 B 0 1 RT 26
101 Worms_Pict	StimA	A	25	0 A 1 1 RT 45
102 Worms_Pict	StimA	B	25	0 A 0 1 RT 40
103 SticksPict	StimD	B	0	25 s RT 81
104 Worms_Pict	StimA	A	25	0 A 1 1 RT 56
105 CirclePict	StimC	A	0	25 s RT 80
106 Green_Pict	StimB	B	25	0 B 1 1 RT 51
107 SticksPict	StimD	B	0	25 s RT 61
108 Worms_Pict	StimA	A	25	0 A 1 1 RT 56
109 CirclePict	StimC	A	0	25 s RT 59
110 Green_Pict	StimB	B	25	0 B 1 1 RT 52
111 CirclePict	StimC	A	0	25 s RT 102
112 Green_Pict	StimB	B	25	0 B 1 1 RT 105
113 CirclePict	StimC	A	0	25 s RT 67
114 Green_Pict	StimB	B	25	0 B 1 1 RT 49
115 CirclePict	StimC	A	0	25 s RT 76
116 CirclePict	StimC	A	0	25 s RT 57
117 SticksPict	StimD	B	0	25 s RT 51
118 CirclePict	StimC	A	0	25 s RT 31
119 SticksPict	StimD	A	0	25 s RT 46
120 Green_Pict	StimB	B	25	0 B 1 1 RT 56
121 SticksPict	StimD	B	0	25 s RT 52
122 Worms_Pict	StimA	A	25	0 A 1 1 RT 61
123 Worms_Pict	StimA	B	25	0 A 0 1 RT 50
124 SticksPict	StimD	B	0	25 s RT 58
125 CirclePict	StimC	B	0	25 s RT 39
126 Worms_Pict	StimA	A	25	0 A 1 1 RT 60
127 SticksPict	StimD	B	0	25 s RT 58
128 Green_Pict	StimB	B	25	0 B 1 1 RT 51
129 SticksPict	StimD	A	0	25 s RT 44
130 Green_Pict	StimB	B	25	0 B 1 1 RT 51
131 Green_Pict	StimB	B	25	0 B 1 1 RT 43
132 SticksPict	StimD	B	0	25 s RT 71
133 CirclePict	StimC	A	0	25 s RT 52
134 CirclePict	StimC	A	0	25 s RT 51
135 Green_Pict	StimB	B	25	0 B 1 1 RT 54
136 SticksPict	StimD	B	0	25 s RT 65
137 Green_Pict	StimB	B	25	0 B 1 1 RT 59
138 CirclePict	StimC	A	0	25 s RT 44
139 SticksPict	StimD	B	0	25 s RT 33
140 Worms_Pict	StimA	A	25	0 A 1 1 RT 66
141 SticksPict	StimD	B	0	25 s RT 47
142 CirclePict	StimC	A	0	25 s RT 28
143 Worms_Pict	StimA	A	25	0 A 1 1 RT 59
144 CirclePict	StimC	A	0	25 s RT 35
145 Green_Pict	StimB	B	25	0 B 1 1 RT 61
146 Worms_Pict	StimA	A	25	0 A 1 1 RT 68
147 Worms_Pict	StimA	A	25	0 A 1 1 RT 29
148 CirclePict	StimC	A	0	25 s RT 56
149 CirclePict	StimC	B	0	25 s RT 21
150 CirclePict	StimC	A	0	25 s RT 19
151 SticksPict	StimD	A	0	25 s RT 29
152 Green_Pict	StimB	B	25	0 B 1 1 RT 54
153 Green_Pict	StimB	B	25	0 B 1 1 RT 48
154 Green_Pict	StimB	A	25	0 B 0 1 RT 32
155 CirclePict	StimC	A	0	25 s RT 50
156 Green_Pict	StimB	A	25	0 B 0 1 RT 42
157 Worms_Pict	StimA	A	25	0 A 1 1 RT 46
158 Worms_Pict	StimA	A	25	0 A 1 1 RT 22
159 SticksPict	StimD	B	0	25 s RT 61
160 Worms_Pict	StimA	B	25	0 A 0 1 RT 53
