# Supplementary material for: The Role of Informative and Ambiguous Feedback in Avoidance Behavior: Empirical and Computational Findings
Source: PLoS One. 2015 Dec 2;10(12):e0144083. doi: 10.1371/journal.pone.0144083 (PMC4668119; doi:10.1371/journal.pone.0144083)
Supplement: S2 File — Information contained in the file header describes how to use and run the program. (ZIP) [file pone.0144083.s002.zip › Moustafa2015_data/Moustafa2015_NoFeedback/045.doc]

1 SticksPict	StimD	A	0	25 A 1 0 RT 440
2 Green_Pict	StimB	B	25	0 B 1 1 RT 1153
3 Green_Pict	StimB	B	25	0 B 1 1 RT 254
4 CirclePict	StimA	A	25	0 A 1 1 RT 1145
5 CirclePict	StimA	A	25	0 A 1 1 RT 480
6 Worms_Pict	StimC	A	0	25 A 1 1 RT 284
7 SticksPict	StimD	B	0	25 A 0 0 RT 199
8 Green_Pict	StimB	A	25	0 B 0 1 RT 143
9 SticksPict	StimD	B	0	25 A 0 0 RT 324
10 CirclePict	StimA	A	25	0 A 1 1 RT 81
11 Green_Pict	StimB	B	25	0 B 1 1 RT 72
12 SticksPict	StimD	B	0	25 B 1 1 RT 78
13 Green_Pict	StimB	B	25	0 B 1 1 RT 55
14 Worms_Pict	StimC	A	0	25 B 0 0 RT 143
15 SticksPict	StimD	B	0	25 B 1 1 RT 64
16 Green_Pict	StimB	B	25	0 B 1 1 RT 53
17 CirclePict	StimA	A	25	0 A 1 1 RT 68
18 CirclePict	StimA	A	25	0 A 1 1 RT 69
19 SticksPict	StimD	B	0	25 B 1 1 RT 72
20 Worms_Pict	StimC	A	0	25 A 1 1 RT 54
21 SticksPict	StimD	B	0	25 B 1 1 RT 94
22 SticksPict	StimD	B	0	25 B 1 1 RT 82
23 Worms_Pict	StimC	A	0	25 B 0 0 RT 134
24 CirclePict	StimA	A	25	0 A 1 1 RT 53
25 SticksPict	StimD	A	0	25 A 1 0 RT 69
26 Green_Pict	StimB	A	25	0 B 0 1 RT 59
27 Green_Pict	StimB	B	25	0 B 1 1 RT 41
28 CirclePict	StimA	A	25	0 A 1 1 RT 49
29 CirclePict	StimA	B	25	0 A 0 1 RT 39
30 Green_Pict	StimB	B	25	0 B 1 1 RT 90
31 Worms_Pict	StimC	A	0	25 A 1 1 RT 94
32 Worms_Pict	StimC	A	0	25 A 1 1 RT 74
33 CirclePict	StimA	B	25	0 A 0 1 RT 57
34 Worms_Pict	StimC	A	0	25 A 1 1 RT 95
35 Worms_Pict	StimC	B	0	25 A 0 1 RT 41
36 CirclePict	StimA	A	25	0 A 1 1 RT 45
37 Worms_Pict	StimC	A	0	25 B 0 0 RT 126
38 Green_Pict	StimB	B	25	0 B 1 1 RT 39
39 SticksPict	StimD	B	0	25 B 1 1 RT 103
40 Worms_Pict	StimC	B	0	25 B 1 0 RT 256
41 Worms_Pict	StimC	A	0	25 B 0 0 RT 188
42 CirclePict	StimA	A	25	0 A 1 1 RT 32
43 SticksPict	StimD	B	0	25 A 0 0 RT 66
44 CirclePict	StimA	A	25	0 A 1 1 RT 37
45 SticksPict	StimD	B	0	25 B 1 1 RT 50
46 Green_Pict	StimB	B	25	0 B 1 1 RT 45
47 CirclePict	StimA	A	25	0 A 1 1 RT 44
48 Worms_Pict	StimC	B	0	25 B 1 0 RT 147
49 SticksPict	StimD	A	0	25 B 0 1 RT 43
50 Worms_Pict	StimC	A	0	25 B 0 0 RT 60
51 Green_Pict	StimB	B	25	0 B 1 1 RT 39
52 Green_Pict	StimB	A	25	0 B 0 1 RT 47
53 Worms_Pict	StimC	A	0	25 A 1 1 RT 134
54 Worms_Pict	StimC	B	0	25 A 0 1 RT 67
55 Worms_Pict	StimC	A	0	25 A 1 1 RT 89
56 CirclePict	StimA	A	25	0 A 1 1 RT 42
57 SticksPict	StimD	B	0	25 B 1 1 RT 107
58 SticksPict	StimD	B	0	25 B 1 1 RT 69
59 Green_Pict	StimB	B	25	0 B 1 1 RT 43
60 CirclePict	StimA	B	25	0 A 0 1 RT 61
61 Green_Pict	StimB	A	25	0 B 0 1 RT 60
62 CirclePict	StimA	A	25	0 A 1 1 RT 33
63 CirclePict	StimA	A	25	0 A 1 1 RT 55
64 Worms_Pict	StimC	A	0	25 A 1 1 RT 352
65 Green_Pict	StimB	B	25	0 B 1 1 RT 70
66 SticksPict	StimD	A	0	25 B 0 1 RT 70
67 Worms_Pict	StimC	A	0	25 B 0 0 RT 169
68 Worms_Pict	StimC	A	0	25 B 0 0 RT 96
69 SticksPict	StimD	B	0	25 B 1 1 RT 89
70 Green_Pict	StimB	B	25	0 B 1 1 RT 39
71 Green_Pict	StimB	B	25	0 B 1 1 RT 45
72 CirclePict	StimA	B	25	0 A 0 1 RT 59
73 SticksPict	StimD	B	0	25 A 0 0 RT 76
74 Green_Pict	StimB	B	25	0 B 1 1 RT 38
75 SticksPict	StimD	B	0	25 B 1 1 RT 64
76 CirclePict	StimA	A	25	0 A 1 1 RT 40
77 CirclePict	StimA	A	25	0 A 1 1 RT 54
78 Worms_Pict	StimC	A	0	25 B 0 0 RT 150
79 SticksPict	StimD	B	0	25 B 1 1 RT 62
80 Green_Pict	StimB	B	25	0 B 1 1 RT 38
81 Worms_Pict	StimC	A	0	25 A 1 1 RT 211
82 Worms_Pict	StimC	A	0	25 A 1 1 RT 165
83 CirclePict	StimA	A	25	0 A 1 1 RT 89
84 Green_Pict	StimB	B	25	0 B 1 1 RT 65
85 Green_Pict	StimB	B	25	0 B 1 1 RT 69
86 SticksPict	StimD	B	0	25 B 1 1 RT 154
87 CirclePict	StimA	A	25	0 A 1 1 RT 91
88 Worms_Pict	StimC	B	0	25 B 1 0 RT 138
89 CirclePict	StimA	A	25	0 A 1 1 RT 44
90 SticksPict	StimD	B	0	25 B 1 1 RT 88
91 Worms_Pict	StimC	A	0	25 B 0 0 RT 104
92 SticksPict	StimD	B	0	25 B 1 1 RT 49
93 SticksPict	StimD	A	0	25 B 0 1 RT 67
94 CirclePict	StimA	B	25	0 A 0 1 RT 39
95 SticksPict	StimD	A	0	25 B 0 1 RT 81
96 Green_Pict	StimB	A	25	0 B 0 1 RT 32
97 Green_Pict	StimB	B	25	0 B 1 1 RT 44
98 Green_Pict	StimB	B	25	0 B 1 1 RT 51
99 SticksPict	StimD	B	0	25 A 0 0 RT 70
100 Green_Pict	StimB	B	25	0 B 1 1 RT 32
101 CirclePict	StimA	A	25	0 A 1 1 RT 43
102 Worms_Pict	StimC	A	0	25 B 0 0 RT 66
103 CirclePict	StimA	A	25	0 A 1 1 RT 42
104 Worms_Pict	StimC	A	0	25 A 1 1 RT 279
105 Worms_Pict	StimC	A	0	25 A 1 1 RT 131
106 SticksPict	StimD	B	0	25 B 1 1 RT 236
107 Green_Pict	StimB	A	25	0 B 0 1 RT 51
108 CirclePict	StimA	A	25	0 A 1 1 RT 115
109 Green_Pict	StimB	B	25	0 B 1 1 RT 72
110 SticksPict	StimD	B	0	25 A 0 0 RT 147
111 SticksPict	StimD	B	0	25 A 0 0 RT 91
112 CirclePict	StimA	A	25	0 A 1 1 RT 60
113 CirclePict	StimA	B	25	0 A 0 1 RT 66
114 Worms_Pict	StimC	B	0	25 A 0 1 RT 97
115 Worms_Pict	StimC	A	0	25 B 0 0 RT 65
116 Green_Pict	StimB	B	25	0 B 1 1 RT 49
117 Worms_Pict	StimC	A	0	25 A 1 1 RT 129
118 SticksPict	StimD	B	0	25 A 0 0 RT 182
119 Green_Pict	StimB	B	25	0 B 1 1 RT 42
120 CirclePict	StimA	A	25	0 A 1 1 RT 82
121 CirclePict	StimA	A	25	0 A 1 1 RT 105
122 Worms_Pict	StimC	A	0	25 A 1 1 RT 120
123 Green_Pict	StimB	B	25	0 B 1 1 RT 62
124 CirclePict	StimA	A	25	0 A 1 1 RT 43
125 SticksPict	StimD	B	0	25 A 0 0 RT 298
126 SticksPict	StimD	B	0	25 B 1 1 RT 83
127 CirclePict	StimA	A	25	0 A 1 1 RT 39
128 CirclePict	StimA	A	25	0 A 1 1 RT 34
129 Worms_Pict	StimC	B	0	25 B 1 0 RT 119
130 Green_Pict	StimB	B	25	0 B 1 1 RT 78
131 Green_Pict	StimB	B	25	0 B 1 1 RT 76
132 Green_Pict	StimB	B	25	0 B 1 1 RT 48
133 Worms_Pict	StimC	A	0	25 B 0 0 RT 107
134 Green_Pict	StimB	B	25	0 B 1 1 RT 37
135 SticksPict	StimD	B	0	25 B 1 1 RT 102
136 SticksPict	StimD	A	0	25 B 0 1 RT 88
137 CirclePict	StimA	A	25	0 A 1 1 RT 59
138 Green_Pict	StimB	B	25	0 B 1 1 RT 44
139 Green_Pict	StimB	A	25	0 B 0 1 RT 31
140 CirclePict	StimA	B	25	0 A 0 1 RT 35
141 Worms_Pict	StimC	A	0	25 B 0 0 RT 132
142 CirclePict	StimA	A	25	0 A 1 1 RT 32
143 SticksPict	StimD	B	0	25 A 0 0 RT 385
144 Green_Pict	StimB	B	25	0 B 1 1 RT 43
145 CirclePict	StimA	A	25	0 B 0 0 RT 53
146 Worms_Pict	StimC	B	0	25 B 1 0 RT 185
147 Worms_Pict	StimC	A	0	25 B 0 0 RT 66
148 CirclePict	StimA	B	25	0 A 0 1 RT 56
149 SticksPict	StimD	A	0	25 B 0 1 RT 109
150 Worms_Pict	StimC	A	0	25 B 0 0 RT 85
151 CirclePict	StimA	A	25	0 A 1 1 RT 25
152 SticksPict	StimD	B	0	25 A 0 0 RT 167
153 SticksPict	StimD	B	0	25 B 1 1 RT 164
154 Green_Pict	StimB	A	25	0 B 0 1 RT 51
155 Worms_Pict	StimC	A	0	25 A 1 1 RT 245
156 SticksPict	StimD	B	0	25 A 0 0 RT 271
157 Worms_Pict	StimC	A	0	25 B 0 0 RT 193
158 Worms_Pict	StimC	A	0	25 A 1 1 RT 66
159 Green_Pict	StimB	B	25	0 B 1 1 RT 78
160 SticksPict	StimD	B	0	25 B 1 1 RT 211
