# Supplementary material for: The Role of Informative and Ambiguous Feedback in Avoidance Behavior: Empirical and Computational Findings
Source: PLoS One. 2015 Dec 2;10(12):e0144083. doi: 10.1371/journal.pone.0144083 (PMC4668119; doi:10.1371/journal.pone.0144083)
Supplement: S2 File — Information contained in the file header describes how to use and run the program. (ZIP) [file pone.0144083.s002.zip › Moustafa2015_data/Moustafa2015_NoFeedback/046.doc]

1 SticksPict	StimA	A	25	0 A 1 1 RT 371
2 Green_Pict	StimD	B	0	25 B 1 1 RT 211
3 Worms_Pict	StimC	A	0	25 B 0 0 RT 283
4 Worms_Pict	StimC	A	0	25 A 1 1 RT 63
5 Green_Pict	StimD	B	0	25 A 0 0 RT 181
6 CirclePict	StimB	B	25	0 B 1 1 RT 81
7 Green_Pict	StimD	B	0	25 B 1 1 RT 69
8 Green_Pict	StimD	B	0	25 B 1 1 RT 51
9 CirclePict	StimB	B	25	0 B 1 1 RT 49
10 CirclePict	StimB	B	25	0 B 1 1 RT 41
11 Worms_Pict	StimC	A	0	25 A 1 1 RT 59
12 CirclePict	StimB	A	25	0 B 0 1 RT 47
13 SticksPict	StimA	A	25	0 A 1 1 RT 62
14 CirclePict	StimB	A	25	0 B 0 1 RT 41
15 CirclePict	StimB	B	25	0 B 1 1 RT 36
16 SticksPict	StimA	A	25	0 A 1 1 RT 85
17 Green_Pict	StimD	B	0	25 B 1 1 RT 43
18 Worms_Pict	StimC	B	0	25 A 0 1 RT 52
19 Worms_Pict	StimC	B	0	25 B 1 0 RT 23
20 SticksPict	StimA	B	25	0 B 1 0 RT 79
21 CirclePict	StimB	B	25	0 B 1 1 RT 37
22 Worms_Pict	StimC	A	0	25 B 0 0 RT 60
23 SticksPict	StimA	A	25	0 B 0 0 RT 45
24 Worms_Pict	StimC	A	0	25 B 0 0 RT 60
25 Worms_Pict	StimC	A	0	25 A 1 1 RT 41
26 CirclePict	StimB	B	25	0 B 1 1 RT 44
27 SticksPict	StimA	A	25	0 B 0 0 RT 43
28 Green_Pict	StimD	B	0	25 B 1 1 RT 58
29 SticksPict	StimA	A	25	0 B 0 0 RT 99
30 Worms_Pict	StimC	A	0	25 A 1 1 RT 24
31 Green_Pict	StimD	A	0	25 B 0 1 RT 56
32 SticksPict	StimA	A	25	0 B 0 0 RT 41
33 CirclePict	StimB	B	25	0 B 1 1 RT 31
34 Green_Pict	StimD	B	0	25 A 0 0 RT 39
35 Worms_Pict	StimC	A	0	25 A 1 1 RT 43
36 Green_Pict	StimD	B	0	25 A 0 0 RT 50
37 SticksPict	StimA	B	25	0 B 1 0 RT 61
38 SticksPict	StimA	A	25	0 B 0 0 RT 38
39 Green_Pict	StimD	A	0	25 A 1 0 RT 76
40 CirclePict	StimB	B	25	0 B 1 1 RT 31
41 SticksPict	StimA	A	25	0 B 0 0 RT 46
42 CirclePict	StimB	A	25	0 B 0 1 RT 39
43 CirclePict	StimB	B	25	0 B 1 1 RT 24
44 Worms_Pict	StimC	A	0	25 A 1 1 RT 33
45 Worms_Pict	StimC	A	0	25 A 1 1 RT 33
46 SticksPict	StimA	A	25	0 B 0 0 RT 30
47 Green_Pict	StimD	B	0	25 A 0 0 RT 81
48 CirclePict	StimB	B	25	0 B 1 1 RT 28
49 Worms_Pict	StimC	A	0	25 A 1 1 RT 69
50 Green_Pict	StimD	B	0	25 A 0 0 RT 84
51 CirclePict	StimB	A	25	0 B 0 1 RT 42
52 Worms_Pict	StimC	B	0	25 A 0 1 RT 64
53 CirclePict	StimB	B	25	0 B 1 1 RT 34
54 CirclePict	StimB	B	25	0 B 1 1 RT 32
55 Green_Pict	StimD	A	0	25 B 0 1 RT 64
56 SticksPict	StimA	B	25	0 B 1 0 RT 31
57 CirclePict	StimB	B	25	0 B 1 1 RT 30
58 SticksPict	StimA	A	25	0 B 0 0 RT 64
59 Green_Pict	StimD	A	0	25 B 0 1 RT 86
60 Worms_Pict	StimC	A	0	25 A 1 1 RT 54
61 Worms_Pict	StimC	A	0	25 A 1 1 RT 26
62 Green_Pict	StimD	B	0	25 A 0 0 RT 62
63 Green_Pict	StimD	B	0	25 B 1 1 RT 63
64 Green_Pict	StimD	B	0	25 B 1 1 RT 24
65 SticksPict	StimA	A	25	0 B 0 0 RT 41
66 Worms_Pict	StimC	A	0	25 A 1 1 RT 57
67 SticksPict	StimA	A	25	0 B 0 0 RT 39
68 SticksPict	StimA	A	25	0 B 0 0 RT 40
69 Worms_Pict	StimC	B	0	25 A 0 1 RT 54
70 SticksPict	StimA	A	25	0 B 0 0 RT 42
71 CirclePict	StimB	B	25	0 B 1 1 RT 33
72 SticksPict	StimA	A	25	0 B 0 0 RT 38
73 Green_Pict	StimD	B	0	25 B 1 1 RT 82
74 Worms_Pict	StimC	A	0	25 B 0 0 RT 75
75 Worms_Pict	StimC	A	0	25 B 0 0 RT 61
76 Green_Pict	StimD	B	0	25 A 0 0 RT 40
77 CirclePict	StimB	B	25	0 B 1 1 RT 29
78 Green_Pict	StimD	B	0	25 B 1 1 RT 55
79 SticksPict	StimA	B	25	0 B 1 0 RT 33
80 CirclePict	StimB	B	25	0 B 1 1 RT 30
81 Green_Pict	StimD	B	0	25 B 1 1 RT 106
82 Worms_Pict	StimC	A	0	25 B 0 0 RT 66
83 SticksPict	StimA	A	25	0 B 0 0 RT 36
84 CirclePict	StimB	B	25	0 B 1 1 RT 30
85 Green_Pict	StimD	B	0	25 B 1 1 RT 62
86 Worms_Pict	StimC	A	0	25 A 1 1 RT 36
87 CirclePict	StimB	A	25	0 B 0 1 RT 27
88 CirclePict	StimB	B	25	0 B 1 1 RT 28
89 CirclePict	StimB	B	25	0 B 1 1 RT 30
90 SticksPict	StimA	B	25	0 B 1 0 RT 50
91 CirclePict	StimB	B	25	0 B 1 1 RT 34
92 Green_Pict	StimD	B	0	25 B 1 1 RT 62
93 Worms_Pict	StimC	A	0	25 A 1 1 RT 41
94 SticksPict	StimA	A	25	0 B 0 0 RT 34
95 Green_Pict	StimD	A	0	25 B 0 1 RT 57
96 Green_Pict	StimD	B	0	25 B 1 1 RT 54
97 Green_Pict	StimD	B	0	25 B 1 1 RT 38
98 SticksPict	StimA	A	25	0 B 0 0 RT 41
99 Worms_Pict	StimC	A	0	25 A 1 1 RT 57
100 Worms_Pict	StimC	A	0	25 A 1 1 RT 47
101 Worms_Pict	StimC	B	0	25 A 0 1 RT 52
102 Worms_Pict	StimC	A	0	25 B 0 0 RT 52
103 CirclePict	StimB	A	25	0 B 0 1 RT 29
104 SticksPict	StimA	A	25	0 B 0 0 RT 44
105 SticksPict	StimA	A	25	0 B 0 0 RT 34
106 SticksPict	StimA	A	25	0 B 0 0 RT 39
107 Worms_Pict	StimC	A	0	25 A 1 1 RT 62
108 Green_Pict	StimD	B	0	25 B 1 1 RT 59
109 SticksPict	StimA	A	25	0 B 0 0 RT 34
110 CirclePict	StimB	B	25	0 B 1 1 RT 31
111 SticksPict	StimA	A	25	0 B 0 0 RT 38
112 SticksPict	StimA	B	25	0 B 1 0 RT 33
113 Worms_Pict	StimC	A	0	25 A 1 1 RT 43
114 CirclePict	StimB	B	25	0 B 1 1 RT 31
115 Green_Pict	StimD	B	0	25 B 1 1 RT 41
116 Worms_Pict	StimC	B	0	25 B 1 0 RT 38
117 CirclePict	StimB	B	25	0 B 1 1 RT 43
118 Green_Pict	StimD	A	0	25 B 0 1 RT 65
119 CirclePict	StimB	B	25	0 B 1 1 RT 27
120 Green_Pict	StimD	B	0	25 B 1 1 RT 54
121 Green_Pict	StimD	B	0	25 B 1 1 RT 48
122 CirclePict	StimB	B	25	0 B 1 1 RT 39
123 SticksPict	StimA	B	25	0 B 1 0 RT 39
124 SticksPict	StimA	A	25	0 B 0 0 RT 38
125 Green_Pict	StimD	B	0	25 B 1 1 RT 82
126 SticksPict	StimA	A	25	0 B 0 0 RT 36
127 Worms_Pict	StimC	A	0	25 A 1 1 RT 64
128 Green_Pict	StimD	B	0	25 B 1 1 RT 33
129 CirclePict	StimB	B	25	0 B 1 1 RT 30
130 Worms_Pict	StimC	B	0	25 B 1 0 RT 48
131 SticksPict	StimA	A	25	0 B 0 0 RT 53
132 SticksPict	StimA	A	25	0 B 0 0 RT 35
133 CirclePict	StimB	B	25	0 B 1 1 RT 31
134 Worms_Pict	StimC	A	0	25 B 0 0 RT 61
135 CirclePict	StimB	B	25	0 B 1 1 RT 31
136 CirclePict	StimB	B	25	0 B 1 1 RT 43
137 Green_Pict	StimD	B	0	25 B 1 1 RT 55
138 SticksPict	StimA	A	25	0 B 0 0 RT 33
139 Green_Pict	StimD	B	0	25 B 1 1 RT 53
140 SticksPict	StimA	B	25	0 B 1 0 RT 35
141 Worms_Pict	StimC	A	0	25 A 1 1 RT 96
142 Green_Pict	StimD	B	0	25 B 1 1 RT 59
143 Worms_Pict	StimC	A	0	25 A 1 1 RT 45
144 Worms_Pict	StimC	A	0	25 A 1 1 RT 37
145 Green_Pict	StimD	A	0	25 B 0 1 RT 40
146 CirclePict	StimB	B	25	0 B 1 1 RT 22
147 SticksPict	StimA	A	25	0 B 0 0 RT 37
148 CirclePict	StimB	B	25	0 B 1 1 RT 38
149 Green_Pict	StimD	B	0	25 B 1 1 RT 31
150 Worms_Pict	StimC	A	0	25 A 1 1 RT 49
151 Green_Pict	StimD	A	0	25 A 1 0 RT 45
152 CirclePict	StimB	A	25	0 B 0 1 RT 29
153 SticksPict	StimA	A	25	0 B 0 0 RT 42
154 Worms_Pict	StimC	A	0	25 A 1 1 RT 30
155 Worms_Pict	StimC	A	0	25 A 1 1 RT 53
156 CirclePict	StimB	A	25	0 B 0 1 RT 34
157 CirclePict	StimB	B	25	0 B 1 1 RT 26
158 Worms_Pict	StimC	B	0	25 A 0 1 RT 47
159 Green_Pict	StimD	B	0	25 B 1 1 RT 43
160 SticksPict	StimA	A	25	0 B 0 0 RT 31
