# Supplementary material for: The Role of Informative and Ambiguous Feedback in Avoidance Behavior: Empirical and Computational Findings
Source: PLoS One. 2015 Dec 2;10(12):e0144083. doi: 10.1371/journal.pone.0144083 (PMC4668119; doi:10.1371/journal.pone.0144083)
Supplement: S2 File — Information contained in the file header describes how to use and run the program. (ZIP) [file pone.0144083.s002.zip › Moustafa2015_data/Moustafa2015_NoFeedback/047.doc]

1 CirclePict	StimC	A	0	25 B 0 0 RT 294
2 Worms_Pict	StimD	B	0	25 B 1 1 RT 153
3 Worms_Pict	StimD	A	0	25 A 1 0 RT 110
4 Worms_Pict	StimD	B	0	25 B 1 1 RT 367
5 Green_Pict	StimA	A	25	0 A 1 1 RT 336
6 Green_Pict	StimA	A	25	0 A 1 1 RT 63
7 SticksPict	StimB	B	25	0 B 1 1 RT 77
8 SticksPict	StimB	B	25	0 B 1 1 RT 40
9 CirclePict	StimC	A	0	25 B 0 0 RT 105
10 SticksPict	StimB	B	25	0 B 1 1 RT 52
11 SticksPict	StimB	B	25	0 B 1 1 RT 35
12 SticksPict	StimB	B	25	0 B 1 1 RT 34
13 SticksPict	StimB	B	25	0 B 1 1 RT 32
14 Green_Pict	StimA	A	25	0 A 1 1 RT 44
15 CirclePict	StimC	A	0	25 A 1 1 RT 91
16 SticksPict	StimB	B	25	0 B 1 1 RT 57
17 Green_Pict	StimA	A	25	0 A 1 1 RT 45
18 Worms_Pict	StimD	B	0	25 B 1 1 RT 77
19 Worms_Pict	StimD	B	0	25 A 0 0 RT 50
20 CirclePict	StimC	B	0	25 A 0 1 RT 52
21 Green_Pict	StimA	A	25	0 B 0 0 RT 116
22 Worms_Pict	StimD	B	0	25 B 1 1 RT 60
23 Worms_Pict	StimD	A	0	25 A 1 0 RT 61
24 Green_Pict	StimA	A	25	0 A 1 1 RT 49
25 CirclePict	StimC	A	0	25 B 0 0 RT 118
26 Green_Pict	StimA	A	25	0 A 1 1 RT 41
27 Green_Pict	StimA	A	25	0 A 1 1 RT 27
28 Worms_Pict	StimD	B	0	25 B 1 1 RT 61
29 SticksPict	StimB	B	25	0 B 1 1 RT 32
30 CirclePict	StimC	B	0	25 A 0 1 RT 45
31 Worms_Pict	StimD	B	0	25 B 1 1 RT 43
32 CirclePict	StimC	A	0	25 B 0 0 RT 48
33 CirclePict	StimC	A	0	25 s RT 104
34 Worms_Pict	StimD	B	0	25 A 0 0 RT 37
35 CirclePict	StimC	A	0	25 B 0 0 RT 29
36 Green_Pict	StimA	B	25	0 A 0 1 RT 36
37 CirclePict	StimC	A	0	25 s RT 76
38 SticksPict	StimB	A	25	0 B 0 1 RT 38
39 SticksPict	StimB	A	25	0 B 0 1 RT 32
40 Green_Pict	StimA	B	25	0 A 0 1 RT 70
41 Green_Pict	StimA	A	25	0 B 0 0 RT 35
42 Green_Pict	StimA	A	25	0 A 1 1 RT 42
43 CirclePict	StimC	A	0	25 A 1 1 RT 92
44 Worms_Pict	StimD	B	0	25 B 1 1 RT 44
45 SticksPict	StimB	B	25	0 B 1 1 RT 34
46 SticksPict	StimB	B	25	0 B 1 1 RT 24
47 SticksPict	StimB	B	25	0 B 1 1 RT 42
48 Worms_Pict	StimD	B	0	25 B 1 1 RT 44
49 SticksPict	StimB	B	25	0 B 1 1 RT 36
50 Green_Pict	StimA	A	25	0 A 1 1 RT 38
51 Worms_Pict	StimD	B	0	25 B 1 1 RT 39
52 Worms_Pict	StimD	B	0	25 B 1 1 RT 46
53 Green_Pict	StimA	B	25	0 A 0 1 RT 49
54 CirclePict	StimC	A	0	25 A 1 1 RT 55
55 Worms_Pict	StimD	A	0	25 A 1 0 RT 51
56 CirclePict	StimC	A	0	25 A 1 1 RT 44
57 Green_Pict	StimA	A	25	0 A 1 1 RT 32
58 CirclePict	StimC	A	0	25 A 1 1 RT 22
59 Green_Pict	StimA	A	25	0 A 1 1 RT 34
60 CirclePict	StimC	B	0	25 A 0 1 RT 40
61 Worms_Pict	StimD	B	0	25 B 1 1 RT 44
62 CirclePict	StimC	A	0	25 B 0 0 RT 33
63 CirclePict	StimC	A	0	25 A 1 1 RT 41
64 Green_Pict	StimA	B	25	0 A 0 1 RT 35
65 SticksPict	StimB	B	25	0 B 1 1 RT 27
66 Worms_Pict	StimD	B	0	25 B 1 1 RT 39
67 SticksPict	StimB	B	25	0 B 1 1 RT 29
68 SticksPict	StimB	A	25	0 B 0 1 RT 22
69 SticksPict	StimB	A	25	0 A 1 0 RT 24
70 CirclePict	StimC	A	0	25 A 1 1 RT 40
71 Worms_Pict	StimD	B	0	25 A 0 0 RT 57
72 CirclePict	StimC	B	0	25 A 0 1 RT 39
73 Green_Pict	StimA	A	25	0 A 1 1 RT 33
74 Green_Pict	StimA	A	25	0 A 1 1 RT 39
75 CirclePict	StimC	A	0	25 B 0 0 RT 50
76 Green_Pict	StimA	A	25	0 A 1 1 RT 24
77 SticksPict	StimB	B	25	0 B 1 1 RT 35
78 Worms_Pict	StimD	A	0	25 B 0 1 RT 45
79 SticksPict	StimB	B	25	0 B 1 1 RT 34
80 Worms_Pict	StimD	B	0	25 A 0 0 RT 35
81 Green_Pict	StimA	A	25	0 A 1 1 RT 28
82 Green_Pict	StimA	B	25	0 A 0 1 RT 28
83 Green_Pict	StimA	A	25	0 A 1 1 RT 24
84 Worms_Pict	StimD	A	0	25 B 0 1 RT 104
85 CirclePict	StimC	B	0	25 A 0 1 RT 36
86 Green_Pict	StimA	A	25	0 A 1 1 RT 32
87 SticksPict	StimB	B	25	0 B 1 1 RT 32
88 CirclePict	StimC	A	0	25 B 0 0 RT 46
89 CirclePict	StimC	A	0	25 s RT 77
90 CirclePict	StimC	A	0	25 A 1 1 RT 67
91 Worms_Pict	StimD	B	0	25 A 0 0 RT 38
92 SticksPict	StimB	B	25	0 B 1 1 RT 29
93 SticksPict	StimB	A	25	0 B 0 1 RT 39
94 SticksPict	StimB	B	25	0 B 1 1 RT 24
95 Worms_Pict	StimD	B	0	25 s RT 80
96 Worms_Pict	StimD	B	0	25 B 1 1 RT 42
97 CirclePict	StimC	A	0	25 A 1 1 RT 69
98 CirclePict	StimC	A	0	25 s RT 98
99 Worms_Pict	StimD	B	0	25 s RT 87
100 Green_Pict	StimA	A	25	0 A 1 1 RT 32
101 Green_Pict	StimA	B	25	0 A 0 1 RT 26
102 Green_Pict	StimA	A	25	0 B 0 0 RT 24
103 CirclePict	StimC	A	0	25 s RT 69
104 SticksPict	StimB	B	25	0 B 1 1 RT 45
105 SticksPict	StimB	B	25	0 B 1 1 RT 34
106 Worms_Pict	StimD	B	0	25 s RT 54
107 Green_Pict	StimA	A	25	0 A 1 1 RT 46
108 Worms_Pict	StimD	A	0	25 s RT 54
109 SticksPict	StimB	B	25	0 B 1 1 RT 28
110 CirclePict	StimC	B	0	25 s RT 53
111 SticksPict	StimB	B	25	0 B 1 1 RT 33
112 Worms_Pict	StimD	B	0	25 s RT 50
113 CirclePict	StimC	A	0	25 s RT 73
114 Green_Pict	StimA	A	25	0 A 1 1 RT 38
115 Green_Pict	StimA	A	25	0 A 1 1 RT 29
116 SticksPict	StimB	A	25	0 B 0 1 RT 30
117 SticksPict	StimB	B	25	0 B 1 1 RT 20
118 Worms_Pict	StimD	B	0	25 s RT 37
119 Worms_Pict	StimD	B	0	25 s RT 33
120 CirclePict	StimC	A	0	25 s RT 40
121 Green_Pict	StimA	A	25	0 A 1 1 RT 29
122 Green_Pict	StimA	A	25	0 A 1 1 RT 25
123 CirclePict	StimC	A	0	25 s RT 48
124 Green_Pict	StimA	A	25	0 A 1 1 RT 26
125 CirclePict	StimC	A	0	25 A 1 1 RT 63
126 SticksPict	StimB	A	25	0 B 0 1 RT 37
127 Worms_Pict	StimD	B	0	25 s RT 48
128 CirclePict	StimC	A	0	25 A 1 1 RT 52
129 Green_Pict	StimA	B	25	0 A 0 1 RT 55
130 Worms_Pict	StimD	B	0	25 s RT 64
131 Green_Pict	StimA	A	25	0 B 0 0 RT 41
132 Green_Pict	StimA	A	25	0 A 1 1 RT 46
133 Worms_Pict	StimD	B	0	25 A 0 0 RT 47
134 CirclePict	StimC	A	0	25 A 1 1 RT 46
135 Worms_Pict	StimD	B	0	25 s RT 51
136 CirclePict	StimC	A	0	25 s RT 43
137 CirclePict	StimC	A	0	25 s RT 27
138 SticksPict	StimB	B	25	0 B 1 1 RT 55
139 SticksPict	StimB	B	25	0 B 1 1 RT 33
140 Green_Pict	StimA	A	25	0 A 1 1 RT 32
141 Worms_Pict	StimD	A	0	25 s RT 30
142 CirclePict	StimC	A	0	25 s RT 25
143 CirclePict	StimC	B	0	25 s RT 32
144 Green_Pict	StimA	B	25	0 A 0 1 RT 38
145 CirclePict	StimC	A	0	25 s RT 43
146 SticksPict	StimB	B	25	0 B 1 1 RT 50
147 Worms_Pict	StimD	B	0	25 s RT 38
148 Worms_Pict	StimD	B	0	25 s RT 40
149 SticksPict	StimB	B	25	0 B 1 1 RT 36
150 Green_Pict	StimA	A	25	0 A 1 1 RT 38
151 Worms_Pict	StimD	B	0	25 s RT 37
152 Green_Pict	StimA	A	25	0 A 1 1 RT 41
153 SticksPict	StimB	A	25	0 B 0 1 RT 33
154 SticksPict	StimB	B	25	0 A 0 0 RT 25
155 CirclePict	StimC	B	0	25 s RT 44
156 Worms_Pict	StimD	B	0	25 s RT 40
157 SticksPict	StimB	B	25	0 B 1 1 RT 36
158 SticksPict	StimB	B	25	0 B 1 1 RT 27
159 SticksPict	StimB	B	25	0 B 1 1 RT 28
160 Worms_Pict	StimD	A	0	25 s RT 47
