# Supplementary material for: The Role of Informative and Ambiguous Feedback in Avoidance Behavior: Empirical and Computational Findings
Source: PLoS One. 2015 Dec 2;10(12):e0144083. doi: 10.1371/journal.pone.0144083 (PMC4668119; doi:10.1371/journal.pone.0144083)
Supplement: S2 File — Information contained in the file header describes how to use and run the program. (ZIP) [file pone.0144083.s002.zip › Moustafa2015_data/Moustafa2015_NoFeedback/048.doc]

1 CirclePict	StimC	A	0	25 A 1 1 RT 180
2 Worms_Pict	StimA	A	25	0 A 1 1 RT 256
3 Green_Pict	StimD	B	0	25 A 0 0 RT 147
4 Worms_Pict	StimA	A	25	0 B 0 0 RT 82
5 Green_Pict	StimD	B	0	25 B 1 1 RT 153
6 Worms_Pict	StimA	A	25	0 A 1 1 RT 66
7 Worms_Pict	StimA	A	25	0 B 0 0 RT 90
8 CirclePict	StimC	A	0	25 A 1 1 RT 76
9 SticksPict	StimB	B	25	0 A 0 0 RT 88
10 Green_Pict	StimD	B	0	25 A 0 0 RT 52
11 Green_Pict	StimD	B	0	25 A 0 0 RT 56
12 Green_Pict	StimD	B	0	25 A 0 0 RT 42
13 CirclePict	StimC	A	0	25 B 0 0 RT 51
14 Green_Pict	StimD	B	0	25 A 0 0 RT 44
15 SticksPict	StimB	B	25	0 B 1 1 RT 51
16 SticksPict	StimB	A	25	0 B 0 1 RT 56
17 Green_Pict	StimD	A	0	25 B 0 1 RT 58
18 Worms_Pict	StimA	B	25	0 A 0 1 RT 62
19 SticksPict	StimB	B	25	0 A 0 0 RT 33
20 SticksPict	StimB	A	25	0 A 1 0 RT 29
21 CirclePict	StimC	A	0	25 A 1 1 RT 108
22 Green_Pict	StimD	B	0	25 A 0 0 RT 34
23 Worms_Pict	StimA	A	25	0 B 0 0 RT 144
24 CirclePict	StimC	A	0	25 A 1 1 RT 36
25 Worms_Pict	StimA	A	25	0 B 0 0 RT 29
26 Green_Pict	StimD	A	0	25 A 1 0 RT 35
27 CirclePict	StimC	B	0	25 A 0 1 RT 36
28 SticksPict	StimB	B	25	0 B 1 1 RT 49
29 CirclePict	StimC	A	0	25 B 0 0 RT 27
30 SticksPict	StimB	B	25	0 A 0 0 RT 30
31 SticksPict	StimB	B	25	0 A 0 0 RT 28
32 SticksPict	StimB	B	25	0 A 0 0 RT 40
33 SticksPict	StimB	B	25	0 A 0 0 RT 39
34 Green_Pict	StimD	B	0	25 A 0 0 RT 38
35 CirclePict	StimC	A	0	25 A 1 1 RT 24
36 Worms_Pict	StimA	A	25	0 A 1 1 RT 31
37 Worms_Pict	StimA	B	25	0 A 0 1 RT 41
38 CirclePict	StimC	A	0	25 B 0 0 RT 22
39 Worms_Pict	StimA	A	25	0 A 1 1 RT 23
40 CirclePict	StimC	B	0	25 A 0 1 RT 32
41 Worms_Pict	StimA	B	25	0 B 1 0 RT 30
42 Green_Pict	StimD	A	0	25 A 1 0 RT 28
43 SticksPict	StimB	B	25	0 B 1 1 RT 37
44 Green_Pict	StimD	B	0	25 B 1 1 RT 38
45 CirclePict	StimC	A	0	25 A 1 1 RT 24
46 Worms_Pict	StimA	A	25	0 B 0 0 RT 25
47 Green_Pict	StimD	B	0	25 A 0 0 RT 28
48 Worms_Pict	StimA	A	25	0 B 0 0 RT 39
49 SticksPict	StimB	B	25	0 A 0 0 RT 26
50 Green_Pict	StimD	B	0	25 B 1 1 RT 24
51 Green_Pict	StimD	B	0	25 A 0 0 RT 41
52 SticksPict	StimB	B	25	0 B 1 1 RT 22
53 Worms_Pict	StimA	A	25	0 B 0 0 RT 44
54 Worms_Pict	StimA	A	25	0 B 0 0 RT 62
55 CirclePict	StimC	B	0	25 B 1 0 RT 55
56 Worms_Pict	StimA	B	25	0 A 0 1 RT 33
57 SticksPict	StimB	B	25	0 B 1 1 RT 26
58 SticksPict	StimB	A	25	0 B 0 1 RT 47
59 SticksPict	StimB	B	25	0 A 0 0 RT 68
60 CirclePict	StimC	A	0	25 B 0 0 RT 43
61 CirclePict	StimC	A	0	25 A 1 1 RT 31
62 CirclePict	StimC	A	0	25 B 0 0 RT 25
63 Worms_Pict	StimA	A	25	0 A 1 1 RT 60
64 CirclePict	StimC	A	0	25 A 1 1 RT 32
65 SticksPict	StimB	B	25	0 A 0 0 RT 34
66 Worms_Pict	StimA	A	25	0 A 1 1 RT 29
67 SticksPict	StimB	B	25	0 A 0 0 RT 28
68 Green_Pict	StimD	B	0	25 A 0 0 RT 21
69 Green_Pict	StimD	B	0	25 B 1 1 RT 25
70 Green_Pict	StimD	A	0	25 A 1 0 RT 31
71 CirclePict	StimC	A	0	25 B 0 0 RT 26
72 CirclePict	StimC	A	0	25 B 0 0 RT 24
73 Worms_Pict	StimA	A	25	0 A 1 1 RT 33
74 Worms_Pict	StimA	A	25	0 A 1 1 RT 23
75 SticksPict	StimB	B	25	0 A 0 0 RT 33
76 CirclePict	StimC	A	0	25 A 1 1 RT 33
77 Green_Pict	StimD	B	0	25 A 0 0 RT 21
78 Green_Pict	StimD	B	0	25 B 1 1 RT 24
79 SticksPict	StimB	A	25	0 B 0 1 RT 32
80 CirclePict	StimC	B	0	25 A 0 1 RT 91
81 Green_Pict	StimD	B	0	25 B 1 1 RT 22
82 Worms_Pict	StimA	A	25	0 B 0 0 RT 19
83 SticksPict	StimB	A	25	0 A 1 0 RT 26
84 Worms_Pict	StimA	A	25	0 A 1 1 RT 33
85 CirclePict	StimC	A	0	25 A 1 1 RT 38
86 CirclePict	StimC	A	0	25 A 1 1 RT 26
87 CirclePict	StimC	B	0	25 A 0 1 RT 22
88 Worms_Pict	StimA	A	25	0 B 0 0 RT 18
89 Green_Pict	StimD	B	0	25 A 0 0 RT 19
90 Green_Pict	StimD	B	0	25 B 1 1 RT 21
91 SticksPict	StimB	B	25	0 A 0 0 RT 19
92 CirclePict	StimC	A	0	25 B 0 0 RT 17
93 Green_Pict	StimD	B	0	25 A 0 0 RT 22
94 SticksPict	StimB	B	25	0 B 1 1 RT 15
95 CirclePict	StimC	A	0	25 B 0 0 RT 20
96 SticksPict	StimB	A	25	0 A 1 0 RT 20
97 Green_Pict	StimD	A	0	25 A 1 0 RT 22
98 SticksPict	StimB	B	25	0 A 0 0 RT 35
99 Worms_Pict	StimA	A	25	0 A 1 1 RT 20
100 SticksPict	StimB	B	25	0 A 0 0 RT 36
101 CirclePict	StimC	A	0	25 A 1 1 RT 37
102 Green_Pict	StimD	B	0	25 A 0 0 RT 25
103 Green_Pict	StimD	B	0	25 B 1 1 RT 14
104 CirclePict	StimC	A	0	25 B 0 0 RT 19
105 Green_Pict	StimD	B	0	25 A 0 0 RT 23
106 Worms_Pict	StimA	A	25	0 A 1 1 RT 19
107 CirclePict	StimC	A	0	25 A 1 1 RT 19
108 Green_Pict	StimD	A	0	25 A 1 0 RT 24
109 SticksPict	StimB	B	25	0 A 0 0 RT 38
110 SticksPict	StimB	B	25	0 A 0 0 RT 18
111 Green_Pict	StimD	B	0	25 A 0 0 RT 19
112 Worms_Pict	StimA	A	25	0 A 1 1 RT 20
113 CirclePict	StimC	B	0	25 A 0 1 RT 41
114 Worms_Pict	StimA	A	25	0 A 1 1 RT 29
115 Worms_Pict	StimA	B	25	0 A 0 1 RT 25
116 Worms_Pict	StimA	A	25	0 A 1 1 RT 27
117 CirclePict	StimC	A	0	25 A 1 1 RT 28
118 SticksPict	StimB	B	25	0 A 0 0 RT 60
119 SticksPict	StimB	B	25	0 A 0 0 RT 41
120 Worms_Pict	StimA	B	25	0 A 0 1 RT 36
121 Green_Pict	StimD	A	0	25 A 1 0 RT 33
122 CirclePict	StimC	B	0	25 A 0 1 RT 23
123 Green_Pict	StimD	B	0	25 B 1 1 RT 18
124 SticksPict	StimB	B	25	0 B 1 1 RT 0
125 Worms_Pict	StimA	A	25	0 B 0 0 RT 0
126 CirclePict	StimC	A	0	25 A 1 1 RT 60
127 CirclePict	StimC	A	0	25 B 0 0 RT 95
128 CirclePict	StimC	A	0	25 A 1 1 RT 38
129 SticksPict	StimB	B	25	0 B 1 1 RT 33
130 Green_Pict	StimD	B	0	25 B 1 1 RT 21
131 SticksPict	StimB	A	25	0 B 0 1 RT 16
132 SticksPict	StimB	A	25	0 B 0 1 RT 18
133 Worms_Pict	StimA	A	25	0 B 0 0 RT 17
134 Green_Pict	StimD	A	0	25 B 0 1 RT 18
135 Worms_Pict	StimA	B	25	0 A 0 1 RT 21
136 CirclePict	StimC	A	0	25 A 1 1 RT 17
137 Worms_Pict	StimA	A	25	0 A 1 1 RT 17
138 Green_Pict	StimD	B	0	25 A 0 0 RT 28
139 CirclePict	StimC	A	0	25 A 1 1 RT 16
140 CirclePict	StimC	A	0	25 A 1 1 RT 18
141 SticksPict	StimB	B	25	0 A 0 0 RT 17
142 CirclePict	StimC	B	0	25 A 0 1 RT 18
143 SticksPict	StimB	B	25	0 A 0 0 RT 20
144 Worms_Pict	StimA	A	25	0 A 1 1 RT 34
145 Worms_Pict	StimA	A	25	0 A 1 1 RT 22
146 Worms_Pict	StimA	A	25	0 B 0 0 RT 29
147 Worms_Pict	StimA	A	25	0 B 0 0 RT 34
148 SticksPict	StimB	B	25	0 B 1 1 RT 37
149 CirclePict	StimC	A	0	25 B 0 0 RT 36
150 SticksPict	StimB	B	25	0 A 0 0 RT 22
151 CirclePict	StimC	A	0	25 B 0 0 RT 18
152 SticksPict	StimB	B	25	0 A 0 0 RT 23
153 Worms_Pict	StimA	B	25	0 A 0 1 RT 20
154 SticksPict	StimB	B	25	0 A 0 0 RT 25
155 Green_Pict	StimD	B	0	25 A 0 0 RT 19
156 Green_Pict	StimD	B	0	25 B 1 1 RT 35
157 Worms_Pict	StimA	A	25	0 A 1 1 RT 29
158 Green_Pict	StimD	B	0	25 A 0 0 RT 30
159 Green_Pict	StimD	B	0	25 A 0 0 RT 19
160 Green_Pict	StimD	B	0	25 A 0 0 RT 21
