# Supplementary material for: The Role of Informative and Ambiguous Feedback in Avoidance Behavior: Empirical and Computational Findings
Source: PLoS One. 2015 Dec 2;10(12):e0144083. doi: 10.1371/journal.pone.0144083 (PMC4668119; doi:10.1371/journal.pone.0144083)
Supplement: S2 File — Information contained in the file header describes how to use and run the program. (ZIP) [file pone.0144083.s002.zip › Moustafa2015_data/Moustafa2015_NoFeedback/049.doc]

1 CirclePict	StimB	B	25	0 B 1 1 RT 435
2 Green_Pict	StimD	B	0	25 A 0 0 RT 89
3 Worms_Pict	StimC	A	0	25 A 1 1 RT 50
4 Green_Pict	StimD	B	0	25 B 1 1 RT 151
5 SticksPict	StimA	A	25	0 A 1 1 RT 76
6 Worms_Pict	StimC	B	0	25 B 1 0 RT 79
7 Worms_Pict	StimC	A	0	25 B 0 0 RT 66
8 SticksPict	StimA	A	25	0 A 1 1 RT 49
9 CirclePict	StimB	A	25	0 B 0 1 RT 79
10 Green_Pict	StimD	B	0	25 B 1 1 RT 88
11 SticksPict	StimA	A	25	0 A 1 1 RT 46
12 CirclePict	StimB	B	25	0 B 1 1 RT 58
13 SticksPict	StimA	A	25	0 B 0 0 RT 91
14 CirclePict	StimB	B	25	0 B 1 1 RT 56
15 Worms_Pict	StimC	A	0	25 B 0 0 RT 67
16 Green_Pict	StimD	A	0	25 B 0 1 RT 50
17 Worms_Pict	StimC	B	0	25 A 0 1 RT 36
18 SticksPict	StimA	A	25	0 B 0 0 RT 66
19 SticksPict	StimA	B	25	0 A 0 1 RT 78
20 Green_Pict	StimD	B	0	25 A 0 0 RT 59
21 CirclePict	StimB	B	25	0 B 1 1 RT 55
22 Worms_Pict	StimC	A	0	25 B 0 0 RT 61
23 Green_Pict	StimD	B	0	25 B 1 1 RT 63
24 CirclePict	StimB	B	25	0 B 1 1 RT 46
25 Green_Pict	StimD	A	0	25 A 1 0 RT 102
26 Green_Pict	StimD	B	0	25 A 0 0 RT 71
27 SticksPict	StimA	B	25	0 A 0 1 RT 44
28 SticksPict	StimA	A	25	0 B 0 0 RT 77
29 CirclePict	StimB	A	25	0 B 0 1 RT 48
30 Green_Pict	StimD	B	0	25 B 1 1 RT 86
31 Worms_Pict	StimC	A	0	25 A 1 1 RT 49
32 CirclePict	StimB	B	25	0 B 1 1 RT 44
33 SticksPict	StimA	A	25	0 B 0 0 RT 100
34 CirclePict	StimB	B	25	0 B 1 1 RT 45
35 Worms_Pict	StimC	A	0	25 A 1 1 RT 57
36 Green_Pict	StimD	B	0	25 B 1 1 RT 53
37 Worms_Pict	StimC	A	0	25 B 0 0 RT 73
38 SticksPict	StimA	A	25	0 B 0 0 RT 88
39 CirclePict	StimB	B	25	0 B 1 1 RT 41
40 Worms_Pict	StimC	A	0	25 A 1 1 RT 47
41 SticksPict	StimA	A	25	0 A 1 1 RT 83
42 SticksPict	StimA	A	25	0 B 0 0 RT 53
43 CirclePict	StimB	B	25	0 B 1 1 RT 41
44 Worms_Pict	StimC	A	0	25 A 1 1 RT 41
45 CirclePict	StimB	B	25	0 B 1 1 RT 35
46 Green_Pict	StimD	B	0	25 B 1 1 RT 61
47 CirclePict	StimB	B	25	0 B 1 1 RT 37
48 CirclePict	StimB	A	25	0 B 0 1 RT 73
49 Worms_Pict	StimC	A	0	25 A 1 1 RT 55
50 Green_Pict	StimD	B	0	25 B 1 1 RT 59
51 SticksPict	StimA	A	25	0 A 1 1 RT 53
52 CirclePict	StimB	B	25	0 B 1 1 RT 35
53 Green_Pict	StimD	B	0	25 A 0 0 RT 68
54 CirclePict	StimB	B	25	0 B 1 1 RT 33
55 Worms_Pict	StimC	B	0	25 A 0 1 RT 39
56 Green_Pict	StimD	A	0	25 B 0 1 RT 41
57 Green_Pict	StimD	B	0	25 B 1 1 RT 48
58 SticksPict	StimA	A	25	0 A 1 1 RT 36
59 Worms_Pict	StimC	B	0	25 B 1 0 RT 72
60 Worms_Pict	StimC	A	0	25 A 1 1 RT 38
61 CirclePict	StimB	B	25	0 B 1 1 RT 33
62 SticksPict	StimA	B	25	0 A 0 1 RT 46
63 Worms_Pict	StimC	A	0	25 B 0 0 RT 50
64 Green_Pict	StimD	B	0	25 B 1 1 RT 42
65 CirclePict	StimB	B	25	0 B 1 1 RT 46
66 Worms_Pict	StimC	A	0	25 B 0 0 RT 79
67 Green_Pict	StimD	A	0	25 B 0 1 RT 54
68 Worms_Pict	StimC	A	0	25 A 1 1 RT 35
69 Green_Pict	StimD	B	0	25 A 0 0 RT 24
70 SticksPict	StimA	A	25	0 A 1 1 RT 48
71 Green_Pict	StimD	B	0	25 B 1 1 RT 61
72 SticksPict	StimA	A	25	0 A 1 1 RT 47
73 CirclePict	StimB	A	25	0 B 0 1 RT 33
74 Worms_Pict	StimC	A	0	25 B 0 0 RT 73
75 CirclePict	StimB	B	25	0 B 1 1 RT 31
76 Worms_Pict	StimC	A	0	25 B 0 0 RT 44
77 SticksPict	StimA	A	25	0 A 1 1 RT 42
78 SticksPict	StimA	A	25	0 B 0 0 RT 62
79 SticksPict	StimA	B	25	0 A 0 1 RT 90
80 Green_Pict	StimD	B	0	25 A 0 0 RT 140
81 Worms_Pict	StimC	A	0	25 A 1 1 RT 38
82 Worms_Pict	StimC	A	0	25 B 0 0 RT 70
83 CirclePict	StimB	B	25	0 B 1 1 RT 34
84 Worms_Pict	StimC	A	0	25 A 1 1 RT 55
85 SticksPict	StimA	B	25	0 A 0 1 RT 55
86 Worms_Pict	StimC	B	0	25 A 0 1 RT 90
87 Green_Pict	StimD	B	0	25 A 0 0 RT 48
88 Green_Pict	StimD	B	0	25 A 0 0 RT 70
89 CirclePict	StimB	B	25	0 B 1 1 RT 33
90 Green_Pict	StimD	A	0	25 B 0 1 RT 47
91 Worms_Pict	StimC	A	0	25 A 1 1 RT 64
92 CirclePict	StimB	B	25	0 B 1 1 RT 39
93 CirclePict	StimB	A	25	0 B 0 1 RT 34
94 SticksPict	StimA	A	25	0 A 1 1 RT 37
95 SticksPict	StimA	A	25	0 A 1 1 RT 50
96 Worms_Pict	StimC	A	0	25 B 0 0 RT 145
97 Green_Pict	StimD	B	0	25 B 1 1 RT 71
98 SticksPict	StimA	A	25	0 A 1 1 RT 46
99 SticksPict	StimA	A	25	0 A 1 1 RT 34
100 Worms_Pict	StimC	A	0	25 B 0 0 RT 87
101 CirclePict	StimB	B	25	0 B 1 1 RT 33
102 Green_Pict	StimD	B	0	25 A 0 0 RT 81
103 Green_Pict	StimD	A	0	25 A 1 0 RT 62
104 SticksPict	StimA	B	25	0 A 0 1 RT 45
105 Green_Pict	StimD	B	0	25 A 0 0 RT 155
106 Green_Pict	StimD	B	0	25 A 0 0 RT 50
107 Worms_Pict	StimC	A	0	25 B 0 0 RT 65
108 CirclePict	StimB	B	25	0 B 1 1 RT 42
109 Worms_Pict	StimC	A	0	25 A 1 1 RT 160
110 SticksPict	StimA	A	25	0 A 1 1 RT 42
111 Worms_Pict	StimC	B	0	25 A 0 1 RT 114
112 Green_Pict	StimD	B	0	25 A 0 0 RT 80
113 CirclePict	StimB	B	25	0 B 1 1 RT 36
114 CirclePict	StimB	A	25	0 B 0 1 RT 37
115 CirclePict	StimB	B	25	0 B 1 1 RT 83
116 SticksPict	StimA	A	25	0 A 1 1 RT 45
117 Green_Pict	StimD	B	0	25 A 0 0 RT 74
118 SticksPict	StimA	A	25	0 A 1 1 RT 53
119 SticksPict	StimA	A	25	0 A 1 1 RT 41
120 CirclePict	StimB	B	25	0 B 1 1 RT 47
121 Green_Pict	StimD	B	0	25 B 1 1 RT 66
122 CirclePict	StimB	B	25	0 B 1 1 RT 38
123 SticksPict	StimA	A	25	0 A 1 1 RT 45
124 SticksPict	StimA	A	25	0 A 1 1 RT 87
125 Worms_Pict	StimC	A	0	25 B 0 0 RT 135
126 CirclePict	StimB	B	25	0 B 1 1 RT 39
127 Green_Pict	StimD	B	0	25 B 1 1 RT 89
128 CirclePict	StimB	B	25	0 B 1 1 RT 36
129 Green_Pict	StimD	B	0	25 A 0 0 RT 87
130 Worms_Pict	StimC	A	0	25 A 1 1 RT 41
131 Worms_Pict	StimC	A	0	25 A 1 1 RT 82
132 Worms_Pict	StimC	A	0	25 B 0 0 RT 80
133 SticksPict	StimA	A	25	0 A 1 1 RT 93
134 Worms_Pict	StimC	B	0	25 A 0 1 RT 108
135 SticksPict	StimA	A	25	0 A 1 1 RT 47
136 Worms_Pict	StimC	A	0	25 A 1 1 RT 87
137 SticksPict	StimA	B	25	0 A 0 1 RT 44
138 CirclePict	StimB	A	25	0 B 0 1 RT 39
139 Green_Pict	StimD	B	0	25 A 0 0 RT 159
140 Worms_Pict	StimC	B	0	25 B 1 0 RT 108
141 SticksPict	StimA	A	25	0 A 1 1 RT 45
142 Green_Pict	StimD	B	0	25 A 0 0 RT 97
143 CirclePict	StimB	B	25	0 B 1 1 RT 39
144 Green_Pict	StimD	B	0	25 B 1 1 RT 89
145 Green_Pict	StimD	A	0	25 B 0 1 RT 60
146 SticksPict	StimA	B	25	0 A 0 1 RT 50
147 CirclePict	StimB	B	25	0 B 1 1 RT 42
148 Green_Pict	StimD	A	0	25 B 0 1 RT 78
149 SticksPict	StimA	A	25	0 A 1 1 RT 50
150 SticksPict	StimA	A	25	0 A 1 1 RT 42
151 Worms_Pict	StimC	A	0	25 B 0 0 RT 73
152 SticksPict	StimA	A	25	0 A 1 1 RT 37
153 CirclePict	StimB	B	25	0 B 1 1 RT 43
154 Worms_Pict	StimC	A	0	25 A 1 1 RT 54
155 CirclePict	StimB	B	25	0 B 1 1 RT 37
156 Worms_Pict	StimC	A	0	25 A 1 1 RT 62
157 Green_Pict	StimD	B	0	25 B 1 1 RT 73
158 CirclePict	StimB	B	25	0 B 1 1 RT 37
159 CirclePict	StimB	A	25	0 B 0 1 RT 24
160 Green_Pict	StimD	B	0	25 A 0 0 RT 82
