# Supplementary material for: The Role of Informative and Ambiguous Feedback in Avoidance Behavior: Empirical and Computational Findings
Source: PLoS One. 2015 Dec 2;10(12):e0144083. doi: 10.1371/journal.pone.0144083 (PMC4668119; doi:10.1371/journal.pone.0144083)
Supplement: S2 File — Information contained in the file header describes how to use and run the program. (ZIP) [file pone.0144083.s002.zip › Moustafa2015_data/Moustafa2015_NoFeedback/050.doc]

1 Green_Pict	StimB	B	25	0 A 0 0 RT 99
2 Worms_Pict	StimD	B	0	25 B 1 1 RT 116
3 Worms_Pict	StimD	A	0	25 A 1 0 RT 100
4 Green_Pict	StimB	B	25	0 B 1 1 RT 59
5 SticksPict	StimA	A	25	0 A 1 1 RT 56
6 Worms_Pict	StimD	B	0	25 A 0 0 RT 105
7 Worms_Pict	StimD	B	0	25 A 0 0 RT 70
8 SticksPict	StimA	A	25	0 B 0 0 RT 60
9 CirclePict	StimC	A	0	25 B 0 0 RT 88
10 CirclePict	StimC	A	0	25 A 1 1 RT 40
11 SticksPict	StimA	B	25	0 A 0 1 RT 69
12 CirclePict	StimC	A	0	25 B 0 0 RT 60
13 SticksPict	StimA	B	25	0 A 0 1 RT 61
14 Green_Pict	StimB	A	25	0 A 1 0 RT 70
15 Worms_Pict	StimD	B	0	25 B 1 1 RT 78
16 SticksPict	StimA	A	25	0 B 0 0 RT 73
17 CirclePict	StimC	A	0	25 B 0 0 RT 69
18 SticksPict	StimA	A	25	0 B 0 0 RT 75
19 SticksPict	StimA	A	25	0 A 1 1 RT 81
20 Worms_Pict	StimD	B	0	25 A 0 0 RT 68
21 CirclePict	StimC	A	0	25 B 0 0 RT 139
22 Green_Pict	StimB	B	25	0 B 1 1 RT 59
23 CirclePict	StimC	A	0	25 A 1 1 RT 88
24 CirclePict	StimC	A	0	25 B 0 0 RT 61
25 SticksPict	StimA	A	25	0 A 1 1 RT 51
26 Green_Pict	StimB	B	25	0 A 0 0 RT 56
27 Green_Pict	StimB	B	25	0 B 1 1 RT 117
28 SticksPict	StimA	A	25	0 B 0 0 RT 52
29 Worms_Pict	StimD	A	0	25 A 1 0 RT 69
30 Worms_Pict	StimD	B	0	25 B 1 1 RT 60
31 CirclePict	StimC	A	0	25 B 0 0 RT 69
32 Green_Pict	StimB	A	25	0 A 1 0 RT 46
33 Green_Pict	StimB	B	25	0 A 0 0 RT 62
34 CirclePict	StimC	B	0	25 A 0 1 RT 53
35 Worms_Pict	StimD	B	0	25 A 0 0 RT 56
36 CirclePict	StimC	B	0	25 A 0 1 RT 56
37 Green_Pict	StimB	B	25	0 A 0 0 RT 64
38 SticksPict	StimA	A	25	0 B 0 0 RT 53
39 Green_Pict	StimB	B	25	0 A 0 0 RT 51
40 Worms_Pict	StimD	B	0	25 B 1 1 RT 42
41 SticksPict	StimA	B	25	0 A 0 1 RT 46
42 CirclePict	StimC	A	0	25 A 1 1 RT 46
43 Green_Pict	StimB	B	25	0 A 0 0 RT 38
44 Worms_Pict	StimD	B	0	25 B 1 1 RT 36
45 CirclePict	StimC	A	0	25 A 1 1 RT 46
46 Green_Pict	StimB	B	25	0 B 1 1 RT 43
47 SticksPict	StimA	A	25	0 A 1 1 RT 35
48 Worms_Pict	StimD	B	0	25 A 0 0 RT 40
49 Worms_Pict	StimD	B	0	25 A 0 0 RT 55
50 CirclePict	StimC	B	0	25 A 0 1 RT 39
51 SticksPict	StimA	A	25	0 A 1 1 RT 55
52 Green_Pict	StimB	B	25	0 B 1 1 RT 41
53 Worms_Pict	StimD	B	0	25 A 0 0 RT 41
54 SticksPict	StimA	A	25	0 A 1 1 RT 43
55 Worms_Pict	StimD	B	0	25 A 0 0 RT 36
56 Green_Pict	StimB	B	25	0 A 0 0 RT 53
57 CirclePict	StimC	A	0	25 B 0 0 RT 36
58 SticksPict	StimA	A	25	0 A 1 1 RT 42
59 SticksPict	StimA	A	25	0 B 0 0 RT 49
60 Worms_Pict	StimD	A	0	25 A 1 0 RT 74
61 SticksPict	StimA	A	25	0 A 1 1 RT 56
62 CirclePict	StimC	A	0	25 B 0 0 RT 39
63 SticksPict	StimA	A	25	0 A 1 1 RT 39
64 Green_Pict	StimB	B	25	0 A 0 0 RT 40
65 SticksPict	StimA	B	25	0 A 0 1 RT 45
66 CirclePict	StimC	B	0	25 A 0 1 RT 60
67 SticksPict	StimA	A	25	0 A 1 1 RT 40
68 Worms_Pict	StimD	B	0	25 A 0 0 RT 48
69 Green_Pict	StimB	B	25	0 A 0 0 RT 35
70 CirclePict	StimC	A	0	25 s RT 65
71 Green_Pict	StimB	B	25	0 A 0 0 RT 49
72 Worms_Pict	StimD	B	0	25 A 0 0 RT 50
73 Green_Pict	StimB	B	25	0 A 0 0 RT 31
74 CirclePict	StimC	A	0	25 s RT 81
75 CirclePict	StimC	A	0	25 s RT 71
76 CirclePict	StimC	A	0	25 s RT 64
77 Green_Pict	StimB	A	25	0 A 1 0 RT 47
78 Worms_Pict	StimD	B	0	25 A 0 0 RT 49
79 Green_Pict	StimB	A	25	0 A 1 0 RT 44
80 Worms_Pict	StimD	A	0	25 B 0 1 RT 69
81 SticksPict	StimA	A	25	0 A 1 1 RT 41
82 Worms_Pict	StimD	B	0	25 A 0 0 RT 50
83 SticksPict	StimA	A	25	0 A 1 1 RT 44
84 SticksPict	StimA	A	25	0 A 1 1 RT 84
85 CirclePict	StimC	B	0	25 s RT 76
86 CirclePict	StimC	A	0	25 s RT 63
87 Green_Pict	StimB	A	25	0 A 1 0 RT 50
88 Worms_Pict	StimD	B	0	25 B 1 1 RT 55
89 CirclePict	StimC	A	0	25 s RT 76
90 Worms_Pict	StimD	A	0	25 A 1 0 RT 55
91 CirclePict	StimC	A	0	25 s RT 66
92 Worms_Pict	StimD	B	0	25 A 0 0 RT 52
93 Green_Pict	StimB	A	25	0 A 1 0 RT 44
94 Worms_Pict	StimD	B	0	25 A 0 0 RT 56
95 Worms_Pict	StimD	A	0	25 A 1 0 RT 59
96 Green_Pict	StimB	B	25	0 A 0 0 RT 38
97 Green_Pict	StimB	B	25	0 B 1 1 RT 60
98 Green_Pict	StimB	B	25	0 A 0 0 RT 60
99 SticksPict	StimA	A	25	0 A 1 1 RT 39
100 CirclePict	StimC	A	0	25 s RT 66
101 SticksPict	StimA	A	25	0 A 1 1 RT 54
102 SticksPict	StimA	A	25	0 B 0 0 RT 94
103 Worms_Pict	StimD	B	0	25 A 0 0 RT 52
104 CirclePict	StimC	A	0	25 s RT 68
105 Worms_Pict	StimD	B	0	25 B 1 1 RT 41
106 CirclePict	StimC	A	0	25 s RT 108
107 SticksPict	StimA	B	25	0 A 0 1 RT 71
108 SticksPict	StimA	B	25	0 B 1 0 RT 63
109 CirclePict	StimC	A	0	25 s RT 78
110 SticksPict	StimA	A	25	0 A 1 1 RT 38
111 Worms_Pict	StimD	B	0	25 A 0 0 RT 58
112 Worms_Pict	StimD	B	0	25 A 0 0 RT 43
113 Green_Pict	StimB	B	25	0 A 0 0 RT 41
114 Green_Pict	StimB	B	25	0 B 1 1 RT 59
115 CirclePict	StimC	A	0	25 s RT 76
116 CirclePict	StimC	B	0	25 s RT 93
117 SticksPict	StimA	A	25	0 A 1 1 RT 39
118 Green_Pict	StimB	B	25	0 A 0 0 RT 60
119 Green_Pict	StimB	B	25	0 B 1 1 RT 42
120 Green_Pict	StimB	B	25	0 A 0 0 RT 57
121 CirclePict	StimC	A	0	25 s RT 77
122 SticksPict	StimA	A	25	0 A 1 1 RT 36
123 Worms_Pict	StimD	B	0	25 B 1 1 RT 56
124 CirclePict	StimC	B	0	25 s RT 67
125 Worms_Pict	StimD	B	0	25 B 1 1 RT 53
126 Green_Pict	StimB	B	25	0 A 0 0 RT 43
127 Worms_Pict	StimD	A	0	25 A 1 0 RT 56
128 Worms_Pict	StimD	B	0	25 B 1 1 RT 59
129 Green_Pict	StimB	B	25	0 A 0 0 RT 39
130 Worms_Pict	StimD	B	0	25 A 0 0 RT 47
131 SticksPict	StimA	A	25	0 A 1 1 RT 38
132 Green_Pict	StimB	B	25	0 B 1 1 RT 70
133 CirclePict	StimC	A	0	25 B 0 0 RT 73
134 Green_Pict	StimB	B	25	0 A 0 0 RT 74
135 Green_Pict	StimB	B	25	0 B 1 1 RT 57
136 CirclePict	StimC	B	0	25 s RT 64
137 CirclePict	StimC	A	0	25 s RT 87
138 Worms_Pict	StimD	B	0	25 A 0 0 RT 56
139 SticksPict	StimA	A	25	0 A 1 1 RT 38
140 Worms_Pict	StimD	A	0	25 B 0 1 RT 67
141 Green_Pict	StimB	A	25	0 A 1 0 RT 50
142 SticksPict	StimA	A	25	0 B 0 0 RT 74
143 Worms_Pict	StimD	B	0	25 A 0 0 RT 59
144 CirclePict	StimC	A	0	25 s RT 92
145 SticksPict	StimA	B	25	0 A 0 1 RT 39
146 SticksPict	StimA	B	25	0 B 1 0 RT 150
147 SticksPict	StimA	A	25	0 A 1 1 RT 51
148 Green_Pict	StimB	B	25	0 A 0 0 RT 45
149 Green_Pict	StimB	A	25	0 B 0 1 RT 45
150 CirclePict	StimC	A	0	25 s RT 80
151 Green_Pict	StimB	B	25	0 A 0 0 RT 44
152 SticksPict	StimA	A	25	0 A 1 1 RT 47
153 CirclePict	StimC	A	0	25 s RT 78
154 Worms_Pict	StimD	B	0	25 B 1 1 RT 51
155 CirclePict	StimC	A	0	25 s RT 81
156 SticksPict	StimA	A	25	0 A 1 1 RT 33
157 CirclePict	StimC	A	0	25 s RT 65
158 SticksPict	StimA	A	25	0 A 1 1 RT 34
159 Green_Pict	StimB	B	25	0 A 0 0 RT 60
160 Worms_Pict	StimD	B	0	25 A 0 0 RT 84
