# Supplementary material for: The Role of Informative and Ambiguous Feedback in Avoidance Behavior: Empirical and Computational Findings
Source: PLoS One. 2015 Dec 2;10(12):e0144083. doi: 10.1371/journal.pone.0144083 (PMC4668119; doi:10.1371/journal.pone.0144083)
Supplement: S2 File — Information contained in the file header describes how to use and run the program. (ZIP) [file pone.0144083.s002.zip › Moustafa2015_data/Moustafa2015_NoFeedback/051.doc]

1 Green_Pict	StimC	A	0	25 B 0 0 RT 69
2 Green_Pict	StimC	A	0	25 B 0 0 RT 101
3 Worms_Pict	StimA	A	25	0 A 1 1 RT 60
4 Worms_Pict	StimA	B	25	0 B 1 0 RT 63
5 SticksPict	StimD	B	0	25 B 1 1 RT 49
6 Green_Pict	StimC	A	0	25 B 0 0 RT 55
7 CirclePict	StimB	A	25	0 A 1 0 RT 48
8 SticksPict	StimD	A	0	25 A 1 0 RT 65
9 SticksPict	StimD	B	0	25 B 1 1 RT 52
10 Worms_Pict	StimA	A	25	0 B 0 0 RT 51
11 Green_Pict	StimC	A	0	25 A 1 1 RT 27
12 Green_Pict	StimC	A	0	25 s RT 83
13 CirclePict	StimB	B	25	0 A 0 0 RT 44
14 Worms_Pict	StimA	A	25	0 A 1 1 RT 35
15 SticksPict	StimD	B	0	25 A 0 0 RT 42
16 SticksPict	StimD	B	0	25 A 0 0 RT 62
17 Green_Pict	StimC	A	0	25 A 1 1 RT 94
18 CirclePict	StimB	B	25	0 A 0 0 RT 41
19 Worms_Pict	StimA	A	25	0 A 1 1 RT 40
20 CirclePict	StimB	B	25	0 B 1 1 RT 41
21 Worms_Pict	StimA	A	25	0 A 1 1 RT 49
22 SticksPict	StimD	B	0	25 A 0 0 RT 55
23 Worms_Pict	StimA	B	25	0 A 0 1 RT 48
24 SticksPict	StimD	B	0	25 B 1 1 RT 38
25 CirclePict	StimB	B	25	0 A 0 0 RT 63
26 CirclePict	StimB	B	25	0 B 1 1 RT 48
27 Green_Pict	StimC	A	0	25 B 0 0 RT 46
28 Green_Pict	StimC	B	0	25 s RT 62
29 Worms_Pict	StimA	A	25	0 A 1 1 RT 50
30 SticksPict	StimD	B	0	25 s RT 70
31 Green_Pict	StimC	A	0	25 B 0 0 RT 45
32 CirclePict	StimB	B	25	0 A 0 0 RT 41
33 SticksPict	StimD	A	0	25 B 0 1 RT 38
34 SticksPict	StimD	B	0	25 B 1 1 RT 42
35 CirclePict	StimB	B	25	0 A 0 0 RT 52
36 CirclePict	StimB	B	25	0 B 1 1 RT 54
37 CirclePict	StimB	A	25	0 B 0 1 RT 63
38 Worms_Pict	StimA	A	25	0 B 0 0 RT 42
39 Worms_Pict	StimA	A	25	0 A 1 1 RT 30
40 Green_Pict	StimC	B	0	25 s RT 64
41 Worms_Pict	StimA	A	25	0 A 1 1 RT 41
42 CirclePict	StimB	B	25	0 B 1 1 RT 39
43 CirclePict	StimB	B	25	0 B 1 1 RT 42
44 Worms_Pict	StimA	A	25	0 A 1 1 RT 62
45 SticksPict	StimD	B	0	25 s RT 36
46 Green_Pict	StimC	A	0	25 s RT 51
47 Green_Pict	StimC	A	0	25 B 0 0 RT 71
48 CirclePict	StimB	B	25	0 B 1 1 RT 51
49 SticksPict	StimD	B	0	25 B 1 1 RT 61
50 Green_Pict	StimC	A	0	25 A 1 1 RT 38
51 CirclePict	StimB	B	25	0 B 1 1 RT 36
52 CirclePict	StimB	B	25	0 B 1 1 RT 38
53 SticksPict	StimD	A	0	25 B 0 1 RT 78
54 SticksPict	StimD	A	0	25 A 1 0 RT 30
55 Green_Pict	StimC	A	0	25 A 1 1 RT 48
56 Worms_Pict	StimA	A	25	0 A 1 1 RT 27
57 Worms_Pict	StimA	A	25	0 A 1 1 RT 45
58 Worms_Pict	StimA	A	25	0 A 1 1 RT 58
59 Worms_Pict	StimA	A	25	0 A 1 1 RT 45
60 SticksPict	StimD	B	0	25 s RT 66
61 Green_Pict	StimC	A	0	25 A 1 1 RT 120
62 SticksPict	StimD	B	0	25 A 0 0 RT 64
63 Worms_Pict	StimA	B	25	0 A 0 1 RT 45
64 SticksPict	StimD	B	0	25 B 1 1 RT 44
65 Worms_Pict	StimA	A	25	0 A 1 1 RT 42
66 SticksPict	StimD	B	0	25 B 1 1 RT 45
67 Worms_Pict	StimA	B	25	0 A 0 1 RT 33
68 CirclePict	StimB	B	25	0 B 1 1 RT 47
69 Green_Pict	StimC	A	0	25 s RT 84
70 CirclePict	StimB	A	25	0 B 0 1 RT 48
71 SticksPict	StimD	B	0	25 s RT 76
72 Green_Pict	StimC	B	0	25 A 0 1 RT 41
73 CirclePict	StimB	A	25	0 B 0 1 RT 81
74 CirclePict	StimB	B	25	0 A 0 0 RT 38
75 Green_Pict	StimC	A	0	25 B 0 0 RT 69
76 Green_Pict	StimC	B	0	25 s RT 51
77 SticksPict	StimD	B	0	25 B 1 1 RT 130
78 Worms_Pict	StimA	A	25	0 A 1 1 RT 38
79 CirclePict	StimB	B	25	0 B 1 1 RT 49
80 Green_Pict	StimC	A	0	25 s RT 57
81 Worms_Pict	StimA	B	25	0 A 0 1 RT 70
82 SticksPict	StimD	B	0	25 s RT 67
83 Green_Pict	StimC	B	0	25 s RT 54
84 CirclePict	StimB	A	25	0 B 0 1 RT 83
85 SticksPict	StimD	B	0	25 A 0 0 RT 214
86 Worms_Pict	StimA	A	25	0 A 1 1 RT 43
87 SticksPict	StimD	B	0	25 s RT 56
88 Green_Pict	StimC	A	0	25 s RT 125
89 CirclePict	StimB	B	25	0 B 1 1 RT 39
90 Green_Pict	StimC	A	0	25 s RT 63
91 Green_Pict	StimC	B	0	25 B 1 0 RT 43
92 Worms_Pict	StimA	A	25	0 A 1 1 RT 44
93 SticksPict	StimD	A	0	25 s RT 51
94 Worms_Pict	StimA	A	25	0 A 1 1 RT 42
95 Green_Pict	StimC	A	0	25 s RT 54
96 Worms_Pict	StimA	A	25	0 A 1 1 RT 55
97 CirclePict	StimB	B	25	0 B 1 1 RT 50
98 Green_Pict	StimC	A	0	25 s RT 51
99 CirclePict	StimB	B	25	0 B 1 1 RT 42
100 CirclePict	StimB	A	25	0 B 0 1 RT 53
101 CirclePict	StimB	B	25	0 B 1 1 RT 38
102 SticksPict	StimD	A	0	25 s RT 52
103 Worms_Pict	StimA	A	25	0 A 1 1 RT 41
104 Green_Pict	StimC	A	0	25 B 0 0 RT 59
105 Green_Pict	StimC	A	0	25 B 0 0 RT 59
106 Worms_Pict	StimA	A	25	0 A 1 1 RT 39
107 SticksPict	StimD	B	0	25 B 1 1 RT 70
108 CirclePict	StimB	B	25	0 B 1 1 RT 46
109 SticksPict	StimD	B	0	25 B 1 1 RT 56
110 SticksPict	StimD	B	0	25 B 1 1 RT 56
111 CirclePict	StimB	B	25	0 B 1 1 RT 40
112 Green_Pict	StimC	A	0	25 s RT 93
113 SticksPict	StimD	B	0	25 B 1 1 RT 64
114 Worms_Pict	StimA	A	25	0 A 1 1 RT 44
115 SticksPict	StimD	B	0	25 B 1 1 RT 89
116 CirclePict	StimB	B	25	0 B 1 1 RT 39
117 CirclePict	StimB	B	25	0 B 1 1 RT 32
118 Green_Pict	StimC	A	0	25 A 1 1 RT 70
119 Worms_Pict	StimA	B	25	0 A 0 1 RT 51
120 Worms_Pict	StimA	A	25	0 A 1 1 RT 28
121 CirclePict	StimB	B	25	0 B 1 1 RT 63
122 SticksPict	StimD	B	0	25 B 1 1 RT 72
123 SticksPict	StimD	B	0	25 B 1 1 RT 45
124 Worms_Pict	StimA	A	25	0 A 1 1 RT 119
125 SticksPict	StimD	B	0	25 B 1 1 RT 55
126 Worms_Pict	StimA	A	25	0 A 1 1 RT 44
127 Green_Pict	StimC	A	0	25 A 1 1 RT 66
128 Green_Pict	StimC	B	0	25 A 0 1 RT 59
129 CirclePict	StimB	B	25	0 B 1 1 RT 44
130 Worms_Pict	StimA	B	25	0 A 0 1 RT 47
131 SticksPict	StimD	B	0	25 B 1 1 RT 48
132 CirclePict	StimB	B	25	0 B 1 1 RT 41
133 Worms_Pict	StimA	B	25	0 A 0 1 RT 74
134 Worms_Pict	StimA	A	25	0 A 1 1 RT 55
135 CirclePict	StimB	A	25	0 B 0 1 RT 46
136 CirclePict	StimB	B	25	0 B 1 1 RT 44
137 Green_Pict	StimC	A	0	25 A 1 1 RT 65
138 Worms_Pict	StimA	A	25	0 A 1 1 RT 48
139 Green_Pict	StimC	A	0	25 A 1 1 RT 72
140 CirclePict	StimB	B	25	0 B 1 1 RT 35
141 SticksPict	StimD	B	0	25 B 1 1 RT 49
142 Green_Pict	StimC	A	0	25 A 1 1 RT 46
143 SticksPict	StimD	A	0	25 B 0 1 RT 73
144 SticksPict	StimD	B	0	25 A 0 0 RT 43
145 Worms_Pict	StimA	A	25	0 A 1 1 RT 41
146 Green_Pict	StimC	A	0	25 A 1 1 RT 54
147 SticksPict	StimD	B	0	25 s RT 107
148 Green_Pict	StimC	B	0	25 A 0 1 RT 62
149 Green_Pict	StimC	A	0	25 B 0 0 RT 57
150 SticksPict	StimD	B	0	25 s RT 70
151 Worms_Pict	StimA	A	25	0 A 1 1 RT 43
152 Worms_Pict	StimA	A	25	0 A 1 1 RT 41
153 CirclePict	StimB	B	25	0 B 1 1 RT 27
154 SticksPict	StimD	A	0	25 s RT 58
155 CirclePict	StimB	A	25	0 B 0 1 RT 47
156 Green_Pict	StimC	A	0	25 B 0 0 RT 54
157 Green_Pict	StimC	A	0	25 A 1 1 RT 63
158 CirclePict	StimB	B	25	0 B 1 1 RT 52
159 CirclePict	StimB	B	25	0 B 1 1 RT 32
160 Worms_Pict	StimA	A	25	0 A 1 1 RT 41
