# Supplementary material for: The Role of Informative and Ambiguous Feedback in Avoidance Behavior: Empirical and Computational Findings
Source: PLoS One. 2015 Dec 2;10(12):e0144083. doi: 10.1371/journal.pone.0144083 (PMC4668119; doi:10.1371/journal.pone.0144083)
Supplement: S2 File — Information contained in the file header describes how to use and run the program. (ZIP) [file pone.0144083.s002.zip › Moustafa2015_data/Moustafa2015_NoFeedback/052.doc]

1 SticksPict	StimC	A	0	25 A 1 1 RT 304
2 Worms_Pict	StimB	B	25	0 B 1 1 RT 216
3 CirclePict	StimA	B	25	0 B 1 0 RT 242
4 Green_Pict	StimD	B	0	25 A 0 0 RT 140
5 Green_Pict	StimD	B	0	25 B 1 1 RT 140
6 Worms_Pict	StimB	B	25	0 B 1 1 RT 100
7 Worms_Pict	StimB	B	25	0 A 0 0 RT 73
8 Green_Pict	StimD	A	0	25 B 0 1 RT 78
9 Worms_Pict	StimB	B	25	0 A 0 0 RT 60
10 Green_Pict	StimD	B	0	25 B 1 1 RT 63
11 Green_Pict	StimD	B	0	25 B 1 1 RT 76
12 Worms_Pict	StimB	B	25	0 A 0 0 RT 50
13 SticksPict	StimC	A	0	25 A 1 1 RT 50
14 SticksPict	StimC	A	0	25 A 1 1 RT 60
15 SticksPict	StimC	A	0	25 B 0 0 RT 56
16 CirclePict	StimA	A	25	0 A 1 1 RT 43
17 Green_Pict	StimD	B	0	25 A 0 0 RT 54
18 Worms_Pict	StimB	B	25	0 A 0 0 RT 49
19 Green_Pict	StimD	B	0	25 B 1 1 RT 58
20 SticksPict	StimC	A	0	25 A 1 1 RT 47
21 SticksPict	StimC	A	0	25 A 1 1 RT 31
22 CirclePict	StimA	A	25	0 A 1 1 RT 47
23 CirclePict	StimA	A	25	0 A 1 1 RT 39
24 CirclePict	StimA	B	25	0 A 0 1 RT 40
25 Worms_Pict	StimB	A	25	0 A 1 0 RT 87
26 SticksPict	StimC	B	0	25 A 0 1 RT 50
27 Worms_Pict	StimB	B	25	0 A 0 0 RT 52
28 Green_Pict	StimD	B	0	25 B 1 1 RT 56
29 CirclePict	StimA	A	25	0 A 1 1 RT 49
30 CirclePict	StimA	A	25	0 A 1 1 RT 47
31 SticksPict	StimC	A	0	25 B 0 0 RT 86
32 Green_Pict	StimD	B	0	25 B 1 1 RT 57
33 Worms_Pict	StimB	A	25	0 A 1 0 RT 45
34 SticksPict	StimC	B	0	25 A 0 1 RT 77
35 SticksPict	StimC	A	0	25 B 0 0 RT 48
36 Green_Pict	StimD	A	0	25 B 0 1 RT 51
37 CirclePict	StimA	A	25	0 A 1 1 RT 36
38 CirclePict	StimA	A	25	0 A 1 1 RT 28
39 Worms_Pict	StimB	B	25	0 A 0 0 RT 79
40 CirclePict	StimA	A	25	0 A 1 1 RT 42
41 CirclePict	StimA	B	25	0 A 0 1 RT 42
42 Worms_Pict	StimB	B	25	0 B 1 1 RT 95
43 Green_Pict	StimD	B	0	25 B 1 1 RT 46
44 SticksPict	StimC	B	0	25 B 1 0 RT 57
45 Green_Pict	StimD	B	0	25 B 1 1 RT 48
46 CirclePict	StimA	A	25	0 A 1 1 RT 51
47 Green_Pict	StimD	B	0	25 B 1 1 RT 39
48 CirclePict	StimA	A	25	0 A 1 1 RT 35
49 SticksPict	StimC	A	0	25 B 0 0 RT 69
50 Worms_Pict	StimB	B	25	0 A 0 0 RT 87
51 Green_Pict	StimD	A	0	25 B 0 1 RT 35
52 CirclePict	StimA	A	25	0 A 1 1 RT 34
53 Green_Pict	StimD	B	0	25 B 1 1 RT 103
54 CirclePict	StimA	B	25	0 A 0 1 RT 27
55 Worms_Pict	StimB	A	25	0 A 1 0 RT 89
56 SticksPict	StimC	A	0	25 A 1 1 RT 51
57 Green_Pict	StimD	B	0	25 A 0 0 RT 152
58 SticksPict	StimC	A	0	25 B 0 0 RT 70
59 CirclePict	StimA	A	25	0 A 1 1 RT 31
60 SticksPict	StimC	A	0	25 A 1 1 RT 44
61 SticksPict	StimC	A	0	25 A 1 1 RT 28
62 Green_Pict	StimD	A	0	25 A 1 0 RT 65
63 Worms_Pict	StimB	B	25	0 A 0 0 RT 37
64 Worms_Pict	StimB	B	25	0 A 0 0 RT 40
65 CirclePict	StimA	A	25	0 A 1 1 RT 42
66 Green_Pict	StimD	B	0	25 A 0 0 RT 50
67 Worms_Pict	StimB	B	25	0 A 0 0 RT 45
68 SticksPict	StimC	A	0	25 A 1 1 RT 98
69 CirclePict	StimA	A	25	0 A 1 1 RT 32
70 Worms_Pict	StimB	B	25	0 A 0 0 RT 33
71 SticksPict	StimC	A	0	25 A 1 1 RT 49
72 Worms_Pict	StimB	B	25	0 A 0 0 RT 40
73 CirclePict	StimA	A	25	0 A 1 1 RT 32
74 SticksPict	StimC	B	0	25 A 0 1 RT 37
75 CirclePict	StimA	A	25	0 A 1 1 RT 38
76 SticksPict	StimC	A	0	25 A 1 1 RT 26
77 Worms_Pict	StimB	B	25	0 A 0 0 RT 43
78 Green_Pict	StimD	B	0	25 A 0 0 RT 58
79 Worms_Pict	StimB	A	25	0 A 1 0 RT 57
80 Green_Pict	StimD	B	0	25 B 1 1 RT 65
81 Green_Pict	StimD	B	0	25 A 0 0 RT 45
82 SticksPict	StimC	A	0	25 A 1 1 RT 49
83 Worms_Pict	StimB	B	25	0 A 0 0 RT 37
84 Worms_Pict	StimB	B	25	0 A 0 0 RT 56
85 CirclePict	StimA	A	25	0 A 1 1 RT 25
86 SticksPict	StimC	A	0	25 A 1 1 RT 35
87 Green_Pict	StimD	A	0	25 A 1 0 RT 75
88 Worms_Pict	StimB	B	25	0 A 0 0 RT 35
89 Worms_Pict	StimB	B	25	0 A 0 0 RT 40
90 Worms_Pict	StimB	B	25	0 A 0 0 RT 38
91 CirclePict	StimA	A	25	0 A 1 1 RT 25
92 CirclePict	StimA	B	25	0 A 0 1 RT 27
93 CirclePict	StimA	A	25	0 A 1 1 RT 32
94 SticksPict	StimC	A	0	25 A 1 1 RT 44
95 Worms_Pict	StimB	A	25	0 A 1 0 RT 33
96 Green_Pict	StimD	B	0	25 A 0 0 RT 94
97 CirclePict	StimA	A	25	0 A 1 1 RT 47
98 SticksPict	StimC	A	0	25 A 1 1 RT 41
99 Green_Pict	StimD	B	0	25 B 1 1 RT 34
100 SticksPict	StimC	B	0	25 A 0 1 RT 42
101 Green_Pict	StimD	B	0	25 B 1 1 RT 52
102 CirclePict	StimA	A	25	0 A 1 1 RT 39
103 Worms_Pict	StimB	B	25	0 A 0 0 RT 112
104 SticksPict	StimC	A	0	25 A 1 1 RT 106
105 Green_Pict	StimD	B	0	25 B 1 1 RT 67
106 CirclePict	StimA	A	25	0 A 1 1 RT 27
107 Green_Pict	StimD	B	0	25 B 1 1 RT 65
108 Worms_Pict	StimB	B	25	0 A 0 0 RT 45
109 Green_Pict	StimD	A	0	25 B 0 1 RT 49
110 Worms_Pict	StimB	B	25	0 A 0 0 RT 38
111 CirclePict	StimA	A	25	0 A 1 1 RT 19
112 CirclePict	StimA	B	25	0 A 0 1 RT 45
113 Green_Pict	StimD	B	0	25 B 1 1 RT 77
114 SticksPict	StimC	A	0	25 A 1 1 RT 40
115 Green_Pict	StimD	B	0	25 B 1 1 RT 42
116 Worms_Pict	StimB	A	25	0 A 1 0 RT 35
117 SticksPict	StimC	A	0	25 B 0 0 RT 100
118 CirclePict	StimA	A	25	0 A 1 1 RT 21
119 SticksPict	StimC	A	0	25 A 1 1 RT 36
120 SticksPict	StimC	B	0	25 A 0 1 RT 39
121 CirclePict	StimA	B	25	0 A 0 1 RT 43
122 Green_Pict	StimD	B	0	25 B 1 1 RT 45
123 Worms_Pict	StimB	B	25	0 A 0 0 RT 33
124 SticksPict	StimC	A	0	25 A 1 1 RT 80
125 SticksPict	StimC	A	0	25 A 1 1 RT 70
126 SticksPict	StimC	A	0	25 A 1 1 RT 36
127 Green_Pict	StimD	B	0	25 B 1 1 RT 40
128 Worms_Pict	StimB	A	25	0 A 1 0 RT 33
129 Worms_Pict	StimB	B	25	0 A 0 0 RT 31
130 CirclePict	StimA	A	25	0 A 1 1 RT 24
131 Worms_Pict	StimB	A	25	0 A 1 0 RT 45
132 Worms_Pict	StimB	B	25	0 A 0 0 RT 32
133 Green_Pict	StimD	B	0	25 B 1 1 RT 55
134 CirclePict	StimA	A	25	0 A 1 1 RT 32
135 SticksPict	StimC	A	0	25 A 1 1 RT 43
136 Green_Pict	StimD	B	0	25 B 1 1 RT 42
137 SticksPict	StimC	B	0	25 A 0 1 RT 43
138 Worms_Pict	StimB	B	25	0 A 0 0 RT 39
139 Worms_Pict	StimB	B	25	0 A 0 0 RT 42
140 CirclePict	StimA	A	25	0 A 1 1 RT 22
141 Worms_Pict	StimB	B	25	0 A 0 0 RT 40
142 CirclePict	StimA	A	25	0 A 1 1 RT 35
143 Green_Pict	StimD	A	0	25 B 0 1 RT 41
144 Worms_Pict	StimB	B	25	0 A 0 0 RT 46
145 CirclePict	StimA	B	25	0 A 0 1 RT 31
146 Green_Pict	StimD	B	0	25 B 1 1 RT 36
147 Green_Pict	StimD	B	0	25 B 1 1 RT 53
148 Green_Pict	StimD	B	0	25 B 1 1 RT 54
149 CirclePict	StimA	A	25	0 A 1 1 RT 34
150 SticksPict	StimC	A	0	25 A 1 1 RT 51
151 Worms_Pict	StimB	B	25	0 A 0 0 RT 37
152 Green_Pict	StimD	B	0	25 B 1 1 RT 35
153 CirclePict	StimA	A	25	0 A 1 1 RT 28
154 SticksPict	StimC	A	0	25 A 1 1 RT 39
155 CirclePict	StimA	A	25	0 A 1 1 RT 30
156 CirclePict	StimA	A	25	0 A 1 1 RT 34
157 Green_Pict	StimD	A	0	25 B 0 1 RT 38
158 SticksPict	StimC	B	0	25 A 0 1 RT 37
159 SticksPict	StimC	A	0	25 A 1 1 RT 42
160 SticksPict	StimC	A	0	25 A 1 1 RT 31
