# Supplementary material for: The Role of Informative and Ambiguous Feedback in Avoidance Behavior: Empirical and Computational Findings
Source: PLoS One. 2015 Dec 2;10(12):e0144083. doi: 10.1371/journal.pone.0144083 (PMC4668119; doi:10.1371/journal.pone.0144083)
Supplement: S2 File — Information contained in the file header describes how to use and run the program. (ZIP) [file pone.0144083.s002.zip › Moustafa2015_data/Moustafa2015_NoFeedback/053.doc]

1 SticksPict	StimD	B	0	25 A 0 0 RT 250
2 CirclePict	StimC	B	0	25 B 1 0 RT 179
3 Green_Pict	StimA	A	25	0 B 0 0 RT 261
4 CirclePict	StimC	A	0	25 A 1 1 RT 142
5 Worms_Pict	StimB	B	25	0 B 1 1 RT 129
6 CirclePict	StimC	A	0	25 B 0 0 RT 114
7 Worms_Pict	StimB	B	25	0 A 0 0 RT 125
8 SticksPict	StimD	B	0	25 B 1 1 RT 104
9 CirclePict	StimC	A	0	25 B 0 0 RT 227
10 Green_Pict	StimA	A	25	0 A 1 1 RT 108
11 Green_Pict	StimA	A	25	0 B 0 0 RT 116
12 SticksPict	StimD	A	0	25 A 1 0 RT 107
13 Green_Pict	StimA	B	25	0 B 1 0 RT 131
14 SticksPict	StimD	A	0	25 A 1 0 RT 77
15 Worms_Pict	StimB	A	25	0 B 0 1 RT 68
16 Worms_Pict	StimB	B	25	0 A 0 0 RT 75
17 Worms_Pict	StimB	B	25	0 B 1 1 RT 73
18 Worms_Pict	StimB	B	25	0 A 0 0 RT 55
19 CirclePict	StimC	A	0	25 B 0 0 RT 74
20 SticksPict	StimD	B	0	25 A 0 0 RT 60
21 Worms_Pict	StimB	B	25	0 B 1 1 RT 45
22 Green_Pict	StimA	A	25	0 A 1 1 RT 193
23 Green_Pict	StimA	B	25	0 B 1 0 RT 62
24 Green_Pict	StimA	A	25	0 A 1 1 RT 54
25 Worms_Pict	StimB	A	25	0 B 0 1 RT 64
26 Worms_Pict	StimB	B	25	0 A 0 0 RT 33
27 SticksPict	StimD	B	0	25 B 1 1 RT 69
28 CirclePict	StimC	B	0	25 B 1 0 RT 87
29 Worms_Pict	StimB	B	25	0 A 0 0 RT 68
30 Green_Pict	StimA	A	25	0 A 1 1 RT 70
31 Green_Pict	StimA	A	25	0 B 0 0 RT 34
32 SticksPict	StimD	B	0	25 B 1 1 RT 124
33 CirclePict	StimC	A	0	25 B 0 0 RT 40
34 CirclePict	StimC	A	0	25 A 1 1 RT 59
35 SticksPict	StimD	B	0	25 B 1 1 RT 75
36 CirclePict	StimC	A	0	25 A 1 1 RT 39
37 SticksPict	StimD	B	0	25 B 1 1 RT 53
38 CirclePict	StimC	A	0	25 A 1 1 RT 36
39 SticksPict	StimD	B	0	25 A 0 0 RT 30
40 Green_Pict	StimA	A	25	0 A 1 1 RT 57
41 Worms_Pict	StimB	B	25	0 B 1 1 RT 36
42 Green_Pict	StimA	B	25	0 B 1 0 RT 59
43 Worms_Pict	StimB	B	25	0 B 1 1 RT 55
44 Green_Pict	StimA	A	25	0 A 1 1 RT 87
45 CirclePict	StimC	A	0	25 B 0 0 RT 57
46 Worms_Pict	StimB	B	25	0 A 0 0 RT 79
47 SticksPict	StimD	B	0	25 B 1 1 RT 54
48 Green_Pict	StimA	A	25	0 A 1 1 RT 58
49 Green_Pict	StimA	A	25	0 A 1 1 RT 33
50 SticksPict	StimD	B	0	25 B 1 1 RT 64
51 Green_Pict	StimA	B	25	0 A 0 1 RT 47
52 SticksPict	StimD	B	0	25 A 0 0 RT 229
53 CirclePict	StimC	A	0	25 B 0 0 RT 67
54 Green_Pict	StimA	A	25	0 A 1 1 RT 43
55 CirclePict	StimC	B	0	25 A 0 1 RT 31
56 SticksPict	StimD	B	0	25 B 1 1 RT 49
57 CirclePict	StimC	A	0	25 B 0 0 RT 33
58 Green_Pict	StimA	A	25	0 A 1 1 RT 51
59 SticksPict	StimD	A	0	25 B 0 1 RT 67
60 Worms_Pict	StimB	B	25	0 B 1 1 RT 88
61 CirclePict	StimC	A	0	25 A 1 1 RT 78
62 CirclePict	StimC	A	0	25 B 0 0 RT 51
63 Worms_Pict	StimB	B	25	0 A 0 0 RT 65
64 CirclePict	StimC	A	0	25 A 1 1 RT 74
65 SticksPict	StimD	B	0	25 B 1 1 RT 59
66 SticksPict	StimD	B	0	25 A 0 0 RT 79
67 Green_Pict	StimA	A	25	0 A 1 1 RT 52
68 SticksPict	StimD	B	0	25 B 1 1 RT 37
69 Worms_Pict	StimB	A	25	0 A 1 0 RT 31
70 Green_Pict	StimA	A	25	0 A 1 1 RT 68
71 Worms_Pict	StimB	B	25	0 B 1 1 RT 66
72 SticksPict	StimD	A	0	25 A 1 0 RT 63
73 Worms_Pict	StimB	B	25	0 B 1 1 RT 73
74 Worms_Pict	StimB	B	25	0 B 1 1 RT 45
75 CirclePict	StimC	A	0	25 A 1 1 RT 71
76 CirclePict	StimC	A	0	25 A 1 1 RT 37
77 SticksPict	StimD	B	0	25 A 0 0 RT 96
78 CirclePict	StimC	B	0	25 A 0 1 RT 51
79 Green_Pict	StimA	A	25	0 A 1 1 RT 51
80 Worms_Pict	StimB	A	25	0 B 0 1 RT 70
81 Worms_Pict	StimB	B	25	0 A 0 0 RT 96
82 Green_Pict	StimA	A	25	0 A 1 1 RT 45
83 CirclePict	StimC	A	0	25 B 0 0 RT 78
84 SticksPict	StimD	B	0	25 A 0 0 RT 116
85 Green_Pict	StimA	A	25	0 A 1 1 RT 43
86 SticksPict	StimD	A	0	25 A 1 0 RT 44
87 CirclePict	StimC	A	0	25 A 1 1 RT 71
88 Worms_Pict	StimB	B	25	0 A 0 0 RT 47
89 Green_Pict	StimA	A	25	0 A 1 1 RT 39
90 Worms_Pict	StimB	B	25	0 A 0 0 RT 50
91 Green_Pict	StimA	B	25	0 A 0 1 RT 41
92 SticksPict	StimD	B	0	25 A 0 0 RT 64
93 SticksPict	StimD	B	0	25 A 0 0 RT 93
94 SticksPict	StimD	B	0	25 B 1 1 RT 32
95 SticksPict	StimD	A	0	25 B 0 1 RT 45
96 CirclePict	StimC	A	0	25 A 1 1 RT 56
97 SticksPict	StimD	B	0	25 A 0 0 RT 79
98 SticksPict	StimD	B	0	25 B 1 1 RT 40
99 SticksPict	StimD	B	0	25 B 1 1 RT 34
100 CirclePict	StimC	A	0	25 A 1 1 RT 88
101 Worms_Pict	StimB	B	25	0 B 1 1 RT 54
102 CirclePict	StimC	A	0	25 A 1 1 RT 64
103 CirclePict	StimC	A	0	25 A 1 1 RT 54
104 Worms_Pict	StimB	B	25	0 B 1 1 RT 81
105 Green_Pict	StimA	A	25	0 B 0 0 RT 154
106 CirclePict	StimC	A	0	25 A 1 1 RT 58
107 Green_Pict	StimA	B	25	0 A 0 1 RT 45
108 Green_Pict	StimA	A	25	0 B 0 0 RT 130
109 Worms_Pict	StimB	B	25	0 B 1 1 RT 180
110 CirclePict	StimC	B	0	25 A 0 1 RT 42
111 Worms_Pict	StimB	B	25	0 B 1 1 RT 41
112 SticksPict	StimD	B	0	25 B 1 1 RT 73
113 Worms_Pict	StimB	B	25	0 B 1 1 RT 79
114 Worms_Pict	StimB	A	25	0 A 1 0 RT 93
115 Green_Pict	StimA	A	25	0 A 1 1 RT 90
116 Green_Pict	StimA	A	25	0 B 0 0 RT 82
117 Worms_Pict	StimB	A	25	0 A 1 0 RT 78
118 Green_Pict	StimA	A	25	0 B 0 0 RT 82
119 CirclePict	StimC	B	0	25 A 0 1 RT 45
120 CirclePict	StimC	A	0	25 B 0 0 RT 33
121 Worms_Pict	StimB	A	25	0 A 1 0 RT 57
122 SticksPict	StimD	B	0	25 B 1 1 RT 38
123 CirclePict	StimC	A	0	25 A 1 1 RT 47
124 CirclePict	StimC	A	0	25 A 1 1 RT 180
125 Worms_Pict	StimB	B	25	0 B 1 1 RT 73
126 Green_Pict	StimA	A	25	0 A 1 1 RT 76
127 Worms_Pict	StimB	B	25	0 B 1 1 RT 256
128 Green_Pict	StimA	A	25	0 A 1 1 RT 36
129 SticksPict	StimD	B	0	25 B 1 1 RT 48
130 Worms_Pict	StimB	B	25	0 B 1 1 RT 51
131 Worms_Pict	StimB	B	25	0 B 1 1 RT 31
132 SticksPict	StimD	B	0	25 A 0 0 RT 25
133 Green_Pict	StimA	A	25	0 A 1 1 RT 82
134 Green_Pict	StimA	B	25	0 A 0 1 RT 41
135 Green_Pict	StimA	A	25	0 A 1 1 RT 50
136 SticksPict	StimD	B	0	25 B 1 1 RT 39
137 CirclePict	StimC	B	0	25 A 0 1 RT 43
138 SticksPict	StimD	A	0	25 B 0 1 RT 55
139 Worms_Pict	StimB	B	25	0 A 0 0 RT 32
140 SticksPict	StimD	B	0	25 B 1 1 RT 268
141 SticksPict	StimD	A	0	25 A 1 0 RT 112
142 Worms_Pict	StimB	B	25	0 B 1 1 RT 55
143 SticksPict	StimD	B	0	25 A 0 0 RT 23
144 CirclePict	StimC	A	0	25 A 1 1 RT 47
145 Green_Pict	StimA	A	25	0 A 1 1 RT 153
146 CirclePict	StimC	A	0	25 B 0 0 RT 72
147 CirclePict	StimC	A	0	25 A 1 1 RT 30
148 Green_Pict	StimA	A	25	0 A 1 1 RT 49
149 Green_Pict	StimA	B	25	0 A 0 1 RT 51
150 Worms_Pict	StimB	B	25	0 B 1 1 RT 24
151 CirclePict	StimC	B	0	25 A 0 1 RT 39
152 CirclePict	StimC	A	0	25 A 1 1 RT 55
153 SticksPict	StimD	B	0	25 B 1 1 RT 41
154 Worms_Pict	StimB	B	25	0 A 0 0 RT 20
155 Worms_Pict	StimB	A	25	0 A 1 0 RT 18
156 CirclePict	StimC	A	0	25 A 1 1 RT 48
157 SticksPict	StimD	B	0	25 B 1 1 RT 72
158 CirclePict	StimC	A	0	25 A 1 1 RT 39
159 Green_Pict	StimA	A	25	0 A 1 1 RT 26
160 Green_Pict	StimA	A	25	0 A 1 1 RT 34
