# Supplementary material for: The Role of Informative and Ambiguous Feedback in Avoidance Behavior: Empirical and Computational Findings
Source: PLoS One. 2015 Dec 2;10(12):e0144083. doi: 10.1371/journal.pone.0144083 (PMC4668119; doi:10.1371/journal.pone.0144083)
Supplement: S2 File — Information contained in the file header describes how to use and run the program. (ZIP) [file pone.0144083.s002.zip › Moustafa2015_data/Moustafa2015_NoFeedback/054.doc]

1 Green_Pict	StimC	A	0	25 B 0 0 RT 665
2 CirclePict	StimD	A	0	25 A 1 0 RT 155
3 Worms_Pict	StimB	B	25	0 A 0 0 RT 253
4 Worms_Pict	StimB	B	25	0 B 1 1 RT 163
5 SticksPict	StimA	A	25	0 A 1 1 RT 361
6 CirclePict	StimD	B	0	25 B 1 1 RT 366
7 Worms_Pict	StimB	B	25	0 B 1 1 RT 64
8 CirclePict	StimD	B	0	25 A 0 0 RT 88
9 Green_Pict	StimC	A	0	25 B 0 0 RT 176
10 Green_Pict	StimC	B	0	25 A 0 1 RT 120
11 Worms_Pict	StimB	B	25	0 B 1 1 RT 143
12 CirclePict	StimD	B	0	25 B 1 1 RT 97
13 SticksPict	StimA	A	25	0 A 1 1 RT 87
14 SticksPict	StimA	B	25	0 B 1 0 RT 134
15 Green_Pict	StimC	A	0	25 s RT 210
16 SticksPict	StimA	A	25	0 A 1 1 RT 136
17 CirclePict	StimD	B	0	25 B 1 1 RT 135
18 CirclePict	StimD	B	0	25 A 0 0 RT 168
19 CirclePict	StimD	A	0	25 B 0 1 RT 69
20 Green_Pict	StimC	A	0	25 A 1 1 RT 87
21 Worms_Pict	StimB	B	25	0 B 1 1 RT 90
22 Green_Pict	StimC	A	0	25 B 0 0 RT 458
23 CirclePict	StimD	B	0	25 B 1 1 RT 58
24 Worms_Pict	StimB	B	25	0 B 1 1 RT 64
25 SticksPict	StimA	A	25	0 A 1 1 RT 60
26 SticksPict	StimA	B	25	0 B 1 0 RT 59
27 Green_Pict	StimC	A	0	25 A 1 1 RT 181
28 Green_Pict	StimC	A	0	25 B 0 0 RT 34
29 CirclePict	StimD	B	0	25 A 0 0 RT 69
30 Worms_Pict	StimB	A	25	0 B 0 1 RT 69
31 Worms_Pict	StimB	A	25	0 B 0 1 RT 57
32 CirclePict	StimD	B	0	25 A 0 0 RT 53
33 SticksPict	StimA	A	25	0 A 1 1 RT 53
34 SticksPict	StimA	A	25	0 B 0 0 RT 27
35 Worms_Pict	StimB	B	25	0 B 1 1 RT 61
36 SticksPict	StimA	A	25	0 A 1 1 RT 87
37 Green_Pict	StimC	B	0	25 s RT 395
38 SticksPict	StimA	A	25	0 A 1 1 RT 73
39 Worms_Pict	StimB	B	25	0 B 1 1 RT 59
40 Green_Pict	StimC	A	0	25 s RT 57
41 Green_Pict	StimC	B	0	25 s RT 25
42 Green_Pict	StimC	A	0	25 s RT 53
43 SticksPict	StimA	B	25	0 A 0 1 RT 45
44 Worms_Pict	StimB	B	25	0 B 1 1 RT 55
45 CirclePict	StimD	B	0	25 s RT 115
46 SticksPict	StimA	A	25	0 A 1 1 RT 71
47 Green_Pict	StimC	A	0	25 s RT 52
48 SticksPict	StimA	A	25	0 A 1 1 RT 66
49 SticksPict	StimA	A	25	0 B 0 0 RT 66
50 Worms_Pict	StimB	B	25	0 B 1 1 RT 115
51 SticksPict	StimA	B	25	0 A 0 1 RT 66
52 Worms_Pict	StimB	B	25	0 B 1 1 RT 51
53 Green_Pict	StimC	A	0	25 s RT 44
54 SticksPict	StimA	A	25	0 A 1 1 RT 48
55 Worms_Pict	StimB	A	25	0 B 0 1 RT 46
56 Worms_Pict	StimB	A	25	0 B 0 1 RT 44
57 CirclePict	StimD	B	0	25 s RT 55
58 Green_Pict	StimC	A	0	25 s RT 40
59 CirclePict	StimD	B	0	25 s RT 48
60 SticksPict	StimA	A	25	0 A 1 1 RT 43
61 Green_Pict	StimC	A	0	25 s RT 53
62 CirclePict	StimD	B	0	25 s RT 37
63 CirclePict	StimD	B	0	25 s RT 33
64 Worms_Pict	StimB	B	25	0 B 1 1 RT 43
65 SticksPict	StimA	A	25	0 A 1 1 RT 45
66 CirclePict	StimD	B	0	25 s RT 39
67 Green_Pict	StimC	A	0	25 s RT 30
68 Green_Pict	StimC	B	0	25 s RT 24
69 CirclePict	StimD	B	0	25 s RT 40
70 CirclePict	StimD	A	0	25 s RT 39
71 Worms_Pict	StimB	B	25	0 B 1 1 RT 48
72 Green_Pict	StimC	A	0	25 s RT 43
73 Green_Pict	StimC	A	0	25 s RT 29
74 Worms_Pict	StimB	B	25	0 B 1 1 RT 45
75 CirclePict	StimD	A	0	25 s RT 44
76 SticksPict	StimA	A	25	0 A 1 1 RT 49
77 CirclePict	StimD	B	0	25 s RT 49
78 Worms_Pict	StimB	B	25	0 s RT 20
79 Worms_Pict	StimB	B	25	0 B 1 1 RT 39
80 SticksPict	StimA	A	25	0 A 1 1 RT 50
81 CirclePict	StimD	B	0	25 A 0 0 RT 86
82 Worms_Pict	StimB	B	25	0 B 1 1 RT 47
83 Worms_Pict	StimB	B	25	0 B 1 1 RT 57
84 Green_Pict	StimC	A	0	25 s RT 125
85 Green_Pict	StimC	A	0	25 s RT 22
86 CirclePict	StimD	B	0	25 B 1 1 RT 37
87 Worms_Pict	StimB	A	25	0 B 0 1 RT 64
88 CirclePict	StimD	A	0	25 B 0 1 RT 100
89 SticksPict	StimA	A	25	0 s RT 25
90 SticksPict	StimA	A	25	0 B 0 0 RT 32
91 CirclePict	StimD	B	0	25 s RT 35
92 CirclePict	StimD	B	0	25 s RT 20
93 Worms_Pict	StimB	B	25	0 B 1 1 RT 41
94 Worms_Pict	StimB	B	25	0 B 1 1 RT 29
95 SticksPict	StimA	A	25	0 A 1 1 RT 38
96 Green_Pict	StimC	A	0	25 B 0 0 RT 43
97 CirclePict	StimD	B	0	25 s RT 43
98 Worms_Pict	StimB	B	25	0 B 1 1 RT 43
99 Green_Pict	StimC	A	0	25 s RT 43
100 Green_Pict	StimC	A	0	25 s RT 45
101 Worms_Pict	StimB	B	25	0 B 1 1 RT 41
102 CirclePict	StimD	B	0	25 s RT 42
103 Green_Pict	StimC	A	0	25 s RT 33
104 SticksPict	StimA	A	25	0 A 1 1 RT 31
105 CirclePict	StimD	B	0	25 s RT 37
106 CirclePict	StimD	B	0	25 s RT 65
107 Green_Pict	StimC	B	0	25 s RT 25
108 Green_Pict	StimC	B	0	25 s RT 33
109 Worms_Pict	StimB	B	25	0 B 1 1 RT 49
110 Green_Pict	StimC	A	0	25 s RT 58
111 SticksPict	StimA	B	25	0 A 0 1 RT 50
112 SticksPict	StimA	A	25	0 B 0 0 RT 37
113 Worms_Pict	StimB	A	25	0 B 0 1 RT 42
114 Green_Pict	StimC	A	0	25 s RT 36
115 SticksPict	StimA	A	25	0 A 1 1 RT 48
116 Worms_Pict	StimB	B	25	0 B 1 1 RT 56
117 CirclePict	StimD	A	0	25 s RT 40
118 SticksPict	StimA	B	25	0 A 0 1 RT 81
119 SticksPict	StimA	A	25	0 B 0 0 RT 170
120 SticksPict	StimA	A	25	0 A 1 1 RT 58
121 Green_Pict	StimC	B	0	25 s RT 61
122 SticksPict	StimA	A	25	0 A 1 1 RT 41
123 Worms_Pict	StimB	B	25	0 B 1 1 RT 43
124 CirclePict	StimD	A	0	25 s RT 40
125 Green_Pict	StimC	B	0	25 s RT 33
126 Worms_Pict	StimB	B	25	0 B 1 1 RT 53
127 Worms_Pict	StimB	B	25	0 B 1 1 RT 41
128 CirclePict	StimD	B	0	25 s RT 47
129 Green_Pict	StimC	A	0	25 s RT 47
130 SticksPict	StimA	A	25	0 A 1 1 RT 58
131 SticksPict	StimA	A	25	0 B 0 0 RT 81
132 CirclePict	StimD	B	0	25 s RT 53
133 CirclePict	StimD	B	0	25 s RT 54
134 Worms_Pict	StimB	A	25	0 B 0 1 RT 71
135 Green_Pict	StimC	A	0	25 s RT 92
136 Worms_Pict	StimB	B	25	0 B 1 1 RT 56
137 SticksPict	StimA	A	25	0 A 1 1 RT 43
138 SticksPict	StimA	A	25	0 A 1 1 RT 66
139 CirclePict	StimD	B	0	25 s RT 53
140 Worms_Pict	StimB	B	25	0 B 1 1 RT 63
141 CirclePict	StimD	B	0	25 s RT 43
142 CirclePict	StimD	B	0	25 s RT 51
143 CirclePict	StimD	A	0	25 s RT 26
144 Worms_Pict	StimB	B	25	0 B 1 1 RT 37
145 CirclePict	StimD	B	0	25 s RT 40
146 Green_Pict	StimC	A	0	25 s RT 49
147 Worms_Pict	StimB	B	25	0 B 1 1 RT 41
148 Green_Pict	StimC	A	0	25 s RT 35
149 Green_Pict	StimC	A	0	25 s RT 40
150 Worms_Pict	StimB	B	25	0 B 1 1 RT 38
151 CirclePict	StimD	B	0	25 s RT 43
152 SticksPict	StimA	A	25	0 A 1 1 RT 37
153 SticksPict	StimA	A	25	0 B 0 0 RT 81
154 Green_Pict	StimC	A	0	25 s RT 45
155 SticksPict	StimA	A	25	0 A 1 1 RT 42
156 Green_Pict	StimC	A	0	25 s RT 46
157 SticksPict	StimA	B	25	0 A 0 1 RT 46
158 Green_Pict	StimC	A	0	25 s RT 45
159 SticksPict	StimA	B	25	0 A 0 1 RT 52
160 Worms_Pict	StimB	A	25	0 B 0 1 RT 50
