# Supplementary material for: The Role of Informative and Ambiguous Feedback in Avoidance Behavior: Empirical and Computational Findings
Source: PLoS One. 2015 Dec 2;10(12):e0144083. doi: 10.1371/journal.pone.0144083 (PMC4668119; doi:10.1371/journal.pone.0144083)
Supplement: S2 File — Information contained in the file header describes how to use and run the program. (ZIP) [file pone.0144083.s002.zip › Moustafa2015_data/Moustafa2015_NoFeedback/055.doc]

1 Worms_Pict	StimA	A	25	0 A 1 1 RT 106
2 SticksPict	StimB	B	25	0 B 1 1 RT 87
3 Worms_Pict	StimA	B	25	0 B 1 0 RT 89
4 Green_Pict	StimD	A	0	25 A 1 0 RT 74
5 CirclePict	StimC	A	0	25 A 1 1 RT 74
6 Worms_Pict	StimA	A	25	0 A 1 1 RT 82
7 SticksPict	StimB	B	25	0 A 0 0 RT 88
8 CirclePict	StimC	A	0	25 B 0 0 RT 61
9 Green_Pict	StimD	B	0	25 B 1 1 RT 69
10 SticksPict	StimB	B	25	0 B 1 1 RT 68
11 Worms_Pict	StimA	B	25	0 B 1 0 RT 61
12 SticksPict	StimB	B	25	0 B 1 1 RT 51
13 CirclePict	StimC	A	0	25 B 0 0 RT 62
14 Worms_Pict	StimA	A	25	0 B 0 0 RT 41
15 SticksPict	StimB	A	25	0 B 0 1 RT 54
16 CirclePict	StimC	A	0	25 B 0 0 RT 58
17 Green_Pict	StimD	B	0	25 B 1 1 RT 52
18 Green_Pict	StimD	B	0	25 A 0 0 RT 167
19 CirclePict	StimC	A	0	25 A 1 1 RT 39
20 CirclePict	StimC	A	0	25 B 0 0 RT 63
21 CirclePict	StimC	B	0	25 B 1 0 RT 52
22 CirclePict	StimC	B	0	25 B 1 0 RT 188
23 Worms_Pict	StimA	A	25	0 B 0 0 RT 74
24 Worms_Pict	StimA	A	25	0 B 0 0 RT 64
25 Green_Pict	StimD	A	0	25 A 1 0 RT 87
26 Worms_Pict	StimA	A	25	0 A 1 1 RT 99
27 Green_Pict	StimD	B	0	25 B 1 1 RT 82
28 SticksPict	StimB	A	25	0 B 0 1 RT 60
29 SticksPict	StimB	B	25	0 B 1 1 RT 57
30 Worms_Pict	StimA	A	25	0 A 1 1 RT 184
31 Green_Pict	StimD	B	0	25 A 0 0 RT 63
32 SticksPict	StimB	B	25	0 B 1 1 RT 41
33 CirclePict	StimC	A	0	25 B 0 0 RT 108
34 Worms_Pict	StimA	A	25	0 B 0 0 RT 35
35 SticksPict	StimB	B	25	0 B 1 1 RT 44
36 SticksPict	StimB	B	25	0 B 1 1 RT 112
37 Green_Pict	StimD	B	0	25 B 1 1 RT 70
38 Green_Pict	StimD	B	0	25 B 1 1 RT 54
39 CirclePict	StimC	A	0	25 A 1 1 RT 53
40 Green_Pict	StimD	B	0	25 B 1 1 RT 56
41 CirclePict	StimC	A	0	25 A 1 1 RT 67
42 Worms_Pict	StimA	B	25	0 B 1 0 RT 58
43 Worms_Pict	StimA	A	25	0 B 0 0 RT 56
44 Green_Pict	StimD	B	0	25 B 1 1 RT 64
45 Worms_Pict	StimA	A	25	0 B 0 0 RT 50
46 SticksPict	StimB	B	25	0 B 1 1 RT 53
47 CirclePict	StimC	A	0	25 A 1 1 RT 63
48 Worms_Pict	StimA	A	25	0 B 0 0 RT 38
49 Green_Pict	StimD	B	0	25 B 1 1 RT 46
50 SticksPict	StimB	A	25	0 B 0 1 RT 35
51 Worms_Pict	StimA	A	25	0 A 1 1 RT 53
52 CirclePict	StimC	A	0	25 B 0 0 RT 34
53 SticksPict	StimB	B	25	0 B 1 1 RT 29
54 CirclePict	StimC	A	0	25 A 1 1 RT 46
55 Green_Pict	StimD	B	0	25 B 1 1 RT 31
56 Green_Pict	StimD	A	0	25 A 1 0 RT 39
57 CirclePict	StimC	B	0	25 B 1 0 RT 87
58 SticksPict	StimB	B	25	0 B 1 1 RT 33
59 Worms_Pict	StimA	A	25	0 B 0 0 RT 27
60 SticksPict	StimB	B	25	0 B 1 1 RT 21
61 SticksPict	StimB	B	25	0 A 0 0 RT 48
62 SticksPict	StimB	A	25	0 B 0 1 RT 36
63 CirclePict	StimC	A	0	25 A 1 1 RT 54
64 SticksPict	StimB	B	25	0 B 1 1 RT 25
65 Worms_Pict	StimA	A	25	0 B 0 0 RT 46
66 CirclePict	StimC	A	0	25 B 0 0 RT 69
67 Worms_Pict	StimA	A	25	0 B 0 0 RT 46
68 Green_Pict	StimD	B	0	25 B 1 1 RT 39
69 Green_Pict	StimD	B	0	25 A 0 0 RT 43
70 CirclePict	StimC	B	0	25 B 1 0 RT 76
71 Green_Pict	StimD	B	0	25 B 1 1 RT 31
72 Green_Pict	StimD	B	0	25 B 1 1 RT 25
73 Worms_Pict	StimA	B	25	0 A 0 1 RT 63
74 Green_Pict	StimD	A	0	25 B 0 1 RT 32
75 CirclePict	StimC	A	0	25 B 0 0 RT 13
76 Worms_Pict	StimA	A	25	0 B 0 0 RT 40
77 SticksPict	StimB	B	25	0 A 0 0 RT 15
78 Green_Pict	StimD	B	0	25 B 1 1 RT 27
79 SticksPict	StimB	B	25	0 B 1 1 RT 23
80 CirclePict	StimC	A	0	25 B 0 0 RT 68
81 Green_Pict	StimD	B	0	25 B 1 1 RT 41
82 CirclePict	StimC	A	0	25 B 0 0 RT 75
83 Worms_Pict	StimA	A	25	0 B 0 0 RT 31
84 Worms_Pict	StimA	A	25	0 B 0 0 RT 25
85 Worms_Pict	StimA	A	25	0 A 1 1 RT 40
86 SticksPict	StimB	A	25	0 A 1 0 RT 26
87 CirclePict	StimC	A	0	25 A 1 1 RT 20
88 CirclePict	StimC	A	0	25 A 1 1 RT 45
89 Worms_Pict	StimA	A	25	0 A 1 1 RT 47
90 Worms_Pict	StimA	B	25	0 A 0 1 RT 23
91 Green_Pict	StimD	B	0	25 A 0 0 RT 22
92 Worms_Pict	StimA	A	25	0 A 1 1 RT 32
93 Worms_Pict	StimA	A	25	0 A 1 1 RT 29
94 CirclePict	StimC	A	0	25 B 0 0 RT 96
95 Green_Pict	StimD	B	0	25 B 1 1 RT 42
96 Green_Pict	StimD	B	0	25 B 1 1 RT 28
97 Worms_Pict	StimA	A	25	0 A 1 1 RT 34
98 SticksPict	StimB	B	25	0 B 1 1 RT 66
99 SticksPict	StimB	B	25	0 A 0 0 RT 43
100 CirclePict	StimC	B	0	25 A 0 1 RT 33
101 Green_Pict	StimD	B	0	25 B 1 1 RT 29
102 Green_Pict	StimD	B	0	25 B 1 1 RT 21
103 Worms_Pict	StimA	A	25	0 A 1 1 RT 45
104 Green_Pict	StimD	B	0	25 B 1 1 RT 82
105 Worms_Pict	StimA	B	25	0 A 0 1 RT 46
106 Green_Pict	StimD	A	0	25 A 1 0 RT 71
107 CirclePict	StimC	A	0	25 A 1 1 RT 74
108 CirclePict	StimC	A	0	25 B 0 0 RT 36
109 SticksPict	StimB	B	25	0 B 1 1 RT 28
110 CirclePict	StimC	A	0	25 A 1 1 RT 54
111 CirclePict	StimC	A	0	25 B 0 0 RT 38
112 SticksPict	StimB	B	25	0 B 1 1 RT 46
113 CirclePict	StimC	B	0	25 A 0 1 RT 49
114 SticksPict	StimB	B	25	0 B 1 1 RT 32
115 Green_Pict	StimD	A	0	25 A 1 0 RT 60
116 SticksPict	StimB	A	25	0 B 0 1 RT 38
117 SticksPict	StimB	B	25	0 B 1 1 RT 33
118 Green_Pict	StimD	B	0	25 A 0 0 RT 61
119 SticksPict	StimB	B	25	0 B 1 1 RT 25
120 SticksPict	StimB	B	25	0 B 1 1 RT 31
121 Worms_Pict	StimA	A	25	0 A 1 1 RT 41
122 Green_Pict	StimD	A	0	25 B 0 1 RT 40
123 Worms_Pict	StimA	A	25	0 A 1 1 RT 34
124 CirclePict	StimC	A	0	25 A 1 1 RT 87
125 Worms_Pict	StimA	A	25	0 B 0 0 RT 46
126 Worms_Pict	StimA	B	25	0 A 0 1 RT 38
127 SticksPict	StimB	B	25	0 B 1 1 RT 39
128 Green_Pict	StimD	B	0	25 B 1 1 RT 59
129 SticksPict	StimB	B	25	0 A 0 0 RT 50
130 Worms_Pict	StimA	A	25	0 A 1 1 RT 38
131 Green_Pict	StimD	B	0	25 B 1 1 RT 53
132 CirclePict	StimC	A	0	25 A 1 1 RT 36
133 Green_Pict	StimD	B	0	25 B 1 1 RT 40
134 Green_Pict	StimD	B	0	25 A 0 0 RT 41
135 SticksPict	StimB	B	25	0 B 1 1 RT 41
136 CirclePict	StimC	B	0	25 A 0 1 RT 45
137 Worms_Pict	StimA	A	25	0 B 0 0 RT 43
138 CirclePict	StimC	A	0	25 A 1 1 RT 67
139 Green_Pict	StimD	B	0	25 B 1 1 RT 54
140 Worms_Pict	StimA	A	25	0 A 1 1 RT 59
141 Green_Pict	StimD	B	0	25 B 1 1 RT 55
142 Worms_Pict	StimA	B	25	0 A 0 1 RT 39
143 SticksPict	StimB	B	25	0 B 1 1 RT 43
144 Worms_Pict	StimA	A	25	0 A 1 1 RT 52
145 Green_Pict	StimD	B	0	25 B 1 1 RT 41
146 CirclePict	StimC	A	0	25 A 1 1 RT 48
147 Green_Pict	StimD	A	0	25 B 0 1 RT 29
148 SticksPict	StimB	B	25	0 B 1 1 RT 34
149 Worms_Pict	StimA	A	25	0 A 1 1 RT 39
150 SticksPict	StimB	B	25	0 B 1 1 RT 50
151 CirclePict	StimC	A	0	25 A 1 1 RT 43
152 Green_Pict	StimD	B	0	25 A 0 0 RT 51
153 SticksPict	StimB	A	25	0 B 0 1 RT 35
154 SticksPict	StimB	A	25	0 B 0 1 RT 72
155 CirclePict	StimC	A	0	25 A 1 1 RT 35
156 CirclePict	StimC	A	0	25 B 0 0 RT 44
157 SticksPict	StimB	B	25	0 B 1 1 RT 36
158 CirclePict	StimC	A	0	25 A 1 1 RT 44
159 CirclePict	StimC	B	0	25 B 1 0 RT 69
160 SticksPict	StimB	B	25	0 A 0 0 RT 47
