# Supplementary material for: The Role of Informative and Ambiguous Feedback in Avoidance Behavior: Empirical and Computational Findings
Source: PLoS One. 2015 Dec 2;10(12):e0144083. doi: 10.1371/journal.pone.0144083 (PMC4668119; doi:10.1371/journal.pone.0144083)
Supplement: S2 File — Information contained in the file header describes how to use and run the program. (ZIP) [file pone.0144083.s002.zip › Moustafa2015_data/Moustafa2015_NoFeedback/056.doc]

1 Green_Pict	StimA	A	25	0 B 0 0 RT 177
2 Worms_Pict	StimC	A	0	25 B 0 0 RT 176
3 SticksPict	StimB	B	25	0 A 0 0 RT 95
4 CirclePict	StimD	A	0	25 A 1 0 RT 92
5 Worms_Pict	StimC	A	0	25 A 1 1 RT 72
6 Worms_Pict	StimC	A	0	25 A 1 1 RT 86
7 SticksPict	StimB	A	25	0 A 1 0 RT 71
8 SticksPict	StimB	B	25	0 A 0 0 RT 76
9 Green_Pict	StimA	A	25	0 B 0 0 RT 108
10 SticksPict	StimB	B	25	0 A 0 0 RT 38
11 Worms_Pict	StimC	B	0	25 A 0 1 RT 42
12 Green_Pict	StimA	B	25	0 B 1 0 RT 81
13 Green_Pict	StimA	A	25	0 B 0 0 RT 33
14 SticksPict	StimB	A	25	0 A 1 0 RT 25
15 CirclePict	StimD	B	0	25 A 0 0 RT 61
16 CirclePict	StimD	B	0	25 B 1 1 RT 49
17 CirclePict	StimD	A	0	25 B 0 1 RT 54
18 CirclePict	StimD	B	0	25 B 1 1 RT 91
19 CirclePict	StimD	B	0	25 A 0 0 RT 84
20 Green_Pict	StimA	A	25	0 B 0 0 RT 45
21 Worms_Pict	StimC	A	0	25 B 0 0 RT 105
22 SticksPict	StimB	B	25	0 A 0 0 RT 38
23 CirclePict	StimD	B	0	25 A 0 0 RT 60
24 Green_Pict	StimA	A	25	0 B 0 0 RT 38
25 Worms_Pict	StimC	A	0	25 A 1 1 RT 134
26 Green_Pict	StimA	A	25	0 B 0 0 RT 33
27 SticksPict	StimB	B	25	0 A 0 0 RT 39
28 CirclePict	StimD	B	0	25 B 1 1 RT 65
29 Worms_Pict	StimC	A	0	25 A 1 1 RT 41
30 SticksPict	StimB	B	25	0 A 0 0 RT 36
31 CirclePict	StimD	B	0	25 B 1 1 RT 45
32 SticksPict	StimB	B	25	0 A 0 0 RT 42
33 Worms_Pict	StimC	A	0	25 A 1 1 RT 48
34 SticksPict	StimB	B	25	0 A 0 0 RT 39
35 CirclePict	StimD	B	0	25 B 1 1 RT 52
36 Worms_Pict	StimC	B	0	25 A 0 1 RT 41
37 Green_Pict	StimA	B	25	0 B 1 0 RT 39
38 Green_Pict	StimA	A	25	0 B 0 0 RT 29
39 Green_Pict	StimA	A	25	0 B 0 0 RT 32
40 Worms_Pict	StimC	A	0	25 A 1 1 RT 93
41 CirclePict	StimD	A	0	25 B 0 1 RT 45
42 CirclePict	StimD	B	0	25 B 1 1 RT 35
43 Worms_Pict	StimC	A	0	25 A 1 1 RT 54
44 SticksPict	StimB	A	25	0 A 1 0 RT 40
45 Worms_Pict	StimC	A	0	25 A 1 1 RT 47
46 Worms_Pict	StimC	B	0	25 A 0 1 RT 35
47 SticksPict	StimB	B	25	0 A 0 0 RT 44
48 CirclePict	StimD	B	0	25 B 1 1 RT 119
49 Worms_Pict	StimC	B	0	25 A 0 1 RT 112
50 SticksPict	StimB	A	25	0 A 1 0 RT 123
51 CirclePict	StimD	B	0	25 B 1 1 RT 107
52 SticksPict	StimB	B	25	0 A 0 0 RT 37
53 Green_Pict	StimA	A	25	0 B 0 0 RT 45
54 SticksPict	StimB	B	25	0 A 0 0 RT 35
55 SticksPict	StimB	B	25	0 A 0 0 RT 35
56 Green_Pict	StimA	A	25	0 B 0 0 RT 35
57 Green_Pict	StimA	B	25	0 B 1 0 RT 33
58 Green_Pict	StimA	A	25	0 B 0 0 RT 29
59 SticksPict	StimB	B	25	0 A 0 0 RT 50
60 CirclePict	StimD	B	0	25 B 1 1 RT 71
61 SticksPict	StimB	B	25	0 A 0 0 RT 37
62 CirclePict	StimD	A	0	25 B 0 1 RT 61
63 Green_Pict	StimA	A	25	0 B 0 0 RT 41
64 SticksPict	StimB	B	25	0 A 0 0 RT 33
65 Worms_Pict	StimC	A	0	25 B 0 0 RT 142
66 Worms_Pict	StimC	A	0	25 B 0 0 RT 71
67 Worms_Pict	StimC	A	0	25 A 1 1 RT 34
68 CirclePict	StimD	B	0	25 B 1 1 RT 45
69 SticksPict	StimB	B	25	0 A 0 0 RT 35
70 Green_Pict	StimA	B	25	0 B 1 0 RT 24
71 CirclePict	StimD	B	0	25 B 1 1 RT 46
72 CirclePict	StimD	B	0	25 B 1 1 RT 34
73 Worms_Pict	StimC	A	0	25 A 1 1 RT 98
74 CirclePict	StimD	B	0	25 B 1 1 RT 51
75 Green_Pict	StimA	A	25	0 B 0 0 RT 33
76 Green_Pict	StimA	A	25	0 B 0 0 RT 34
77 Green_Pict	StimA	A	25	0 B 0 0 RT 36
78 Green_Pict	StimA	A	25	0 B 0 0 RT 40
79 Worms_Pict	StimC	A	0	25 A 1 1 RT 71
80 Worms_Pict	StimC	A	0	25 A 1 1 RT 42
81 Green_Pict	StimA	A	25	0 B 0 0 RT 38
82 Worms_Pict	StimC	A	0	25 A 1 1 RT 78
83 Green_Pict	StimA	A	25	0 B 0 0 RT 37
84 Worms_Pict	StimC	A	0	25 A 1 1 RT 69
85 Worms_Pict	StimC	A	0	25 A 1 1 RT 100
86 Green_Pict	StimA	A	25	0 B 0 0 RT 32
87 SticksPict	StimB	A	25	0 A 1 0 RT 36
88 CirclePict	StimD	B	0	25 B 1 1 RT 49
89 SticksPict	StimB	B	25	0 A 0 0 RT 34
90 Worms_Pict	StimC	B	0	25 A 0 1 RT 73
91 CirclePict	StimD	B	0	25 B 1 1 RT 43
92 SticksPict	StimB	B	25	0 A 0 0 RT 37
93 SticksPict	StimB	A	25	0 A 1 0 RT 62
94 Green_Pict	StimA	A	25	0 B 0 0 RT 36
95 CirclePict	StimD	A	0	25 B 0 1 RT 52
96 Green_Pict	StimA	A	25	0 B 0 0 RT 34
97 SticksPict	StimB	B	25	0 A 0 0 RT 34
98 Green_Pict	StimA	B	25	0 B 1 0 RT 35
99 SticksPict	StimB	B	25	0 A 0 0 RT 34
100 CirclePict	StimD	B	0	25 B 1 1 RT 63
101 SticksPict	StimB	B	25	0 A 0 0 RT 33
102 Green_Pict	StimA	A	25	0 B 0 0 RT 31
103 SticksPict	StimB	B	25	0 A 0 0 RT 27
104 Worms_Pict	StimC	A	0	25 A 1 1 RT 74
105 CirclePict	StimD	B	0	25 B 1 1 RT 62
106 Worms_Pict	StimC	B	0	25 A 0 1 RT 46
107 SticksPict	StimB	B	25	0 A 0 0 RT 31
108 CirclePict	StimD	B	0	25 B 1 1 RT 60
109 SticksPict	StimB	B	25	0 A 0 0 RT 42
110 Green_Pict	StimA	A	25	0 B 0 0 RT 31
111 CirclePict	StimD	B	0	25 B 1 1 RT 53
112 Worms_Pict	StimC	A	0	25 A 1 1 RT 55
113 Worms_Pict	StimC	A	0	25 A 1 1 RT 65
114 CirclePict	StimD	A	0	25 B 0 1 RT 106
115 Green_Pict	StimA	B	25	0 B 1 0 RT 98
116 Green_Pict	StimA	A	25	0 B 0 0 RT 136
117 Worms_Pict	StimC	A	0	25 A 1 1 RT 75
118 CirclePict	StimD	B	0	25 B 1 1 RT 53
119 Worms_Pict	StimC	A	0	25 A 1 1 RT 112
120 CirclePict	StimD	B	0	25 B 1 1 RT 39
121 Worms_Pict	StimC	A	0	25 A 1 1 RT 39
122 SticksPict	StimB	B	25	0 A 0 0 RT 34
123 CirclePict	StimD	A	0	25 B 0 1 RT 36
124 SticksPict	StimB	B	25	0 A 0 0 RT 32
125 Worms_Pict	StimC	A	0	25 A 1 1 RT 36
126 Green_Pict	StimA	A	25	0 B 0 0 RT 31
127 CirclePict	StimD	A	0	25 B 0 1 RT 40
128 CirclePict	StimD	B	0	25 B 1 1 RT 32
129 Green_Pict	StimA	A	25	0 B 0 0 RT 171
130 Green_Pict	StimA	B	25	0 B 1 0 RT 26
131 CirclePict	StimD	B	0	25 B 1 1 RT 36
132 CirclePict	StimD	B	0	25 B 1 1 RT 37
133 Worms_Pict	StimC	B	0	25 A 0 1 RT 41
134 Worms_Pict	StimC	A	0	25 A 1 1 RT 45
135 Green_Pict	StimA	A	25	0 B 0 0 RT 36
136 Green_Pict	StimA	A	25	0 B 0 0 RT 25
137 Green_Pict	StimA	A	25	0 B 0 0 RT 27
138 SticksPict	StimB	B	25	0 A 0 0 RT 31
139 CirclePict	StimD	B	0	25 B 1 1 RT 33
140 Worms_Pict	StimC	A	0	25 A 1 1 RT 122
141 Worms_Pict	StimC	A	0	25 A 1 1 RT 50
142 SticksPict	StimB	B	25	0 A 0 0 RT 35
143 Worms_Pict	StimC	A	0	25 s RT 73
144 Green_Pict	StimA	A	25	0 B 0 0 RT 39
145 CirclePict	StimD	B	0	25 B 1 1 RT 69
146 CirclePict	StimD	B	0	25 s RT 62
147 SticksPict	StimB	B	25	0 A 0 0 RT 35
148 CirclePict	StimD	B	0	25 B 1 1 RT 44
149 SticksPict	StimB	B	25	0 A 0 0 RT 32
150 CirclePict	StimD	B	0	25 A 0 0 RT 145
151 Worms_Pict	StimC	A	0	25 A 1 1 RT 44
152 Worms_Pict	StimC	A	0	25 A 1 1 RT 81
153 Green_Pict	StimA	A	25	0 B 0 0 RT 37
154 SticksPict	StimB	A	25	0 A 1 0 RT 21
155 SticksPict	StimB	A	25	0 A 1 0 RT 29
156 SticksPict	StimB	B	25	0 A 0 0 RT 25
157 Worms_Pict	StimC	B	0	25 A 0 1 RT 42
158 Green_Pict	StimA	A	25	0 B 0 0 RT 33
159 Green_Pict	StimA	B	25	0 B 1 0 RT 24
160 SticksPict	StimB	B	25	0 A 0 0 RT 36
