# Supplementary material for: The Role of Informative and Ambiguous Feedback in Avoidance Behavior: Empirical and Computational Findings
Source: PLoS One. 2015 Dec 2;10(12):e0144083. doi: 10.1371/journal.pone.0144083 (PMC4668119; doi:10.1371/journal.pone.0144083)
Supplement: S2 File — Information contained in the file header describes how to use and run the program. (ZIP) [file pone.0144083.s002.zip › Moustafa2015_data/Moustafa2015_NoFeedback/057.doc]

1 SticksPict	StimD	A	0	25 B 0 1 RT 208
2 Worms_Pict	StimA	A	25	0 A 1 1 RT 94
3 CirclePict	StimC	A	0	25 B 0 0 RT 104
4 SticksPict	StimD	B	0	25 A 0 0 RT 189
5 CirclePict	StimC	A	0	25 A 1 1 RT 69
6 SticksPict	StimD	B	0	25 A 0 0 RT 122
7 SticksPict	StimD	B	0	25 B 1 1 RT 127
8 Worms_Pict	StimA	A	25	0 A 1 1 RT 70
9 Green_Pict	StimB	A	25	0 A 1 0 RT 195
10 CirclePict	StimC	A	0	25 A 1 1 RT 54
11 Worms_Pict	StimA	B	25	0 A 0 1 RT 76
12 CirclePict	StimC	A	0	25 A 1 1 RT 155
13 Green_Pict	StimB	B	25	0 A 0 0 RT 223
14 SticksPict	StimD	B	0	25 B 1 1 RT 87
15 Green_Pict	StimB	B	25	0 A 0 0 RT 189
16 Green_Pict	StimB	B	25	0 A 0 0 RT 76
17 Green_Pict	StimB	B	25	0 B 1 1 RT 86
18 CirclePict	StimC	A	0	25 A 1 1 RT 147
19 Worms_Pict	StimA	A	25	0 A 1 1 RT 203
20 CirclePict	StimC	B	0	25 A 0 1 RT 88
21 Worms_Pict	StimA	A	25	0 A 1 1 RT 67
22 SticksPict	StimD	A	0	25 B 0 1 RT 51
23 Worms_Pict	StimA	A	25	0 A 1 1 RT 102
24 Worms_Pict	StimA	A	25	0 A 1 1 RT 63
25 Green_Pict	StimB	A	25	0 A 1 0 RT 135
26 Worms_Pict	StimA	B	25	0 A 0 1 RT 65
27 CirclePict	StimC	A	0	25 B 0 0 RT 123
28 SticksPict	StimD	B	0	25 B 1 1 RT 60
29 Worms_Pict	StimA	A	25	0 A 1 1 RT 68
30 Green_Pict	StimB	B	25	0 B 1 1 RT 224
31 SticksPict	StimD	B	0	25 B 1 1 RT 67
32 Green_Pict	StimB	B	25	0 B 1 1 RT 77
33 Green_Pict	StimB	B	25	0 B 1 1 RT 60
34 SticksPict	StimD	B	0	25 B 1 1 RT 53
35 Green_Pict	StimB	B	25	0 B 1 1 RT 77
36 Worms_Pict	StimA	A	25	0 A 1 1 RT 86
37 CirclePict	StimC	A	0	25 A 1 1 RT 146
38 CirclePict	StimC	B	0	25 A 0 1 RT 98
39 SticksPict	StimD	B	0	25 B 1 1 RT 151
40 CirclePict	StimC	A	0	25 B 0 0 RT 196
41 SticksPict	StimD	B	0	25 B 1 1 RT 79
42 Green_Pict	StimB	B	25	0 B 1 1 RT 53
43 CirclePict	StimC	B	0	25 A 0 1 RT 152
44 CirclePict	StimC	A	0	25 B 0 0 RT 179
45 Green_Pict	StimB	B	25	0 B 1 1 RT 67
46 Green_Pict	StimB	B	25	0 B 1 1 RT 105
47 SticksPict	StimD	A	0	25 B 0 1 RT 60
48 SticksPict	StimD	B	0	25 A 0 0 RT 98
49 Worms_Pict	StimA	B	25	0 A 0 1 RT 48
50 SticksPict	StimD	A	0	25 A 1 0 RT 254
51 Green_Pict	StimB	B	25	0 B 1 1 RT 52
52 SticksPict	StimD	B	0	25 A 0 0 RT 93
53 CirclePict	StimC	A	0	25 B 0 0 RT 135
54 CirclePict	StimC	A	0	25 B 0 0 RT 125
55 Worms_Pict	StimA	A	25	0 A 1 1 RT 52
56 SticksPict	StimD	B	0	25 A 0 0 RT 107
57 CirclePict	StimC	A	0	25 A 1 1 RT 93
58 CirclePict	StimC	A	0	25 B 0 0 RT 105
59 SticksPict	StimD	B	0	25 A 0 0 RT 97
60 Green_Pict	StimB	B	25	0 B 1 1 RT 60
61 CirclePict	StimC	B	0	25 A 0 1 RT 70
62 Worms_Pict	StimA	B	25	0 A 0 1 RT 39
63 Worms_Pict	StimA	A	25	0 A 1 1 RT 59
64 CirclePict	StimC	A	0	25 A 1 1 RT 76
65 Green_Pict	StimB	B	25	0 B 1 1 RT 61
66 Worms_Pict	StimA	A	25	0 A 1 1 RT 67
67 Worms_Pict	StimA	A	25	0 A 1 1 RT 55
68 Worms_Pict	StimA	A	25	0 A 1 1 RT 126
69 SticksPict	StimD	B	0	25 A 0 0 RT 177
70 Green_Pict	StimB	B	25	0 B 1 1 RT 61
71 Worms_Pict	StimA	A	25	0 A 1 1 RT 40
72 SticksPict	StimD	B	0	25 B 1 1 RT 73
73 CirclePict	StimC	A	0	25 B 0 0 RT 101
74 Worms_Pict	StimA	A	25	0 A 1 1 RT 43
75 Green_Pict	StimB	B	25	0 B 1 1 RT 50
76 SticksPict	StimD	B	0	25 A 0 0 RT 83
77 Green_Pict	StimB	A	25	0 B 0 1 RT 45
78 CirclePict	StimC	A	0	25 B 0 0 RT 87
79 Worms_Pict	StimA	A	25	0 A 1 1 RT 45
80 Green_Pict	StimB	A	25	0 B 0 1 RT 50
81 Green_Pict	StimB	A	25	0 B 0 1 RT 42
82 Worms_Pict	StimA	A	25	0 A 1 1 RT 44
83 CirclePict	StimC	A	0	25 A 1 1 RT 88
84 SticksPict	StimD	B	0	25 B 1 1 RT 181
85 Worms_Pict	StimA	B	25	0 A 0 1 RT 48
86 CirclePict	StimC	A	0	25 A 1 1 RT 149
87 SticksPict	StimD	B	0	25 B 1 1 RT 58
88 Worms_Pict	StimA	A	25	0 A 1 1 RT 49
89 SticksPict	StimD	B	0	25 A 0 0 RT 90
90 CirclePict	StimC	A	0	25 A 1 1 RT 45
91 SticksPict	StimD	B	0	25 A 0 0 RT 94
92 Green_Pict	StimB	B	25	0 B 1 1 RT 50
93 SticksPict	StimD	A	0	25 B 0 1 RT 60
94 Green_Pict	StimB	B	25	0 B 1 1 RT 51
95 SticksPict	StimD	B	0	25 A 0 0 RT 80
96 Green_Pict	StimB	B	25	0 B 1 1 RT 45
97 CirclePict	StimC	A	0	25 B 0 0 RT 55
98 CirclePict	StimC	A	0	25 B 0 0 RT 57
99 SticksPict	StimD	B	0	25 A 0 0 RT 63
100 CirclePict	StimC	A	0	25 A 1 1 RT 44
101 SticksPict	StimD	A	0	25 A 1 0 RT 49
102 Worms_Pict	StimA	A	25	0 A 1 1 RT 39
103 Green_Pict	StimB	B	25	0 B 1 1 RT 49
104 CirclePict	StimC	B	0	25 A 0 1 RT 121
105 Green_Pict	StimB	B	25	0 B 1 1 RT 47
106 Worms_Pict	StimA	A	25	0 A 1 1 RT 48
107 Green_Pict	StimB	B	25	0 A 0 0 RT 38
108 SticksPict	StimD	B	0	25 A 0 0 RT 62
109 Worms_Pict	StimA	A	25	0 A 1 1 RT 47
110 SticksPict	StimD	B	0	25 B 1 1 RT 49
111 Worms_Pict	StimA	A	25	0 A 1 1 RT 39
112 CirclePict	StimC	B	0	25 B 1 0 RT 170
113 Worms_Pict	StimA	B	25	0 A 0 1 RT 40
114 Green_Pict	StimB	B	25	0 B 1 1 RT 84
115 Worms_Pict	StimA	A	25	0 A 1 1 RT 38
116 Green_Pict	StimB	A	25	0 B 0 1 RT 78
117 CirclePict	StimC	A	0	25 B 0 0 RT 79
118 CirclePict	StimC	A	0	25 B 0 0 RT 127
119 Green_Pict	StimB	B	25	0 B 1 1 RT 71
120 Worms_Pict	StimA	A	25	0 A 1 1 RT 46
121 Green_Pict	StimB	B	25	0 B 1 1 RT 82
122 CirclePict	StimC	A	0	25 A 1 1 RT 50
123 Green_Pict	StimB	B	25	0 B 1 1 RT 55
124 Worms_Pict	StimA	A	25	0 A 1 1 RT 40
125 Green_Pict	StimB	B	25	0 B 1 1 RT 99
126 SticksPict	StimD	B	0	25 B 1 1 RT 58
127 SticksPict	StimD	B	0	25 B 1 1 RT 45
128 CirclePict	StimC	A	0	25 B 0 0 RT 108
129 Green_Pict	StimB	A	25	0 B 0 1 RT 61
130 CirclePict	StimC	B	0	25 B 1 0 RT 55
131 Green_Pict	StimB	B	25	0 B 1 1 RT 52
132 CirclePict	StimC	A	0	25 B 0 0 RT 42
133 Worms_Pict	StimA	A	25	0 A 1 1 RT 142
134 Green_Pict	StimB	B	25	0 A 0 0 RT 55
135 Worms_Pict	StimA	A	25	0 B 0 0 RT 0
136 SticksPict	StimD	A	0	25 B 0 1 RT 72
137 SticksPict	StimD	B	0	25 B 1 1 RT 70
138 CirclePict	StimC	B	0	25 B 1 0 RT 41
139 Green_Pict	StimB	B	25	0 B 1 1 RT 50
140 CirclePict	StimC	A	0	25 B 0 0 RT 46
141 Green_Pict	StimB	B	25	0 B 1 1 RT 87
142 SticksPict	StimD	B	0	25 A 0 0 RT 41
143 Worms_Pict	StimA	A	25	0 A 1 1 RT 43
144 SticksPict	StimD	B	0	25 A 0 0 RT 87
145 CirclePict	StimC	A	0	25 B 0 0 RT 60
146 Worms_Pict	StimA	B	25	0 A 0 1 RT 39
147 SticksPict	StimD	B	0	25 B 1 1 RT 122
148 CirclePict	StimC	A	0	25 B 0 0 RT 95
149 Worms_Pict	StimA	A	25	0 A 1 1 RT 45
150 Green_Pict	StimB	A	25	0 B 0 1 RT 58
151 SticksPict	StimD	B	0	25 B 1 1 RT 267
152 Worms_Pict	StimA	B	25	0 A 0 1 RT 39
153 Worms_Pict	StimA	A	25	0 A 1 1 RT 41
154 CirclePict	StimC	A	0	25 A 1 1 RT 80
155 Worms_Pict	StimA	A	25	0 A 1 1 RT 38
156 SticksPict	StimD	A	0	25 B 0 1 RT 39
157 SticksPict	StimD	B	0	25 B 1 1 RT 99
158 Green_Pict	StimB	B	25	0 B 1 1 RT 58
159 CirclePict	StimC	A	0	25 A 1 1 RT 66
160 Worms_Pict	StimA	A	25	0 A 1 1 RT 41
