# Supplementary material for: The Role of Informative and Ambiguous Feedback in Avoidance Behavior: Empirical and Computational Findings
Source: PLoS One. 2015 Dec 2;10(12):e0144083. doi: 10.1371/journal.pone.0144083 (PMC4668119; doi:10.1371/journal.pone.0144083)
Supplement: S2 File — Information contained in the file header describes how to use and run the program. (ZIP) [file pone.0144083.s002.zip › Moustafa2015_data/Moustafa2015_NoFeedback/058.doc]

1 CirclePict	StimB	B	25	0 A 0 0 RT 207
2 CirclePict	StimB	B	25	0 B 1 1 RT 157
3 Worms_Pict	StimA	B	25	0 B 1 0 RT 78
4 Worms_Pict	StimA	A	25	0 A 1 1 RT 59
5 Green_Pict	StimC	A	0	25 A 1 1 RT 42
6 Green_Pict	StimC	B	0	25 A 0 1 RT 73
7 Worms_Pict	StimA	A	25	0 B 0 0 RT 71
8 Green_Pict	StimC	B	0	25 B 1 0 RT 100
9 CirclePict	StimB	B	25	0 A 0 0 RT 131
10 Worms_Pict	StimA	A	25	0 A 1 1 RT 63
11 CirclePict	StimB	A	25	0 B 0 1 RT 60
12 SticksPict	StimD	B	0	25 B 1 1 RT 83
13 Worms_Pict	StimA	B	25	0 A 0 1 RT 76
14 Green_Pict	StimC	A	0	25 B 0 0 RT 66
15 SticksPict	StimD	B	0	25 B 1 1 RT 45
16 SticksPict	StimD	B	0	25 A 0 0 RT 43
17 SticksPict	StimD	A	0	25 B 0 1 RT 84
18 Green_Pict	StimC	A	0	25 B 0 0 RT 116
19 CirclePict	StimB	B	25	0 A 0 0 RT 40
20 CirclePict	StimB	B	25	0 A 0 0 RT 32
21 SticksPict	StimD	B	0	25 B 1 1 RT 144
22 SticksPict	StimD	B	0	25 A 0 0 RT 109
23 Worms_Pict	StimA	A	25	0 B 0 0 RT 51
24 SticksPict	StimD	B	0	25 A 0 0 RT 92
25 SticksPict	StimD	B	0	25 A 0 0 RT 38
26 Worms_Pict	StimA	A	25	0 A 1 1 RT 25
27 Green_Pict	StimC	A	0	25 B 0 0 RT 74
28 CirclePict	StimB	A	25	0 B 0 1 RT 44
29 CirclePict	StimB	B	25	0 B 1 1 RT 39
30 Worms_Pict	StimA	A	25	0 B 0 0 RT 55
31 CirclePict	StimB	B	25	0 A 0 0 RT 75
32 Worms_Pict	StimA	A	25	0 A 1 1 RT 81
33 Green_Pict	StimC	A	0	25 A 1 1 RT 111
34 CirclePict	StimB	B	25	0 A 0 0 RT 84
35 SticksPict	StimD	A	0	25 s RT 98
36 SticksPict	StimD	B	0	25 A 0 0 RT 53
37 Green_Pict	StimC	A	0	25 B 0 0 RT 49
38 Green_Pict	StimC	A	0	25 A 1 1 RT 81
39 Worms_Pict	StimA	A	25	0 A 1 1 RT 36
40 Green_Pict	StimC	A	0	25 A 1 1 RT 39
41 CirclePict	StimB	B	25	0 B 1 1 RT 51
42 CirclePict	StimB	B	25	0 B 1 1 RT 56
43 Worms_Pict	StimA	B	25	0 A 0 1 RT 87
44 Worms_Pict	StimA	A	25	0 B 0 0 RT 59
45 Green_Pict	StimC	A	0	25 B 0 0 RT 41
46 CirclePict	StimB	A	25	0 B 0 1 RT 26
47 SticksPict	StimD	A	0	25 A 1 0 RT 37
48 Green_Pict	StimC	B	0	25 A 0 1 RT 35
49 Worms_Pict	StimA	A	25	0 A 1 1 RT 24
50 SticksPict	StimD	B	0	25 A 0 0 RT 34
51 Worms_Pict	StimA	B	25	0 A 0 1 RT 40
52 Green_Pict	StimC	A	0	25 B 0 0 RT 44
53 SticksPict	StimD	A	0	25 B 0 1 RT 49
54 SticksPict	StimD	B	0	25 A 0 0 RT 47
55 SticksPict	StimD	B	0	25 B 1 1 RT 22
56 Green_Pict	StimC	A	0	25 B 0 0 RT 34
57 CirclePict	StimB	B	25	0 B 1 1 RT 24
58 CirclePict	StimB	B	25	0 B 1 1 RT 24
59 SticksPict	StimD	B	0	25 s RT 113
60 SticksPict	StimD	B	0	25 s RT 56
61 Green_Pict	StimC	A	0	25 B 0 0 RT 50
62 CirclePict	StimB	B	25	0 A 0 0 RT 49
63 SticksPict	StimD	B	0	25 B 1 1 RT 112
64 Green_Pict	StimC	A	0	25 B 0 0 RT 101
65 SticksPict	StimD	B	0	25 A 0 0 RT 99
66 Green_Pict	StimC	B	0	25 B 1 0 RT 55
67 Green_Pict	StimC	A	0	25 B 0 0 RT 49
68 CirclePict	StimB	B	25	0 A 0 0 RT 58
69 Worms_Pict	StimA	A	25	0 B 0 0 RT 53
70 CirclePict	StimB	A	25	0 A 1 0 RT 47
71 Worms_Pict	StimA	A	25	0 A 1 1 RT 39
72 CirclePict	StimB	B	25	0 B 1 1 RT 58
73 Worms_Pict	StimA	A	25	0 A 1 1 RT 50
74 CirclePict	StimB	B	25	0 A 0 0 RT 39
75 Green_Pict	StimC	A	0	25 A 1 1 RT 51
76 SticksPict	StimD	B	0	25 s RT 64
77 Worms_Pict	StimA	A	25	0 B 0 0 RT 36
78 Worms_Pict	StimA	A	25	0 B 0 0 RT 46
79 Worms_Pict	StimA	A	25	0 B 0 0 RT 25
80 Green_Pict	StimC	A	0	25 B 0 0 RT 31
81 SticksPict	StimD	B	0	25 s RT 49
82 CirclePict	StimB	B	25	0 A 0 0 RT 41
83 Green_Pict	StimC	A	0	25 A 1 1 RT 30
84 Worms_Pict	StimA	A	25	0 A 1 1 RT 32
85 Green_Pict	StimC	B	0	25 A 0 1 RT 61
86 Worms_Pict	StimA	B	25	0 A 0 1 RT 41
87 SticksPict	StimD	B	0	25 A 0 0 RT 34
88 Green_Pict	StimC	B	0	25 B 1 0 RT 54
89 CirclePict	StimB	B	25	0 B 1 1 RT 39
90 Worms_Pict	StimA	A	25	0 A 1 1 RT 44
91 SticksPict	StimD	B	0	25 s RT 67
92 CirclePict	StimB	B	25	0 B 1 1 RT 34
93 CirclePict	StimB	A	25	0 A 1 0 RT 61
94 Green_Pict	StimC	A	0	25 B 0 0 RT 82
95 CirclePict	StimB	B	25	0 A 0 0 RT 34
96 Worms_Pict	StimA	A	25	0 B 0 0 RT 33
97 SticksPict	StimD	B	0	25 A 0 0 RT 40
98 CirclePict	StimB	B	25	0 B 1 1 RT 37
99 SticksPict	StimD	B	0	25 s RT 55
100 SticksPict	StimD	B	0	25 s RT 66
101 SticksPict	StimD	B	0	25 s RT 41
102 Green_Pict	StimC	A	0	25 B 0 0 RT 55
103 Worms_Pict	StimA	A	25	0 A 1 1 RT 30
104 CirclePict	StimB	B	25	0 A 0 0 RT 30
105 Green_Pict	StimC	A	0	25 A 1 1 RT 49
106 Worms_Pict	StimA	A	25	0 A 1 1 RT 40
107 Worms_Pict	StimA	B	25	0 B 1 0 RT 83
108 CirclePict	StimB	A	25	0 A 1 0 RT 91
109 Green_Pict	StimC	A	0	25 A 1 1 RT 119
110 SticksPict	StimD	B	0	25 s RT 93
111 Worms_Pict	StimA	A	25	0 A 1 1 RT 77
112 CirclePict	StimB	B	25	0 B 1 1 RT 71
113 Green_Pict	StimC	A	0	25 A 1 1 RT 59
114 SticksPict	StimD	A	0	25 s RT 33
115 CirclePict	StimB	B	25	0 A 0 0 RT 53
116 Green_Pict	StimC	A	0	25 A 1 1 RT 67
117 SticksPict	StimD	A	0	25 s RT 54
118 Green_Pict	StimC	A	0	25 A 1 1 RT 69
119 Worms_Pict	StimA	A	25	0 A 1 1 RT 44
120 Worms_Pict	StimA	A	25	0 A 1 1 RT 42
121 Worms_Pict	StimA	B	25	0 A 0 1 RT 40
122 SticksPict	StimD	B	0	25 s RT 53
123 Green_Pict	StimC	A	0	25 A 1 1 RT 58
124 SticksPict	StimD	B	0	25 A 0 0 RT 115
125 SticksPict	StimD	A	0	25 B 0 1 RT 52
126 CirclePict	StimB	A	25	0 A 1 0 RT 57
127 CirclePict	StimB	B	25	0 A 0 0 RT 43
128 SticksPict	StimD	B	0	25 s RT 55
129 Worms_Pict	StimA	A	25	0 A 1 1 RT 51
130 Worms_Pict	StimA	B	25	0 B 1 0 RT 69
131 Worms_Pict	StimA	A	25	0 A 1 1 RT 58
132 Green_Pict	StimC	A	0	25 A 1 1 RT 60
133 Green_Pict	StimC	A	0	25 A 1 1 RT 71
134 Worms_Pict	StimA	A	25	0 A 1 1 RT 59
135 Green_Pict	StimC	B	0	25 A 0 1 RT 51
136 CirclePict	StimB	B	25	0 B 1 1 RT 203
137 Green_Pict	StimC	A	0	25 A 1 1 RT 64
138 Green_Pict	StimC	B	0	25 A 0 1 RT 57
139 Worms_Pict	StimA	A	25	0 A 1 1 RT 43
140 CirclePict	StimB	B	25	0 A 0 0 RT 63
141 SticksPict	StimD	B	0	25 s RT 73
142 Worms_Pict	StimA	A	25	0 A 1 1 RT 40
143 CirclePict	StimB	B	25	0 A 0 0 RT 49
144 Green_Pict	StimC	A	0	25 A 1 1 RT 49
145 Worms_Pict	StimA	A	25	0 A 1 1 RT 27
146 Green_Pict	StimC	A	0	25 A 1 1 RT 61
147 Worms_Pict	StimA	A	25	0 A 1 1 RT 40
148 SticksPict	StimD	B	0	25 s RT 75
149 CirclePict	StimB	A	25	0 A 1 0 RT 43
150 SticksPict	StimD	B	0	25 s RT 42
151 Worms_Pict	StimA	A	25	0 A 1 1 RT 31
152 Green_Pict	StimC	A	0	25 A 1 1 RT 44
153 SticksPict	StimD	A	0	25 s RT 51
154 Green_Pict	StimC	A	0	25 A 1 1 RT 105
155 CirclePict	StimB	B	25	0 A 0 0 RT 129
156 SticksPict	StimD	B	0	25 s RT 53
157 CirclePict	StimB	B	25	0 s RT 51
158 CirclePict	StimB	B	25	0 B 1 1 RT 46
159 SticksPict	StimD	B	0	25 s RT 49
160 CirclePict	StimB	B	25	0 B 1 1 RT 41
