# Supplementary material for: The Role of Informative and Ambiguous Feedback in Avoidance Behavior: Empirical and Computational Findings
Source: PLoS One. 2015 Dec 2;10(12):e0144083. doi: 10.1371/journal.pone.0144083 (PMC4668119; doi:10.1371/journal.pone.0144083)
Supplement: S2 File — Information contained in the file header describes how to use and run the program. (ZIP) [file pone.0144083.s002.zip › Moustafa2015_data/Moustafa2015_NoFeedback/059.doc]

1 SticksPict	StimA	A	25	0 B 0 0 RT 246
2 CirclePict	StimD	B	0	25 B 1 1 RT 66
3 Worms_Pict	StimB	B	25	0 B 1 1 RT 68
4 CirclePict	StimD	B	0	25 B 1 1 RT 63
5 Worms_Pict	StimB	B	25	0 B 1 1 RT 54
6 SticksPict	StimA	B	25	0 B 1 0 RT 57
7 Green_Pict	StimC	A	0	25 A 1 1 RT 65
8 Worms_Pict	StimB	B	25	0 B 1 1 RT 43
9 Green_Pict	StimC	B	0	25 A 0 1 RT 49
10 SticksPict	StimA	B	25	0 B 1 0 RT 52
11 Green_Pict	StimC	A	0	25 A 1 1 RT 125
12 Worms_Pict	StimB	B	25	0 B 1 1 RT 54
13 Worms_Pict	StimB	B	25	0 B 1 1 RT 45
14 Green_Pict	StimC	A	0	25 B 0 0 RT 60
15 SticksPict	StimA	A	25	0 A 1 1 RT 59
16 CirclePict	StimD	B	0	25 A 0 0 RT 55
17 SticksPict	StimA	A	25	0 B 0 0 RT 34
18 CirclePict	StimD	B	0	25 B 1 1 RT 38
19 SticksPict	StimA	A	25	0 B 0 0 RT 30
20 SticksPict	StimA	A	25	0 A 1 1 RT 68
21 Worms_Pict	StimB	B	25	0 A 0 0 RT 71
22 SticksPict	StimA	A	25	0 B 0 0 RT 28
23 CirclePict	StimD	A	0	25 A 1 0 RT 39
24 Green_Pict	StimC	A	0	25 A 1 1 RT 55
25 Worms_Pict	StimB	B	25	0 B 1 1 RT 42
26 SticksPict	StimA	A	25	0 B 0 0 RT 74
27 CirclePict	StimD	A	0	25 B 0 1 RT 37
28 SticksPict	StimA	A	25	0 A 1 1 RT 21
29 Green_Pict	StimC	A	0	25 A 1 1 RT 26
30 Green_Pict	StimC	A	0	25 A 1 1 RT 34
31 Worms_Pict	StimB	A	25	0 B 0 1 RT 32
32 Worms_Pict	StimB	B	25	0 A 0 0 RT 30
33 Green_Pict	StimC	B	0	25 B 1 0 RT 51
34 Green_Pict	StimC	A	0	25 A 1 1 RT 26
35 CirclePict	StimD	B	0	25 A 0 0 RT 22
36 Green_Pict	StimC	A	0	25 B 0 0 RT 15
37 CirclePict	StimD	B	0	25 B 1 1 RT 80
38 CirclePict	StimD	B	0	25 A 0 0 RT 17
39 Worms_Pict	StimB	A	25	0 B 0 1 RT 21
40 CirclePict	StimD	B	0	25 B 1 1 RT 18
41 CirclePict	StimD	B	0	25 B 1 1 RT 24
42 Worms_Pict	StimB	B	25	0 A 0 0 RT 33
43 Worms_Pict	StimB	A	25	0 B 0 1 RT 29
44 SticksPict	StimA	A	25	0 B 0 0 RT 22
45 CirclePict	StimD	B	0	25 B 1 1 RT 14
46 Green_Pict	StimC	A	0	25 B 0 0 RT 111
47 SticksPict	StimA	A	25	0 A 1 1 RT 20
48 CirclePict	StimD	B	0	25 A 0 0 RT 16
49 CirclePict	StimD	B	0	25 B 1 1 RT 16
50 Green_Pict	StimC	A	0	25 B 0 0 RT 26
51 Worms_Pict	StimB	A	25	0 A 1 0 RT 22
52 CirclePict	StimD	A	0	25 A 1 0 RT 22
53 Green_Pict	StimC	A	0	25 A 1 1 RT 41
54 Worms_Pict	StimB	B	25	0 A 0 0 RT 41
55 CirclePict	StimD	B	0	25 B 1 1 RT 98
56 Green_Pict	StimC	B	0	25 A 0 1 RT 30
57 Worms_Pict	StimB	B	25	0 B 1 1 RT 27
58 SticksPict	StimA	A	25	0 B 0 0 RT 16
59 Green_Pict	StimC	A	0	25 B 0 0 RT 18
60 CirclePict	StimD	A	0	25 A 1 0 RT 20
61 CirclePict	StimD	B	0	25 A 0 0 RT 40
62 Worms_Pict	StimB	B	25	0 B 1 1 RT 14
63 Worms_Pict	StimB	B	25	0 B 1 1 RT 12
64 CirclePict	StimD	B	0	25 B 1 1 RT 13
65 SticksPict	StimA	B	25	0 B 1 0 RT 12
66 SticksPict	StimA	A	25	0 B 0 0 RT 28
67 Worms_Pict	StimB	B	25	0 B 1 1 RT 27
68 SticksPict	StimA	A	25	0 B 0 0 RT 13
69 CirclePict	StimD	B	0	25 s RT 143
70 Green_Pict	StimC	A	0	25 A 1 1 RT 47
71 Worms_Pict	StimB	B	25	0 A 0 0 RT 40
72 SticksPict	StimA	A	25	0 B 0 0 RT 28
73 Green_Pict	StimC	A	0	25 A 1 1 RT 37
74 Green_Pict	StimC	B	0	25 A 0 1 RT 35
75 SticksPict	StimA	A	25	0 B 0 0 RT 40
76 Green_Pict	StimC	A	0	25 B 0 0 RT 18
77 Worms_Pict	StimB	B	25	0 A 0 0 RT 66
78 SticksPict	StimA	A	25	0 A 1 1 RT 45
79 Green_Pict	StimC	A	0	25 A 1 1 RT 21
80 SticksPict	StimA	B	25	0 A 0 1 RT 28
81 Worms_Pict	StimB	B	25	0 A 0 0 RT 218
82 CirclePict	StimD	B	0	25 A 0 0 RT 48
83 SticksPict	StimA	A	25	0 B 0 0 RT 22
84 Worms_Pict	StimB	A	25	0 B 0 1 RT 18
85 CirclePict	StimD	A	0	25 B 0 1 RT 15
86 SticksPict	StimA	A	25	0 B 0 0 RT 12
87 Green_Pict	StimC	A	0	25 A 1 1 RT 23
88 Worms_Pict	StimB	B	25	0 B 1 1 RT 19
89 Worms_Pict	StimB	B	25	0 B 1 1 RT 20
90 Worms_Pict	StimB	B	25	0 B 1 1 RT 19
91 Green_Pict	StimC	A	0	25 A 1 1 RT 58
92 CirclePict	StimD	B	0	25 s RT 77
93 CirclePict	StimD	B	0	25 s RT 26
94 Green_Pict	StimC	A	0	25 s RT 29
95 Green_Pict	StimC	B	0	25 s RT 46
96 SticksPict	StimA	A	25	0 B 0 0 RT 18
97 Green_Pict	StimC	A	0	25 A 1 1 RT 23
98 Worms_Pict	StimB	B	25	0 B 1 1 RT 35
99 Green_Pict	StimC	A	0	25 B 0 0 RT 15
100 Green_Pict	StimC	B	0	25 B 1 0 RT 13
101 SticksPict	StimA	A	25	0 B 0 0 RT 13
102 CirclePict	StimD	B	0	25 B 1 1 RT 21
103 Worms_Pict	StimB	B	25	0 B 1 1 RT 23
104 Worms_Pict	StimB	B	25	0 B 1 1 RT 29
105 Green_Pict	StimC	A	0	25 A 1 1 RT 46
106 CirclePict	StimD	B	0	25 A 0 0 RT 25
107 SticksPict	StimA	A	25	0 B 0 0 RT 19
108 CirclePict	StimD	B	0	25 B 1 1 RT 16
109 SticksPict	StimA	A	25	0 B 0 0 RT 14
110 Green_Pict	StimC	A	0	25 B 0 0 RT 47
111 CirclePict	StimD	B	0	25 B 1 1 RT 26
112 SticksPict	StimA	B	25	0 B 1 0 RT 26
113 SticksPict	StimA	A	25	0 B 0 0 RT 29
114 CirclePict	StimD	B	0	25 A 0 0 RT 50
115 Green_Pict	StimC	A	0	25 B 0 0 RT 13
116 Worms_Pict	StimB	B	25	0 B 1 1 RT 5
117 SticksPict	StimA	A	25	0 A 1 1 RT 79
118 Worms_Pict	StimB	A	25	0 B 0 1 RT 39
119 CirclePict	StimD	A	0	25 A 1 0 RT 51
120 SticksPict	StimA	B	25	0 B 1 0 RT 32
121 Green_Pict	StimC	A	0	25 B 0 0 RT 56
122 SticksPict	StimA	A	25	0 B 0 0 RT 22
123 Green_Pict	StimC	A	0	25 A 1 1 RT 43
124 CirclePict	StimD	B	0	25 B 1 1 RT 20
125 Worms_Pict	StimB	B	25	0 B 1 1 RT 33
126 Worms_Pict	StimB	A	25	0 B 0 1 RT 43
127 Worms_Pict	StimB	A	25	0 B 0 1 RT 21
128 CirclePict	StimD	A	0	25 B 0 1 RT 19
129 SticksPict	StimA	A	25	0 A 1 1 RT 25
130 Green_Pict	StimC	A	0	25 A 1 1 RT 15
131 Worms_Pict	StimB	B	25	0 A 0 0 RT 17
132 CirclePict	StimD	B	0	25 A 0 0 RT 30
133 Green_Pict	StimC	A	0	25 A 1 1 RT 24
134 CirclePict	StimD	B	0	25 B 1 1 RT 13
135 Worms_Pict	StimB	B	25	0 A 0 0 RT 16
136 SticksPict	StimA	A	25	0 B 0 0 RT 25
137 CirclePict	StimD	A	0	25 B 0 1 RT 0
138 CirclePict	StimD	B	0	25 A 0 0 RT 25
139 Green_Pict	StimC	A	0	25 B 0 0 RT 25
140 Green_Pict	StimC	A	0	25 A 1 1 RT 34
141 Worms_Pict	StimB	B	25	0 B 1 1 RT 20
142 SticksPict	StimA	B	25	0 B 1 0 RT 10
143 Worms_Pict	StimB	B	25	0 B 1 1 RT 5
144 SticksPict	StimA	A	25	0 B 0 0 RT 0
145 Green_Pict	StimC	B	0	25 B 1 0 RT 12
146 CirclePict	StimD	B	0	25 B 1 1 RT 16
147 Worms_Pict	StimB	B	25	0 B 1 1 RT 13
148 Green_Pict	StimC	A	0	25 B 0 0 RT 11
149 CirclePict	StimD	B	0	25 B 1 1 RT 13
150 CirclePict	StimD	B	0	25 B 1 1 RT 0
151 Worms_Pict	StimB	B	25	0 B 1 1 RT 14
152 SticksPict	StimA	A	25	0 B 0 0 RT 13
153 CirclePict	StimD	B	0	25 B 1 1 RT 20
154 SticksPict	StimA	A	25	0 B 0 0 RT 14
155 Worms_Pict	StimB	B	25	0 B 1 1 RT 14
156 SticksPict	StimA	A	25	0 s RT 155
157 SticksPict	StimA	B	25	0 A 0 1 RT 80
158 SticksPict	StimA	A	25	0 A 1 1 RT 26
159 Green_Pict	StimC	A	0	25 A 1 1 RT 36
160 Green_Pict	StimC	B	0	25 A 0 1 RT 26
