# Supplementary material for: The Role of Informative and Ambiguous Feedback in Avoidance Behavior: Empirical and Computational Findings
Source: PLoS One. 2015 Dec 2;10(12):e0144083. doi: 10.1371/journal.pone.0144083 (PMC4668119; doi:10.1371/journal.pone.0144083)
Supplement: S2 File — Information contained in the file header describes how to use and run the program. (ZIP) [file pone.0144083.s002.zip › Moustafa2015_data/Moustafa2015_NoFeedback/060.doc]

1 Green_Pict	StimA	A	25	0 A 1 1 RT 333
2 Worms_Pict	StimB	B	25	0 A 0 0 RT 119
3 Green_Pict	StimA	A	25	0 B 0 0 RT 113
4 SticksPict	StimC	A	0	25 B 0 0 RT 93
5 CirclePict	StimD	B	0	25 A 0 0 RT 69
6 CirclePict	StimD	B	0	25 A 0 0 RT 60
7 SticksPict	StimC	B	0	25 A 0 1 RT 38
8 Green_Pict	StimA	A	25	0 B 0 0 RT 39
9 Green_Pict	StimA	B	25	0 A 0 1 RT 30
10 Worms_Pict	StimB	B	25	0 B 1 1 RT 30
11 SticksPict	StimC	B	0	25 A 0 1 RT 27
12 SticksPict	StimC	A	0	25 A 1 1 RT 56
13 CirclePict	StimD	B	0	25 A 0 0 RT 57
14 CirclePict	StimD	A	0	25 B 0 1 RT 91
15 SticksPict	StimC	A	0	25 A 1 1 RT 38
16 Worms_Pict	StimB	B	25	0 B 1 1 RT 50
17 Green_Pict	StimA	B	25	0 B 1 0 RT 49
18 Worms_Pict	StimB	B	25	0 A 0 0 RT 56
19 Green_Pict	StimA	A	25	0 B 0 0 RT 48
20 SticksPict	StimC	A	0	25 A 1 1 RT 55
21 Worms_Pict	StimB	B	25	0 B 1 1 RT 69
22 Worms_Pict	StimB	A	25	0 s RT 86
23 Worms_Pict	StimB	A	25	0 s RT 86
24 SticksPict	StimC	A	0	25 A 1 1 RT 36
25 CirclePict	StimD	B	0	25 B 1 1 RT 47
26 CirclePict	StimD	B	0	25 A 0 0 RT 35
27 Green_Pict	StimA	A	25	0 B 0 0 RT 38
28 CirclePict	StimD	B	0	25 A 0 0 RT 33
29 SticksPict	StimC	A	0	25 A 1 1 RT 32
30 SticksPict	StimC	A	0	25 s RT 103
31 Worms_Pict	StimB	B	25	0 B 1 1 RT 43
32 Green_Pict	StimA	A	25	0 A 1 1 RT 29
33 Worms_Pict	StimB	B	25	0 B 1 1 RT 69
34 Green_Pict	StimA	A	25	0 A 1 1 RT 34
35 CirclePict	StimD	A	0	25 B 0 1 RT 37
36 Worms_Pict	StimB	B	25	0 A 0 0 RT 36
37 Green_Pict	StimA	A	25	0 B 0 0 RT 36
38 CirclePict	StimD	B	0	25 B 1 1 RT 43
39 SticksPict	StimC	A	0	25 A 1 1 RT 27
40 CirclePict	StimD	B	0	25 B 1 1 RT 39
41 CirclePict	StimD	B	0	25 s RT 60
42 CirclePict	StimD	A	0	25 s RT 56
43 Green_Pict	StimA	A	25	0 A 1 1 RT 31
44 Worms_Pict	StimB	B	25	0 B 1 1 RT 27
45 Green_Pict	StimA	A	25	0 A 1 1 RT 27
46 SticksPict	StimC	A	0	25 B 0 0 RT 31
47 Green_Pict	StimA	A	25	0 B 0 0 RT 55
48 Worms_Pict	StimB	B	25	0 A 0 0 RT 42
49 Green_Pict	StimA	B	25	0 B 1 0 RT 36
50 Worms_Pict	StimB	B	25	0 A 0 0 RT 19
51 Green_Pict	StimA	A	25	0 B 0 0 RT 43
52 CirclePict	StimD	B	0	25 B 1 1 RT 31
53 SticksPict	StimC	A	0	25 A 1 1 RT 28
54 SticksPict	StimC	A	0	25 B 0 0 RT 30
55 CirclePict	StimD	B	0	25 A 0 0 RT 30
56 CirclePict	StimD	B	0	25 s RT 80
57 CirclePict	StimD	B	0	25 s RT 51
58 CirclePict	StimD	B	0	25 s RT 27
59 Worms_Pict	StimB	A	25	0 A 1 0 RT 28
60 SticksPict	StimC	A	0	25 B 0 0 RT 22
61 Worms_Pict	StimB	B	25	0 A 0 0 RT 22
62 SticksPict	StimC	A	0	25 A 1 1 RT 29
63 Worms_Pict	StimB	B	25	0 B 1 1 RT 25
64 CirclePict	StimD	B	0	25 A 0 0 RT 28
65 Worms_Pict	StimB	A	25	0 B 0 1 RT 31
66 Green_Pict	StimA	B	25	0 A 0 1 RT 35
67 Worms_Pict	StimB	B	25	0 B 1 1 RT 39
68 SticksPict	StimC	B	0	25 A 0 1 RT 39
69 SticksPict	StimC	A	0	25 B 0 0 RT 47
70 Worms_Pict	StimB	B	25	0 A 0 0 RT 37
71 SticksPict	StimC	A	0	25 B 0 0 RT 34
72 CirclePict	StimD	A	0	25 A 1 0 RT 16
73 SticksPict	StimC	B	0	25 A 0 1 RT 54
74 Green_Pict	StimA	A	25	0 B 0 0 RT 19
75 CirclePict	StimD	B	0	25 B 1 1 RT 35
76 SticksPict	StimC	A	0	25 A 1 1 RT 20
77 Green_Pict	StimA	A	25	0 B 0 0 RT 29
78 Green_Pict	StimA	A	25	0 A 1 1 RT 19
79 Worms_Pict	StimB	B	25	0 B 1 1 RT 38
80 Green_Pict	StimA	A	25	0 A 1 1 RT 27
81 Green_Pict	StimA	A	25	0 A 1 1 RT 30
82 SticksPict	StimC	A	0	25 B 0 0 RT 34
83 SticksPict	StimC	A	0	25 A 1 1 RT 36
84 CirclePict	StimD	B	0	25 B 1 1 RT 61
85 CirclePict	StimD	B	0	25 A 0 0 RT 37
86 SticksPict	StimC	A	0	25 B 0 0 RT 30
87 CirclePict	StimD	B	0	25 B 1 1 RT 27
88 CirclePict	StimD	B	0	25 s RT 71
89 Worms_Pict	StimB	B	25	0 A 0 0 RT 34
90 CirclePict	StimD	B	0	25 B 1 1 RT 31
91 Worms_Pict	StimB	B	25	0 A 0 0 RT 28
92 Green_Pict	StimA	A	25	0 B 0 0 RT 34
93 Green_Pict	StimA	A	25	0 A 1 1 RT 27
94 Worms_Pict	StimB	B	25	0 B 1 1 RT 34
95 CirclePict	StimD	A	0	25 A 1 0 RT 22
96 Green_Pict	StimA	A	25	0 A 1 1 RT 22
97 Worms_Pict	StimB	B	25	0 A 0 0 RT 31
98 Green_Pict	StimA	A	25	0 B 0 0 RT 48
99 Worms_Pict	StimB	A	25	0 A 1 0 RT 39
100 Worms_Pict	StimB	A	25	0 B 0 1 RT 22
101 SticksPict	StimC	B	0	25 B 1 0 RT 23
102 Green_Pict	StimA	B	25	0 A 0 1 RT 17
103 Worms_Pict	StimB	B	25	0 B 1 1 RT 18
104 CirclePict	StimD	B	0	25 A 0 0 RT 15
105 Green_Pict	StimA	A	25	0 A 1 1 RT 56
106 Green_Pict	StimA	A	25	0 B 0 0 RT 17
107 CirclePict	StimD	A	0	25 A 1 0 RT 16
108 Worms_Pict	StimB	B	25	0 A 0 0 RT 23
109 CirclePict	StimD	B	0	25 B 1 1 RT 16
110 Green_Pict	StimA	B	25	0 A 0 1 RT 15
111 SticksPict	StimC	A	0	25 A 1 1 RT 17
112 Worms_Pict	StimB	B	25	0 B 1 1 RT 20
113 SticksPict	StimC	A	0	25 A 1 1 RT 13
114 SticksPict	StimC	B	0	25 B 1 0 RT 20
115 SticksPict	StimC	A	0	25 B 0 0 RT 18
116 CirclePict	StimD	B	0	25 A 0 0 RT 19
117 SticksPict	StimC	A	0	25 A 1 1 RT 14
118 Worms_Pict	StimB	B	25	0 B 1 1 RT 18
119 Green_Pict	StimA	A	25	0 A 1 1 RT 17
120 SticksPict	StimC	A	0	25 A 1 1 RT 19
121 CirclePict	StimD	B	0	25 B 1 1 RT 25
122 SticksPict	StimC	B	0	25 A 0 1 RT 25
123 CirclePict	StimD	B	0	25 A 0 0 RT 33
124 SticksPict	StimC	A	0	25 A 1 1 RT 26
125 Worms_Pict	StimB	A	25	0 B 0 1 RT 31
126 CirclePict	StimD	B	0	25 A 0 0 RT 18
127 Worms_Pict	StimB	B	25	0 A 0 0 RT 16
128 SticksPict	StimC	A	0	25 B 0 0 RT 20
129 CirclePict	StimD	B	0	25 A 0 0 RT 22
130 Worms_Pict	StimB	B	25	0 A 0 0 RT 16
131 Green_Pict	StimA	B	25	0 B 1 0 RT 19
132 SticksPict	StimC	A	0	25 A 1 1 RT 27
133 CirclePict	StimD	B	0	25 A 0 0 RT 19
134 Green_Pict	StimA	B	25	0 B 1 0 RT 13
135 CirclePict	StimD	B	0	25 A 0 0 RT 10
136 SticksPict	StimC	A	0	25 B 0 0 RT 19
137 SticksPict	StimC	B	0	25 B 1 0 RT 24
138 SticksPict	StimC	A	0	25 A 1 1 RT 19
139 CirclePict	StimD	A	0	25 B 0 1 RT 20
140 CirclePict	StimD	B	0	25 A 0 0 RT 30
141 Worms_Pict	StimB	B	25	0 A 0 0 RT 0
142 Worms_Pict	StimB	B	25	0 B 1 1 RT 24
143 CirclePict	StimD	A	0	25 A 1 0 RT 18
144 Worms_Pict	StimB	B	25	0 A 0 0 RT 19
145 Green_Pict	StimA	A	25	0 A 1 1 RT 36
146 Green_Pict	StimA	A	25	0 B 0 0 RT 19
147 SticksPict	StimC	A	0	25 A 1 1 RT 20
148 SticksPict	StimC	A	0	25 A 1 1 RT 22
149 Worms_Pict	StimB	A	25	0 A 1 0 RT 46
150 Worms_Pict	StimB	B	25	0 B 1 1 RT 16
151 CirclePict	StimD	B	0	25 A 0 0 RT 18
152 Green_Pict	StimA	A	25	0 B 0 0 RT 0
153 SticksPict	StimC	A	0	25 A 1 1 RT 0
154 Green_Pict	StimA	A	25	0 B 0 0 RT 43
155 Worms_Pict	StimB	B	25	0 B 1 1 RT 30
156 Green_Pict	StimA	A	25	0 A 1 1 RT 18
157 Green_Pict	StimA	A	25	0 B 0 0 RT 18
158 Green_Pict	StimA	A	25	0 A 1 1 RT 31
159 Worms_Pict	StimB	B	25	0 A 0 0 RT 16
160 Green_Pict	StimA	A	25	0 B 0 0 RT 21
