# Supplementary material for: The Role of Informative and Ambiguous Feedback in Avoidance Behavior: Empirical and Computational Findings
Source: PLoS One. 2015 Dec 2;10(12):e0144083. doi: 10.1371/journal.pone.0144083 (PMC4668119; doi:10.1371/journal.pone.0144083)
Supplement: S2 File — Information contained in the file header describes how to use and run the program. (ZIP) [file pone.0144083.s002.zip › Moustafa2015_data/Moustafa2015_NoFeedback/061.doc]

1 SticksPict	StimB	B	25	0 B 1 1 RT 92
2 SticksPict	StimB	B	25	0 B 1 1 RT 62
3 CirclePict	StimA	A	25	0 A 1 1 RT 148
4 Green_Pict	StimC	B	0	25 B 1 0 RT 82
5 SticksPict	StimB	B	25	0 B 1 1 RT 182
6 Worms_Pict	StimD	A	0	25 A 1 0 RT 75
7 Worms_Pict	StimD	B	0	25 A 0 0 RT 145
8 CirclePict	StimA	B	25	0 A 0 1 RT 55
9 Worms_Pict	StimD	B	0	25 B 1 1 RT 46
10 Worms_Pict	StimD	B	0	25 B 1 1 RT 74
11 CirclePict	StimA	A	25	0 A 1 1 RT 87
12 CirclePict	StimA	A	25	0 A 1 1 RT 34
13 Green_Pict	StimC	A	0	25 A 1 1 RT 80
14 SticksPict	StimB	B	25	0 B 1 1 RT 42
15 SticksPict	StimB	B	25	0 B 1 1 RT 30
16 SticksPict	StimB	B	25	0 B 1 1 RT 37
17 CirclePict	StimA	B	25	0 A 0 1 RT 36
18 Green_Pict	StimC	A	0	25 A 1 1 RT 36
19 Green_Pict	StimC	A	0	25 A 1 1 RT 40
20 Worms_Pict	StimD	B	0	25 A 0 0 RT 112
21 Worms_Pict	StimD	B	0	25 B 1 1 RT 27
22 Green_Pict	StimC	A	0	25 A 1 1 RT 43
23 Green_Pict	StimC	B	0	25 A 0 1 RT 37
24 SticksPict	StimB	A	25	0 B 0 1 RT 35
25 CirclePict	StimA	A	25	0 A 1 1 RT 36
26 Green_Pict	StimC	A	0	25 A 1 1 RT 41
27 SticksPict	StimB	A	25	0 B 0 1 RT 66
28 CirclePict	StimA	A	25	0 A 1 1 RT 37
29 Worms_Pict	StimD	B	0	25 B 1 1 RT 73
30 CirclePict	StimA	A	25	0 A 1 1 RT 33
31 SticksPict	StimB	B	25	0 B 1 1 RT 34
32 Worms_Pict	StimD	B	0	25 B 1 1 RT 51
33 Green_Pict	StimC	A	0	25 A 1 1 RT 38
34 Green_Pict	StimC	A	0	25 A 1 1 RT 45
35 CirclePict	StimA	A	25	0 A 1 1 RT 38
36 SticksPict	StimB	B	25	0 B 1 1 RT 42
37 Worms_Pict	StimD	B	0	25 B 1 1 RT 42
38 Worms_Pict	StimD	A	0	25 B 0 1 RT 30
39 CirclePict	StimA	A	25	0 A 1 1 RT 34
40 Green_Pict	StimC	A	0	25 A 1 1 RT 35
41 Green_Pict	StimC	A	0	25 A 1 1 RT 30
42 SticksPict	StimB	B	25	0 B 1 1 RT 42
43 Green_Pict	StimC	A	0	25 A 1 1 RT 45
44 SticksPict	StimB	B	25	0 B 1 1 RT 37
45 CirclePict	StimA	A	25	0 A 1 1 RT 31
46 Worms_Pict	StimD	B	0	25 B 1 1 RT 48
47 CirclePict	StimA	A	25	0 A 1 1 RT 33
48 SticksPict	StimB	B	25	0 B 1 1 RT 42
49 Worms_Pict	StimD	B	0	25 B 1 1 RT 55
50 Green_Pict	StimC	A	0	25 A 1 1 RT 159
51 SticksPict	StimB	B	25	0 B 1 1 RT 33
52 Green_Pict	StimC	A	0	25 A 1 1 RT 41
53 CirclePict	StimA	A	25	0 A 1 1 RT 36
54 CirclePict	StimA	A	25	0 A 1 1 RT 69
55 Green_Pict	StimC	B	0	25 A 0 1 RT 33
56 SticksPict	StimB	B	25	0 B 1 1 RT 27
57 CirclePict	StimA	A	25	0 A 1 1 RT 37
58 Green_Pict	StimC	A	0	25 A 1 1 RT 47
59 Green_Pict	StimC	A	0	25 A 1 1 RT 52
60 CirclePict	StimA	B	25	0 A 0 1 RT 42
61 Worms_Pict	StimD	B	0	25 B 1 1 RT 51
62 SticksPict	StimB	A	25	0 B 0 1 RT 41
63 Green_Pict	StimC	B	0	25 A 0 1 RT 36
64 Worms_Pict	StimD	B	0	25 B 1 1 RT 65
65 Worms_Pict	StimD	A	0	25 B 0 1 RT 46
66 Worms_Pict	StimD	B	0	25 B 1 1 RT 67
67 Green_Pict	StimC	A	0	25 B 0 0 RT 57
68 Worms_Pict	StimD	B	0	25 B 1 1 RT 43
69 Green_Pict	StimC	A	0	25 A 1 1 RT 49
70 SticksPict	StimB	B	25	0 B 1 1 RT 59
71 SticksPict	StimB	B	25	0 B 1 1 RT 27
72 Worms_Pict	StimD	B	0	25 B 1 1 RT 42
73 CirclePict	StimA	B	25	0 A 0 1 RT 42
74 Worms_Pict	StimD	A	0	25 B 0 1 RT 45
75 Worms_Pict	StimD	B	0	25 B 1 1 RT 0
76 SticksPict	StimB	B	25	0 B 1 1 RT 40
77 CirclePict	StimA	A	25	0 A 1 1 RT 36
78 SticksPict	StimB	A	25	0 B 0 1 RT 35
79 CirclePict	StimA	A	25	0 A 1 1 RT 38
80 CirclePict	StimA	A	25	0 A 1 1 RT 44
81 SticksPict	StimB	B	25	0 B 1 1 RT 36
82 Worms_Pict	StimD	B	0	25 s RT 162
83 CirclePict	StimA	A	25	0 A 1 1 RT 44
84 Green_Pict	StimC	A	0	25 s RT 48
85 Green_Pict	StimC	A	0	25 s RT 75
86 Worms_Pict	StimD	B	0	25 s RT 46
87 CirclePict	StimA	B	25	0 A 0 1 RT 33
88 SticksPict	StimB	B	25	0 B 1 1 RT 39
89 Green_Pict	StimC	B	0	25 s RT 42
90 Worms_Pict	StimD	B	0	25 s RT 43
91 CirclePict	StimA	A	25	0 A 1 1 RT 38
92 Worms_Pict	StimD	B	0	25 s RT 52
93 SticksPict	StimB	B	25	0 B 1 1 RT 57
94 SticksPict	StimB	A	25	0 B 0 1 RT 46
95 Green_Pict	StimC	A	0	25 s RT 44
96 Green_Pict	StimC	A	0	25 s RT 46
97 Green_Pict	StimC	B	0	25 s RT 27
98 Worms_Pict	StimD	B	0	25 s RT 45
99 CirclePict	StimA	A	25	0 A 1 1 RT 36
100 Green_Pict	StimC	A	0	25 s RT 49
101 Worms_Pict	StimD	A	0	25 s RT 45
102 CirclePict	StimA	A	25	0 A 1 1 RT 104
103 SticksPict	StimB	B	25	0 B 1 1 RT 44
104 SticksPict	StimB	B	25	0 B 1 1 RT 36
105 CirclePict	StimA	A	25	0 A 1 1 RT 77
106 SticksPict	StimB	B	25	0 B 1 1 RT 35
107 Worms_Pict	StimD	A	0	25 s RT 58
108 Worms_Pict	StimD	B	0	25 s RT 29
109 Worms_Pict	StimD	B	0	25 s RT 26
110 Green_Pict	StimC	A	0	25 s RT 67
111 SticksPict	StimB	B	25	0 B 1 1 RT 35
112 CirclePict	StimA	B	25	0 A 0 1 RT 46
113 CirclePict	StimA	A	25	0 A 1 1 RT 27
114 Green_Pict	StimC	A	0	25 s RT 45
115 CirclePict	StimA	A	25	0 A 1 1 RT 34
116 SticksPict	StimB	B	25	0 B 1 1 RT 34
117 Worms_Pict	StimD	B	0	25 s RT 52
118 Green_Pict	StimC	A	0	25 s RT 44
119 SticksPict	StimB	A	25	0 A 1 0 RT 84
120 CirclePict	StimA	A	25	0 A 1 1 RT 41
121 SticksPict	StimB	B	25	0 B 1 1 RT 39
122 Worms_Pict	StimD	B	0	25 s RT 36
123 Green_Pict	StimC	A	0	25 s RT 34
124 CirclePict	StimA	B	25	0 A 0 1 RT 58
125 Green_Pict	StimC	A	0	25 s RT 53
126 SticksPict	StimB	B	25	0 B 1 1 RT 94
127 CirclePict	StimA	A	25	0 A 1 1 RT 34
128 Green_Pict	StimC	A	0	25 s RT 42
129 Green_Pict	StimC	B	0	25 s RT 67
130 CirclePict	StimA	A	25	0 A 1 1 RT 34
131 Worms_Pict	StimD	B	0	25 s RT 59
132 Worms_Pict	StimD	A	0	25 s RT 38
133 SticksPict	StimB	B	25	0 B 1 1 RT 84
134 Green_Pict	StimC	A	0	25 s RT 41
135 SticksPict	StimB	B	25	0 B 1 1 RT 49
136 CirclePict	StimA	A	25	0 A 1 1 RT 37
137 Worms_Pict	StimD	B	0	25 s RT 39
138 CirclePict	StimA	A	25	0 A 1 1 RT 33
139 CirclePict	StimA	A	25	0 A 1 1 RT 77
140 Worms_Pict	StimD	A	0	25 s RT 38
141 SticksPict	StimB	A	25	0 B 0 1 RT 65
142 SticksPict	StimB	B	25	0 A 0 0 RT 36
143 Green_Pict	StimC	B	0	25 s RT 28
144 SticksPict	StimB	B	25	0 B 1 1 RT 61
145 Worms_Pict	StimD	B	0	25 s RT 35
146 Worms_Pict	StimD	B	0	25 s RT 30
147 Green_Pict	StimC	A	0	25 s RT 58
148 SticksPict	StimB	B	25	0 B 1 1 RT 50
149 Worms_Pict	StimD	B	0	25 s RT 33
150 Green_Pict	StimC	A	0	25 B 0 0 RT 38
151 Worms_Pict	StimD	B	0	25 s RT 44
152 Green_Pict	StimC	A	0	25 s RT 36
153 SticksPict	StimB	B	25	0 B 1 1 RT 38
154 CirclePict	StimA	A	25	0 A 1 1 RT 41
155 Worms_Pict	StimD	B	0	25 s RT 39
156 CirclePict	StimA	B	25	0 A 0 1 RT 36
157 Green_Pict	StimC	A	0	25 s RT 32
158 CirclePict	StimA	A	25	0 A 1 1 RT 38
159 CirclePict	StimA	A	25	0 A 1 1 RT 35
160 SticksPict	StimB	A	25	0 B 0 1 RT 38
