# Supplementary material for: The Role of Informative and Ambiguous Feedback in Avoidance Behavior: Empirical and Computational Findings
Source: PLoS One. 2015 Dec 2;10(12):e0144083. doi: 10.1371/journal.pone.0144083 (PMC4668119; doi:10.1371/journal.pone.0144083)
Supplement: S2 File — Information contained in the file header describes how to use and run the program. (ZIP) [file pone.0144083.s002.zip › Moustafa2015_data/Moustafa2015_NoFeedback/062.doc]

1 Worms_Pict	StimB	B	25	0 B 1 1 RT 204
2 CirclePict	StimD	B	0	25 A 0 0 RT 155
3 SticksPict	StimA	A	25	0 A 1 1 RT 126
4 SticksPict	StimA	A	25	0 B 0 0 RT 178
5 Worms_Pict	StimB	A	25	0 B 0 1 RT 101
6 Green_Pict	StimC	A	0	25 A 1 1 RT 150
7 Green_Pict	StimC	A	0	25 A 1 1 RT 88
8 SticksPict	StimA	A	25	0 A 1 1 RT 111
9 SticksPict	StimA	A	25	0 A 1 1 RT 81
10 Green_Pict	StimC	B	0	25 A 0 1 RT 99
11 Green_Pict	StimC	A	0	25 B 0 0 RT 30
12 SticksPict	StimA	A	25	0 A 1 1 RT 67
13 Worms_Pict	StimB	B	25	0 A 0 0 RT 107
14 Worms_Pict	StimB	B	25	0 A 0 0 RT 61
15 SticksPict	StimA	B	25	0 A 0 1 RT 56
16 CirclePict	StimD	B	0	25 B 1 1 RT 161
17 SticksPict	StimA	B	25	0 A 0 1 RT 44
18 CirclePict	StimD	B	0	25 A 0 0 RT 46
19 Worms_Pict	StimB	B	25	0 B 1 1 RT 96
20 CirclePict	StimD	B	0	25 B 1 1 RT 53
21 Green_Pict	StimC	A	0	25 A 1 1 RT 59
22 CirclePict	StimD	B	0	25 B 1 1 RT 102
23 Worms_Pict	StimB	A	25	0 A 1 0 RT 43
24 CirclePict	StimD	A	0	25 A 1 0 RT 97
25 Worms_Pict	StimB	B	25	0 A 0 0 RT 37
26 SticksPict	StimA	A	25	0 A 1 1 RT 35
27 Green_Pict	StimC	A	0	25 A 1 1 RT 59
28 Green_Pict	StimC	A	0	25 A 1 1 RT 75
29 Green_Pict	StimC	A	0	25 A 1 1 RT 49
30 CirclePict	StimD	A	0	25 B 0 1 RT 96
31 CirclePict	StimD	B	0	25 B 1 1 RT 50
32 SticksPict	StimA	A	25	0 A 1 1 RT 46
33 CirclePict	StimD	B	0	25 A 0 0 RT 71
34 Green_Pict	StimC	B	0	25 B 1 0 RT 62
35 SticksPict	StimA	A	25	0 B 0 0 RT 33
36 CirclePict	StimD	B	0	25 B 1 1 RT 80
37 Worms_Pict	StimB	B	25	0 A 0 0 RT 43
38 Worms_Pict	StimB	B	25	0 A 0 0 RT 31
39 Green_Pict	StimC	A	0	25 A 1 1 RT 64
40 Worms_Pict	StimB	B	25	0 A 0 0 RT 40
41 Worms_Pict	StimB	B	25	0 A 0 0 RT 31
42 Worms_Pict	StimB	B	25	0 A 0 0 RT 46
43 SticksPict	StimA	B	25	0 A 0 1 RT 52
44 Green_Pict	StimC	A	0	25 A 1 1 RT 27
45 CirclePict	StimD	B	0	25 A 0 0 RT 31
46 SticksPict	StimA	A	25	0 A 1 1 RT 51
47 SticksPict	StimA	A	25	0 A 1 1 RT 50
48 Worms_Pict	StimB	A	25	0 B 0 1 RT 59
49 Worms_Pict	StimB	A	25	0 A 1 0 RT 29
50 Green_Pict	StimC	A	0	25 A 1 1 RT 44
51 CirclePict	StimD	B	0	25 A 0 0 RT 37
52 Green_Pict	StimC	A	0	25 B 0 0 RT 59
53 Worms_Pict	StimB	B	25	0 B 1 1 RT 50
54 Worms_Pict	StimB	B	25	0 B 1 1 RT 32
55 Green_Pict	StimC	A	0	25 B 0 0 RT 57
56 Worms_Pict	StimB	B	25	0 A 0 0 RT 53
57 CirclePict	StimD	A	0	25 A 1 0 RT 31
58 Green_Pict	StimC	A	0	25 A 1 1 RT 33
59 SticksPict	StimA	A	25	0 A 1 1 RT 49
60 SticksPict	StimA	A	25	0 A 1 1 RT 33
61 SticksPict	StimA	A	25	0 B 0 0 RT 78
62 Green_Pict	StimC	A	0	25 A 1 1 RT 40
63 Worms_Pict	StimB	B	25	0 A 0 0 RT 41
64 Green_Pict	StimC	B	0	25 A 0 1 RT 22
65 CirclePict	StimD	B	0	25 B 1 1 RT 29
66 SticksPict	StimA	A	25	0 A 1 1 RT 22
67 CirclePict	StimD	B	0	25 B 1 1 RT 33
68 Green_Pict	StimC	B	0	25 A 0 1 RT 20
69 SticksPict	StimA	B	25	0 A 0 1 RT 31
70 CirclePict	StimD	B	0	25 A 0 0 RT 44
71 CirclePict	StimD	B	0	25 A 0 0 RT 26
72 Green_Pict	StimC	A	0	25 B 0 0 RT 45
73 SticksPict	StimA	A	25	0 A 1 1 RT 32
74 SticksPict	StimA	A	25	0 A 1 1 RT 28
75 Worms_Pict	StimB	B	25	0 A 0 0 RT 44
76 CirclePict	StimD	B	0	25 A 0 0 RT 30
77 CirclePict	StimD	A	0	25 A 1 0 RT 138
78 Green_Pict	StimC	A	0	25 A 1 1 RT 25
79 CirclePict	StimD	B	0	25 A 0 0 RT 43
80 Worms_Pict	StimB	B	25	0 A 0 0 RT 28
81 Green_Pict	StimC	A	0	25 A 1 1 RT 24
82 CirclePict	StimD	B	0	25 A 0 0 RT 28
83 CirclePict	StimD	B	0	25 A 0 0 RT 116
84 Green_Pict	StimC	A	0	25 B 0 0 RT 53
85 SticksPict	StimA	A	25	0 A 1 1 RT 36
86 CirclePict	StimD	A	0	25 A 1 0 RT 125
87 CirclePict	StimD	B	0	25 A 0 0 RT 281
88 Green_Pict	StimC	A	0	25 A 1 1 RT 63
89 SticksPict	StimA	A	25	0 A 1 1 RT 33
90 Worms_Pict	StimB	B	25	0 A 0 0 RT 75
91 SticksPict	StimA	B	25	0 A 0 1 RT 42
92 Worms_Pict	StimB	A	25	0 A 1 0 RT 35
93 CirclePict	StimD	B	0	25 A 0 0 RT 109
94 SticksPict	StimA	A	25	0 A 1 1 RT 138
95 Worms_Pict	StimB	B	25	0 A 0 0 RT 70
96 CirclePict	StimD	B	0	25 A 0 0 RT 35
97 Green_Pict	StimC	A	0	25 A 1 1 RT 67
98 Worms_Pict	StimB	B	25	0 A 0 0 RT 32
99 CirclePict	StimD	A	0	25 A 1 0 RT 30
100 SticksPict	StimA	A	25	0 A 1 1 RT 31
101 Worms_Pict	StimB	B	25	0 A 0 0 RT 42
102 Green_Pict	StimC	B	0	25 A 0 1 RT 79
103 SticksPict	StimA	A	25	0 B 0 0 RT 69
104 CirclePict	StimD	B	0	25 B 1 1 RT 44
105 Green_Pict	StimC	A	0	25 B 0 0 RT 51
106 Worms_Pict	StimB	B	25	0 A 0 0 RT 48
107 Green_Pict	StimC	A	0	25 A 1 1 RT 27
108 CirclePict	StimD	B	0	25 A 0 0 RT 29
109 Green_Pict	StimC	B	0	25 A 0 1 RT 26
110 Green_Pict	StimC	A	0	25 B 0 0 RT 33
111 Worms_Pict	StimB	B	25	0 B 1 1 RT 29
112 Worms_Pict	StimB	A	25	0 B 0 1 RT 30
113 CirclePict	StimD	B	0	25 B 1 1 RT 44
114 Worms_Pict	StimB	B	25	0 B 1 1 RT 34
115 SticksPict	StimA	A	25	0 B 0 0 RT 121
116 Worms_Pict	StimB	B	25	0 A 0 0 RT 41
117 SticksPict	StimA	B	25	0 A 0 1 RT 45
118 SticksPict	StimA	A	25	0 A 1 1 RT 27
119 SticksPict	StimA	A	25	0 A 1 1 RT 68
120 Green_Pict	StimC	A	0	25 A 1 1 RT 92
121 Green_Pict	StimC	B	0	25 B 1 0 RT 140
122 Worms_Pict	StimB	B	25	0 A 0 0 RT 79
123 SticksPict	StimA	A	25	0 A 1 1 RT 126
124 SticksPict	StimA	A	25	0 A 1 1 RT 25
125 Green_Pict	StimC	A	0	25 B 0 0 RT 69
126 Worms_Pict	StimB	A	25	0 A 1 0 RT 66
127 Green_Pict	StimC	A	0	25 A 1 1 RT 37
128 SticksPict	StimA	A	25	0 A 1 1 RT 87
129 CirclePict	StimD	B	0	25 A 0 0 RT 34
130 Green_Pict	StimC	A	0	25 A 1 1 RT 44
131 CirclePict	StimD	B	0	25 A 0 0 RT 34
132 CirclePict	StimD	B	0	25 B 1 1 RT 57
133 Green_Pict	StimC	A	0	25 B 0 0 RT 76
134 Green_Pict	StimC	A	0	25 A 1 1 RT 21
135 Worms_Pict	StimB	B	25	0 B 1 1 RT 37
136 CirclePict	StimD	B	0	25 B 1 1 RT 27
137 Green_Pict	StimC	A	0	25 B 0 0 RT 30
138 SticksPict	StimA	A	25	0 A 1 1 RT 16
139 CirclePict	StimD	B	0	25 A 0 0 RT 32
140 SticksPict	StimA	A	25	0 B 0 0 RT 16
141 Worms_Pict	StimB	B	25	0 B 1 1 RT 36
142 Worms_Pict	StimB	B	25	0 B 1 1 RT 281
143 Green_Pict	StimC	A	0	25 B 0 0 RT 40
144 Green_Pict	StimC	B	0	25 A 0 1 RT 35
145 CirclePict	StimD	B	0	25 B 1 1 RT 24
146 SticksPict	StimA	B	25	0 A 0 1 RT 57
147 CirclePict	StimD	B	0	25 A 0 0 RT 95
148 CirclePict	StimD	A	0	25 A 1 0 RT 112
149 Worms_Pict	StimB	A	25	0 A 1 0 RT 111
150 Worms_Pict	StimB	B	25	0 A 0 0 RT 47
151 Worms_Pict	StimB	B	25	0 A 0 0 RT 218
152 Worms_Pict	StimB	B	25	0 A 0 0 RT 39
153 Green_Pict	StimC	A	0	25 A 1 1 RT 48
154 SticksPict	StimA	A	25	0 A 1 1 RT 33
155 SticksPict	StimA	A	25	0 A 1 1 RT 42
156 SticksPict	StimA	B	25	0 A 0 1 RT 132
157 CirclePict	StimD	A	0	25 A 1 0 RT 147
158 Worms_Pict	StimB	B	25	0 A 0 0 RT 40
159 CirclePict	StimD	B	0	25 A 0 0 RT 49
160 SticksPict	StimA	A	25	0 B 0 0 RT 28
