# Supplementary material for: The Role of Informative and Ambiguous Feedback in Avoidance Behavior: Empirical and Computational Findings
Source: PLoS One. 2015 Dec 2;10(12):e0144083. doi: 10.1371/journal.pone.0144083 (PMC4668119; doi:10.1371/journal.pone.0144083)
Supplement: S2 File — Information contained in the file header describes how to use and run the program. (ZIP) [file pone.0144083.s002.zip › Moustafa2015_data/Moustafa2015_NoFeedback/063.doc]

1 Green_Pict	StimD	B	0	25 A 0 0 RT 264
2 SticksPict	StimC	B	0	25 A 0 1 RT 143
3 CirclePict	StimB	B	25	0 A 0 0 RT 208
4 SticksPict	StimC	A	0	25 B 0 0 RT 124
5 Green_Pict	StimD	A	0	25 B 0 1 RT 83
6 Green_Pict	StimD	B	0	25 A 0 0 RT 98
7 Worms_Pict	StimA	A	25	0 B 0 0 RT 112
8 SticksPict	StimC	A	0	25 A 1 1 RT 97
9 Worms_Pict	StimA	B	25	0 A 0 1 RT 35
10 CirclePict	StimB	B	25	0 B 1 1 RT 67
11 Green_Pict	StimD	B	0	25 B 1 1 RT 93
12 SticksPict	StimC	B	0	25 A 0 1 RT 77
13 Green_Pict	StimD	B	0	25 B 1 1 RT 66
14 Green_Pict	StimD	A	0	25 B 0 1 RT 54
15 Green_Pict	StimD	B	0	25 A 0 0 RT 35
16 Worms_Pict	StimA	A	25	0 B 0 0 RT 43
17 Worms_Pict	StimA	B	25	0 A 0 1 RT 92
18 Worms_Pict	StimA	A	25	0 B 0 0 RT 49
19 Worms_Pict	StimA	A	25	0 A 1 1 RT 48
20 Green_Pict	StimD	B	0	25 A 0 0 RT 87
21 CirclePict	StimB	B	25	0 B 1 1 RT 82
22 CirclePict	StimB	B	25	0 A 0 0 RT 60
23 Worms_Pict	StimA	A	25	0 A 1 1 RT 57
24 Worms_Pict	StimA	A	25	0 B 0 0 RT 29
25 CirclePict	StimB	A	25	0 B 0 1 RT 100
26 SticksPict	StimC	A	0	25 A 1 1 RT 61
27 CirclePict	StimB	B	25	0 A 0 0 RT 54
28 Worms_Pict	StimA	A	25	0 B 0 0 RT 52
29 CirclePict	StimB	B	25	0 B 1 1 RT 72
30 SticksPict	StimC	A	0	25 B 0 0 RT 71
31 SticksPict	StimC	A	0	25 B 0 0 RT 71
32 CirclePict	StimB	B	25	0 A 0 0 RT 55
33 SticksPict	StimC	A	0	25 A 1 1 RT 78
34 Worms_Pict	StimA	A	25	0 B 0 0 RT 43
35 Green_Pict	StimD	B	0	25 B 1 1 RT 91
36 Green_Pict	StimD	B	0	25 B 1 1 RT 98
37 SticksPict	StimC	A	0	25 B 0 0 RT 43
38 CirclePict	StimB	B	25	0 A 0 0 RT 41
39 SticksPict	StimC	A	0	25 A 1 1 RT 28
40 CirclePict	StimB	A	25	0 A 1 0 RT 83
41 Worms_Pict	StimA	A	25	0 B 0 0 RT 56
42 Green_Pict	StimD	B	0	25 B 1 1 RT 44
43 Worms_Pict	StimA	A	25	0 A 1 1 RT 83
44 Worms_Pict	StimA	A	25	0 B 0 0 RT 41
45 CirclePict	StimB	A	25	0 B 0 1 RT 46
46 Green_Pict	StimD	B	0	25 B 1 1 RT 52
47 SticksPict	StimC	A	0	25 B 0 0 RT 62
48 Green_Pict	StimD	B	0	25 A 0 0 RT 43
49 SticksPict	StimC	A	0	25 B 0 0 RT 23
50 Green_Pict	StimD	B	0	25 B 1 1 RT 107
51 SticksPict	StimC	A	0	25 A 1 1 RT 55
52 SticksPict	StimC	A	0	25 B 0 0 RT 54
53 Worms_Pict	StimA	B	25	0 A 0 1 RT 30
54 SticksPict	StimC	A	0	25 A 1 1 RT 59
55 CirclePict	StimB	A	25	0 A 1 0 RT 51
56 CirclePict	StimB	B	25	0 B 1 1 RT 57
57 Green_Pict	StimD	B	0	25 A 0 0 RT 96
58 Worms_Pict	StimA	A	25	0 B 0 0 RT 47
59 CirclePict	StimB	B	25	0 A 0 0 RT 96
60 Green_Pict	StimD	A	0	25 A 1 0 RT 50
61 SticksPict	StimC	A	0	25 B 0 0 RT 36
62 Worms_Pict	StimA	A	25	0 A 1 1 RT 40
63 SticksPict	StimC	A	0	25 A 1 1 RT 40
64 Worms_Pict	StimA	B	25	0 B 1 0 RT 33
65 SticksPict	StimC	B	0	25 B 1 0 RT 58
66 Worms_Pict	StimA	A	25	0 B 0 0 RT 43
67 Green_Pict	StimD	B	0	25 B 1 1 RT 34
68 CirclePict	StimB	B	25	0 B 1 1 RT 51
69 Green_Pict	StimD	B	0	25 A 0 0 RT 40
70 CirclePict	StimB	B	25	0 B 1 1 RT 28
71 Green_Pict	StimD	A	0	25 B 0 1 RT 26
72 SticksPict	StimC	B	0	25 B 1 0 RT 16
73 CirclePict	StimB	B	25	0 A 0 0 RT 45
74 SticksPict	StimC	A	0	25 A 1 1 RT 71
75 Green_Pict	StimD	B	0	25 A 0 0 RT 71
76 CirclePict	StimB	B	25	0 B 1 1 RT 32
77 Worms_Pict	StimA	A	25	0 B 0 0 RT 32
78 CirclePict	StimB	B	25	0 B 1 1 RT 79
79 CirclePict	StimB	B	25	0 B 1 1 RT 182
80 Worms_Pict	StimA	A	25	0 B 0 0 RT 38
81 Green_Pict	StimD	B	0	25 B 1 1 RT 35
82 SticksPict	StimC	B	0	25 B 1 0 RT 30
83 CirclePict	StimB	B	25	0 B 1 1 RT 30
84 CirclePict	StimB	A	25	0 B 0 1 RT 30
85 SticksPict	StimC	A	0	25 B 0 0 RT 25
86 SticksPict	StimC	B	0	25 A 0 1 RT 26
87 Green_Pict	StimD	A	0	25 B 0 1 RT 28
88 CirclePict	StimB	B	25	0 A 0 0 RT 76
89 Worms_Pict	StimA	A	25	0 B 0 0 RT 29
90 SticksPict	StimC	A	0	25 B 0 0 RT 16
91 CirclePict	StimB	B	25	0 A 0 0 RT 28
92 Green_Pict	StimD	B	0	25 A 0 0 RT 33
93 CirclePict	StimB	A	25	0 B 0 1 RT 65
94 CirclePict	StimB	B	25	0 B 1 1 RT 39
95 Green_Pict	StimD	B	0	25 B 1 1 RT 47
96 Green_Pict	StimD	B	0	25 B 1 1 RT 29
97 CirclePict	StimB	B	25	0 B 1 1 RT 70
98 SticksPict	StimC	A	0	25 B 0 0 RT 33
99 Green_Pict	StimD	B	0	25 A 0 0 RT 51
100 Worms_Pict	StimA	A	25	0 B 0 0 RT 32
101 SticksPict	StimC	A	0	25 B 0 0 RT 35
102 SticksPict	StimC	A	0	25 A 1 1 RT 21
103 Green_Pict	StimD	B	0	25 A 0 0 RT 46
104 Worms_Pict	StimA	A	25	0 B 0 0 RT 23
105 CirclePict	StimB	B	25	0 B 1 1 RT 29
106 Worms_Pict	StimA	A	25	0 B 0 0 RT 43
107 Worms_Pict	StimA	A	25	0 B 0 0 RT 41
108 Worms_Pict	StimA	A	25	0 B 0 0 RT 47
109 Green_Pict	StimD	B	0	25 B 1 1 RT 52
110 Green_Pict	StimD	A	0	25 B 0 1 RT 43
111 Worms_Pict	StimA	A	25	0 A 1 1 RT 27
112 CirclePict	StimB	B	25	0 A 0 0 RT 26
113 CirclePict	StimB	B	25	0 A 0 0 RT 41
114 SticksPict	StimC	A	0	25 A 1 1 RT 24
115 SticksPict	StimC	A	0	25 A 1 1 RT 38
116 Worms_Pict	StimA	B	25	0 A 0 1 RT 37
117 Worms_Pict	StimA	A	25	0 A 1 1 RT 27
118 Worms_Pict	StimA	B	25	0 A 0 1 RT 34
119 SticksPict	StimC	A	0	25 A 1 1 RT 55
120 Green_Pict	StimD	B	0	25 A 0 0 RT 25
121 CirclePict	StimB	B	25	0 B 1 1 RT 23
122 Green_Pict	StimD	B	0	25 B 1 1 RT 34
123 Green_Pict	StimD	B	0	25 B 1 1 RT 31
124 Worms_Pict	StimA	A	25	0 B 0 0 RT 50
125 SticksPict	StimC	A	0	25 B 0 0 RT 26
126 SticksPict	StimC	A	0	25 A 1 1 RT 22
127 CirclePict	StimB	B	25	0 A 0 0 RT 24
128 CirclePict	StimB	B	25	0 B 1 1 RT 33
129 Worms_Pict	StimA	A	25	0 B 0 0 RT 41
130 Green_Pict	StimD	A	0	25 B 0 1 RT 20
131 CirclePict	StimB	B	25	0 A 0 0 RT 20
132 SticksPict	StimC	A	0	25 A 1 1 RT 24
133 CirclePict	StimB	A	25	0 B 0 1 RT 39
134 Worms_Pict	StimA	B	25	0 A 0 1 RT 46
135 SticksPict	StimC	A	0	25 A 1 1 RT 33
136 SticksPict	StimC	A	0	25 B 0 0 RT 18
137 Green_Pict	StimD	B	0	25 A 0 0 RT 25
138 SticksPict	StimC	A	0	25 B 0 0 RT 17
139 Worms_Pict	StimA	A	25	0 A 1 1 RT 32
140 Worms_Pict	StimA	A	25	0 A 1 1 RT 23
141 CirclePict	StimB	A	25	0 A 1 0 RT 14
142 Green_Pict	StimD	B	0	25 A 0 0 RT 44
143 Green_Pict	StimD	A	0	25 B 0 1 RT 45
144 Green_Pict	StimD	B	0	25 A 0 0 RT 27
145 CirclePict	StimB	B	25	0 B 1 1 RT 44
146 Worms_Pict	StimA	A	25	0 B 0 0 RT 24
147 Worms_Pict	StimA	B	25	0 B 1 0 RT 25
148 CirclePict	StimB	B	25	0 B 1 1 RT 14
149 CirclePict	StimB	B	25	0 B 1 1 RT 37
150 Green_Pict	StimD	B	0	25 B 1 1 RT 33
151 Worms_Pict	StimA	A	25	0 B 0 0 RT 59
152 Green_Pict	StimD	B	0	25 B 1 1 RT 0
153 CirclePict	StimB	B	25	0 B 1 1 RT 45
154 Green_Pict	StimD	B	0	25 B 1 1 RT 81
155 SticksPict	StimC	B	0	25 B 1 0 RT 30
156 Worms_Pict	StimA	A	25	0 B 0 0 RT 43
157 SticksPict	StimC	B	0	25 B 1 0 RT 30
158 SticksPict	StimC	A	0	25 B 0 0 RT 38
159 SticksPict	StimC	A	0	25 A 1 1 RT 18
160 Worms_Pict	StimA	A	25	0 A 1 1 RT 22
