# Supplementary material for: The Role of Informative and Ambiguous Feedback in Avoidance Behavior: Empirical and Computational Findings
Source: PLoS One. 2015 Dec 2;10(12):e0144083. doi: 10.1371/journal.pone.0144083 (PMC4668119; doi:10.1371/journal.pone.0144083)
Supplement: S2 File — Information contained in the file header describes how to use and run the program. (ZIP) [file pone.0144083.s002.zip › Moustafa2015_data/Moustafa2015_NoFeedback/064.doc]

1 Green_Pict	StimD	B	0	25 A 0 0 RT 184
2 CirclePict	StimC	A	0	25 A 1 1 RT 260
3 CirclePict	StimC	A	0	25 A 1 1 RT 103
4 SticksPict	StimB	B	25	0 A 0 0 RT 257
5 Green_Pict	StimD	B	0	25 B 1 1 RT 184
6 CirclePict	StimC	A	0	25 B 0 0 RT 108
7 CirclePict	StimC	A	0	25 A 1 1 RT 33
8 Worms_Pict	StimA	A	25	0 B 0 0 RT 107
9 SticksPict	StimB	B	25	0 B 1 1 RT 196
10 Worms_Pict	StimA	A	25	0 B 0 0 RT 124
11 Worms_Pict	StimA	A	25	0 B 0 0 RT 53
12 SticksPict	StimB	B	25	0 B 1 1 RT 48
13 CirclePict	StimC	B	0	25 A 0 1 RT 41
14 CirclePict	StimC	B	0	25 B 1 0 RT 38
15 SticksPict	StimB	A	25	0 B 0 1 RT 113
16 Green_Pict	StimD	B	0	25 B 1 1 RT 441
17 Worms_Pict	StimA	A	25	0 B 0 0 RT 65
18 SticksPict	StimB	B	25	0 B 1 1 RT 38
19 Green_Pict	StimD	A	0	25 B 0 1 RT 66
20 Green_Pict	StimD	B	0	25 A 0 0 RT 123
21 CirclePict	StimC	A	0	25 A 1 1 RT 74
22 SticksPict	StimB	B	25	0 B 1 1 RT 45
23 Worms_Pict	StimA	B	25	0 A 0 1 RT 82
24 Green_Pict	StimD	B	0	25 A 0 0 RT 61
25 CirclePict	StimC	A	0	25 B 0 0 RT 220
26 SticksPict	StimB	B	25	0 B 1 1 RT 37
27 Worms_Pict	StimA	A	25	0 B 0 0 RT 56
28 CirclePict	StimC	A	0	25 B 0 0 RT 362
29 Worms_Pict	StimA	A	25	0 B 0 0 RT 72
30 Worms_Pict	StimA	A	25	0 B 0 0 RT 48
31 Worms_Pict	StimA	B	25	0 B 1 0 RT 28
32 Green_Pict	StimD	A	0	25 B 0 1 RT 90
33 Green_Pict	StimD	B	0	25 A 0 0 RT 0
34 SticksPict	StimB	B	25	0 B 1 1 RT 0
35 SticksPict	StimB	A	25	0 B 0 1 RT 33
36 Green_Pict	StimD	B	0	25 A 0 0 RT 189
37 CirclePict	StimC	A	0	25 B 0 0 RT 214
38 Worms_Pict	StimA	A	25	0 B 0 0 RT 47
39 Green_Pict	StimD	B	0	25 s RT 79
40 SticksPict	StimB	B	25	0 B 1 1 RT 41
41 CirclePict	StimC	A	0	25 B 0 0 RT 79
42 SticksPict	StimB	A	25	0 B 0 1 RT 43
43 CirclePict	StimC	B	0	25 A 0 1 RT 58
44 SticksPict	StimB	A	25	0 B 0 1 RT 45
45 Worms_Pict	StimA	A	25	0 A 1 1 RT 77
46 SticksPict	StimB	B	25	0 B 1 1 RT 49
47 Worms_Pict	StimA	A	25	0 A 1 1 RT 55
48 Worms_Pict	StimA	A	25	0 A 1 1 RT 42
49 Worms_Pict	StimA	A	25	0 A 1 1 RT 40
50 Worms_Pict	StimA	A	25	0 A 1 1 RT 30
51 SticksPict	StimB	B	25	0 B 1 1 RT 41
52 Green_Pict	StimD	B	0	25 s RT 41
53 SticksPict	StimB	B	25	0 B 1 1 RT 43
54 Green_Pict	StimD	A	0	25 s RT 38
55 Green_Pict	StimD	B	0	25 s RT 42
56 Green_Pict	StimD	B	0	25 s RT 33
57 CirclePict	StimC	A	0	25 B 0 0 RT 95
58 SticksPict	StimB	B	25	0 B 1 1 RT 36
59 Green_Pict	StimD	A	0	25 s RT 43
60 SticksPict	StimB	B	25	0 B 1 1 RT 35
61 Green_Pict	StimD	B	0	25 s RT 43
62 CirclePict	StimC	A	0	25 A 1 1 RT 182
63 Worms_Pict	StimA	A	25	0 A 1 1 RT 109
64 CirclePict	StimC	A	0	25 A 1 1 RT 142
65 Worms_Pict	StimA	B	25	0 A 0 1 RT 64
66 Green_Pict	StimD	B	0	25 s RT 47
67 SticksPict	StimB	B	25	0 B 1 1 RT 42
68 CirclePict	StimC	B	0	25 B 1 0 RT 137
69 Green_Pict	StimD	B	0	25 s RT 37
70 Green_Pict	StimD	B	0	25 s RT 25
71 CirclePict	StimC	A	0	25 s RT 37
72 CirclePict	StimC	A	0	25 A 1 1 RT 81
73 CirclePict	StimC	A	0	25 s RT 29
74 Green_Pict	StimD	B	0	25 s RT 42
75 Worms_Pict	StimA	B	25	0 A 0 1 RT 93
76 SticksPict	StimB	B	25	0 B 1 1 RT 38
77 Worms_Pict	StimA	A	25	0 A 1 1 RT 47
78 Worms_Pict	StimA	A	25	0 A 1 1 RT 38
79 SticksPict	StimB	B	25	0 B 1 1 RT 32
80 CirclePict	StimC	A	0	25 s RT 45
81 Worms_Pict	StimA	A	25	0 A 1 1 RT 46
82 Worms_Pict	StimA	A	25	0 A 1 1 RT 31
83 CirclePict	StimC	B	0	25 s RT 42
84 Green_Pict	StimD	B	0	25 s RT 37
85 CirclePict	StimC	A	0	25 s RT 42
86 Worms_Pict	StimA	A	25	0 A 1 1 RT 47
87 CirclePict	StimC	A	0	25 s RT 37
88 CirclePict	StimC	A	0	25 s RT 21
89 Green_Pict	StimD	B	0	25 s RT 29
90 Worms_Pict	StimA	A	25	0 A 1 1 RT 41
91 SticksPict	StimB	B	25	0 B 1 1 RT 39
92 SticksPict	StimB	B	25	0 B 1 1 RT 34
93 CirclePict	StimC	A	0	25 s RT 81
94 Green_Pict	StimD	B	0	25 s RT 46
95 Green_Pict	StimD	B	0	25 s RT 63
96 Worms_Pict	StimA	A	25	0 B 0 0 RT 37
97 SticksPict	StimB	B	25	0 B 1 1 RT 36
98 CirclePict	StimC	A	0	25 s RT 33
99 Green_Pict	StimD	A	0	25 s RT 35
100 CirclePict	StimC	A	0	25 A 1 1 RT 34
101 Green_Pict	StimD	B	0	25 s RT 37
102 SticksPict	StimB	B	25	0 B 1 1 RT 34
103 SticksPict	StimB	B	25	0 B 1 1 RT 30
104 SticksPict	StimB	A	25	0 B 0 1 RT 28
105 CirclePict	StimC	A	0	25 s RT 50
106 SticksPict	StimB	B	25	0 B 1 1 RT 42
107 Green_Pict	StimD	B	0	25 s RT 35
108 SticksPict	StimB	B	25	0 B 1 1 RT 32
109 Green_Pict	StimD	A	0	25 s RT 28
110 Worms_Pict	StimA	B	25	0 A 0 1 RT 43
111 CirclePict	StimC	B	0	25 s RT 38
112 SticksPict	StimB	B	25	0 B 1 1 RT 46
113 Green_Pict	StimD	B	0	25 s RT 30
114 SticksPict	StimB	A	25	0 B 0 1 RT 41
115 Worms_Pict	StimA	B	25	0 A 0 1 RT 37
116 Green_Pict	StimD	B	0	25 s RT 41
117 CirclePict	StimC	A	0	25 s RT 37
118 Worms_Pict	StimA	A	25	0 A 1 1 RT 40
119 Worms_Pict	StimA	A	25	0 A 1 1 RT 32
120 Worms_Pict	StimA	A	25	0 A 1 1 RT 25
121 Green_Pict	StimD	B	0	25 s RT 35
122 SticksPict	StimB	B	25	0 B 1 1 RT 40
123 CirclePict	StimC	A	0	25 s RT 34
124 Worms_Pict	StimA	B	25	0 A 0 1 RT 42
125 Worms_Pict	StimA	A	25	0 A 1 1 RT 31
126 SticksPict	StimB	B	25	0 B 1 1 RT 33
127 Worms_Pict	StimA	A	25	0 A 1 1 RT 33
128 SticksPict	StimB	B	25	0 B 1 1 RT 33
129 Worms_Pict	StimA	A	25	0 A 1 1 RT 45
130 Worms_Pict	StimA	A	25	0 A 1 1 RT 26
131 Worms_Pict	StimA	A	25	0 A 1 1 RT 22
132 SticksPict	StimB	B	25	0 B 1 1 RT 31
133 CirclePict	StimC	A	0	25 s RT 44
134 SticksPict	StimB	A	25	0 B 0 1 RT 34
135 Green_Pict	StimD	A	0	25 s RT 30
136 Green_Pict	StimD	B	0	25 s RT 24
137 SticksPict	StimB	A	25	0 B 0 1 RT 74
138 CirclePict	StimC	A	0	25 s RT 27
139 Green_Pict	StimD	B	0	25 s RT 29
140 CirclePict	StimC	A	0	25 s RT 31
141 CirclePict	StimC	A	0	25 s RT 22
142 SticksPict	StimB	B	25	0 B 1 1 RT 29
143 Green_Pict	StimD	B	0	25 s RT 25
144 CirclePict	StimC	A	0	25 s RT 29
145 Green_Pict	StimD	B	0	25 s RT 70
146 Green_Pict	StimD	B	0	25 s RT 38
147 CirclePict	StimC	B	0	25 s RT 29
148 Worms_Pict	StimA	A	25	0 A 1 1 RT 43
149 CirclePict	StimC	B	0	25 s RT 32
150 CirclePict	StimC	A	0	25 s RT 23
151 Worms_Pict	StimA	A	25	0 A 1 1 RT 35
152 Worms_Pict	StimA	B	25	0 A 0 1 RT 30
153 Green_Pict	StimD	A	0	25 s RT 28
154 CirclePict	StimC	A	0	25 s RT 26
155 SticksPict	StimB	B	25	0 B 1 1 RT 35
156 SticksPict	StimB	B	25	0 B 1 1 RT 31
157 Green_Pict	StimD	B	0	25 s RT 56
158 Worms_Pict	StimA	A	25	0 A 1 1 RT 40
159 SticksPict	StimB	B	25	0 B 1 1 RT 36
160 Green_Pict	StimD	B	0	25 s RT 36
