# Supplementary material for: The Role of Informative and Ambiguous Feedback in Avoidance Behavior: Empirical and Computational Findings
Source: PLoS One. 2015 Dec 2;10(12):e0144083. doi: 10.1371/journal.pone.0144083 (PMC4668119; doi:10.1371/journal.pone.0144083)
Supplement: S2 File — Information contained in the file header describes how to use and run the program. (ZIP) [file pone.0144083.s002.zip › Moustafa2015_data/Moustafa2015_NoFeedback/065.doc]

1 Worms_Pict	StimD	B	0	25 A 0 0 RT 223
2 CirclePict	StimC	B	0	25 B 1 0 RT 109
3 CirclePict	StimC	A	0	25 A 1 1 RT 144
4 Green_Pict	StimA	B	25	0 B 1 0 RT 88
5 SticksPict	StimB	A	25	0 B 0 1 RT 103
6 SticksPict	StimB	B	25	0 B 1 1 RT 92
7 SticksPict	StimB	B	25	0 A 0 0 RT 81
8 SticksPict	StimB	B	25	0 B 1 1 RT 50
9 CirclePict	StimC	A	0	25 A 1 1 RT 78
10 Worms_Pict	StimD	B	0	25 B 1 1 RT 53
11 CirclePict	StimC	A	0	25 B 0 0 RT 47
12 Green_Pict	StimA	A	25	0 A 1 1 RT 75
13 SticksPict	StimB	B	25	0 B 1 1 RT 44
14 Worms_Pict	StimD	B	0	25 B 1 1 RT 50
15 Green_Pict	StimA	A	25	0 B 0 0 RT 52
16 Green_Pict	StimA	A	25	0 B 0 0 RT 68
17 Worms_Pict	StimD	A	0	25 A 1 0 RT 45
18 SticksPict	StimB	B	25	0 B 1 1 RT 39
19 SticksPict	StimB	B	25	0 B 1 1 RT 32
20 Worms_Pict	StimD	B	0	25 B 1 1 RT 47
21 Worms_Pict	StimD	B	0	25 A 0 0 RT 33
22 Green_Pict	StimA	A	25	0 B 0 0 RT 44
23 SticksPict	StimB	B	25	0 B 1 1 RT 29
24 Worms_Pict	StimD	B	0	25 A 0 0 RT 54
25 Green_Pict	StimA	A	25	0 A 1 1 RT 55
26 CirclePict	StimC	B	0	25 B 1 0 RT 47
27 SticksPict	StimB	B	25	0 B 1 1 RT 48
28 Worms_Pict	StimD	B	0	25 A 0 0 RT 46
29 Green_Pict	StimA	A	25	0 A 1 1 RT 54
30 Worms_Pict	StimD	A	0	25 A 1 0 RT 51
31 SticksPict	StimB	A	25	0 B 0 1 RT 42
32 CirclePict	StimC	A	0	25 B 0 0 RT 43
33 Green_Pict	StimA	B	25	0 A 0 1 RT 49
34 CirclePict	StimC	A	0	25 B 0 0 RT 43
35 CirclePict	StimC	A	0	25 A 1 1 RT 65
36 CirclePict	StimC	A	0	25 B 0 0 RT 32
37 CirclePict	StimC	A	0	25 B 0 0 RT 46
38 Worms_Pict	StimD	B	0	25 A 0 0 RT 39
39 Green_Pict	StimA	A	25	0 A 1 1 RT 34
40 Green_Pict	StimA	A	25	0 A 1 1 RT 33
41 CirclePict	StimC	A	0	25 A 1 1 RT 47
42 Green_Pict	StimA	A	25	0 A 1 1 RT 41
43 Green_Pict	StimA	A	25	0 A 1 1 RT 27
44 CirclePict	StimC	B	0	25 B 1 0 RT 49
45 Worms_Pict	StimD	B	0	25 A 0 0 RT 50
46 CirclePict	StimC	A	0	25 B 0 0 RT 35
47 CirclePict	StimC	A	0	25 A 1 1 RT 37
48 Worms_Pict	StimD	B	0	25 A 0 0 RT 86
49 SticksPict	StimB	B	25	0 B 1 1 RT 39
50 SticksPict	StimB	B	25	0 B 1 1 RT 28
51 Worms_Pict	StimD	B	0	25 A 0 0 RT 45
52 Green_Pict	StimA	A	25	0 B 0 0 RT 34
53 SticksPict	StimB	A	25	0 B 0 1 RT 87
54 SticksPict	StimB	B	25	0 B 1 1 RT 25
55 CirclePict	StimC	A	0	25 B 0 0 RT 50
56 Green_Pict	StimA	A	25	0 A 1 1 RT 39
57 Worms_Pict	StimD	B	0	25 A 0 0 RT 53
58 Worms_Pict	StimD	B	0	25 B 1 1 RT 38
59 CirclePict	StimC	A	0	25 A 1 1 RT 59
60 CirclePict	StimC	A	0	25 B 0 0 RT 40
61 Worms_Pict	StimD	A	0	25 A 1 0 RT 63
62 Green_Pict	StimA	A	25	0 A 1 1 RT 35
63 SticksPict	StimB	B	25	0 B 1 1 RT 43
64 Worms_Pict	StimD	B	0	25 A 0 0 RT 75
65 Worms_Pict	StimD	B	0	25 B 1 1 RT 36
66 SticksPict	StimB	A	25	0 B 0 1 RT 31
67 CirclePict	StimC	A	0	25 A 1 1 RT 50
68 Green_Pict	StimA	A	25	0 A 1 1 RT 52
69 SticksPict	StimB	B	25	0 B 1 1 RT 58
70 Green_Pict	StimA	B	25	0 A 0 1 RT 48
71 SticksPict	StimB	B	25	0 B 1 1 RT 32
72 Green_Pict	StimA	B	25	0 A 0 1 RT 52
73 Worms_Pict	StimD	A	0	25 B 0 1 RT 199
74 SticksPict	StimB	B	25	0 B 1 1 RT 43
75 Green_Pict	StimA	A	25	0 A 1 1 RT 36
76 CirclePict	StimC	B	0	25 A 0 1 RT 51
77 CirclePict	StimC	A	0	25 A 1 1 RT 32
78 Green_Pict	StimA	A	25	0 A 1 1 RT 87
79 SticksPict	StimB	B	25	0 B 1 1 RT 40
80 Worms_Pict	StimD	B	0	25 A 0 0 RT 72
81 SticksPict	StimB	B	25	0 B 1 1 RT 31
82 CirclePict	StimC	B	0	25 A 0 1 RT 64
83 SticksPict	StimB	B	25	0 B 1 1 RT 36
84 Green_Pict	StimA	A	25	0 A 1 1 RT 52
85 Green_Pict	StimA	B	25	0 A 0 1 RT 50
86 CirclePict	StimC	B	0	25 B 1 0 RT 59
87 Worms_Pict	StimD	B	0	25 B 1 1 RT 51
88 Green_Pict	StimA	A	25	0 A 1 1 RT 47
89 SticksPict	StimB	A	25	0 B 0 1 RT 59
90 SticksPict	StimB	B	25	0 B 1 1 RT 41
91 CirclePict	StimC	A	0	25 B 0 0 RT 44
92 Worms_Pict	StimD	B	0	25 A 0 0 RT 52
93 Green_Pict	StimA	B	25	0 A 0 1 RT 37
94 CirclePict	StimC	A	0	25 B 0 0 RT 43
95 SticksPict	StimB	B	25	0 B 1 1 RT 41
96 Green_Pict	StimA	A	25	0 A 1 1 RT 50
97 Green_Pict	StimA	A	25	0 A 1 1 RT 50
98 Worms_Pict	StimD	B	0	25 B 1 1 RT 74
99 SticksPict	StimB	B	25	0 B 1 1 RT 39
100 SticksPict	StimB	A	25	0 B 0 1 RT 33
101 CirclePict	StimC	A	0	25 A 1 1 RT 47
102 Worms_Pict	StimD	B	0	25 B 1 1 RT 36
103 Green_Pict	StimA	A	25	0 A 1 1 RT 45
104 SticksPict	StimB	B	25	0 B 1 1 RT 32
105 CirclePict	StimC	A	0	25 A 1 1 RT 91
106 Worms_Pict	StimD	B	0	25 B 1 1 RT 54
107 Worms_Pict	StimD	A	0	25 A 1 0 RT 46
108 SticksPict	StimB	B	25	0 B 1 1 RT 32
109 CirclePict	StimC	A	0	25 A 1 1 RT 59
110 SticksPict	StimB	B	25	0 B 1 1 RT 30
111 Worms_Pict	StimD	B	0	25 A 0 0 RT 36
112 CirclePict	StimC	A	0	25 A 1 1 RT 57
113 CirclePict	StimC	A	0	25 A 1 1 RT 35
114 Green_Pict	StimA	A	25	0 A 1 1 RT 39
115 CirclePict	StimC	A	0	25 A 1 1 RT 45
116 Green_Pict	StimA	A	25	0 A 1 1 RT 47
117 Green_Pict	StimA	A	25	0 A 1 1 RT 37
118 Worms_Pict	StimD	B	0	25 A 0 0 RT 54
119 Worms_Pict	StimD	A	0	25 B 0 1 RT 54
120 Worms_Pict	StimD	B	0	25 A 0 0 RT 38
121 CirclePict	StimC	B	0	25 A 0 1 RT 41
122 Worms_Pict	StimD	B	0	25 B 1 1 RT 46
123 Worms_Pict	StimD	B	0	25 A 0 0 RT 26
124 SticksPict	StimB	B	25	0 B 1 1 RT 37
125 Worms_Pict	StimD	B	0	25 B 1 1 RT 40
126 Green_Pict	StimA	A	25	0 A 1 1 RT 60
127 Green_Pict	StimA	A	25	0 A 1 1 RT 43
128 Worms_Pict	StimD	B	0	25 B 1 1 RT 59
129 Green_Pict	StimA	A	25	0 A 1 1 RT 34
130 Worms_Pict	StimD	A	0	25 B 0 1 RT 58
131 Green_Pict	StimA	A	25	0 A 1 1 RT 32
132 SticksPict	StimB	B	25	0 B 1 1 RT 40
133 CirclePict	StimC	A	0	25 B 0 0 RT 104
134 SticksPict	StimB	B	25	0 B 1 1 RT 32
135 Green_Pict	StimA	A	25	0 A 1 1 RT 41
136 SticksPict	StimB	A	25	0 B 0 1 RT 34
137 Green_Pict	StimA	A	25	0 A 1 1 RT 32
138 SticksPict	StimB	B	25	0 B 1 1 RT 36
139 CirclePict	StimC	A	0	25 A 1 1 RT 48
140 CirclePict	StimC	A	0	25 A 1 1 RT 47
141 Worms_Pict	StimD	B	0	25 B 1 1 RT 54
142 CirclePict	StimC	B	0	25 B 1 0 RT 216
143 CirclePict	StimC	A	0	25 B 0 0 RT 36
144 Green_Pict	StimA	B	25	0 A 0 1 RT 33
145 SticksPict	StimB	B	25	0 B 1 1 RT 38
146 Worms_Pict	StimD	B	0	25 B 1 1 RT 43
147 CirclePict	StimC	A	0	25 B 0 0 RT 51
148 SticksPict	StimB	A	25	0 B 0 1 RT 29
149 Green_Pict	StimA	B	25	0 A 0 1 RT 29
150 Worms_Pict	StimD	A	0	25 B 0 1 RT 38
151 Worms_Pict	StimD	B	0	25 B 1 1 RT 50
152 CirclePict	StimC	A	0	25 A 1 1 RT 129
153 SticksPict	StimB	B	25	0 B 1 1 RT 43
154 CirclePict	StimC	A	0	25 B 0 0 RT 58
155 SticksPict	StimB	B	25	0 B 1 1 RT 37
156 Green_Pict	StimA	A	25	0 A 1 1 RT 38
157 SticksPict	StimB	B	25	0 B 1 1 RT 28
158 Green_Pict	StimA	A	25	0 A 1 1 RT 21
159 CirclePict	StimC	A	0	25 B 0 0 RT 43
160 Worms_Pict	StimD	B	0	25 A 0 0 RT 51
