# Supplementary material for: The Role of Informative and Ambiguous Feedback in Avoidance Behavior: Empirical and Computational Findings
Source: PLoS One. 2015 Dec 2;10(12):e0144083. doi: 10.1371/journal.pone.0144083 (PMC4668119; doi:10.1371/journal.pone.0144083)
Supplement: S2 File — Information contained in the file header describes how to use and run the program. (ZIP) [file pone.0144083.s002.zip › Moustafa2015_data/Moustafa2015_NoFeedback/066.doc]

1 Worms_Pict	StimD	B	0	25 B 1 1 RT 316
2 Green_Pict	StimB	A	25	0 B 0 1 RT 96
3 Green_Pict	StimB	B	25	0 A 0 0 RT 98
4 Worms_Pict	StimD	B	0	25 A 0 0 RT 93
5 CirclePict	StimC	A	0	25 A 1 1 RT 219
6 SticksPict	StimA	A	25	0 B 0 0 RT 69
7 Worms_Pict	StimD	A	0	25 B 0 1 RT 77
8 Worms_Pict	StimD	A	0	25 B 0 1 RT 124
9 Green_Pict	StimB	B	25	0 B 1 1 RT 72
10 Worms_Pict	StimD	B	0	25 A 0 0 RT 75
11 CirclePict	StimC	A	0	25 A 1 1 RT 125
12 CirclePict	StimC	A	0	25 A 1 1 RT 76
13 SticksPict	StimA	A	25	0 A 1 1 RT 74
14 SticksPict	StimA	A	25	0 A 1 1 RT 70
15 Worms_Pict	StimD	B	0	25 A 0 0 RT 74
16 Green_Pict	StimB	B	25	0 B 1 1 RT 95
17 CirclePict	StimC	A	0	25 B 0 0 RT 184
18 CirclePict	StimC	A	0	25 A 1 1 RT 79
19 CirclePict	StimC	A	0	25 A 1 1 RT 72
20 Green_Pict	StimB	A	25	0 A 1 0 RT 99
21 Worms_Pict	StimD	B	0	25 B 1 1 RT 172
22 SticksPict	StimA	B	25	0 A 0 1 RT 129
23 SticksPict	StimA	A	25	0 A 1 1 RT 72
24 Green_Pict	StimB	B	25	0 A 0 0 RT 136
25 Green_Pict	StimB	B	25	0 A 0 0 RT 51
26 SticksPict	StimA	A	25	0 A 1 1 RT 57
27 CirclePict	StimC	B	0	25 A 0 1 RT 45
28 Worms_Pict	StimD	B	0	25 A 0 0 RT 55
29 SticksPict	StimA	A	25	0 A 1 1 RT 55
30 SticksPict	StimA	A	25	0 A 1 1 RT 49
31 Worms_Pict	StimD	B	0	25 A 0 0 RT 80
32 CirclePict	StimC	B	0	25 A 0 1 RT 38
33 SticksPict	StimA	B	25	0 A 0 1 RT 43
34 Green_Pict	StimB	B	25	0 A 0 0 RT 41
35 CirclePict	StimC	A	0	25 A 1 1 RT 77
36 Green_Pict	StimB	B	25	0 A 0 0 RT 36
37 Green_Pict	StimB	B	25	0 A 0 0 RT 49
38 Worms_Pict	StimD	B	0	25 B 1 1 RT 50
39 CirclePict	StimC	A	0	25 A 1 1 RT 41
40 SticksPict	StimA	A	25	0 A 1 1 RT 44
41 Worms_Pict	StimD	A	0	25 B 0 1 RT 41
42 Worms_Pict	StimD	B	0	25 A 0 0 RT 99
43 SticksPict	StimA	B	25	0 A 0 1 RT 44
44 Worms_Pict	StimD	A	0	25 s RT 126
45 Worms_Pict	StimD	B	0	25 A 0 0 RT 92
46 Worms_Pict	StimD	B	0	25 B 1 1 RT 65
47 Worms_Pict	StimD	B	0	25 B 1 1 RT 43
48 Green_Pict	StimB	B	25	0 A 0 0 RT 42
49 SticksPict	StimA	A	25	0 A 1 1 RT 33
50 SticksPict	StimA	A	25	0 A 1 1 RT 30
51 Green_Pict	StimB	B	25	0 A 0 0 RT 49
52 SticksPict	StimA	A	25	0 A 1 1 RT 60
53 Green_Pict	StimB	B	25	0 A 0 0 RT 34
54 CirclePict	StimC	A	0	25 A 1 1 RT 34
55 CirclePict	StimC	B	0	25 A 0 1 RT 27
56 Green_Pict	StimB	B	25	0 A 0 0 RT 35
57 SticksPict	StimA	B	25	0 A 0 1 RT 32
58 SticksPict	StimA	A	25	0 A 1 1 RT 30
59 CirclePict	StimC	A	0	25 A 1 1 RT 69
60 CirclePict	StimC	A	0	25 A 1 1 RT 32
61 Green_Pict	StimB	B	25	0 A 0 0 RT 36
62 Green_Pict	StimB	A	25	0 A 1 0 RT 32
63 Green_Pict	StimB	B	25	0 A 0 0 RT 32
64 SticksPict	StimA	A	25	0 A 1 1 RT 63
65 CirclePict	StimC	A	0	25 A 1 1 RT 39
66 CirclePict	StimC	A	0	25 A 1 1 RT 120
67 SticksPict	StimA	A	25	0 A 1 1 RT 47
68 Green_Pict	StimB	B	25	0 A 0 0 RT 35
69 Green_Pict	StimB	A	25	0 A 1 0 RT 35
70 CirclePict	StimC	A	0	25 A 1 1 RT 30
71 Worms_Pict	StimD	B	0	25 s RT 113
72 CirclePict	StimC	A	0	25 A 1 1 RT 42
73 Green_Pict	StimB	B	25	0 A 0 0 RT 31
74 SticksPict	StimA	A	25	0 A 1 1 RT 44
75 CirclePict	StimC	B	0	25 A 0 1 RT 38
76 Worms_Pict	StimD	B	0	25 B 1 1 RT 242
77 CirclePict	StimC	A	0	25 A 1 1 RT 44
78 Worms_Pict	StimD	B	0	25 B 1 1 RT 37
79 Worms_Pict	StimD	B	0	25 B 1 1 RT 30
80 SticksPict	StimA	A	25	0 A 1 1 RT 28
81 Worms_Pict	StimD	B	0	25 B 1 1 RT 50
82 CirclePict	StimC	B	0	25 A 0 1 RT 43
83 Green_Pict	StimB	B	25	0 A 0 0 RT 41
84 Worms_Pict	StimD	B	0	25 B 1 1 RT 72
85 Green_Pict	StimB	B	25	0 A 0 0 RT 74
86 SticksPict	StimA	A	25	0 A 1 1 RT 35
87 Green_Pict	StimB	A	25	0 A 1 0 RT 39
88 Worms_Pict	StimD	B	0	25 B 1 1 RT 41
89 Green_Pict	StimB	B	25	0 A 0 0 RT 36
90 SticksPict	StimA	A	25	0 A 1 1 RT 28
91 CirclePict	StimC	A	0	25 A 1 1 RT 38
92 Green_Pict	StimB	A	25	0 A 1 0 RT 81
93 CirclePict	StimC	A	0	25 A 1 1 RT 50
94 Worms_Pict	StimD	B	0	25 B 1 1 RT 69
95 Green_Pict	StimB	B	25	0 B 1 1 RT 69
96 SticksPict	StimA	B	25	0 A 0 1 RT 42
97 CirclePict	StimC	A	0	25 A 1 1 RT 56
98 Worms_Pict	StimD	B	0	25 B 1 1 RT 38
99 Worms_Pict	StimD	B	0	25 B 1 1 RT 48
100 SticksPict	StimA	A	25	0 A 1 1 RT 44
101 CirclePict	StimC	B	0	25 A 0 1 RT 52
102 Worms_Pict	StimD	A	0	25 B 0 1 RT 43
103 CirclePict	StimC	A	0	25 B 0 0 RT 103
104 SticksPict	StimA	A	25	0 A 1 1 RT 26
105 CirclePict	StimC	A	0	25 A 1 1 RT 40
106 SticksPict	StimA	B	25	0 A 0 1 RT 33
107 Green_Pict	StimB	B	25	0 A 0 0 RT 73
108 Green_Pict	StimB	B	25	0 A 0 0 RT 137
109 CirclePict	StimC	A	0	25 A 1 1 RT 69
110 Worms_Pict	StimD	B	0	25 B 1 1 RT 52
111 CirclePict	StimC	A	0	25 A 1 1 RT 58
112 SticksPict	StimA	A	25	0 A 1 1 RT 37
113 Worms_Pict	StimD	A	0	25 B 0 1 RT 69
114 SticksPict	StimA	A	25	0 A 1 1 RT 40
115 Green_Pict	StimB	B	25	0 A 0 0 RT 48
116 SticksPict	StimA	A	25	0 A 1 1 RT 34
117 SticksPict	StimA	A	25	0 A 1 1 RT 98
118 Green_Pict	StimB	B	25	0 A 0 0 RT 52
119 CirclePict	StimC	A	0	25 A 1 1 RT 67
120 Worms_Pict	StimD	B	0	25 B 1 1 RT 131
121 CirclePict	StimC	A	0	25 s RT 138
122 Worms_Pict	StimD	B	0	25 s RT 102
123 Worms_Pict	StimD	A	0	25 s RT 70
124 CirclePict	StimC	A	0	25 A 1 1 RT 48
125 SticksPict	StimA	A	25	0 A 1 1 RT 31
126 SticksPict	StimA	B	25	0 A 0 1 RT 49
127 CirclePict	StimC	A	0	25 A 1 1 RT 47
128 Worms_Pict	StimD	B	0	25 B 1 1 RT 45
129 Green_Pict	StimB	A	25	0 A 1 0 RT 42
130 CirclePict	StimC	A	0	25 A 1 1 RT 30
131 Green_Pict	StimB	B	25	0 A 0 0 RT 32
132 Worms_Pict	StimD	A	0	25 B 0 1 RT 41
133 Green_Pict	StimB	B	25	0 A 0 0 RT 36
134 Green_Pict	StimB	B	25	0 A 0 0 RT 26
135 SticksPict	StimA	A	25	0 A 1 1 RT 31
136 CirclePict	StimC	A	0	25 A 1 1 RT 77
137 SticksPict	StimA	A	25	0 A 1 1 RT 44
138 SticksPict	StimA	A	25	0 A 1 1 RT 38
139 CirclePict	StimC	B	0	25 A 0 1 RT 54
140 SticksPict	StimA	A	25	0 A 1 1 RT 34
141 Green_Pict	StimB	B	25	0 A 0 0 RT 71
142 Worms_Pict	StimD	B	0	25 B 1 1 RT 33
143 SticksPict	StimA	A	25	0 A 1 1 RT 41
144 Green_Pict	StimB	B	25	0 A 0 0 RT 39
145 CirclePict	StimC	A	0	25 A 1 1 RT 181
146 CirclePict	StimC	A	0	25 A 1 1 RT 48
147 CirclePict	StimC	B	0	25 A 0 1 RT 32
148 CirclePict	StimC	A	0	25 A 1 1 RT 145
149 Green_Pict	StimB	B	25	0 A 0 0 RT 40
150 Worms_Pict	StimD	B	0	25 B 1 1 RT 44
151 SticksPict	StimA	B	25	0 A 0 1 RT 33
152 Green_Pict	StimB	B	25	0 A 0 0 RT 36
153 Green_Pict	StimB	B	25	0 A 0 0 RT 36
154 Worms_Pict	StimD	B	0	25 B 1 1 RT 68
155 Worms_Pict	StimD	B	0	25 B 1 1 RT 24
156 Worms_Pict	StimD	B	0	25 B 1 1 RT 31
157 SticksPict	StimA	A	25	0 A 1 1 RT 38
158 Worms_Pict	StimD	B	0	25 A 0 0 RT 33
159 SticksPict	StimA	A	25	0 A 1 1 RT 37
160 Green_Pict	StimB	A	25	0 A 1 0 RT 45
