# Supplementary material for: The Role of Informative and Ambiguous Feedback in Avoidance Behavior: Empirical and Computational Findings
Source: PLoS One. 2015 Dec 2;10(12):e0144083. doi: 10.1371/journal.pone.0144083 (PMC4668119; doi:10.1371/journal.pone.0144083)
Supplement: S2 File — Information contained in the file header describes how to use and run the program. (ZIP) [file pone.0144083.s002.zip › Moustafa2015_data/Moustafa2015_NoFeedback/067.doc]

1 CirclePict	StimB	B	25	0 A 0 0 RT 117
2 Green_Pict	StimC	A	0	25 B 0 0 RT 174
3 Worms_Pict	StimD	B	0	25 B 1 1 RT 89
4 SticksPict	StimA	A	25	0 B 0 0 RT 69
5 Green_Pict	StimC	A	0	25 A 1 1 RT 84
6 Worms_Pict	StimD	B	0	25 A 0 0 RT 142
7 SticksPict	StimA	A	25	0 B 0 0 RT 52
8 Worms_Pict	StimD	B	0	25 B 1 1 RT 100
9 SticksPict	StimA	B	25	0 B 1 0 RT 64
10 Green_Pict	StimC	A	0	25 B 0 0 RT 116
11 Worms_Pict	StimD	A	0	25 B 0 1 RT 97
12 CirclePict	StimB	A	25	0 A 1 0 RT 59
13 CirclePict	StimB	B	25	0 A 0 0 RT 46
14 Green_Pict	StimC	A	0	25 A 1 1 RT 63
15 Green_Pict	StimC	A	0	25 A 1 1 RT 80
16 CirclePict	StimB	A	25	0 A 1 0 RT 41
17 SticksPict	StimA	A	25	0 A 1 1 RT 158
18 CirclePict	StimB	B	25	0 A 0 0 RT 58
19 Green_Pict	StimC	A	0	25 A 1 1 RT 76
20 CirclePict	StimB	B	25	0 A 0 0 RT 60
21 Worms_Pict	StimD	A	0	25 B 0 1 RT 109
22 Worms_Pict	StimD	B	0	25 A 0 0 RT 40
23 Green_Pict	StimC	A	0	25 A 1 1 RT 55
24 SticksPict	StimA	A	25	0 A 1 1 RT 142
25 SticksPict	StimA	A	25	0 A 1 1 RT 71
26 Green_Pict	StimC	A	0	25 A 1 1 RT 68
27 SticksPict	StimA	A	25	0 A 1 1 RT 47
28 CirclePict	StimB	B	25	0 A 0 0 RT 35
29 SticksPict	StimA	A	25	0 A 1 1 RT 43
30 CirclePict	StimB	B	25	0 A 0 0 RT 32
31 SticksPict	StimA	B	25	0 A 0 1 RT 38
32 Green_Pict	StimC	B	0	25 B 1 0 RT 49
33 Green_Pict	StimC	B	0	25 A 0 1 RT 58
34 CirclePict	StimB	B	25	0 A 0 0 RT 83
35 CirclePict	StimB	B	25	0 B 1 1 RT 30
36 SticksPict	StimA	A	25	0 A 1 1 RT 47
37 Worms_Pict	StimD	B	0	25 A 0 0 RT 54
38 Worms_Pict	StimD	B	0	25 A 0 0 RT 60
39 Worms_Pict	StimD	B	0	25 B 1 1 RT 75
40 Worms_Pict	StimD	B	0	25 B 1 1 RT 41
41 CirclePict	StimB	B	25	0 A 0 0 RT 36
42 SticksPict	StimA	A	25	0 A 1 1 RT 41
43 Green_Pict	StimC	A	0	25 A 1 1 RT 100
44 CirclePict	StimB	A	25	0 A 1 0 RT 34
45 Worms_Pict	StimD	B	0	25 A 0 0 RT 48
46 Worms_Pict	StimD	B	0	25 B 1 1 RT 49
47 SticksPict	StimA	A	25	0 A 1 1 RT 41
48 Worms_Pict	StimD	B	0	25 B 1 1 RT 63
49 Worms_Pict	StimD	B	0	25 B 1 1 RT 34
50 Green_Pict	StimC	A	0	25 A 1 1 RT 191
51 Worms_Pict	StimD	B	0	25 B 1 1 RT 92
52 CirclePict	StimB	B	25	0 A 0 0 RT 34
53 SticksPict	StimA	A	25	0 B 0 0 RT 50
54 SticksPict	StimA	A	25	0 A 1 1 RT 44
55 CirclePict	StimB	B	25	0 A 0 0 RT 37
56 SticksPict	StimA	B	25	0 A 0 1 RT 40
57 Green_Pict	StimC	A	0	25 A 1 1 RT 48
58 Worms_Pict	StimD	A	0	25 B 0 1 RT 68
59 Worms_Pict	StimD	A	0	25 A 1 0 RT 52
60 Green_Pict	StimC	A	0	25 A 1 1 RT 44
61 CirclePict	StimB	B	25	0 A 0 0 RT 36
62 CirclePict	StimB	B	25	0 B 1 1 RT 35
63 CirclePict	StimB	B	25	0 B 1 1 RT 28
64 CirclePict	StimB	A	25	0 B 0 1 RT 26
65 SticksPict	StimA	A	25	0 B 0 0 RT 87
66 Green_Pict	StimC	A	0	25 A 1 1 RT 46
67 Worms_Pict	StimD	B	0	25 B 1 1 RT 57
68 Green_Pict	StimC	A	0	25 A 1 1 RT 35
69 SticksPict	StimA	B	25	0 A 0 1 RT 50
70 SticksPict	StimA	A	25	0 B 0 0 RT 26
71 SticksPict	StimA	A	25	0 A 1 1 RT 33
72 Green_Pict	StimC	A	0	25 B 0 0 RT 83
73 Green_Pict	StimC	B	0	25 A 0 1 RT 23
74 CirclePict	StimB	B	25	0 A 0 0 RT 37
75 CirclePict	StimB	B	25	0 A 0 0 RT 24
76 Worms_Pict	StimD	B	0	25 B 1 1 RT 39
77 Worms_Pict	StimD	B	0	25 A 0 0 RT 27
78 Green_Pict	StimC	B	0	25 B 1 0 RT 28
79 SticksPict	StimA	A	25	0 B 0 0 RT 46
80 Green_Pict	StimC	A	0	25 A 1 1 RT 44
81 CirclePict	StimB	B	25	0 A 0 0 RT 34
82 SticksPict	StimA	A	25	0 B 0 0 RT 35
83 Green_Pict	StimC	A	0	25 B 0 0 RT 44
84 Worms_Pict	StimD	B	0	25 A 0 0 RT 53
85 Worms_Pict	StimD	B	0	25 B 1 1 RT 37
86 Green_Pict	StimC	A	0	25 B 0 0 RT 150
87 SticksPict	StimA	B	25	0 A 0 1 RT 50
88 Green_Pict	StimC	A	0	25 A 1 1 RT 46
89 CirclePict	StimB	B	25	0 B 1 1 RT 55
90 SticksPict	StimA	A	25	0 B 0 0 RT 38
91 Green_Pict	StimC	B	0	25 B 1 0 RT 52
92 Worms_Pict	StimD	B	0	25 B 1 1 RT 50
93 CirclePict	StimB	B	25	0 B 1 1 RT 46
94 SticksPict	StimA	A	25	0 A 1 1 RT 53
95 CirclePict	StimB	A	25	0 B 0 1 RT 59
96 Worms_Pict	StimD	A	0	25 B 0 1 RT 54
97 SticksPict	StimA	A	25	0 A 1 1 RT 42
98 SticksPict	StimA	A	25	0 A 1 1 RT 51
99 Worms_Pict	StimD	B	0	25 B 1 1 RT 41
100 Worms_Pict	StimD	B	0	25 A 0 0 RT 45
101 Green_Pict	StimC	A	0	25 A 1 1 RT 42
102 CirclePict	StimB	B	25	0 B 1 1 RT 56
103 Worms_Pict	StimD	B	0	25 B 1 1 RT 78
104 Green_Pict	StimC	A	0	25 B 0 0 RT 313
105 CirclePict	StimB	B	25	0 A 0 0 RT 37
106 Green_Pict	StimC	A	0	25 A 1 1 RT 49
107 CirclePict	StimB	A	25	0 B 0 1 RT 41
108 Green_Pict	StimC	A	0	25 B 0 0 RT 44
109 Worms_Pict	StimD	A	0	25 A 1 0 RT 33
110 CirclePict	StimB	B	25	0 B 1 1 RT 37
111 SticksPict	StimA	A	25	0 B 0 0 RT 39
112 CirclePict	StimB	B	25	0 A 0 0 RT 40
113 Worms_Pict	StimD	B	0	25 B 1 1 RT 52
114 CirclePict	StimB	B	25	0 B 1 1 RT 36
115 SticksPict	StimA	B	25	0 B 1 0 RT 42
116 SticksPict	StimA	A	25	0 B 0 0 RT 33
117 Green_Pict	StimC	A	0	25 A 1 1 RT 48
118 Green_Pict	StimC	B	0	25 B 1 0 RT 43
119 SticksPict	StimA	A	25	0 B 0 0 RT 58
120 Worms_Pict	StimD	B	0	25 B 1 1 RT 155
121 SticksPict	StimA	A	25	0 A 1 1 RT 47
122 Worms_Pict	StimD	B	0	25 B 1 1 RT 44
123 SticksPict	StimA	A	25	0 A 1 1 RT 33
124 Green_Pict	StimC	A	0	25 B 0 0 RT 35
125 Worms_Pict	StimD	A	0	25 A 1 0 RT 54
126 CirclePict	StimB	B	25	0 B 1 1 RT 42
127 SticksPict	StimA	B	25	0 A 0 1 RT 45
128 CirclePict	StimB	B	25	0 B 1 1 RT 39
129 CirclePict	StimB	B	25	0 B 1 1 RT 46
130 SticksPict	StimA	A	25	0 A 1 1 RT 40
131 Worms_Pict	StimD	B	0	25 B 1 1 RT 39
132 Worms_Pict	StimD	B	0	25 B 1 1 RT 69
133 CirclePict	StimB	B	25	0 A 0 0 RT 31
134 CirclePict	StimB	B	25	0 B 1 1 RT 24
135 CirclePict	StimB	A	25	0 B 0 1 RT 22
136 CirclePict	StimB	A	25	0 A 1 0 RT 32
137 CirclePict	StimB	B	25	0 A 0 0 RT 31
138 Green_Pict	StimC	A	0	25 B 0 0 RT 38
139 Green_Pict	StimC	A	0	25 A 1 1 RT 26
140 SticksPict	StimA	B	25	0 B 1 0 RT 41
141 SticksPict	StimA	A	25	0 B 0 0 RT 45
142 Worms_Pict	StimD	A	0	25 B 0 1 RT 38
143 Green_Pict	StimC	A	0	25 B 0 0 RT 41
144 Green_Pict	StimC	A	0	25 A 1 1 RT 28
145 Worms_Pict	StimD	B	0	25 B 1 1 RT 31
146 SticksPict	StimA	A	25	0 B 0 0 RT 42
147 SticksPict	StimA	A	25	0 A 1 1 RT 35
148 Worms_Pict	StimD	B	0	25 B 1 1 RT 44
149 Green_Pict	StimC	B	0	25 A 0 1 RT 42
150 Green_Pict	StimC	A	0	25 B 0 0 RT 24
151 Worms_Pict	StimD	B	0	25 A 0 0 RT 28
152 Green_Pict	StimC	A	0	25 B 0 0 RT 26
153 Worms_Pict	StimD	B	0	25 A 0 0 RT 28
154 CirclePict	StimB	B	25	0 B 1 1 RT 27
155 SticksPict	StimA	A	25	0 B 0 0 RT 33
156 CirclePict	StimB	B	25	0 B 1 1 RT 42
157 SticksPict	StimA	A	25	0 B 0 0 RT 37
158 Worms_Pict	StimD	B	0	25 B 1 1 RT 66
159 Green_Pict	StimC	B	0	25 B 1 0 RT 54
160 Green_Pict	StimC	A	0	25 B 0 0 RT 42
