# Supplementary material for: The Role of Informative and Ambiguous Feedback in Avoidance Behavior: Empirical and Computational Findings
Source: PLoS One. 2015 Dec 2;10(12):e0144083. doi: 10.1371/journal.pone.0144083 (PMC4668119; doi:10.1371/journal.pone.0144083)
Supplement: S2 File — Information contained in the file header describes how to use and run the program. (ZIP) [file pone.0144083.s002.zip › Moustafa2015_data/Moustafa2015_NoFeedback/068.doc]

1 SticksPict	StimB	A	25	0 A 1 0 RT 59
2 Worms_Pict	StimC	A	0	25 A 1 1 RT 123
3 Green_Pict	StimD	B	0	25 B 1 1 RT 51
4 Worms_Pict	StimC	A	0	25 B 0 0 RT 60
5 Green_Pict	StimD	A	0	25 A 1 0 RT 40
6 CirclePict	StimA	A	25	0 A 1 1 RT 81
7 SticksPict	StimB	B	25	0 B 1 1 RT 61
8 Green_Pict	StimD	A	0	25 B 0 1 RT 56
9 Green_Pict	StimD	B	0	25 A 0 0 RT 35
10 SticksPict	StimB	B	25	0 A 0 0 RT 45
11 SticksPict	StimB	B	25	0 B 1 1 RT 69
12 Green_Pict	StimD	B	0	25 A 0 0 RT 54
13 CirclePict	StimA	A	25	0 B 0 0 RT 62
14 Worms_Pict	StimC	A	0	25 A 1 1 RT 47
15 Green_Pict	StimD	B	0	25 A 0 0 RT 42
16 Worms_Pict	StimC	A	0	25 A 1 1 RT 50
17 CirclePict	StimA	A	25	0 B 0 0 RT 43
18 CirclePict	StimA	B	25	0 B 1 0 RT 55
19 Worms_Pict	StimC	A	0	25 A 1 1 RT 109
20 SticksPict	StimB	A	25	0 B 0 1 RT 55
21 Green_Pict	StimD	B	0	25 A 0 0 RT 38
22 SticksPict	StimB	B	25	0 A 0 0 RT 46
23 SticksPict	StimB	B	25	0 A 0 0 RT 89
24 SticksPict	StimB	B	25	0 A 0 0 RT 44
25 CirclePict	StimA	A	25	0 B 0 0 RT 42
26 SticksPict	StimB	B	25	0 A 0 0 RT 34
27 CirclePict	StimA	A	25	0 B 0 0 RT 59
28 CirclePict	StimA	A	25	0 B 0 0 RT 42
29 Worms_Pict	StimC	A	0	25 B 0 0 RT 62
30 CirclePict	StimA	B	25	0 B 1 0 RT 38
31 CirclePict	StimA	A	25	0 B 0 0 RT 43
32 Worms_Pict	StimC	B	0	25 A 0 1 RT 44
33 Worms_Pict	StimC	B	0	25 A 0 1 RT 66
34 Green_Pict	StimD	B	0	25 A 0 0 RT 43
35 SticksPict	StimB	B	25	0 A 0 0 RT 43
36 Worms_Pict	StimC	A	0	25 B 0 0 RT 39
37 Green_Pict	StimD	B	0	25 A 0 0 RT 57
38 Green_Pict	StimD	B	0	25 B 1 1 RT 31
39 CirclePict	StimA	A	25	0 B 0 0 RT 32
40 Worms_Pict	StimC	A	0	25 B 0 0 RT 55
41 CirclePict	StimA	A	25	0 B 0 0 RT 37
42 Worms_Pict	StimC	A	0	25 A 1 1 RT 79
43 Worms_Pict	StimC	A	0	25 A 1 1 RT 39
44 CirclePict	StimA	A	25	0 B 0 0 RT 36
45 Green_Pict	StimD	B	0	25 B 1 1 RT 44
46 Worms_Pict	StimC	A	0	25 B 0 0 RT 53
47 CirclePict	StimA	B	25	0 B 1 0 RT 34
48 Worms_Pict	StimC	A	0	25 A 1 1 RT 44
49 SticksPict	StimB	A	25	0 A 1 0 RT 42
50 Green_Pict	StimD	B	0	25 B 1 1 RT 52
51 CirclePict	StimA	A	25	0 B 0 0 RT 36
52 Green_Pict	StimD	B	0	25 B 1 1 RT 61
53 Worms_Pict	StimC	B	0	25 A 0 1 RT 49
54 Green_Pict	StimD	B	0	25 B 1 1 RT 29
55 SticksPict	StimB	B	25	0 A 0 0 RT 38
56 SticksPict	StimB	B	25	0 A 0 0 RT 39
57 Green_Pict	StimD	B	0	25 B 1 1 RT 43
58 SticksPict	StimB	A	25	0 A 1 0 RT 41
59 Worms_Pict	StimC	A	0	25 B 0 0 RT 42
60 SticksPict	StimB	B	25	0 A 0 0 RT 36
61 SticksPict	StimB	B	25	0 A 0 0 RT 31
62 CirclePict	StimA	A	25	0 B 0 0 RT 35
63 CirclePict	StimA	A	25	0 B 0 0 RT 23
64 CirclePict	StimA	A	25	0 B 0 0 RT 31
65 Worms_Pict	StimC	A	0	25 B 0 0 RT 54
66 SticksPict	StimB	B	25	0 A 0 0 RT 53
67 Green_Pict	StimD	B	0	25 B 1 1 RT 48
68 CirclePict	StimA	B	25	0 B 1 0 RT 35
69 Green_Pict	StimD	A	0	25 B 0 1 RT 124
70 SticksPict	StimB	B	25	0 A 0 0 RT 41
71 SticksPict	StimB	B	25	0 A 0 0 RT 28
72 Green_Pict	StimD	B	0	25 B 1 1 RT 45
73 Worms_Pict	StimC	A	0	25 A 1 1 RT 46
74 Green_Pict	StimD	A	0	25 B 0 1 RT 34
75 Worms_Pict	StimC	A	0	25 A 1 1 RT 40
76 Green_Pict	StimD	B	0	25 B 1 1 RT 39
77 Worms_Pict	StimC	B	0	25 B 1 0 RT 50
78 SticksPict	StimB	B	25	0 A 0 0 RT 35
79 CirclePict	StimA	A	25	0 B 0 0 RT 24
80 CirclePict	StimA	A	25	0 B 0 0 RT 32
81 Worms_Pict	StimC	A	0	25 B 0 0 RT 50
82 Green_Pict	StimD	B	0	25 A 0 0 RT 33
83 SticksPict	StimB	B	25	0 A 0 0 RT 40
84 Worms_Pict	StimC	A	0	25 B 0 0 RT 39
85 CirclePict	StimA	A	25	0 B 0 0 RT 31
86 Worms_Pict	StimC	A	0	25 s RT 46
87 SticksPict	StimB	B	25	0 A 0 0 RT 33
88 SticksPict	StimB	B	25	0 A 0 0 RT 49
89 Worms_Pict	StimC	B	0	25 B 1 0 RT 36
90 Green_Pict	StimD	A	0	25 B 0 1 RT 45
91 Green_Pict	StimD	B	0	25 B 1 1 RT 33
92 Green_Pict	StimD	B	0	25 A 0 0 RT 49
93 SticksPict	StimB	B	25	0 A 0 0 RT 42
94 Worms_Pict	StimC	A	0	25 A 1 1 RT 49
95 Worms_Pict	StimC	A	0	25 B 0 0 RT 46
96 CirclePict	StimA	A	25	0 B 0 0 RT 37
97 SticksPict	StimB	B	25	0 A 0 0 RT 32
98 Green_Pict	StimD	B	0	25 s RT 87
99 CirclePict	StimA	A	25	0 B 0 0 RT 29
100 Worms_Pict	StimC	A	0	25 B 0 0 RT 45
101 Worms_Pict	StimC	B	0	25 A 0 1 RT 36
102 SticksPict	StimB	A	25	0 A 1 0 RT 39
103 CirclePict	StimA	A	25	0 B 0 0 RT 38
104 Worms_Pict	StimC	A	0	25 s RT 60
105 CirclePict	StimA	A	25	0 B 0 0 RT 29
106 Green_Pict	StimD	B	0	25 s RT 55
107 Worms_Pict	StimC	A	0	25 A 1 1 RT 58
108 SticksPict	StimB	B	25	0 A 0 0 RT 40
109 Green_Pict	StimD	B	0	25 s RT 41
110 CirclePict	StimA	A	25	0 B 0 0 RT 24
111 Green_Pict	StimD	B	0	25 s RT 45
112 CirclePict	StimA	B	25	0 B 1 0 RT 32
113 CirclePict	StimA	B	25	0 B 1 0 RT 39
114 CirclePict	StimA	A	25	0 B 0 0 RT 28
115 SticksPict	StimB	A	25	0 A 1 0 RT 35
116 SticksPict	StimB	B	25	0 A 0 0 RT 37
117 CirclePict	StimA	A	25	0 B 0 0 RT 30
118 SticksPict	StimB	B	25	0 A 0 0 RT 43
119 Green_Pict	StimD	B	0	25 s RT 43
120 Green_Pict	StimD	A	0	25 B 0 1 RT 38
121 SticksPict	StimB	B	25	0 A 0 0 RT 31
122 CirclePict	StimA	A	25	0 B 0 0 RT 34
123 CirclePict	StimA	A	25	0 B 0 0 RT 40
124 CirclePict	StimA	A	25	0 B 0 0 RT 26
125 Green_Pict	StimD	B	0	25 A 0 0 RT 43
126 Worms_Pict	StimC	A	0	25 B 0 0 RT 27
127 Worms_Pict	StimC	A	0	25 B 0 0 RT 25
128 Green_Pict	StimD	A	0	25 B 0 1 RT 33
129 CirclePict	StimA	B	25	0 B 1 0 RT 33
130 CirclePict	StimA	A	25	0 B 0 0 RT 28
131 CirclePict	StimA	A	25	0 B 0 0 RT 21
132 SticksPict	StimB	B	25	0 A 0 0 RT 43
133 Worms_Pict	StimC	A	0	25 A 1 1 RT 60
134 Green_Pict	StimD	B	0	25 A 0 0 RT 67
135 Worms_Pict	StimC	A	0	25 A 1 1 RT 54
136 SticksPict	StimB	A	25	0 A 1 0 RT 37
137 CirclePict	StimA	A	25	0 B 0 0 RT 34
138 Green_Pict	StimD	B	0	25 s RT 58
139 SticksPict	StimB	A	25	0 A 1 0 RT 31
140 Green_Pict	StimD	B	0	25 s RT 59
141 Worms_Pict	StimC	B	0	25 s RT 45
142 Worms_Pict	StimC	A	0	25 A 1 1 RT 61
143 CirclePict	StimA	A	25	0 B 0 0 RT 26
144 Green_Pict	StimD	B	0	25 s RT 94
145 Green_Pict	StimD	B	0	25 A 0 0 RT 55
146 CirclePict	StimA	A	25	0 B 0 0 RT 30
147 SticksPict	StimB	B	25	0 A 0 0 RT 36
148 Worms_Pict	StimC	A	0	25 s RT 48
149 CirclePict	StimA	B	25	0 B 1 0 RT 24
150 Worms_Pict	StimC	A	0	25 s RT 44
151 Worms_Pict	StimC	B	0	25 s RT 30
152 SticksPict	StimB	B	25	0 A 0 0 RT 35
153 Green_Pict	StimD	A	0	25 s RT 35
154 Green_Pict	StimD	B	0	25 s RT 34
155 SticksPict	StimB	B	25	0 A 0 0 RT 32
156 Green_Pict	StimD	B	0	25 s RT 30
157 SticksPict	StimB	B	25	0 A 0 0 RT 29
158 SticksPict	StimB	B	25	0 A 0 0 RT 31
159 Worms_Pict	StimC	A	0	25 s RT 37
160 SticksPict	StimB	B	25	0 A 0 0 RT 34
