# Supplementary material for: The Role of Informative and Ambiguous Feedback in Avoidance Behavior: Empirical and Computational Findings
Source: PLoS One. 2015 Dec 2;10(12):e0144083. doi: 10.1371/journal.pone.0144083 (PMC4668119; doi:10.1371/journal.pone.0144083)
Supplement: S2 File — Information contained in the file header describes how to use and run the program. (ZIP) [file pone.0144083.s002.zip › Moustafa2015_data/Moustafa2015_NoFeedback/069.doc]

1 SticksPict	StimC	B	0	25 A 0 1 RT 227
2 CirclePict	StimA	A	25	0 A 1 1 RT 184
3 Worms_Pict	StimD	B	0	25 B 1 1 RT 175
4 Green_Pict	StimB	B	25	0 A 0 0 RT 131
5 Worms_Pict	StimD	B	0	25 B 1 1 RT 97
6 SticksPict	StimC	A	0	25 B 0 0 RT 115
7 Green_Pict	StimB	B	25	0 B 1 1 RT 97
8 Green_Pict	StimB	B	25	0 B 1 1 RT 116
9 CirclePict	StimA	A	25	0 B 0 0 RT 100
10 Worms_Pict	StimD	A	0	25 B 0 1 RT 193
11 CirclePict	StimA	B	25	0 B 1 0 RT 89
12 SticksPict	StimC	A	0	25 A 1 1 RT 97
13 CirclePict	StimA	A	25	0 B 0 0 RT 61
14 Green_Pict	StimB	B	25	0 B 1 1 RT 172
15 CirclePict	StimA	B	25	0 B 1 0 RT 50
16 CirclePict	StimA	A	25	0 B 0 0 RT 93
17 Green_Pict	StimB	B	25	0 B 1 1 RT 37
18 SticksPict	StimC	A	0	25 A 1 1 RT 50
19 Worms_Pict	StimD	B	0	25 B 1 1 RT 50
20 SticksPict	StimC	A	0	25 A 1 1 RT 45
21 Worms_Pict	StimD	B	0	25 B 1 1 RT 80
22 CirclePict	StimA	A	25	0 B 0 0 RT 34
23 CirclePict	StimA	A	25	0 B 0 0 RT 51
24 Green_Pict	StimB	A	25	0 B 0 1 RT 56
25 SticksPict	StimC	A	0	25 A 1 1 RT 51
26 Worms_Pict	StimD	B	0	25 B 1 1 RT 44
27 SticksPict	StimC	B	0	25 A 0 1 RT 46
28 SticksPict	StimC	A	0	25 B 0 0 RT 46
29 Worms_Pict	StimD	B	0	25 A 0 0 RT 55
30 Worms_Pict	StimD	B	0	25 B 1 1 RT 76
31 Worms_Pict	StimD	B	0	25 B 1 1 RT 47
32 Worms_Pict	StimD	A	0	25 B 0 1 RT 46
33 CirclePict	StimA	A	25	0 B 0 0 RT 119
34 SticksPict	StimC	A	0	25 A 1 1 RT 212
35 CirclePict	StimA	A	25	0 B 0 0 RT 38
36 SticksPict	StimC	A	0	25 A 1 1 RT 108
37 Green_Pict	StimB	A	25	0 B 0 1 RT 54
38 Green_Pict	StimB	B	25	0 B 1 1 RT 42
39 Green_Pict	StimB	B	25	0 B 1 1 RT 103
40 Green_Pict	StimB	B	25	0 B 1 1 RT 98
41 Green_Pict	StimB	B	25	0 B 1 1 RT 47
42 CirclePict	StimA	B	25	0 B 1 0 RT 103
43 Worms_Pict	StimD	B	0	25 B 1 1 RT 87
44 SticksPict	StimC	A	0	25 B 0 0 RT 87
45 CirclePict	StimA	A	25	0 B 0 0 RT 82
46 Worms_Pict	StimD	B	0	25 B 1 1 RT 76
47 SticksPict	StimC	A	0	25 A 1 1 RT 44
48 Worms_Pict	StimD	B	0	25 B 1 1 RT 38
49 Green_Pict	StimB	B	25	0 B 1 1 RT 49
50 Worms_Pict	StimD	B	0	25 B 1 1 RT 208
51 Green_Pict	StimB	B	25	0 B 1 1 RT 77
52 Green_Pict	StimB	A	25	0 B 0 1 RT 40
53 Worms_Pict	StimD	B	0	25 B 1 1 RT 46
54 SticksPict	StimC	A	0	25 A 1 1 RT 37
55 SticksPict	StimC	B	0	25 B 1 0 RT 46
56 CirclePict	StimA	A	25	0 B 0 0 RT 41
57 Green_Pict	StimB	B	25	0 B 1 1 RT 31
58 SticksPict	StimC	A	0	25 B 0 0 RT 16
59 CirclePict	StimA	A	25	0 B 0 0 RT 27
60 SticksPict	StimC	A	0	25 B 0 0 RT 13
61 Worms_Pict	StimD	B	0	25 B 1 1 RT 40
62 Green_Pict	StimB	B	25	0 B 1 1 RT 25
63 CirclePict	StimA	A	25	0 B 0 0 RT 38
64 Worms_Pict	StimD	A	0	25 B 0 1 RT 48
65 Worms_Pict	StimD	B	0	25 A 0 0 RT 44
66 SticksPict	StimC	A	0	25 A 1 1 RT 83
67 CirclePict	StimA	A	25	0 B 0 0 RT 67
68 CirclePict	StimA	A	25	0 B 0 0 RT 26
69 Worms_Pict	StimD	B	0	25 B 1 1 RT 55
70 Green_Pict	StimB	B	25	0 B 1 1 RT 35
71 CirclePict	StimA	A	25	0 B 0 0 RT 16
72 CirclePict	StimA	A	25	0 B 0 0 RT 28
73 SticksPict	StimC	A	0	25 A 1 1 RT 54
74 Worms_Pict	StimD	A	0	25 B 0 1 RT 33
75 Green_Pict	StimB	A	25	0 B 0 1 RT 41
76 SticksPict	StimC	A	0	25 A 1 1 RT 34
77 Green_Pict	StimB	B	25	0 B 1 1 RT 51
78 Green_Pict	StimB	B	25	0 B 1 1 RT 21
79 SticksPict	StimC	B	0	25 A 0 1 RT 73
80 CirclePict	StimA	B	25	0 B 1 0 RT 51
81 Green_Pict	StimB	B	25	0 B 1 1 RT 37
82 CirclePict	StimA	A	25	0 B 0 0 RT 83
83 Worms_Pict	StimD	B	0	25 B 1 1 RT 54
84 Worms_Pict	StimD	B	0	25 B 1 1 RT 34
85 Green_Pict	StimB	B	25	0 B 1 1 RT 34
86 SticksPict	StimC	A	0	25 A 1 1 RT 42
87 Green_Pict	StimB	A	25	0 B 0 1 RT 43
88 SticksPict	StimC	A	0	25 A 1 1 RT 37
89 Worms_Pict	StimD	B	0	25 A 0 0 RT 54
90 CirclePict	StimA	B	25	0 B 1 0 RT 40
91 Green_Pict	StimB	B	25	0 B 1 1 RT 43
92 Worms_Pict	StimD	B	0	25 B 1 1 RT 68
93 Worms_Pict	StimD	B	0	25 B 1 1 RT 38
94 CirclePict	StimA	A	25	0 B 0 0 RT 33
95 CirclePict	StimA	A	25	0 B 0 0 RT 24
96 SticksPict	StimC	B	0	25 A 0 1 RT 35
97 SticksPict	StimC	A	0	25 B 0 0 RT 24
98 SticksPict	StimC	A	0	25 A 1 1 RT 175
99 Worms_Pict	StimD	B	0	25 B 1 1 RT 33
100 Green_Pict	StimB	B	25	0 B 1 1 RT 34
101 SticksPict	StimC	A	0	25 A 1 1 RT 45
102 Green_Pict	StimB	B	25	0 B 1 1 RT 29
103 CirclePict	StimA	A	25	0 B 0 0 RT 42
104 CirclePict	StimA	A	25	0 B 0 0 RT 19
105 Green_Pict	StimB	B	25	0 B 1 1 RT 42
106 Worms_Pict	StimD	B	0	25 A 0 0 RT 65
107 CirclePict	StimA	A	25	0 B 0 0 RT 27
108 CirclePict	StimA	A	25	0 B 0 0 RT 20
109 CirclePict	StimA	B	25	0 B 1 0 RT 15
110 Worms_Pict	StimD	A	0	25 B 0 1 RT 52
111 SticksPict	StimC	A	0	25 A 1 1 RT 57
112 Green_Pict	StimB	B	25	0 B 1 1 RT 25
113 Green_Pict	StimB	A	25	0 B 0 1 RT 12
114 SticksPict	StimC	B	0	25 B 1 0 RT 14
115 CirclePict	StimA	A	25	0 B 0 0 RT 35
116 SticksPict	StimC	A	0	25 A 1 1 RT 38
117 Worms_Pict	StimD	B	0	25 B 1 1 RT 97
118 Worms_Pict	StimD	A	0	25 B 0 1 RT 31
119 SticksPict	StimC	A	0	25 B 0 0 RT 79
120 Green_Pict	StimB	B	25	0 B 1 1 RT 29
121 Worms_Pict	StimD	B	0	25 A 0 0 RT 45
122 Worms_Pict	StimD	B	0	25 B 1 1 RT 51
123 Green_Pict	StimB	A	25	0 B 0 1 RT 28
124 Worms_Pict	StimD	B	0	25 B 1 1 RT 95
125 SticksPict	StimC	A	0	25 A 1 1 RT 40
126 SticksPict	StimC	A	0	25 A 1 1 RT 190
127 SticksPict	StimC	B	0	25 B 1 0 RT 64
128 Green_Pict	StimB	B	25	0 B 1 1 RT 38
129 CirclePict	StimA	B	25	0 B 1 0 RT 39
130 SticksPict	StimC	A	0	25 A 1 1 RT 47
131 CirclePict	StimA	A	25	0 B 0 0 RT 33
132 Green_Pict	StimB	B	25	0 B 1 1 RT 40
133 CirclePict	StimA	A	25	0 B 0 0 RT 53
134 SticksPict	StimC	B	0	25 A 0 1 RT 46
135 Worms_Pict	StimD	B	0	25 B 1 1 RT 36
136 CirclePict	StimA	A	25	0 B 0 0 RT 38
137 Green_Pict	StimB	B	25	0 B 1 1 RT 40
138 SticksPict	StimC	A	0	25 A 1 1 RT 42
139 CirclePict	StimA	A	25	0 B 0 0 RT 19
140 CirclePict	StimA	B	25	0 B 1 0 RT 32
141 Green_Pict	StimB	B	25	0 B 1 1 RT 36
142 SticksPict	StimC	A	0	25 A 1 1 RT 37
143 CirclePict	StimA	A	25	0 B 0 0 RT 32
144 SticksPict	StimC	A	0	25 A 1 1 RT 27
145 Green_Pict	StimB	B	25	0 B 1 1 RT 25
146 SticksPict	StimC	A	0	25 A 1 1 RT 38
147 CirclePict	StimA	A	25	0 B 0 0 RT 24
148 Green_Pict	StimB	B	25	0 B 1 1 RT 51
149 Worms_Pict	StimD	B	0	25 A 0 0 RT 45
150 Worms_Pict	StimD	A	0	25 B 0 1 RT 69
151 Worms_Pict	StimD	B	0	25 B 1 1 RT 36
152 CirclePict	StimA	A	25	0 B 0 0 RT 30
153 CirclePict	StimA	A	25	0 B 0 0 RT 18
154 Worms_Pict	StimD	B	0	25 B 1 1 RT 48
155 Worms_Pict	StimD	A	0	25 B 0 1 RT 31
156 Green_Pict	StimB	A	25	0 B 0 1 RT 33
157 Green_Pict	StimB	B	25	0 B 1 1 RT 27
158 Green_Pict	StimB	B	25	0 B 1 1 RT 40
159 SticksPict	StimC	A	0	25 A 1 1 RT 39
160 Worms_Pict	StimD	B	0	25 B 1 1 RT 17
