# Supplementary material for: The Role of Informative and Ambiguous Feedback in Avoidance Behavior: Empirical and Computational Findings
Source: PLoS One. 2015 Dec 2;10(12):e0144083. doi: 10.1371/journal.pone.0144083 (PMC4668119; doi:10.1371/journal.pone.0144083)
Supplement: S2 File — Information contained in the file header describes how to use and run the program. (ZIP) [file pone.0144083.s002.zip › Moustafa2015_data/Moustafa2015_NoFeedback/070.doc]

1 Worms_Pict	StimD	A	0	25 B 0 1 RT 293
2 SticksPict	StimC	A	0	25 B 0 0 RT 180
3 SticksPict	StimC	A	0	25 A 1 1 RT 57
4 CirclePict	StimB	A	25	0 B 0 1 RT 204
5 Worms_Pict	StimD	B	0	25 A 0 0 RT 71
6 Green_Pict	StimA	A	25	0 B 0 0 RT 368
7 SticksPict	StimC	A	0	25 A 1 1 RT 283
8 SticksPict	StimC	B	0	25 A 0 1 RT 151
9 SticksPict	StimC	B	0	25 A 0 1 RT 179
10 Green_Pict	StimA	A	25	0 B 0 0 RT 173
11 SticksPict	StimC	A	0	25 B 0 0 RT 138
12 SticksPict	StimC	A	0	25 A 1 1 RT 246
13 CirclePict	StimB	B	25	0 A 0 0 RT 211
14 Green_Pict	StimA	A	25	0 A 1 1 RT 288
15 Green_Pict	StimA	A	25	0 A 1 1 RT 123
16 CirclePict	StimB	B	25	0 A 0 0 RT 247
17 Worms_Pict	StimD	B	0	25 A 0 0 RT 252
18 Worms_Pict	StimD	A	0	25 B 0 1 RT 34
19 Green_Pict	StimA	A	25	0 A 1 1 RT 56
20 Green_Pict	StimA	B	25	0 A 0 1 RT 83
21 Worms_Pict	StimD	B	0	25 B 1 1 RT 110
22 SticksPict	StimC	A	0	25 A 1 1 RT 396
23 Green_Pict	StimA	A	25	0 A 1 1 RT 139
24 Green_Pict	StimA	A	25	0 A 1 1 RT 69
25 CirclePict	StimB	A	25	0 A 1 0 RT 103
26 Worms_Pict	StimD	B	0	25 B 1 1 RT 239
27 Green_Pict	StimA	B	25	0 B 1 0 RT 101
28 CirclePict	StimB	B	25	0 B 1 1 RT 54
29 Worms_Pict	StimD	B	0	25 A 0 0 RT 88
30 CirclePict	StimB	B	25	0 A 0 0 RT 105
31 Worms_Pict	StimD	B	0	25 B 1 1 RT 184
32 SticksPict	StimC	A	0	25 A 1 1 RT 104
33 Worms_Pict	StimD	B	0	25 B 1 1 RT 369
34 Worms_Pict	StimD	B	0	25 B 1 1 RT 259
35 Green_Pict	StimA	A	25	0 A 1 1 RT 44
36 CirclePict	StimB	B	25	0 A 0 0 RT 42
37 CirclePict	StimB	B	25	0 A 0 0 RT 73
38 CirclePict	StimB	B	25	0 A 0 0 RT 63
39 SticksPict	StimC	A	0	25 A 1 1 RT 108
40 CirclePict	StimB	B	25	0 A 0 0 RT 114
41 Worms_Pict	StimD	B	0	25 B 1 1 RT 246
42 Green_Pict	StimA	A	25	0 A 1 1 RT 49
43 Green_Pict	StimA	B	25	0 A 0 1 RT 33
44 Worms_Pict	StimD	B	0	25 B 1 1 RT 93
45 CirclePict	StimB	B	25	0 A 0 0 RT 101
46 CirclePict	StimB	B	25	0 A 0 0 RT 76
47 CirclePict	StimB	B	25	0 B 1 1 RT 80
48 Green_Pict	StimA	A	25	0 A 1 1 RT 57
49 Worms_Pict	StimD	A	0	25 B 0 1 RT 51
50 Worms_Pict	StimD	B	0	25 A 0 0 RT 93
51 SticksPict	StimC	A	0	25 A 1 1 RT 65
52 SticksPict	StimC	A	0	25 B 0 0 RT 30
53 CirclePict	StimB	B	25	0 A 0 0 RT 36
54 Worms_Pict	StimD	B	0	25 A 0 0 RT 44
55 CirclePict	StimB	B	25	0 A 0 0 RT 48
56 SticksPict	StimC	B	0	25 A 0 1 RT 83
57 SticksPict	StimC	A	0	25 B 0 0 RT 40
58 SticksPict	StimC	A	0	25 A 1 1 RT 57
59 CirclePict	StimB	A	25	0 A 1 0 RT 59
60 CirclePict	StimB	B	25	0 A 0 0 RT 52
61 CirclePict	StimB	A	25	0 A 1 0 RT 101
62 Worms_Pict	StimD	B	0	25 A 0 0 RT 67
63 Green_Pict	StimA	A	25	0 A 1 1 RT 44
64 Green_Pict	StimA	A	25	0 A 1 1 RT 34
65 SticksPict	StimC	A	0	25 A 1 1 RT 38
66 Green_Pict	StimA	A	25	0 A 1 1 RT 35
67 SticksPict	StimC	A	0	25 A 1 1 RT 58
68 Green_Pict	StimA	B	25	0 A 0 1 RT 32
69 Worms_Pict	StimD	B	0	25 A 0 0 RT 35
70 Worms_Pict	StimD	A	0	25 B 0 1 RT 35
71 CirclePict	StimB	B	25	0 A 0 0 RT 36
72 CirclePict	StimB	B	25	0 A 0 0 RT 31
73 SticksPict	StimC	B	0	25 A 0 1 RT 35
74 SticksPict	StimC	A	0	25 B 0 0 RT 69
75 Green_Pict	StimA	A	25	0 A 1 1 RT 46
76 Green_Pict	StimA	A	25	0 A 1 1 RT 30
77 SticksPict	StimC	A	0	25 A 1 1 RT 62
78 Worms_Pict	StimD	B	0	25 B 1 1 RT 87
79 Worms_Pict	StimD	B	0	25 B 1 1 RT 87
80 Green_Pict	StimA	A	25	0 A 1 1 RT 50
81 Worms_Pict	StimD	B	0	25 B 1 1 RT 105
82 Worms_Pict	StimD	B	0	25 B 1 1 RT 28
83 Worms_Pict	StimD	B	0	25 B 1 1 RT 40
84 SticksPict	StimC	A	0	25 A 1 1 RT 121
85 Worms_Pict	StimD	B	0	25 B 1 1 RT 39
86 Green_Pict	StimA	A	25	0 A 1 1 RT 40
87 Green_Pict	StimA	A	25	0 A 1 1 RT 35
88 Worms_Pict	StimD	B	0	25 B 1 1 RT 48
89 Worms_Pict	StimD	A	0	25 B 0 1 RT 21
90 CirclePict	StimB	B	25	0 A 0 0 RT 58
91 SticksPict	StimC	A	0	25 A 1 1 RT 38
92 Green_Pict	StimA	A	25	0 A 1 1 RT 32
93 CirclePict	StimB	A	25	0 A 1 0 RT 48
94 Green_Pict	StimA	A	25	0 A 1 1 RT 36
95 CirclePict	StimB	B	25	0 A 0 0 RT 45
96 CirclePict	StimB	B	25	0 A 0 0 RT 24
97 SticksPict	StimC	A	0	25 A 1 1 RT 75
98 SticksPict	StimC	A	0	25 A 1 1 RT 28
99 Green_Pict	StimA	A	25	0 A 1 1 RT 42
100 SticksPict	StimC	B	0	25 A 0 1 RT 37
101 CirclePict	StimB	A	25	0 A 1 0 RT 29
102 Green_Pict	StimA	A	25	0 A 1 1 RT 27
103 SticksPict	StimC	A	0	25 A 1 1 RT 31
104 Worms_Pict	StimD	B	0	25 B 1 1 RT 53
105 SticksPict	StimC	A	0	25 A 1 1 RT 44
106 CirclePict	StimB	B	25	0 A 0 0 RT 43
107 Green_Pict	StimA	A	25	0 A 1 1 RT 35
108 Green_Pict	StimA	B	25	0 A 0 1 RT 20
109 SticksPict	StimC	A	0	25 A 1 1 RT 37
110 CirclePict	StimB	B	25	0 A 0 0 RT 32
111 Worms_Pict	StimD	B	0	25 B 1 1 RT 45
112 Green_Pict	StimA	A	25	0 A 1 1 RT 40
113 CirclePict	StimB	B	25	0 A 0 0 RT 22
114 Green_Pict	StimA	B	25	0 A 0 1 RT 27
115 CirclePict	StimB	B	25	0 A 0 0 RT 32
116 CirclePict	StimB	B	25	0 A 0 0 RT 31
117 SticksPict	StimC	B	0	25 A 0 1 RT 38
118 SticksPict	StimC	A	0	25 A 1 1 RT 35
119 Worms_Pict	StimD	A	0	25 B 0 1 RT 50
120 Worms_Pict	StimD	B	0	25 B 1 1 RT 30
121 Green_Pict	StimA	B	25	0 A 0 1 RT 23
122 CirclePict	StimB	B	25	0 A 0 0 RT 36
123 CirclePict	StimB	A	25	0 A 1 0 RT 28
124 Green_Pict	StimA	A	25	0 A 1 1 RT 42
125 Worms_Pict	StimD	B	0	25 B 1 1 RT 47
126 Worms_Pict	StimD	B	0	25 B 1 1 RT 26
127 CirclePict	StimB	B	25	0 A 0 0 RT 45
128 SticksPict	StimC	A	0	25 A 1 1 RT 44
129 SticksPict	StimC	A	0	25 A 1 1 RT 25
130 CirclePict	StimB	B	25	0 A 0 0 RT 38
131 SticksPict	StimC	A	0	25 A 1 1 RT 35
132 Worms_Pict	StimD	B	0	25 B 1 1 RT 50
133 Worms_Pict	StimD	B	0	25 A 0 0 RT 24
134 Worms_Pict	StimD	B	0	25 B 1 1 RT 27
135 SticksPict	StimC	A	0	25 A 1 1 RT 36
136 CirclePict	StimB	B	25	0 A 0 0 RT 43
137 Green_Pict	StimA	A	25	0 A 1 1 RT 41
138 Green_Pict	StimA	A	25	0 A 1 1 RT 37
139 Green_Pict	StimA	A	25	0 A 1 1 RT 26
140 Green_Pict	StimA	A	25	0 A 1 1 RT 22
141 Worms_Pict	StimD	B	0	25 A 0 0 RT 18
142 CirclePict	StimB	A	25	0 A 1 0 RT 39
143 Worms_Pict	StimD	B	0	25 B 1 1 RT 52
144 SticksPict	StimC	A	0	25 A 1 1 RT 43
145 CirclePict	StimB	B	25	0 A 0 0 RT 97
146 Worms_Pict	StimD	B	0	25 B 1 1 RT 41
147 CirclePict	StimB	B	25	0 A 0 0 RT 33
148 Green_Pict	StimA	A	25	0 A 1 1 RT 44
149 Worms_Pict	StimD	A	0	25 B 0 1 RT 36
150 SticksPict	StimC	A	0	25 A 1 1 RT 45
151 SticksPict	StimC	B	0	25 A 0 1 RT 45
152 Green_Pict	StimA	A	25	0 A 1 1 RT 32
153 SticksPict	StimC	B	0	25 A 0 1 RT 36
154 Green_Pict	StimA	B	25	0 A 0 1 RT 30
155 CirclePict	StimB	B	25	0 A 0 0 RT 92
156 Green_Pict	StimA	A	25	0 A 1 1 RT 31
157 CirclePict	StimB	B	25	0 A 0 0 RT 36
158 SticksPict	StimC	A	0	25 A 1 1 RT 38
159 Worms_Pict	StimD	A	0	25 B 0 1 RT 44
160 SticksPict	StimC	A	0	25 A 1 1 RT 71
