# Supplementary material for: The Role of Informative and Ambiguous Feedback in Avoidance Behavior: Empirical and Computational Findings
Source: PLoS One. 2015 Dec 2;10(12):e0144083. doi: 10.1371/journal.pone.0144083 (PMC4668119; doi:10.1371/journal.pone.0144083)
Supplement: S2 File — Information contained in the file header describes how to use and run the program. (ZIP) [file pone.0144083.s002.zip › Moustafa2015_data/Moustafa2015_NoFeedback/071.doc]

1 CirclePict	StimB	B	25	0 B 1 1 RT 148
2 Worms_Pict	StimD	B	0	25 A 0 0 RT 104
3 Green_Pict	StimC	A	0	25 A 1 1 RT 118
4 CirclePict	StimB	B	25	0 B 1 1 RT 59
5 Worms_Pict	StimD	B	0	25 B 1 1 RT 51
6 Green_Pict	StimC	A	0	25 A 1 1 RT 61
7 CirclePict	StimB	B	25	0 B 1 1 RT 110
8 SticksPict	StimA	A	25	0 A 1 1 RT 64
9 Worms_Pict	StimD	B	0	25 A 0 0 RT 75
10 Green_Pict	StimC	A	0	25 A 1 1 RT 77
11 Green_Pict	StimC	A	0	25 A 1 1 RT 51
12 Worms_Pict	StimD	A	0	25 B 0 1 RT 62
13 SticksPict	StimA	A	25	0 A 1 1 RT 41
14 Green_Pict	StimC	B	0	25 A 0 1 RT 51
15 Worms_Pict	StimD	B	0	25 A 0 0 RT 91
16 Worms_Pict	StimD	B	0	25 B 1 1 RT 119
17 SticksPict	StimA	A	25	0 A 1 1 RT 43
18 Green_Pict	StimC	A	0	25 A 1 1 RT 63
19 CirclePict	StimB	A	25	0 B 0 1 RT 36
20 CirclePict	StimB	B	25	0 B 1 1 RT 47
21 SticksPict	StimA	A	25	0 A 1 1 RT 40
22 Green_Pict	StimC	A	0	25 A 1 1 RT 63
23 CirclePict	StimB	B	25	0 B 1 1 RT 29
24 Green_Pict	StimC	A	0	25 A 1 1 RT 57
25 SticksPict	StimA	B	25	0 A 0 1 RT 83
26 SticksPict	StimA	A	25	0 A 1 1 RT 38
27 SticksPict	StimA	A	25	0 A 1 1 RT 36
28 CirclePict	StimB	B	25	0 B 1 1 RT 35
29 SticksPict	StimA	B	25	0 A 0 1 RT 45
30 CirclePict	StimB	A	25	0 A 1 0 RT 27
31 Worms_Pict	StimD	B	0	25 B 1 1 RT 70
32 Green_Pict	StimC	B	0	25 A 0 1 RT 77
33 Worms_Pict	StimD	B	0	25 s RT 249
34 CirclePict	StimB	B	25	0 B 1 1 RT 41
35 SticksPict	StimA	A	25	0 A 1 1 RT 34
36 SticksPict	StimA	A	25	0 A 1 1 RT 36
37 CirclePict	StimB	B	25	0 B 1 1 RT 43
38 Green_Pict	StimC	A	0	25 A 1 1 RT 53
39 Worms_Pict	StimD	A	0	25 B 0 1 RT 47
40 Worms_Pict	StimD	B	0	25 A 0 0 RT 59
41 CirclePict	StimB	B	25	0 B 1 1 RT 32
42 Green_Pict	StimC	A	0	25 A 1 1 RT 39
43 Green_Pict	StimC	A	0	25 A 1 1 RT 56
44 SticksPict	StimA	A	25	0 A 1 1 RT 36
45 Worms_Pict	StimD	A	0	25 s RT 102
46 SticksPict	StimA	A	25	0 A 1 1 RT 33
47 Worms_Pict	StimD	A	0	25 s RT 48
48 Worms_Pict	StimD	B	0	25 s RT 55
49 Worms_Pict	StimD	B	0	25 s RT 47
50 Green_Pict	StimC	A	0	25 A 1 1 RT 44
51 CirclePict	StimB	A	25	0 B 0 1 RT 50
52 Green_Pict	StimC	A	0	25 A 1 1 RT 41
53 Green_Pict	StimC	A	0	25 B 0 0 RT 232
54 SticksPict	StimA	B	25	0 A 0 1 RT 48
55 CirclePict	StimB	B	25	0 B 1 1 RT 36
56 CirclePict	StimB	B	25	0 B 1 1 RT 45
57 Green_Pict	StimC	B	0	25 A 0 1 RT 37
58 SticksPict	StimA	A	25	0 A 1 1 RT 43
59 SticksPict	StimA	A	25	0 A 1 1 RT 40
60 Green_Pict	StimC	A	0	25 A 1 1 RT 81
61 CirclePict	StimB	B	25	0 B 1 1 RT 36
62 CirclePict	StimB	B	25	0 B 1 1 RT 65
63 Green_Pict	StimC	B	0	25 A 0 1 RT 46
64 CirclePict	StimB	B	25	0 B 1 1 RT 31
65 Green_Pict	StimC	A	0	25 A 1 1 RT 109
66 SticksPict	StimA	A	25	0 A 1 1 RT 31
67 Worms_Pict	StimD	B	0	25 B 1 1 RT 53
68 Worms_Pict	StimD	B	0	25 B 1 1 RT 37
69 SticksPict	StimA	A	25	0 A 1 1 RT 37
70 SticksPict	StimA	A	25	0 A 1 1 RT 36
71 Worms_Pict	StimD	B	0	25 s RT 56
72 Worms_Pict	StimD	B	0	25 s RT 58
73 Green_Pict	StimC	A	0	25 A 1 1 RT 57
74 Worms_Pict	StimD	B	0	25 s RT 48
75 CirclePict	StimB	B	25	0 B 1 1 RT 35
76 CirclePict	StimB	B	25	0 B 1 1 RT 27
77 SticksPict	StimA	B	25	0 A 0 1 RT 41
78 CirclePict	StimB	A	25	0 s RT 31
79 SticksPict	StimA	A	25	0 A 1 1 RT 35
80 Worms_Pict	StimD	B	0	25 s RT 74
81 CirclePict	StimB	B	25	0 B 1 1 RT 30
82 Green_Pict	StimC	A	0	25 A 1 1 RT 32
83 CirclePict	StimB	A	25	0 B 0 1 RT 35
84 Worms_Pict	StimD	B	0	25 A 0 0 RT 83
85 SticksPict	StimA	A	25	0 A 1 1 RT 33
86 Green_Pict	StimC	A	0	25 A 1 1 RT 74
87 Worms_Pict	StimD	A	0	25 s RT 88
88 SticksPict	StimA	A	25	0 A 1 1 RT 32
89 Worms_Pict	StimD	B	0	25 s RT 96
90 CirclePict	StimB	B	25	0 B 1 1 RT 39
91 Green_Pict	StimC	B	0	25 A 0 1 RT 52
92 Worms_Pict	StimD	B	0	25 s RT 121
93 CirclePict	StimB	B	25	0 B 1 1 RT 25
94 CirclePict	StimB	B	25	0 B 1 1 RT 28
95 Green_Pict	StimC	A	0	25 A 1 1 RT 38
96 Worms_Pict	StimD	A	0	25 s RT 146
97 SticksPict	StimA	A	25	0 A 1 1 RT 28
98 Worms_Pict	StimD	B	0	25 s RT 126
99 Green_Pict	StimC	A	0	25 A 1 1 RT 98
100 CirclePict	StimB	B	25	0 B 1 1 RT 32
101 SticksPict	StimA	A	25	0 A 1 1 RT 41
102 SticksPict	StimA	B	25	0 A 0 1 RT 64
103 Green_Pict	StimC	A	0	25 s RT 97
104 Green_Pict	StimC	A	0	25 A 1 1 RT 48
105 SticksPict	StimA	A	25	0 A 1 1 RT 41
106 Green_Pict	StimC	A	0	25 A 1 1 RT 53
107 Green_Pict	StimC	B	0	25 B 1 0 RT 75
108 Green_Pict	StimC	A	0	25 A 1 1 RT 56
109 Worms_Pict	StimD	B	0	25 s RT 88
110 Worms_Pict	StimD	B	0	25 s RT 81
111 CirclePict	StimB	A	25	0 B 0 1 RT 42
112 SticksPict	StimA	B	25	0 A 0 1 RT 41
113 SticksPict	StimA	A	25	0 A 1 1 RT 54
114 CirclePict	StimB	B	25	0 B 1 1 RT 39
115 CirclePict	StimB	B	25	0 B 1 1 RT 32
116 Worms_Pict	StimD	B	0	25 s RT 94
117 SticksPict	StimA	A	25	0 A 1 1 RT 120
118 Worms_Pict	StimD	B	0	25 A 0 0 RT 38
119 CirclePict	StimB	B	25	0 B 1 1 RT 29
120 SticksPict	StimA	A	25	0 A 1 1 RT 52
121 Worms_Pict	StimD	B	0	25 B 1 1 RT 36
122 SticksPict	StimA	B	25	0 A 0 1 RT 44
123 Green_Pict	StimC	A	0	25 B 0 0 RT 64
124 Worms_Pict	StimD	B	0	25 B 1 1 RT 47
125 CirclePict	StimB	B	25	0 B 1 1 RT 19
126 Green_Pict	StimC	B	0	25 A 0 1 RT 49
127 SticksPict	StimA	B	25	0 A 0 1 RT 51
128 Green_Pict	StimC	A	0	25 A 1 1 RT 72
129 SticksPict	StimA	A	25	0 A 1 1 RT 44
130 CirclePict	StimB	B	25	0 B 1 1 RT 33
131 Worms_Pict	StimD	B	0	25 B 1 1 RT 35
132 SticksPict	StimA	A	25	0 A 1 1 RT 33
133 Worms_Pict	StimD	A	0	25 B 0 1 RT 51
134 Green_Pict	StimC	A	0	25 A 1 1 RT 50
135 Worms_Pict	StimD	B	0	25 A 0 0 RT 51
136 Worms_Pict	StimD	B	0	25 B 1 1 RT 50
137 CirclePict	StimB	B	25	0 B 1 1 RT 30
138 CirclePict	StimB	A	25	0 B 0 1 RT 30
139 CirclePict	StimB	B	25	0 B 1 1 RT 139
140 SticksPict	StimA	A	25	0 A 1 1 RT 49
141 Green_Pict	StimC	A	0	25 s RT 102
142 CirclePict	StimB	A	25	0 B 0 1 RT 34
143 Worms_Pict	StimD	B	0	25 s RT 91
144 SticksPict	StimA	A	25	0 A 1 1 RT 41
145 Green_Pict	StimC	A	0	25 s RT 98
146 CirclePict	StimB	B	25	0 B 1 1 RT 40
147 Worms_Pict	StimD	A	0	25 s RT 69
148 Green_Pict	StimC	A	0	25 A 1 1 RT 42
149 Green_Pict	StimC	A	0	25 B 0 0 RT 45
150 SticksPict	StimA	A	25	0 A 1 1 RT 50
151 SticksPict	StimA	A	25	0 A 1 1 RT 83
152 Worms_Pict	StimD	B	0	25 B 1 1 RT 111
153 CirclePict	StimB	B	25	0 B 1 1 RT 45
154 Green_Pict	StimC	A	0	25 B 0 0 RT 69
155 Worms_Pict	StimD	B	0	25 B 1 1 RT 43
156 SticksPict	StimA	A	25	0 A 1 1 RT 33
157 CirclePict	StimB	B	25	0 B 1 1 RT 23
158 SticksPict	StimA	A	25	0 A 1 1 RT 29
159 CirclePict	StimB	B	25	0 B 1 1 RT 23
160 Green_Pict	StimC	B	0	25 s RT 87
