# Supplementary material for: The Role of Informative and Ambiguous Feedback in Avoidance Behavior: Empirical and Computational Findings
Source: PLoS One. 2015 Dec 2;10(12):e0144083. doi: 10.1371/journal.pone.0144083 (PMC4668119; doi:10.1371/journal.pone.0144083)
Supplement: S2 File — Information contained in the file header describes how to use and run the program. (ZIP) [file pone.0144083.s002.zip › Moustafa2015_data/Moustafa2015_NoFeedback/072.doc]

1 Green_Pict	StimB	A	25	0 A 1 0 RT 112
2 Green_Pict	StimB	B	25	0 B 1 1 RT 132
3 Worms_Pict	StimD	B	0	25 B 1 1 RT 156
4 SticksPict	StimA	A	25	0 B 0 0 RT 121
5 Green_Pict	StimB	B	25	0 A 0 0 RT 113
6 CirclePict	StimC	A	0	25 A 1 1 RT 116
7 Worms_Pict	StimD	B	0	25 A 0 0 RT 87
8 CirclePict	StimC	A	0	25 B 0 0 RT 131
9 Worms_Pict	StimD	B	0	25 B 1 1 RT 147
10 SticksPict	StimA	A	25	0 B 0 0 RT 101
11 Worms_Pict	StimD	B	0	25 B 1 1 RT 121
12 Green_Pict	StimB	B	25	0 A 0 0 RT 93
13 SticksPict	StimA	B	25	0 A 0 1 RT 93
14 Worms_Pict	StimD	A	0	25 B 0 1 RT 116
15 Green_Pict	StimB	B	25	0 A 0 0 RT 65
16 CirclePict	StimC	B	0	25 A 0 1 RT 87
17 Worms_Pict	StimD	B	0	25 A 0 0 RT 114
18 Green_Pict	StimB	B	25	0 B 1 1 RT 125
19 SticksPict	StimA	A	25	0 B 0 0 RT 98
20 Worms_Pict	StimD	B	0	25 B 1 1 RT 96
21 Green_Pict	StimB	B	25	0 A 0 0 RT 137
22 Green_Pict	StimB	A	25	0 B 0 1 RT 102
23 SticksPict	StimA	A	25	0 B 0 0 RT 121
24 Worms_Pict	StimD	B	0	25 A 0 0 RT 103
25 SticksPict	StimA	A	25	0 A 1 1 RT 71
26 CirclePict	StimC	A	0	25 A 1 1 RT 84
27 CirclePict	StimC	A	0	25 A 1 1 RT 73
28 SticksPict	StimA	A	25	0 A 1 1 RT 75
29 Worms_Pict	StimD	B	0	25 A 0 0 RT 75
30 SticksPict	StimA	A	25	0 A 1 1 RT 67
31 CirclePict	StimC	A	0	25 B 0 0 RT 80
32 CirclePict	StimC	A	0	25 A 1 1 RT 73
33 CirclePict	StimC	A	0	25 A 1 1 RT 65
34 Green_Pict	StimB	B	25	0 A 0 0 RT 75
35 SticksPict	StimA	A	25	0 A 1 1 RT 76
36 SticksPict	StimA	B	25	0 A 0 1 RT 99
37 CirclePict	StimC	A	0	25 A 1 1 RT 74
38 CirclePict	StimC	B	0	25 A 0 1 RT 97
39 Green_Pict	StimB	B	25	0 A 0 0 RT 61
40 Worms_Pict	StimD	A	0	25 A 1 0 RT 78
41 CirclePict	StimC	A	0	25 A 1 1 RT 73
42 CirclePict	StimC	A	0	25 A 1 1 RT 73
43 SticksPict	StimA	A	25	0 A 1 1 RT 72
44 Green_Pict	StimB	A	25	0 B 0 1 RT 93
45 CirclePict	StimC	B	0	25 B 1 0 RT 87
46 Green_Pict	StimB	B	25	0 A 0 0 RT 87
47 Worms_Pict	StimD	B	0	25 A 0 0 RT 104
48 CirclePict	StimC	A	0	25 A 1 1 RT 75
49 Green_Pict	StimB	B	25	0 A 0 0 RT 61
50 CirclePict	StimC	A	0	25 A 1 1 RT 67
51 Green_Pict	StimB	B	25	0 A 0 0 RT 67
52 SticksPict	StimA	B	25	0 A 0 1 RT 61
53 SticksPict	StimA	A	25	0 A 1 1 RT 59
54 CirclePict	StimC	A	0	25 B 0 0 RT 119
55 SticksPict	StimA	A	25	0 A 1 1 RT 66
56 SticksPict	StimA	A	25	0 B 0 0 RT 66
57 SticksPict	StimA	A	25	0 A 1 1 RT 65
58 Green_Pict	StimB	B	25	0 A 0 0 RT 72
59 Worms_Pict	StimD	B	0	25 A 0 0 RT 97
60 Worms_Pict	StimD	B	0	25 A 0 0 RT 71
61 Worms_Pict	StimD	B	0	25 B 1 1 RT 97
62 Worms_Pict	StimD	B	0	25 B 1 1 RT 57
63 Worms_Pict	StimD	B	0	25 B 1 1 RT 62
64 Worms_Pict	StimD	A	0	25 B 0 1 RT 61
65 Green_Pict	StimB	B	25	0 A 0 0 RT 64
66 Green_Pict	StimB	B	25	0 A 0 0 RT 48
67 Green_Pict	StimB	A	25	0 A 1 0 RT 48
68 CirclePict	StimC	B	0	25 A 0 1 RT 98
69 CirclePict	StimC	A	0	25 B 0 0 RT 54
70 SticksPict	StimA	B	25	0 A 0 1 RT 47
71 Worms_Pict	StimD	B	0	25 s RT 170
72 SticksPict	StimA	A	25	0 A 1 1 RT 86
73 Green_Pict	StimB	B	25	0 A 0 0 RT 71
74 SticksPict	StimA	A	25	0 A 1 1 RT 67
75 Worms_Pict	StimD	B	0	25 B 1 1 RT 173
76 Green_Pict	StimB	B	25	0 A 0 0 RT 62
77 CirclePict	StimC	A	0	25 B 0 0 RT 88
78 CirclePict	StimC	A	0	25 A 1 1 RT 150
79 SticksPict	StimA	A	25	0 A 1 1 RT 60
80 Worms_Pict	StimD	A	0	25 B 0 1 RT 87
81 Green_Pict	StimB	B	25	0 A 0 0 RT 60
82 Worms_Pict	StimD	B	0	25 B 1 1 RT 98
83 SticksPict	StimA	B	25	0 A 0 1 RT 65
84 Green_Pict	StimB	B	25	0 A 0 0 RT 71
85 Worms_Pict	StimD	B	0	25 s RT 133
86 Worms_Pict	StimD	B	0	25 s RT 133
87 SticksPict	StimA	A	25	0 A 1 1 RT 69
88 CirclePict	StimC	A	0	25 s RT 129
89 CirclePict	StimC	A	0	25 s RT 109
90 Green_Pict	StimB	B	25	0 A 0 0 RT 63
91 SticksPict	StimA	B	25	0 A 0 1 RT 57
92 Worms_Pict	StimD	B	0	25 s RT 83
93 Green_Pict	StimB	B	25	0 A 0 0 RT 63
94 Green_Pict	StimB	B	25	0 A 0 0 RT 52
95 Worms_Pict	StimD	B	0	25 s RT 115
96 Green_Pict	StimB	A	25	0 A 1 0 RT 59
97 SticksPict	StimA	A	25	0 A 1 1 RT 65
98 CirclePict	StimC	A	0	25 s RT 79
99 Worms_Pict	StimD	B	0	25 s RT 74
100 Worms_Pict	StimD	B	0	25 s RT 71
101 CirclePict	StimC	B	0	25 s RT 84
102 SticksPict	StimA	A	25	0 A 1 1 RT 61
103 Worms_Pict	StimD	B	0	25 s RT 74
104 Green_Pict	StimB	B	25	0 A 0 0 RT 58
105 SticksPict	StimA	A	25	0 A 1 1 RT 56
106 Green_Pict	StimB	B	25	0 A 0 0 RT 61
107 CirclePict	StimC	A	0	25 s RT 72
108 SticksPict	StimA	A	25	0 A 1 1 RT 61
109 CirclePict	StimC	B	0	25 s RT 79
110 CirclePict	StimC	A	0	25 s RT 69
111 CirclePict	StimC	A	0	25 s RT 68
112 CirclePict	StimC	A	0	25 s RT 60
113 CirclePict	StimC	A	0	25 s RT 61
114 Green_Pict	StimB	B	25	0 A 0 0 RT 62
115 SticksPict	StimA	A	25	0 A 1 1 RT 50
116 Worms_Pict	StimD	A	0	25 s RT 101
117 SticksPict	StimA	A	25	0 A 1 1 RT 57
118 Green_Pict	StimB	A	25	0 B 0 1 RT 67
119 Worms_Pict	StimD	A	0	25 s RT 72
120 SticksPict	StimA	A	25	0 A 1 1 RT 88
121 SticksPict	StimA	B	25	0 A 0 1 RT 71
122 CirclePict	StimC	A	0	25 s RT 74
123 Worms_Pict	StimD	B	0	25 s RT 79
124 SticksPict	StimA	A	25	0 A 1 1 RT 56
125 SticksPict	StimA	A	25	0 A 1 1 RT 68
126 Worms_Pict	StimD	B	0	25 s RT 78
127 SticksPict	StimA	B	25	0 A 0 1 RT 55
128 Worms_Pict	StimD	B	0	25 s RT 70
129 CirclePict	StimC	A	0	25 s RT 58
130 Worms_Pict	StimD	B	0	25 s RT 69
131 Green_Pict	StimB	B	25	0 A 0 0 RT 59
132 CirclePict	StimC	B	0	25 s RT 64
133 Green_Pict	StimB	B	25	0 A 0 0 RT 55
134 SticksPict	StimA	A	25	0 A 1 1 RT 50
135 Worms_Pict	StimD	B	0	25 s RT 66
136 CirclePict	StimC	A	0	25 s RT 65
137 Green_Pict	StimB	B	25	0 A 0 0 RT 83
138 Green_Pict	StimB	B	25	0 A 0 0 RT 66
139 Green_Pict	StimB	B	25	0 A 0 0 RT 59
140 SticksPict	StimA	A	25	0 A 1 1 RT 55
141 CirclePict	StimC	A	0	25 s RT 76
142 Worms_Pict	StimD	B	0	25 s RT 89
143 Green_Pict	StimB	B	25	0 A 0 0 RT 109
144 Green_Pict	StimB	B	25	0 B 1 1 RT 45
145 Worms_Pict	StimD	B	0	25 s RT 65
146 Worms_Pict	StimD	A	0	25 s RT 48
147 CirclePict	StimC	A	0	25 s RT 53
148 SticksPict	StimA	A	25	0 A 1 1 RT 76
149 Worms_Pict	StimD	A	0	25 s RT 60
150 Green_Pict	StimB	A	25	0 B 0 1 RT 53
151 CirclePict	StimC	A	0	25 s RT 61
152 SticksPict	StimA	A	25	0 A 1 1 RT 67
153 Green_Pict	StimB	B	25	0 A 0 0 RT 58
154 CirclePict	StimC	B	0	25 s RT 54
155 CirclePict	StimC	A	0	25 s RT 37
156 CirclePict	StimC	A	0	25 s RT 50
157 Worms_Pict	StimD	B	0	25 s RT 59
158 Green_Pict	StimB	A	25	0 A 1 0 RT 55
159 SticksPict	StimA	A	25	0 A 1 1 RT 66
160 SticksPict	StimA	A	25	0 A 1 1 RT 52
