# Supplementary material for: The Role of Informative and Ambiguous Feedback in Avoidance Behavior: Empirical and Computational Findings
Source: PLoS One. 2015 Dec 2;10(12):e0144083. doi: 10.1371/journal.pone.0144083 (PMC4668119; doi:10.1371/journal.pone.0144083)
Supplement: S2 File — Information contained in the file header describes how to use and run the program. (ZIP) [file pone.0144083.s002.zip › Moustafa2015_data/Moustafa2015_NoFeedback/073.doc]

1 Green_Pict	StimD	B	0	25 A 0 0 RT 96
2 CirclePict	StimC	A	0	25 B 0 0 RT 87
3 Green_Pict	StimD	A	0	25 A 1 0 RT 40
4 SticksPict	StimB	A	25	0 A 1 0 RT 70
5 SticksPict	StimB	B	25	0 A 0 0 RT 93
6 Green_Pict	StimD	A	0	25 B 0 1 RT 54
7 Green_Pict	StimD	B	0	25 A 0 0 RT 92
8 CirclePict	StimC	B	0	25 A 0 1 RT 79
9 CirclePict	StimC	A	0	25 B 0 0 RT 143
10 Worms_Pict	StimA	A	25	0 A 1 1 RT 70
11 CirclePict	StimC	A	0	25 B 0 0 RT 210
12 CirclePict	StimC	A	0	25 A 1 1 RT 69
13 Worms_Pict	StimA	A	25	0 A 1 1 RT 53
14 Green_Pict	StimD	B	0	25 A 0 0 RT 87
15 Worms_Pict	StimA	A	25	0 A 1 1 RT 101
16 Worms_Pict	StimA	A	25	0 A 1 1 RT 59
17 SticksPict	StimB	B	25	0 A 0 0 RT 38
18 Green_Pict	StimD	B	0	25 A 0 0 RT 87
19 Worms_Pict	StimA	B	25	0 A 0 1 RT 41
20 SticksPict	StimB	B	25	0 A 0 0 RT 36
21 CirclePict	StimC	A	0	25 B 0 0 RT 92
22 CirclePict	StimC	A	0	25 B 0 0 RT 87
23 Green_Pict	StimD	B	0	25 A 0 0 RT 30
24 CirclePict	StimC	A	0	25 A 1 1 RT 59
25 CirclePict	StimC	A	0	25 s RT 63
26 Green_Pict	StimD	B	0	25 s RT 61
27 Worms_Pict	StimA	A	25	0 A 1 1 RT 36
28 CirclePict	StimC	B	0	25 A 0 1 RT 104
29 Green_Pict	StimD	B	0	25 B 1 1 RT 45
30 SticksPict	StimB	B	25	0 A 0 0 RT 36
31 Worms_Pict	StimA	A	25	0 A 1 1 RT 38
32 SticksPict	StimB	B	25	0 A 0 0 RT 44
33 SticksPict	StimB	B	25	0 A 0 0 RT 48
34 Green_Pict	StimD	B	0	25 A 0 0 RT 49
35 SticksPict	StimB	B	25	0 A 0 0 RT 32
36 SticksPict	StimB	A	25	0 A 1 0 RT 32
37 Worms_Pict	StimA	A	25	0 A 1 1 RT 38
38 SticksPict	StimB	B	25	0 A 0 0 RT 32
39 Worms_Pict	StimA	B	25	0 A 0 1 RT 32
40 Worms_Pict	StimA	A	25	0 A 1 1 RT 37
41 CirclePict	StimC	A	0	25 s RT 45
42 Worms_Pict	StimA	A	25	0 A 1 1 RT 35
43 CirclePict	StimC	A	0	25 s RT 33
44 SticksPict	StimB	B	25	0 A 0 0 RT 32
45 Worms_Pict	StimA	A	25	0 A 1 1 RT 29
46 Green_Pict	StimD	B	0	25 A 0 0 RT 134
47 CirclePict	StimC	B	0	25 B 1 0 RT 64
48 SticksPict	StimB	B	25	0 A 0 0 RT 29
49 SticksPict	StimB	B	25	0 A 0 0 RT 29
50 CirclePict	StimC	A	0	25 B 0 0 RT 113
51 Green_Pict	StimD	B	0	25 A 0 0 RT 66
52 CirclePict	StimC	A	0	25 A 1 1 RT 43
53 SticksPict	StimB	B	25	0 A 0 0 RT 29
54 SticksPict	StimB	B	25	0 A 0 0 RT 28
55 Green_Pict	StimD	B	0	25 s RT 46
56 SticksPict	StimB	B	25	0 A 0 0 RT 31
57 Worms_Pict	StimA	A	25	0 A 1 1 RT 28
58 Green_Pict	StimD	B	0	25 s RT 52
59 Green_Pict	StimD	B	0	25 s RT 74
60 Green_Pict	StimD	B	0	25 s RT 45
61 Worms_Pict	StimA	A	25	0 A 1 1 RT 32
62 Worms_Pict	StimA	B	25	0 A 0 1 RT 27
63 SticksPict	StimB	B	25	0 A 0 0 RT 31
64 CirclePict	StimC	A	0	25 A 1 1 RT 81
65 Green_Pict	StimD	A	0	25 A 1 0 RT 48
66 CirclePict	StimC	A	0	25 A 1 1 RT 100
67 Worms_Pict	StimA	B	25	0 A 0 1 RT 32
68 SticksPict	StimB	B	25	0 A 0 0 RT 26
69 Green_Pict	StimD	B	0	25 A 0 0 RT 122
70 CirclePict	StimC	B	0	25 A 0 1 RT 47
71 Worms_Pict	StimA	A	25	0 A 1 1 RT 36
72 Green_Pict	StimD	A	0	25 s RT 39
73 Green_Pict	StimD	B	0	25 s RT 31
74 Worms_Pict	StimA	A	25	0 A 1 1 RT 32
75 Worms_Pict	StimA	A	25	0 A 1 1 RT 36
76 Worms_Pict	StimA	A	25	0 A 1 1 RT 30
77 SticksPict	StimB	A	25	0 A 1 0 RT 33
78 CirclePict	StimC	A	0	25 s RT 40
79 SticksPict	StimB	A	25	0 A 1 0 RT 34
80 CirclePict	StimC	A	0	25 s RT 34
81 CirclePict	StimC	A	0	25 s RT 29
82 Green_Pict	StimD	A	0	25 s RT 39
83 Worms_Pict	StimA	A	25	0 A 1 1 RT 61
84 Worms_Pict	StimA	B	25	0 A 0 1 RT 31
85 CirclePict	StimC	A	0	25 s RT 41
86 CirclePict	StimC	B	0	25 s RT 30
87 Worms_Pict	StimA	B	25	0 A 0 1 RT 27
88 SticksPict	StimB	A	25	0 A 1 0 RT 35
89 CirclePict	StimC	A	0	25 s RT 39
90 SticksPict	StimB	B	25	0 A 0 0 RT 33
91 Worms_Pict	StimA	A	25	0 A 1 1 RT 31
92 Green_Pict	StimD	B	0	25 s RT 34
93 SticksPict	StimB	B	25	0 A 0 0 RT 25
94 Green_Pict	StimD	B	0	25 s RT 32
95 Worms_Pict	StimA	A	25	0 A 1 1 RT 25
96 Green_Pict	StimD	B	0	25 s RT 30
97 SticksPict	StimB	B	25	0 A 0 0 RT 31
98 CirclePict	StimC	A	0	25 s RT 30
99 SticksPict	StimB	B	25	0 A 0 0 RT 31
100 Worms_Pict	StimA	A	25	0 A 1 1 RT 27
101 SticksPict	StimB	B	25	0 A 0 0 RT 43
102 CirclePict	StimC	A	0	25 s RT 34
103 CirclePict	StimC	A	0	25 s RT 26
104 Green_Pict	StimD	B	0	25 s RT 33
105 SticksPict	StimB	B	25	0 A 0 0 RT 34
106 SticksPict	StimB	B	25	0 A 0 0 RT 26
107 CirclePict	StimC	A	0	25 s RT 31
108 CirclePict	StimC	B	0	25 s RT 26
109 Worms_Pict	StimA	A	25	0 A 1 1 RT 30
110 CirclePict	StimC	A	0	25 s RT 27
111 Green_Pict	StimD	B	0	25 s RT 27
112 Worms_Pict	StimA	A	25	0 A 1 1 RT 25
113 Worms_Pict	StimA	A	25	0 A 1 1 RT 40
114 Worms_Pict	StimA	A	25	0 A 1 1 RT 23
115 Green_Pict	StimD	A	0	25 s RT 33
116 Green_Pict	StimD	B	0	25 s RT 34
117 Green_Pict	StimD	B	0	25 s RT 40
118 Green_Pict	StimD	B	0	25 s RT 17
119 SticksPict	StimB	B	25	0 A 0 0 RT 30
120 SticksPict	StimB	A	25	0 A 1 0 RT 32
121 Worms_Pict	StimA	A	25	0 A 1 1 RT 26
122 CirclePict	StimC	A	0	25 s RT 28
123 Worms_Pict	StimA	B	25	0 A 0 1 RT 26
124 Worms_Pict	StimA	B	25	0 A 0 1 RT 22
125 SticksPict	StimB	B	25	0 A 0 0 RT 25
126 CirclePict	StimC	A	0	25 A 1 1 RT 23
127 SticksPict	StimB	A	25	0 A 1 0 RT 28
128 Green_Pict	StimD	B	0	25 s RT 37
129 CirclePict	StimC	A	0	25 A 1 1 RT 45
130 Worms_Pict	StimA	A	25	0 A 1 1 RT 29
131 SticksPict	StimB	B	25	0 A 0 0 RT 27
132 Green_Pict	StimD	B	0	25 s RT 31
133 Worms_Pict	StimA	A	25	0 A 1 1 RT 24
134 CirclePict	StimC	A	0	25 A 1 1 RT 33
135 Green_Pict	StimD	B	0	25 A 0 0 RT 50
136 SticksPict	StimB	B	25	0 A 0 0 RT 30
137 Worms_Pict	StimA	A	25	0 A 1 1 RT 25
138 CirclePict	StimC	A	0	25 A 1 1 RT 23
139 Green_Pict	StimD	B	0	25 s RT 32
140 Green_Pict	StimD	B	0	25 s RT 33
141 SticksPict	StimB	B	25	0 A 0 0 RT 27
142 Worms_Pict	StimA	A	25	0 A 1 1 RT 27
143 Worms_Pict	StimA	A	25	0 A 1 1 RT 26
144 Green_Pict	StimD	A	0	25 s RT 30
145 Worms_Pict	StimA	A	25	0 A 1 1 RT 34
146 Worms_Pict	StimA	A	25	0 A 1 1 RT 37
147 SticksPict	StimB	B	25	0 A 0 0 RT 25
148 CirclePict	StimC	A	0	25 s RT 33
149 Green_Pict	StimD	B	0	25 s RT 36
150 CirclePict	StimC	B	0	25 A 0 1 RT 46
151 Green_Pict	StimD	A	0	25 s RT 28
152 CirclePict	StimC	A	0	25 s RT 29
153 SticksPict	StimB	B	25	0 A 0 0 RT 27
154 SticksPict	StimB	B	25	0 A 0 0 RT 27
155 SticksPict	StimB	B	25	0 A 0 0 RT 23
156 CirclePict	StimC	B	0	25 s RT 31
157 CirclePict	StimC	A	0	25 s RT 19
158 Green_Pict	StimD	B	0	25 s RT 31
159 Green_Pict	StimD	B	0	25 s RT 24
160 SticksPict	StimB	A	25	0 A 1 0 RT 27
