# Supplementary material for: The Role of Informative and Ambiguous Feedback in Avoidance Behavior: Empirical and Computational Findings
Source: PLoS One. 2015 Dec 2;10(12):e0144083. doi: 10.1371/journal.pone.0144083 (PMC4668119; doi:10.1371/journal.pone.0144083)
Supplement: S2 File — Information contained in the file header describes how to use and run the program. (ZIP) [file pone.0144083.s002.zip › Moustafa2015_data/Moustafa2015_NoFeedback/074.doc]

1 CirclePict	StimC	A	0	25 B 0 0 RT 96
2 Green_Pict	StimB	B	25	0 A 0 0 RT 69
3 Worms_Pict	StimD	B	0	25 A 0 0 RT 34
4 CirclePict	StimC	B	0	25 A 0 1 RT 57
5 CirclePict	StimC	A	0	25 A 1 1 RT 69
6 Worms_Pict	StimD	B	0	25 A 0 0 RT 63
7 SticksPict	StimA	A	25	0 B 0 0 RT 57
8 CirclePict	StimC	A	0	25 A 1 1 RT 101
9 Worms_Pict	StimD	B	0	25 A 0 0 RT 38
10 Green_Pict	StimB	B	25	0 B 1 1 RT 45
11 SticksPict	StimA	A	25	0 A 1 1 RT 34
12 Green_Pict	StimB	A	25	0 A 1 0 RT 87
13 Worms_Pict	StimD	B	0	25 B 1 1 RT 76
14 SticksPict	StimA	A	25	0 A 1 1 RT 41
15 Green_Pict	StimB	B	25	0 B 1 1 RT 32
16 Green_Pict	StimB	B	25	0 A 0 0 RT 18
17 CirclePict	StimC	A	0	25 B 0 0 RT 29
18 CirclePict	StimC	A	0	25 A 1 1 RT 39
19 Worms_Pict	StimD	B	0	25 B 1 1 RT 68
20 SticksPict	StimA	A	25	0 A 1 1 RT 28
21 Green_Pict	StimB	B	25	0 A 0 0 RT 67
22 CirclePict	StimC	A	0	25 A 1 1 RT 42
23 SticksPict	StimA	A	25	0 A 1 1 RT 24
24 Green_Pict	StimB	B	25	0 A 0 0 RT 31
25 SticksPict	StimA	B	25	0 A 0 1 RT 30
26 Worms_Pict	StimD	B	0	25 A 0 0 RT 35
27 CirclePict	StimC	A	0	25 A 1 1 RT 32
28 SticksPict	StimA	A	25	0 A 1 1 RT 34
29 Worms_Pict	StimD	A	0	25 B 0 1 RT 15
30 SticksPict	StimA	B	25	0 A 0 1 RT 21
31 SticksPict	StimA	A	25	0 A 1 1 RT 54
32 Worms_Pict	StimD	B	0	25 B 1 1 RT 32
33 Worms_Pict	StimD	B	0	25 B 1 1 RT 43
34 Green_Pict	StimB	A	25	0 A 1 0 RT 38
35 Green_Pict	StimB	B	25	0 A 0 0 RT 30
36 SticksPict	StimA	A	25	0 A 1 1 RT 79
37 CirclePict	StimC	B	0	25 A 0 1 RT 66
38 Worms_Pict	StimD	A	0	25 B 0 1 RT 34
39 Green_Pict	StimB	B	25	0 A 0 0 RT 23
40 CirclePict	StimC	A	0	25 A 1 1 RT 31
41 CirclePict	StimC	B	0	25 A 0 1 RT 50
42 CirclePict	StimC	A	0	25 B 0 0 RT 33
43 SticksPict	StimA	A	25	0 A 1 1 RT 28
44 Worms_Pict	StimD	B	0	25 A 0 0 RT 20
45 CirclePict	StimC	A	0	25 B 0 0 RT 33
46 SticksPict	StimA	A	25	0 A 1 1 RT 174
47 SticksPict	StimA	A	25	0 A 1 1 RT 109
48 Green_Pict	StimB	B	25	0 B 1 1 RT 78
49 CirclePict	StimC	A	0	25 A 1 1 RT 63
50 SticksPict	StimA	A	25	0 A 1 1 RT 39
51 CirclePict	StimC	A	0	25 B 0 0 RT 76
52 Worms_Pict	StimD	B	0	25 A 0 0 RT 131
53 Worms_Pict	StimD	B	0	25 A 0 0 RT 96
54 Worms_Pict	StimD	B	0	25 B 1 1 RT 36
55 SticksPict	StimA	A	25	0 A 1 1 RT 23
56 Green_Pict	StimB	B	25	0 A 0 0 RT 36
57 CirclePict	StimC	A	0	25 A 1 1 RT 53
58 SticksPict	StimA	A	25	0 A 1 1 RT 39
59 Worms_Pict	StimD	B	0	25 B 1 1 RT 56
60 SticksPict	StimA	A	25	0 A 1 1 RT 44
61 Worms_Pict	StimD	A	0	25 A 1 0 RT 41
62 SticksPict	StimA	B	25	0 A 0 1 RT 66
63 Worms_Pict	StimD	A	0	25 A 1 0 RT 66
64 Green_Pict	StimB	A	25	0 A 1 0 RT 49
65 SticksPict	StimA	A	25	0 A 1 1 RT 43
66 SticksPict	StimA	B	25	0 A 0 1 RT 51
67 CirclePict	StimC	B	0	25 A 0 1 RT 45
68 Green_Pict	StimB	B	25	0 B 1 1 RT 98
69 CirclePict	StimC	A	0	25 A 1 1 RT 88
70 Worms_Pict	StimD	B	0	25 A 0 0 RT 40
71 CirclePict	StimC	A	0	25 A 1 1 RT 64
72 Green_Pict	StimB	B	25	0 A 0 0 RT 45
73 CirclePict	StimC	A	0	25 A 1 1 RT 76
74 Green_Pict	StimB	B	25	0 A 0 0 RT 37
75 Green_Pict	StimB	B	25	0 A 0 0 RT 33
76 Green_Pict	StimB	B	25	0 B 1 1 RT 37
77 Worms_Pict	StimD	B	0	25 B 1 1 RT 75
78 Green_Pict	StimB	A	25	0 B 0 1 RT 61
79 Worms_Pict	StimD	B	0	25 A 0 0 RT 36
80 Green_Pict	StimB	B	25	0 B 1 1 RT 44
81 SticksPict	StimA	A	25	0 A 1 1 RT 64
82 SticksPict	StimA	A	25	0 A 1 1 RT 31
83 Green_Pict	StimB	B	25	0 B 1 1 RT 67
84 CirclePict	StimC	A	0	25 A 1 1 RT 53
85 Green_Pict	StimB	A	25	0 A 1 0 RT 131
86 Worms_Pict	StimD	B	0	25 A 0 0 RT 60
87 Green_Pict	StimB	B	25	0 B 1 1 RT 87
88 Green_Pict	StimB	B	25	0 A 0 0 RT 29
89 Green_Pict	StimB	B	25	0 A 0 0 RT 101
90 SticksPict	StimA	A	25	0 A 1 1 RT 52
91 SticksPict	StimA	A	25	0 A 1 1 RT 114
92 Green_Pict	StimB	A	25	0 B 0 1 RT 73
93 Worms_Pict	StimD	B	0	25 B 1 1 RT 69
94 SticksPict	StimA	A	25	0 A 1 1 RT 39
95 CirclePict	StimC	A	0	25 A 1 1 RT 224
96 Green_Pict	StimB	B	25	0 B 1 1 RT 54
97 Worms_Pict	StimD	A	0	25 B 0 1 RT 66
98 SticksPict	StimA	A	25	0 A 1 1 RT 38
99 Worms_Pict	StimD	B	0	25 B 1 1 RT 79
100 CirclePict	StimC	A	0	25 B 0 0 RT 65
101 CirclePict	StimC	A	0	25 A 1 1 RT 39
102 CirclePict	StimC	A	0	25 B 0 0 RT 35
103 SticksPict	StimA	B	25	0 A 0 1 RT 27
104 CirclePict	StimC	A	0	25 A 1 1 RT 30
105 CirclePict	StimC	A	0	25 A 1 1 RT 31
106 Worms_Pict	StimD	B	0	25 A 0 0 RT 20
107 Worms_Pict	StimD	B	0	25 B 1 1 RT 43
108 CirclePict	StimC	B	0	25 A 0 1 RT 39
109 Worms_Pict	StimD	B	0	25 A 0 0 RT 78
110 SticksPict	StimA	A	25	0 A 1 1 RT 42
111 Worms_Pict	StimD	A	0	25 A 1 0 RT 71
112 Green_Pict	StimB	B	25	0 B 1 1 RT 41
113 Green_Pict	StimB	B	25	0 B 1 1 RT 57
114 CirclePict	StimC	B	0	25 A 0 1 RT 127
115 SticksPict	StimA	A	25	0 A 1 1 RT 45
116 Green_Pict	StimB	B	25	0 B 1 1 RT 103
117 SticksPict	StimA	B	25	0 A 0 1 RT 43
118 CirclePict	StimC	A	0	25 B 0 0 RT 122
119 Worms_Pict	StimD	B	0	25 A 0 0 RT 44
120 Worms_Pict	StimD	B	0	25 s RT 99
121 CirclePict	StimC	A	0	25 s RT 44
122 SticksPict	StimA	A	25	0 A 1 1 RT 35
123 CirclePict	StimC	A	0	25 s RT 24
124 Green_Pict	StimB	B	25	0 B 1 1 RT 41
125 Worms_Pict	StimD	A	0	25 s RT 64
126 Worms_Pict	StimD	B	0	25 s RT 58
127 SticksPict	StimA	A	25	0 A 1 1 RT 36
128 Worms_Pict	StimD	B	0	25 s RT 55
129 Green_Pict	StimB	B	25	0 B 1 1 RT 38
130 SticksPict	StimA	A	25	0 A 1 1 RT 51
131 CirclePict	StimC	A	0	25 s RT 65
132 CirclePict	StimC	A	0	25 s RT 42
133 SticksPict	StimA	B	25	0 A 0 1 RT 49
134 SticksPict	StimA	A	25	0 A 1 1 RT 36
135 CirclePict	StimC	A	0	25 s RT 44
136 SticksPict	StimA	A	25	0 A 1 1 RT 36
137 SticksPict	StimA	A	25	0 A 1 1 RT 49
138 Green_Pict	StimB	A	25	0 B 0 1 RT 66
139 Worms_Pict	StimD	B	0	25 s RT 56
140 CirclePict	StimC	A	0	25 s RT 37
141 SticksPict	StimA	A	25	0 A 1 1 RT 33
142 Green_Pict	StimB	B	25	0 s RT 13
143 CirclePict	StimC	A	0	25 s RT 49
144 Green_Pict	StimB	B	25	0 B 1 1 RT 48
145 SticksPict	StimA	A	25	0 A 1 1 RT 64
146 CirclePict	StimC	B	0	25 s RT 41
147 Green_Pict	StimB	B	25	0 B 1 1 RT 55
148 CirclePict	StimC	B	0	25 s RT 112
149 SticksPict	StimA	B	25	0 A 0 1 RT 41
150 Green_Pict	StimB	A	25	0 B 0 1 RT 70
151 Worms_Pict	StimD	B	0	25 s RT 50
152 Worms_Pict	StimD	B	0	25 s RT 34
153 Worms_Pict	StimD	B	0	25 s RT 41
154 Worms_Pict	StimD	A	0	25 s RT 30
155 Worms_Pict	StimD	B	0	25 A 0 0 RT 38
156 Green_Pict	StimB	B	25	0 B 1 1 RT 54
157 Green_Pict	StimB	B	25	0 B 1 1 RT 36
158 Worms_Pict	StimD	B	0	25 s RT 45
159 Green_Pict	StimB	B	25	0 B 1 1 RT 38
160 CirclePict	StimC	A	0	25 s RT 42
