# Supplementary material for: The Role of Informative and Ambiguous Feedback in Avoidance Behavior: Empirical and Computational Findings
Source: PLoS One. 2015 Dec 2;10(12):e0144083. doi: 10.1371/journal.pone.0144083 (PMC4668119; doi:10.1371/journal.pone.0144083)
Supplement: S2 File — Information contained in the file header describes how to use and run the program. (ZIP) [file pone.0144083.s002.zip › Moustafa2015_data/Moustafa2015_NoFeedback/075.doc]

1 Green_Pict	StimD	B	0	25 B 1 1 RT 124
2 SticksPict	StimB	B	25	0 A 0 0 RT 93
3 Worms_Pict	StimA	A	25	0 A 1 1 RT 109
4 Worms_Pict	StimA	A	25	0 A 1 1 RT 102
5 Green_Pict	StimD	B	0	25 B 1 1 RT 65
6 Worms_Pict	StimA	A	25	0 A 1 1 RT 58
7 Green_Pict	StimD	B	0	25 B 1 1 RT 55
8 Worms_Pict	StimA	A	25	0 A 1 1 RT 43
9 CirclePict	StimC	A	0	25 B 0 0 RT 206
10 Green_Pict	StimD	B	0	25 B 1 1 RT 77
11 Green_Pict	StimD	B	0	25 B 1 1 RT 55
12 Green_Pict	StimD	A	0	25 B 0 1 RT 43
13 SticksPict	StimB	B	25	0 A 0 0 RT 87
14 SticksPict	StimB	B	25	0 A 0 0 RT 56
15 Green_Pict	StimD	B	0	25 B 1 1 RT 90
16 Worms_Pict	StimA	B	25	0 A 0 1 RT 57
17 CirclePict	StimC	B	0	25 A 0 1 RT 61
18 CirclePict	StimC	A	0	25 A 1 1 RT 126
19 Worms_Pict	StimA	A	25	0 A 1 1 RT 69
20 Green_Pict	StimD	B	0	25 B 1 1 RT 57
21 CirclePict	StimC	A	0	25 A 1 1 RT 60
22 SticksPict	StimB	A	25	0 A 1 0 RT 86
23 SticksPict	StimB	B	25	0 A 0 0 RT 48
24 SticksPict	StimB	B	25	0 A 0 0 RT 47
25 CirclePict	StimC	A	0	25 A 1 1 RT 76
26 SticksPict	StimB	B	25	0 A 0 0 RT 49
27 CirclePict	StimC	A	0	25 A 1 1 RT 47
28 Green_Pict	StimD	B	0	25 B 1 1 RT 51
29 CirclePict	StimC	A	0	25 A 1 1 RT 51
30 SticksPict	StimB	B	25	0 A 0 0 RT 50
31 Worms_Pict	StimA	A	25	0 A 1 1 RT 45
32 Worms_Pict	StimA	B	25	0 A 0 1 RT 52
33 Green_Pict	StimD	A	0	25 B 0 1 RT 42
34 Worms_Pict	StimA	A	25	0 A 1 1 RT 45
35 CirclePict	StimC	A	0	25 A 1 1 RT 47
36 CirclePict	StimC	B	0	25 A 0 1 RT 35
37 CirclePict	StimC	A	0	25 A 1 1 RT 65
38 Worms_Pict	StimA	A	25	0 A 1 1 RT 43
39 SticksPict	StimB	B	25	0 A 0 0 RT 42
40 SticksPict	StimB	A	25	0 A 1 0 RT 46
41 Green_Pict	StimD	A	0	25 B 0 1 RT 129
42 Worms_Pict	StimA	A	25	0 A 1 1 RT 40
43 Worms_Pict	StimA	A	25	0 A 1 1 RT 37
44 Green_Pict	StimD	B	0	25 B 1 1 RT 46
45 SticksPict	StimB	B	25	0 A 0 0 RT 57
46 Green_Pict	StimD	B	0	25 B 1 1 RT 44
47 SticksPict	StimB	B	25	0 A 0 0 RT 39
48 SticksPict	StimB	B	25	0 A 0 0 RT 104
49 Worms_Pict	StimA	B	25	0 A 0 1 RT 40
50 CirclePict	StimC	A	0	25 A 1 1 RT 45
51 Worms_Pict	StimA	A	25	0 A 1 1 RT 42
52 SticksPict	StimB	A	25	0 A 1 0 RT 45
53 CirclePict	StimC	A	0	25 A 1 1 RT 41
54 SticksPict	StimB	B	25	0 A 0 0 RT 32
55 CirclePict	StimC	B	0	25 A 0 1 RT 41
56 SticksPict	StimB	A	25	0 A 1 0 RT 33
57 SticksPict	StimB	B	25	0 A 0 0 RT 44
58 CirclePict	StimC	A	0	25 A 1 1 RT 46
59 Worms_Pict	StimA	B	25	0 A 0 1 RT 39
60 SticksPict	StimB	B	25	0 A 0 0 RT 44
61 Green_Pict	StimD	B	0	25 B 1 1 RT 45
62 Green_Pict	StimD	B	0	25 B 1 1 RT 37
63 Green_Pict	StimD	B	0	25 B 1 1 RT 27
64 Worms_Pict	StimA	A	25	0 A 1 1 RT 41
65 CirclePict	StimC	A	0	25 A 1 1 RT 38
66 CirclePict	StimC	A	0	25 A 1 1 RT 45
67 CirclePict	StimC	B	0	25 A 0 1 RT 29
68 Green_Pict	StimD	B	0	25 B 1 1 RT 41
69 CirclePict	StimC	A	0	25 A 1 1 RT 47
70 Worms_Pict	StimA	A	25	0 A 1 1 RT 45
71 Worms_Pict	StimA	A	25	0 A 1 1 RT 49
72 Worms_Pict	StimA	A	25	0 A 1 1 RT 55
73 CirclePict	StimC	A	0	25 A 1 1 RT 53
74 CirclePict	StimC	A	0	25 A 1 1 RT 40
75 Green_Pict	StimD	B	0	25 B 1 1 RT 47
76 SticksPict	StimB	B	25	0 A 0 0 RT 42
77 Green_Pict	StimD	A	0	25 B 0 1 RT 35
78 Worms_Pict	StimA	A	25	0 A 1 1 RT 35
79 Green_Pict	StimD	B	0	25 B 1 1 RT 37
80 SticksPict	StimB	B	25	0 A 0 0 RT 35
81 SticksPict	StimB	A	25	0 A 1 0 RT 68
82 SticksPict	StimB	B	25	0 A 0 0 RT 45
83 Worms_Pict	StimA	A	25	0 A 1 1 RT 48
84 SticksPict	StimB	B	25	0 A 0 0 RT 70
85 CirclePict	StimC	A	0	25 A 1 1 RT 43
86 SticksPict	StimB	B	25	0 A 0 0 RT 50
87 CirclePict	StimC	A	0	25 A 1 1 RT 39
88 CirclePict	StimC	A	0	25 A 1 1 RT 33
89 Green_Pict	StimD	A	0	25 B 0 1 RT 54
90 Worms_Pict	StimA	A	25	0 A 1 1 RT 44
91 Green_Pict	StimD	A	0	25 B 0 1 RT 53
92 CirclePict	StimC	A	0	25 A 1 1 RT 59
93 Worms_Pict	StimA	A	25	0 A 1 1 RT 39
94 SticksPict	StimB	A	25	0 A 1 0 RT 38
95 CirclePict	StimC	A	0	25 A 1 1 RT 34
96 SticksPict	StimB	B	25	0 A 0 0 RT 49
97 Green_Pict	StimD	B	0	25 B 1 1 RT 80
98 SticksPict	StimB	B	25	0 A 0 0 RT 104
99 SticksPict	StimB	B	25	0 A 0 0 RT 38
100 Worms_Pict	StimA	A	25	0 A 1 1 RT 49
101 Green_Pict	StimD	B	0	25 B 1 1 RT 46
102 SticksPict	StimB	B	25	0 A 0 0 RT 31
103 Green_Pict	StimD	B	0	25 B 1 1 RT 94
104 SticksPict	StimB	B	25	0 A 0 0 RT 33
105 Worms_Pict	StimA	B	25	0 A 0 1 RT 74
106 Green_Pict	StimD	B	0	25 B 1 1 RT 49
107 Worms_Pict	StimA	A	25	0 A 1 1 RT 41
108 CirclePict	StimC	B	0	25 A 0 1 RT 43
109 Worms_Pict	StimA	B	25	0 A 0 1 RT 38
110 Green_Pict	StimD	B	0	25 B 1 1 RT 50
111 Green_Pict	StimD	B	0	25 B 1 1 RT 54
112 CirclePict	StimC	A	0	25 A 1 1 RT 44
113 CirclePict	StimC	B	0	25 A 0 1 RT 39
114 CirclePict	StimC	A	0	25 A 1 1 RT 43
115 Green_Pict	StimD	B	0	25 B 1 1 RT 42
116 Worms_Pict	StimA	A	25	0 A 1 1 RT 39
117 Worms_Pict	StimA	A	25	0 A 1 1 RT 35
118 Worms_Pict	StimA	A	25	0 A 1 1 RT 41
119 CirclePict	StimC	A	0	25 A 1 1 RT 57
120 Green_Pict	StimD	B	0	25 B 1 1 RT 42
121 Green_Pict	StimD	B	0	25 B 1 1 RT 62
122 Worms_Pict	StimA	A	25	0 A 1 1 RT 46
123 Worms_Pict	StimA	A	25	0 A 1 1 RT 49
124 SticksPict	StimB	B	25	0 A 0 0 RT 41
125 Worms_Pict	StimA	A	25	0 A 1 1 RT 39
126 Green_Pict	StimD	B	0	25 B 1 1 RT 46
127 CirclePict	StimC	A	0	25 A 1 1 RT 35
128 CirclePict	StimC	A	0	25 A 1 1 RT 42
129 Green_Pict	StimD	B	0	25 B 1 1 RT 48
130 CirclePict	StimC	A	0	25 A 1 1 RT 40
131 SticksPict	StimB	B	25	0 A 0 0 RT 35
132 Green_Pict	StimD	B	0	25 B 1 1 RT 40
133 SticksPict	StimB	B	25	0 A 0 0 RT 39
134 CirclePict	StimC	B	0	25 A 0 1 RT 53
135 SticksPict	StimB	B	25	0 A 0 0 RT 63
136 SticksPict	StimB	A	25	0 A 1 0 RT 39
137 Worms_Pict	StimA	A	25	0 A 1 1 RT 37
138 SticksPict	StimB	B	25	0 A 0 0 RT 59
139 SticksPict	StimB	B	25	0 A 0 0 RT 41
140 Worms_Pict	StimA	A	25	0 A 1 1 RT 36
141 CirclePict	StimC	A	0	25 A 1 1 RT 34
142 CirclePict	StimC	A	0	25 A 1 1 RT 32
143 Green_Pict	StimD	A	0	25 B 0 1 RT 42
144 Green_Pict	StimD	B	0	25 A 0 0 RT 30
145 Green_Pict	StimD	B	0	25 B 1 1 RT 55
146 Worms_Pict	StimA	A	25	0 A 1 1 RT 41
147 CirclePict	StimC	A	0	25 A 1 1 RT 34
148 CirclePict	StimC	B	0	25 A 0 1 RT 31
149 Green_Pict	StimD	B	0	25 B 1 1 RT 37
150 SticksPict	StimB	A	25	0 A 1 0 RT 38
151 CirclePict	StimC	A	0	25 A 1 1 RT 61
152 Green_Pict	StimD	A	0	25 B 0 1 RT 44
153 Worms_Pict	StimA	A	25	0 A 1 1 RT 37
154 Worms_Pict	StimA	B	25	0 A 0 1 RT 56
155 SticksPict	StimB	B	25	0 A 0 0 RT 35
156 Worms_Pict	StimA	A	25	0 A 1 1 RT 42
157 Worms_Pict	StimA	B	25	0 A 0 1 RT 61
158 Green_Pict	StimD	B	0	25 B 1 1 RT 38
159 SticksPict	StimB	B	25	0 A 0 0 RT 34
160 CirclePict	StimC	A	0	25 A 1 1 RT 125
