# Supplementary material for: The Role of Informative and Ambiguous Feedback in Avoidance Behavior: Empirical and Computational Findings
Source: PLoS One. 2015 Dec 2;10(12):e0144083. doi: 10.1371/journal.pone.0144083 (PMC4668119; doi:10.1371/journal.pone.0144083)
Supplement: S2 File — Information contained in the file header describes how to use and run the program. (ZIP) [file pone.0144083.s002.zip › Moustafa2015_data/Moustafa2015_NoFeedback/076.doc]

1 Worms_Pict	StimA	B	25	0 A 0 1 RT 1648
2 Green_Pict	StimC	B	0	25 A 0 1 RT 1
3 Green_Pict	StimC	A	0	25 A 1 1 RT 38
4 Green_Pict	StimC	A	0	25 A 1 1 RT 83
5 Worms_Pict	StimA	A	25	0 B 0 0 RT 61
6 SticksPict	StimB	B	25	0 B 1 1 RT 63
7 Worms_Pict	StimA	A	25	0 A 1 1 RT 55
8 CirclePict	StimD	A	0	25 A 1 0 RT 29
9 Green_Pict	StimC	B	0	25 B 1 0 RT 59
10 SticksPict	StimB	B	25	0 A 0 0 RT 69
11 Worms_Pict	StimA	A	25	0 A 1 1 RT 83
12 Worms_Pict	StimA	B	25	0 B 1 0 RT 89
13 CirclePict	StimD	A	0	25 A 1 0 RT 56
14 Green_Pict	StimC	A	0	25 B 0 0 RT 83
15 CirclePict	StimD	B	0	25 B 1 1 RT 19
16 Green_Pict	StimC	A	0	25 A 1 1 RT 49
17 SticksPict	StimB	B	25	0 A 0 0 RT 69
18 SticksPict	StimB	B	25	0 B 1 1 RT 28
19 Worms_Pict	StimA	A	25	0 A 1 1 RT 35
20 Worms_Pict	StimA	A	25	0 A 1 1 RT 20
21 CirclePict	StimD	B	0	25 B 1 1 RT 24
22 CirclePict	StimD	B	0	25 A 0 0 RT 35
23 Green_Pict	StimC	A	0	25 B 0 0 RT 48
24 CirclePict	StimD	B	0	25 A 0 0 RT 23
25 SticksPict	StimB	B	25	0 A 0 0 RT 19
26 Worms_Pict	StimA	A	25	0 A 1 1 RT 50
27 Worms_Pict	StimA	A	25	0 B 0 0 RT 43
28 Green_Pict	StimC	A	0	25 A 1 1 RT 1
29 SticksPict	StimB	B	25	0 A 0 0 RT 105
30 SticksPict	StimB	A	25	0 B 0 1 RT 52
31 Worms_Pict	StimA	A	25	0 B 0 0 RT 55
32 CirclePict	StimD	B	0	25 A 0 0 RT 52
33 CirclePict	StimD	B	0	25 B 1 1 RT 28
34 SticksPict	StimB	A	25	0 A 1 0 RT 65
35 SticksPict	StimB	B	25	0 A 0 0 RT 50
36 Green_Pict	StimC	A	0	25 A 1 1 RT 127
37 CirclePict	StimD	B	0	25 B 1 1 RT 55
38 SticksPict	StimB	B	25	0 B 1 1 RT 88
39 Green_Pict	StimC	A	0	25 A 1 1 RT 41
40 CirclePict	StimD	B	0	25 B 1 1 RT 50
41 Worms_Pict	StimA	A	25	0 B 0 0 RT 46
42 CirclePict	StimD	B	0	25 B 1 1 RT 70
43 CirclePict	StimD	B	0	25 A 0 0 RT 59
44 SticksPict	StimB	B	25	0 A 0 0 RT 42
45 CirclePict	StimD	B	0	25 A 0 0 RT 42
46 CirclePict	StimD	B	0	25 B 1 1 RT 29
47 Worms_Pict	StimA	B	25	0 B 1 0 RT 26
48 CirclePict	StimD	B	0	25 A 0 0 RT 0
49 SticksPict	StimB	B	25	0 B 1 1 RT 15
50 Green_Pict	StimC	A	0	25 B 0 0 RT 39
51 Green_Pict	StimC	B	0	25 A 0 1 RT 16
52 Worms_Pict	StimA	A	25	0 B 0 0 RT 10
53 Worms_Pict	StimA	A	25	0 B 0 0 RT 0
54 SticksPict	StimB	A	25	0 B 0 1 RT 34
55 CirclePict	StimD	B	0	25 A 0 0 RT 29
56 Green_Pict	StimC	A	0	25 B 0 0 RT 71
57 SticksPict	StimB	B	25	0 A 0 0 RT 40
58 Worms_Pict	StimA	B	25	0 A 0 1 RT 126
59 Green_Pict	StimC	A	0	25 B 0 0 RT 140
60 SticksPict	StimB	B	25	0 A 0 0 RT 39
61 SticksPict	StimB	B	25	0 A 0 0 RT 56
62 Green_Pict	StimC	A	0	25 A 1 1 RT 153
63 Green_Pict	StimC	A	0	25 A 1 1 RT 47
64 CirclePict	StimD	B	0	25 B 1 1 RT 79
65 Worms_Pict	StimA	A	25	0 A 1 1 RT 108
66 Worms_Pict	StimA	A	25	0 A 1 1 RT 39
67 Worms_Pict	StimA	A	25	0 A 1 1 RT 33
68 Worms_Pict	StimA	A	25	0 A 1 1 RT 27
69 CirclePict	StimD	B	0	25 B 1 1 RT 70
70 SticksPict	StimB	B	25	0 A 0 0 RT 57
71 CirclePict	StimD	A	0	25 B 0 1 RT 84
72 SticksPict	StimB	B	25	0 A 0 0 RT 25
73 Green_Pict	StimC	A	0	25 A 1 1 RT 54
74 SticksPict	StimB	B	25	0 B 1 1 RT 30
75 Green_Pict	StimC	A	0	25 A 1 1 RT 27
76 Green_Pict	StimC	B	0	25 B 1 0 RT 26
77 Green_Pict	StimC	A	0	25 A 1 1 RT 53
78 Worms_Pict	StimA	A	25	0 A 1 1 RT 26
79 CirclePict	StimD	A	0	25 A 1 0 RT 19
80 SticksPict	StimB	A	25	0 B 0 1 RT 55
81 CirclePict	StimD	A	0	25 A 1 0 RT 19
82 SticksPict	StimB	B	25	0 B 1 1 RT 22
83 SticksPict	StimB	B	25	0 B 1 1 RT 24
84 CirclePict	StimD	B	0	25 B 1 1 RT 20
85 Worms_Pict	StimA	B	25	0 B 1 0 RT 50
86 SticksPict	StimB	B	25	0 B 1 1 RT 28
87 Green_Pict	StimC	B	0	25 A 0 1 RT 33
88 Worms_Pict	StimA	A	25	0 B 0 0 RT 25
89 CirclePict	StimD	B	0	25 s RT 53
90 CirclePict	StimD	A	0	25 s RT 29
91 Worms_Pict	StimA	A	25	0 A 1 1 RT 23
92 CirclePict	StimD	B	0	25 B 1 1 RT 24
93 CirclePict	StimD	B	0	25 A 0 0 RT 51
94 Green_Pict	StimC	A	0	25 B 0 0 RT 39
95 CirclePict	StimD	B	0	25 A 0 0 RT 47
96 Green_Pict	StimC	A	0	25 A 1 1 RT 55
97 Green_Pict	StimC	A	0	25 A 1 1 RT 56
98 SticksPict	StimB	B	25	0 B 1 1 RT 46
99 Green_Pict	StimC	A	0	25 A 1 1 RT 58
100 Green_Pict	StimC	A	0	25 B 0 0 RT 37
101 SticksPict	StimB	B	25	0 A 0 0 RT 42
102 Green_Pict	StimC	A	0	25 A 1 1 RT 71
103 SticksPict	StimB	A	25	0 B 0 1 RT 49
104 SticksPict	StimB	B	25	0 A 0 0 RT 60
105 Green_Pict	StimC	A	0	25 A 1 1 RT 70
106 SticksPict	StimB	B	25	0 A 0 0 RT 47
107 CirclePict	StimD	B	0	25 B 1 1 RT 48
108 Green_Pict	StimC	B	0	25 B 1 0 RT 41
109 Green_Pict	StimC	A	0	25 A 1 1 RT 27
110 CirclePict	StimD	B	0	25 B 1 1 RT 40
111 SticksPict	StimB	A	25	0 A 1 0 RT 38
112 Worms_Pict	StimA	B	25	0 A 0 1 RT 34
113 CirclePict	StimD	B	0	25 B 1 1 RT 53
114 Worms_Pict	StimA	A	25	0 A 1 1 RT 41
115 Worms_Pict	StimA	A	25	0 B 0 0 RT 43
116 Worms_Pict	StimA	A	25	0 A 1 1 RT 36
117 Worms_Pict	StimA	A	25	0 A 1 1 RT 29
118 SticksPict	StimB	B	25	0 A 0 0 RT 35
119 Worms_Pict	StimA	A	25	0 B 0 0 RT 57
120 Worms_Pict	StimA	A	25	0 A 1 1 RT 25
121 Green_Pict	StimC	A	0	25 A 1 1 RT 22
122 Worms_Pict	StimA	B	25	0 B 1 0 RT 46
123 SticksPict	StimB	B	25	0 A 0 0 RT 22
124 CirclePict	StimD	B	0	25 B 1 1 RT 22
125 Worms_Pict	StimA	A	25	0 A 1 1 RT 56
126 Green_Pict	StimC	A	0	25 B 0 0 RT 19
127 SticksPict	StimB	B	25	0 A 0 0 RT 30
128 SticksPict	StimB	B	25	0 B 1 1 RT 21
129 Worms_Pict	StimA	A	25	0 B 0 0 RT 14
130 CirclePict	StimD	B	0	25 A 0 0 RT 17
131 Green_Pict	StimC	A	0	25 B 0 0 RT 16
132 Green_Pict	StimC	A	0	25 A 1 1 RT 15
133 SticksPict	StimB	B	25	0 A 0 0 RT 32
134 CirclePict	StimD	A	0	25 B 0 1 RT 23
135 Worms_Pict	StimA	A	25	0 A 1 1 RT 0
136 SticksPict	StimB	B	25	0 B 1 1 RT 7
137 Worms_Pict	StimA	A	25	0 A 1 1 RT 19
138 SticksPict	StimB	B	25	0 B 1 1 RT 11
139 CirclePict	StimD	B	0	25 B 1 1 RT 0
140 Green_Pict	StimC	B	0	25 A 0 1 RT 23
141 CirclePict	StimD	B	0	25 B 1 1 RT 1
142 SticksPict	StimB	A	25	0 A 1 0 RT 84
143 Worms_Pict	StimA	A	25	0 A 1 1 RT 30
144 Green_Pict	StimC	A	0	25 B 0 0 RT 20
145 CirclePict	StimD	A	0	25 A 1 0 RT 0
146 SticksPict	StimB	B	25	0 B 1 1 RT 0
147 CirclePict	StimD	B	0	25 A 0 0 RT 26
148 Green_Pict	StimC	A	0	25 B 0 0 RT 16
149 Worms_Pict	StimA	A	25	0 A 1 1 RT 46
150 Green_Pict	StimC	A	0	25 A 1 1 RT 41
151 Worms_Pict	StimA	B	25	0 B 1 0 RT 57
152 Green_Pict	StimC	A	0	25 A 1 1 RT 60
153 Worms_Pict	StimA	A	25	0 B 0 0 RT 74
154 CirclePict	StimD	B	0	25 B 1 1 RT 44
155 Green_Pict	StimC	B	0	25 A 0 1 RT 43
156 SticksPict	StimB	B	25	0 B 1 1 RT 27
157 CirclePict	StimD	B	0	25 A 0 0 RT 18
158 CirclePict	StimD	B	0	25 B 1 1 RT 20
159 Worms_Pict	StimA	A	25	0 B 0 0 RT 0
160 SticksPict	StimB	A	25	0 A 1 0 RT 19
