# Supplementary material for: The Role of Informative and Ambiguous Feedback in Avoidance Behavior: Empirical and Computational Findings
Source: PLoS One. 2015 Dec 2;10(12):e0144083. doi: 10.1371/journal.pone.0144083 (PMC4668119; doi:10.1371/journal.pone.0144083)
Supplement: S2 File — Information contained in the file header describes how to use and run the program. (ZIP) [file pone.0144083.s002.zip › Moustafa2015_data/Moustafa2015_NoFeedback/077.doc]

1 Worms_Pict	StimA	A	25	0 A 1 1 RT 87
2 SticksPict	StimC	A	0	25 B 0 0 RT 58
3 Worms_Pict	StimA	A	25	0 B 0 0 RT 51
4 Green_Pict	StimB	B	25	0 A 0 0 RT 52
5 Green_Pict	StimB	A	25	0 B 0 1 RT 47
6 Worms_Pict	StimA	A	25	0 A 1 1 RT 76
7 Green_Pict	StimB	B	25	0 A 0 0 RT 50
8 Green_Pict	StimB	B	25	0 A 0 0 RT 57
9 SticksPict	StimC	A	0	25 B 0 0 RT 70
10 Worms_Pict	StimA	A	25	0 A 1 1 RT 39
11 Worms_Pict	StimA	A	25	0 A 1 1 RT 34
12 CirclePict	StimD	B	0	25 B 1 1 RT 74
13 CirclePict	StimD	A	0	25 A 1 0 RT 94
14 SticksPict	StimC	A	0	25 A 1 1 RT 75
15 CirclePict	StimD	B	0	25 A 0 0 RT 52
16 Worms_Pict	StimA	B	25	0 A 0 1 RT 49
17 CirclePict	StimD	B	0	25 B 1 1 RT 50
18 CirclePict	StimD	B	0	25 B 1 1 RT 59
19 CirclePict	StimD	B	0	25 B 1 1 RT 33
20 SticksPict	StimC	B	0	25 A 0 1 RT 43
21 Green_Pict	StimB	B	25	0 A 0 0 RT 57
22 Green_Pict	StimB	B	25	0 B 1 1 RT 39
23 Worms_Pict	StimA	A	25	0 A 1 1 RT 48
24 CirclePict	StimD	B	0	25 B 1 1 RT 50
25 SticksPict	StimC	A	0	25 A 1 1 RT 55
26 Worms_Pict	StimA	B	25	0 A 0 1 RT 37
27 Green_Pict	StimB	B	25	0 A 0 0 RT 50
28 Worms_Pict	StimA	A	25	0 A 1 1 RT 37
29 Green_Pict	StimB	A	25	0 B 0 1 RT 78
30 SticksPict	StimC	A	0	25 A 1 1 RT 53
31 SticksPict	StimC	A	0	25 A 1 1 RT 39
32 Green_Pict	StimB	B	25	0 A 0 0 RT 50
33 Green_Pict	StimB	B	25	0 B 1 1 RT 51
34 Worms_Pict	StimA	A	25	0 A 1 1 RT 41
35 CirclePict	StimD	A	0	25 B 0 1 RT 47
36 SticksPict	StimC	B	0	25 A 0 1 RT 31
37 SticksPict	StimC	A	0	25 B 0 0 RT 48
38 CirclePict	StimD	B	0	25 A 0 0 RT 40
39 CirclePict	StimD	B	0	25 B 1 1 RT 23
40 SticksPict	StimC	A	0	25 A 1 1 RT 36
41 SticksPict	StimC	A	0	25 B 0 0 RT 35
42 Worms_Pict	StimA	A	25	0 A 1 1 RT 32
43 Green_Pict	StimB	A	25	0 A 1 0 RT 34
44 Green_Pict	StimB	A	25	0 A 1 0 RT 27
45 Worms_Pict	StimA	B	25	0 A 0 1 RT 33
46 CirclePict	StimD	B	0	25 B 1 1 RT 59
47 Worms_Pict	StimA	A	25	0 A 1 1 RT 43
48 Worms_Pict	StimA	A	25	0 A 1 1 RT 31
49 Worms_Pict	StimA	A	25	0 A 1 1 RT 31
50 SticksPict	StimC	A	0	25 A 1 1 RT 46
51 SticksPict	StimC	A	0	25 B 0 0 RT 47
52 Green_Pict	StimB	B	25	0 A 0 0 RT 43
53 Green_Pict	StimB	B	25	0 A 0 0 RT 39
54 CirclePict	StimD	B	0	25 A 0 0 RT 41
55 SticksPict	StimC	A	0	25 B 0 0 RT 39
56 SticksPict	StimC	A	0	25 A 1 1 RT 19
57 CirclePict	StimD	B	0	25 A 0 0 RT 33
58 Worms_Pict	StimA	A	25	0 A 1 1 RT 28
59 Worms_Pict	StimA	A	25	0 A 1 1 RT 23
60 Worms_Pict	StimA	A	25	0 A 1 1 RT 19
61 SticksPict	StimC	A	0	25 A 1 1 RT 21
62 SticksPict	StimC	B	0	25 A 0 1 RT 28
63 Worms_Pict	StimA	A	25	0 A 1 1 RT 37
64 CirclePict	StimD	B	0	25 B 1 1 RT 42
65 Green_Pict	StimB	B	25	0 A 0 0 RT 33
66 SticksPict	StimC	B	0	25 B 1 0 RT 72
67 Green_Pict	StimB	B	25	0 A 0 0 RT 64
68 SticksPict	StimC	A	0	25 B 0 0 RT 50
69 CirclePict	StimD	A	0	25 A 1 0 RT 35
70 CirclePict	StimD	B	0	25 A 0 0 RT 27
71 SticksPict	StimC	A	0	25 B 0 0 RT 24
72 Green_Pict	StimB	B	25	0 A 0 0 RT 29
73 CirclePict	StimD	B	0	25 A 0 0 RT 30
74 Green_Pict	StimB	B	25	0 B 1 1 RT 30
75 Green_Pict	StimB	B	25	0 B 1 1 RT 32
76 Green_Pict	StimB	B	25	0 B 1 1 RT 24
77 CirclePict	StimD	B	0	25 A 0 0 RT 46
78 Worms_Pict	StimA	B	25	0 A 0 1 RT 37
79 CirclePict	StimD	B	0	25 B 1 1 RT 44
80 CirclePict	StimD	A	0	25 B 0 1 RT 40
81 Green_Pict	StimB	B	25	0 B 1 1 RT 55
82 Worms_Pict	StimA	A	25	0 A 1 1 RT 39
83 CirclePict	StimD	A	0	25 B 0 1 RT 39
84 CirclePict	StimD	B	0	25 A 0 0 RT 30
85 CirclePict	StimD	B	0	25 B 1 1 RT 29
86 SticksPict	StimC	A	0	25 B 0 0 RT 84
87 SticksPict	StimC	A	0	25 A 1 1 RT 23
88 CirclePict	StimD	A	0	25 A 1 0 RT 40
89 Worms_Pict	StimA	A	25	0 A 1 1 RT 39
90 SticksPict	StimC	A	0	25 A 1 1 RT 36
91 CirclePict	StimD	B	0	25 A 0 0 RT 39
92 Worms_Pict	StimA	A	25	0 A 1 1 RT 37
93 SticksPict	StimC	B	0	25 A 0 1 RT 39
94 Worms_Pict	StimA	A	25	0 A 1 1 RT 42
95 Green_Pict	StimB	B	25	0 B 1 1 RT 70
96 SticksPict	StimC	A	0	25 B 0 0 RT 59
97 SticksPict	StimC	A	0	25 A 1 1 RT 32
98 Green_Pict	StimB	B	25	0 B 1 1 RT 25
99 Green_Pict	StimB	B	25	0 B 1 1 RT 35
100 Worms_Pict	StimA	A	25	0 A 1 1 RT 42
101 Green_Pict	StimB	A	25	0 B 0 1 RT 37
102 CirclePict	StimD	B	0	25 A 0 0 RT 130
103 SticksPict	StimC	A	0	25 B 0 0 RT 43
104 CirclePict	StimD	B	0	25 B 1 1 RT 81
105 CirclePict	StimD	B	0	25 A 0 0 RT 41
106 Worms_Pict	StimA	A	25	0 A 1 1 RT 42
107 CirclePict	StimD	B	0	25 B 1 1 RT 47
108 Worms_Pict	StimA	A	25	0 A 1 1 RT 44
109 Worms_Pict	StimA	B	25	0 A 0 1 RT 57
110 Green_Pict	StimB	A	25	0 B 0 1 RT 52
111 Green_Pict	StimB	B	25	0 B 1 1 RT 442
112 SticksPict	StimC	A	0	25 B 0 0 RT 66
113 Worms_Pict	StimA	A	25	0 A 1 1 RT 47
114 SticksPict	StimC	A	0	25 A 1 1 RT 48
115 Green_Pict	StimB	B	25	0 A 0 0 RT 28
116 Green_Pict	StimB	B	25	0 B 1 1 RT 39
117 Green_Pict	StimB	B	25	0 B 1 1 RT 35
118 CirclePict	StimD	B	0	25 B 1 1 RT 47
119 Worms_Pict	StimA	B	25	0 A 0 1 RT 40
120 SticksPict	StimC	B	0	25 B 1 0 RT 45
121 Green_Pict	StimB	B	25	0 B 1 1 RT 37
122 CirclePict	StimD	A	0	25 B 0 1 RT 47
123 Green_Pict	StimB	B	25	0 B 1 1 RT 34
124 SticksPict	StimC	B	0	25 A 0 1 RT 46
125 SticksPict	StimC	A	0	25 B 0 0 RT 36
126 Green_Pict	StimB	B	25	0 B 1 1 RT 33
127 CirclePict	StimD	B	0	25 B 1 1 RT 37
128 Green_Pict	StimB	B	25	0 B 1 1 RT 39
129 Green_Pict	StimB	A	25	0 B 0 1 RT 35
130 CirclePict	StimD	B	0	25 B 1 1 RT 39
131 Worms_Pict	StimA	B	25	0 A 0 1 RT 56
132 Green_Pict	StimB	B	25	0 B 1 1 RT 61
133 SticksPict	StimC	A	0	25 B 0 0 RT 89
134 Green_Pict	StimB	B	25	0 B 1 1 RT 40
135 SticksPict	StimC	A	0	25 A 1 1 RT 54
136 Green_Pict	StimB	B	25	0 B 1 1 RT 41
137 Green_Pict	StimB	A	25	0 B 0 1 RT 35
138 CirclePict	StimD	B	0	25 B 1 1 RT 43
139 Worms_Pict	StimA	A	25	0 A 1 1 RT 63
140 Worms_Pict	StimA	A	25	0 A 1 1 RT 346
141 Worms_Pict	StimA	A	25	0 A 1 1 RT 200
142 Worms_Pict	StimA	A	25	0 A 1 1 RT 38
143 SticksPict	StimC	A	0	25 B 0 0 RT 53
144 Worms_Pict	StimA	A	25	0 A 1 1 RT 38
145 CirclePict	StimD	B	0	25 A 0 0 RT 49
146 Worms_Pict	StimA	A	25	0 A 1 1 RT 34
147 Worms_Pict	StimA	B	25	0 A 0 1 RT 30
148 CirclePict	StimD	B	0	25 A 0 0 RT 54
149 SticksPict	StimC	A	0	25 B 0 0 RT 36
150 SticksPict	StimC	B	0	25 A 0 1 RT 28
151 SticksPict	StimC	A	0	25 B 0 0 RT 32
152 CirclePict	StimD	B	0	25 B 1 1 RT 42
153 Worms_Pict	StimA	A	25	0 A 1 1 RT 49
154 SticksPict	StimC	A	0	25 A 1 1 RT 50
155 SticksPict	StimC	A	0	25 A 1 1 RT 68
156 CirclePict	StimD	B	0	25 A 0 0 RT 51
157 CirclePict	StimD	A	0	25 B 0 1 RT 27
158 Worms_Pict	StimA	A	25	0 A 1 1 RT 34
159 CirclePict	StimD	B	0	25 B 1 1 RT 87
160 Green_Pict	StimB	B	25	0 B 1 1 RT 53
