# Supplementary material for: The Role of Informative and Ambiguous Feedback in Avoidance Behavior: Empirical and Computational Findings
Source: PLoS One. 2015 Dec 2;10(12):e0144083. doi: 10.1371/journal.pone.0144083 (PMC4668119; doi:10.1371/journal.pone.0144083)
Supplement: S2 File — Information contained in the file header describes how to use and run the program. (ZIP) [file pone.0144083.s002.zip › Moustafa2015_data/Moustafa2015_NoFeedback/078.doc]

1 Worms_Pict	StimD	B	0	25 A 0 0 RT 358
2 CirclePict	StimA	A	25	0 B 0 0 RT 1
3 Green_Pict	StimB	B	25	0 A 0 0 RT 212
4 Worms_Pict	StimD	B	0	25 A 0 0 RT 108
5 SticksPict	StimC	A	0	25 B 0 0 RT 6
6 SticksPict	StimC	A	0	25 A 1 1 RT 86
7 Green_Pict	StimB	B	25	0 A 0 0 RT 121
8 Green_Pict	StimB	B	25	0 A 0 0 RT 69
9 SticksPict	StimC	A	0	25 A 1 1 RT 68
10 CirclePict	StimA	A	25	0 A 1 1 RT 59
11 SticksPict	StimC	B	0	25 A 0 1 RT 49
12 Worms_Pict	StimD	B	0	25 B 1 1 RT 38
13 SticksPict	StimC	A	0	25 A 1 1 RT 70
14 Green_Pict	StimB	B	25	0 A 0 0 RT 126
15 SticksPict	StimC	A	0	25 B 0 0 RT 48
16 Worms_Pict	StimD	B	0	25 A 0 0 RT 42
17 Green_Pict	StimB	B	25	0 B 1 1 RT 35
18 SticksPict	StimC	A	0	25 B 0 0 RT 47
19 Worms_Pict	StimD	A	0	25 A 1 0 RT 175
20 Worms_Pict	StimD	B	0	25 B 1 1 RT 204
21 Green_Pict	StimB	B	25	0 B 1 1 RT 81
22 CirclePict	StimA	B	25	0 B 1 0 RT 54
23 Green_Pict	StimB	A	25	0 B 0 1 RT 31
24 CirclePict	StimA	A	25	0 B 0 0 RT 79
25 Green_Pict	StimB	B	25	0 B 1 1 RT 155
26 SticksPict	StimC	A	0	25 B 0 0 RT 41
27 Green_Pict	StimB	A	25	0 B 0 1 RT 48
28 Worms_Pict	StimD	B	0	25 A 0 0 RT 40
29 CirclePict	StimA	A	25	0 B 0 0 RT 40
30 SticksPict	StimC	B	0	25 B 1 0 RT 55
31 Worms_Pict	StimD	B	0	25 B 1 1 RT 36
32 CirclePict	StimA	A	25	0 A 1 1 RT 39
33 SticksPict	StimC	A	0	25 B 0 0 RT 44
34 CirclePict	StimA	A	25	0 A 1 1 RT 28
35 CirclePict	StimA	A	25	0 B 0 0 RT 39
36 CirclePict	StimA	B	25	0 A 0 1 RT 40
37 Worms_Pict	StimD	B	0	25 B 1 1 RT 34
38 Worms_Pict	StimD	A	0	25 A 1 0 RT 23
39 Green_Pict	StimB	B	25	0 B 1 1 RT 32
40 CirclePict	StimA	A	25	0 B 0 0 RT 50
41 Green_Pict	StimB	B	25	0 B 1 1 RT 41
42 Green_Pict	StimB	B	25	0 B 1 1 RT 53
43 Worms_Pict	StimD	B	0	25 B 1 1 RT 115
44 Worms_Pict	StimD	A	0	25 B 0 1 RT 69
45 SticksPict	StimC	A	0	25 A 1 1 RT 43
46 SticksPict	StimC	B	0	25 B 1 0 RT 65
47 SticksPict	StimC	A	0	25 A 1 1 RT 84
48 CirclePict	StimA	B	25	0 B 1 0 RT 43
49 Worms_Pict	StimD	B	0	25 B 1 1 RT 52
50 Green_Pict	StimB	B	25	0 A 0 0 RT 68
51 CirclePict	StimA	A	25	0 B 0 0 RT 36
52 SticksPict	StimC	A	0	25 A 1 1 RT 37
53 CirclePict	StimA	A	25	0 B 0 0 RT 44
54 CirclePict	StimA	A	25	0 A 1 1 RT 41
55 SticksPict	StimC	A	0	25 A 1 1 RT 33
56 Green_Pict	StimB	B	25	0 A 0 0 RT 79
57 Worms_Pict	StimD	B	0	25 B 1 1 RT 42
58 CirclePict	StimA	A	25	0 A 1 1 RT 38
59 Green_Pict	StimB	B	25	0 A 0 0 RT 35
60 SticksPict	StimC	A	0	25 B 0 0 RT 37
61 Green_Pict	StimB	B	25	0 A 0 0 RT 49
62 SticksPict	StimC	A	0	25 A 1 1 RT 30
63 Green_Pict	StimB	A	25	0 A 1 0 RT 25
64 Worms_Pict	StimD	A	0	25 B 0 1 RT 75
65 Green_Pict	StimB	B	25	0 A 0 0 RT 28
66 SticksPict	StimC	A	0	25 B 0 0 RT 76
67 CirclePict	StimA	A	25	0 A 1 1 RT 48
68 Worms_Pict	StimD	B	0	25 A 0 0 RT 54
69 Worms_Pict	StimD	B	0	25 B 1 1 RT 38
70 SticksPict	StimC	A	0	25 A 1 1 RT 43
71 Worms_Pict	StimD	B	0	25 B 1 1 RT 45
72 Green_Pict	StimB	A	25	0 A 1 0 RT 38
73 Green_Pict	StimB	B	25	0 A 0 0 RT 23
74 CirclePict	StimA	A	25	0 B 0 0 RT 34
75 CirclePict	StimA	B	25	0 A 0 1 RT 29
76 Worms_Pict	StimD	B	0	25 B 1 1 RT 38
77 CirclePict	StimA	A	25	0 A 1 1 RT 102
78 CirclePict	StimA	A	25	0 B 0 0 RT 72
79 SticksPict	StimC	B	0	25 A 0 1 RT 54
80 Worms_Pict	StimD	B	0	25 A 0 0 RT 34
81 Worms_Pict	StimD	B	0	25 A 0 0 RT 23
82 Worms_Pict	StimD	B	0	25 B 1 1 RT 154
83 SticksPict	StimC	A	0	25 A 1 1 RT 28
84 Green_Pict	StimB	B	25	0 B 1 1 RT 92
85 CirclePict	StimA	A	25	0 B 0 0 RT 41
86 SticksPict	StimC	A	0	25 A 1 1 RT 56
87 SticksPict	StimC	A	0	25 B 0 0 RT 48
88 Green_Pict	StimB	A	25	0 B 0 1 RT 36
89 SticksPict	StimC	A	0	25 A 1 1 RT 55
90 Worms_Pict	StimD	B	0	25 B 1 1 RT 65
91 Worms_Pict	StimD	A	0	25 A 1 0 RT 50
92 Green_Pict	StimB	A	25	0 B 0 1 RT 63
93 Green_Pict	StimB	B	25	0 A 0 0 RT 107
94 Worms_Pict	StimD	B	0	25 A 0 0 RT 64
95 Green_Pict	StimB	B	25	0 B 1 1 RT 37
96 SticksPict	StimC	A	0	25 B 0 0 RT 50
97 CirclePict	StimA	A	25	0 B 0 0 RT 43
98 Green_Pict	StimB	B	25	0 B 1 1 RT 26
99 CirclePict	StimA	A	25	0 B 0 0 RT 87
100 CirclePict	StimA	B	25	0 B 1 0 RT 71
101 Green_Pict	StimB	B	25	0 B 1 1 RT 46
102 CirclePict	StimA	A	25	0 B 0 0 RT 45
103 CirclePict	StimA	A	25	0 A 1 1 RT 42
104 Green_Pict	StimB	B	25	0 A 0 0 RT 78
105 CirclePict	StimA	B	25	0 B 1 0 RT 35
106 Worms_Pict	StimD	B	0	25 B 1 1 RT 39
107 Worms_Pict	StimD	A	0	25 A 1 0 RT 55
108 Worms_Pict	StimD	B	0	25 B 1 1 RT 50
109 SticksPict	StimC	A	0	25 A 1 1 RT 36
110 Green_Pict	StimB	B	25	0 B 1 1 RT 36
111 CirclePict	StimA	A	25	0 B 0 0 RT 30
112 CirclePict	StimA	A	25	0 B 0 0 RT 41
113 Green_Pict	StimB	B	25	0 A 0 0 RT 36
114 Worms_Pict	StimD	B	0	25 B 1 1 RT 38
115 CirclePict	StimA	A	25	0 A 1 1 RT 39
116 Worms_Pict	StimD	B	0	25 A 0 0 RT 47
117 SticksPict	StimC	A	0	25 B 0 0 RT 37
118 SticksPict	StimC	B	0	25 A 0 1 RT 19
119 SticksPict	StimC	B	0	25 B 1 0 RT 21
120 SticksPict	StimC	A	0	25 A 1 1 RT 15
121 CirclePict	StimA	A	25	0 B 0 0 RT 27
122 Worms_Pict	StimD	A	0	25 B 0 1 RT 48
123 Worms_Pict	StimD	B	0	25 A 0 0 RT 25
124 SticksPict	StimC	B	0	25 B 1 0 RT 16
125 Green_Pict	StimB	B	25	0 A 0 0 RT 17
126 CirclePict	StimA	A	25	0 B 0 0 RT 36
127 CirclePict	StimA	A	25	0 A 1 1 RT 27
128 CirclePict	StimA	A	25	0 A 1 1 RT 19
129 Worms_Pict	StimD	B	0	25 A 0 0 RT 17
130 SticksPict	StimC	A	0	25 A 1 1 RT 18
131 Worms_Pict	StimD	B	0	25 B 1 1 RT 32
132 CirclePict	StimA	A	25	0 A 1 1 RT 30
133 SticksPict	StimC	A	0	25 A 1 1 RT 33
134 SticksPict	StimC	A	0	25 B 0 0 RT 51
135 Green_Pict	StimB	B	25	0 A 0 0 RT 37
136 CirclePict	StimA	A	25	0 B 0 0 RT 27
137 Green_Pict	StimB	B	25	0 A 0 0 RT 32
138 Green_Pict	StimB	A	25	0 B 0 1 RT 40
139 SticksPict	StimC	A	0	25 A 1 1 RT 25
140 Green_Pict	StimB	B	25	0 B 1 1 RT 33
141 Worms_Pict	StimD	A	0	25 B 0 1 RT 37
142 CirclePict	StimA	A	25	0 B 0 0 RT 29
143 SticksPict	StimC	A	0	25 B 0 0 RT 42
144 SticksPict	StimC	B	0	25 A 0 1 RT 34
145 Worms_Pict	StimD	B	0	25 B 1 1 RT 48
146 Green_Pict	StimB	B	25	0 B 1 1 RT 21
147 CirclePict	StimA	B	25	0 B 1 0 RT 20
148 Green_Pict	StimB	B	25	0 B 1 1 RT 38
149 SticksPict	StimC	A	0	25 B 0 0 RT 25
150 Green_Pict	StimB	A	25	0 A 1 0 RT 24
151 Worms_Pict	StimD	B	0	25 A 0 0 RT 33
152 Worms_Pict	StimD	B	0	25 B 1 1 RT 36
153 Worms_Pict	StimD	B	0	25 A 0 0 RT 45
154 SticksPict	StimC	A	0	25 B 0 0 RT 36
155 Green_Pict	StimB	B	25	0 A 0 0 RT 38
156 CirclePict	StimA	B	25	0 B 1 0 RT 102
157 SticksPict	StimC	A	0	25 B 0 0 RT 18
158 CirclePict	StimA	A	25	0 A 1 1 RT 15
159 Green_Pict	StimB	B	25	0 A 0 0 RT 26
160 Worms_Pict	StimD	B	0	25 A 0 0 RT 33
