# Supplementary material for: The Role of Informative and Ambiguous Feedback in Avoidance Behavior: Empirical and Computational Findings
Source: PLoS One. 2015 Dec 2;10(12):e0144083. doi: 10.1371/journal.pone.0144083 (PMC4668119; doi:10.1371/journal.pone.0144083)
Supplement: S2 File — Information contained in the file header describes how to use and run the program. (ZIP) [file pone.0144083.s002.zip › Moustafa2015_data/Moustafa2015_NoFeedback/079.doc]

1 Green_Pict	StimD	B	0	25 A 0 0 RT 497
2 SticksPict	StimB	A	25	0 A 1 0 RT 171
3 CirclePict	StimA	A	25	0 B 0 0 RT 166
4 Worms_Pict	StimC	B	0	25 B 1 0 RT 315
5 CirclePict	StimA	A	25	0 A 1 1 RT 109
6 Worms_Pict	StimC	A	0	25 A 1 1 RT 79
7 Green_Pict	StimD	B	0	25 B 1 1 RT 161
8 Green_Pict	StimD	B	0	25 A 0 0 RT 99
9 Worms_Pict	StimC	A	0	25 B 0 0 RT 102
10 Worms_Pict	StimC	A	0	25 A 1 1 RT 106
11 Green_Pict	StimD	B	0	25 s RT 253
12 Green_Pict	StimD	B	0	25 A 0 0 RT 240
13 Green_Pict	StimD	A	0	25 B 0 1 RT 69
14 CirclePict	StimA	A	25	0 A 1 1 RT 142
15 SticksPict	StimB	B	25	0 B 1 1 RT 324
16 Worms_Pict	StimC	A	0	25 s RT 224
17 CirclePict	StimA	B	25	0 B 1 0 RT 208
18 CirclePict	StimA	A	25	0 B 0 0 RT 91
19 SticksPict	StimB	B	25	0 B 1 1 RT 111
20 Worms_Pict	StimC	A	0	25 B 0 0 RT 222
21 Green_Pict	StimD	A	0	25 s RT 137
22 CirclePict	StimA	A	25	0 B 0 0 RT 108
23 Worms_Pict	StimC	A	0	25 s RT 120
24 SticksPict	StimB	B	25	0 B 1 1 RT 69
25 Worms_Pict	StimC	A	0	25 s RT 120
26 SticksPict	StimB	B	25	0 B 1 1 RT 110
27 Green_Pict	StimD	B	0	25 s RT 91
28 SticksPict	StimB	A	25	0 B 0 1 RT 42
29 CirclePict	StimA	B	25	0 B 1 0 RT 59
30 CirclePict	StimA	A	25	0 B 0 0 RT 63
31 Worms_Pict	StimC	A	0	25 s RT 95
32 Green_Pict	StimD	B	0	25 s RT 103
33 SticksPict	StimB	B	25	0 B 1 1 RT 56
34 SticksPict	StimB	B	25	0 B 1 1 RT 56
35 Green_Pict	StimD	B	0	25 s RT 60
36 CirclePict	StimA	A	25	0 B 0 0 RT 43
37 SticksPict	StimB	B	25	0 B 1 1 RT 131
38 Worms_Pict	StimC	B	0	25 s RT 74
39 CirclePict	StimA	A	25	0 B 0 0 RT 47
40 SticksPict	StimB	B	25	0 B 1 1 RT 57
41 SticksPict	StimB	B	25	0 B 1 1 RT 45
42 SticksPict	StimB	B	25	0 B 1 1 RT 50
43 CirclePict	StimA	A	25	0 B 0 0 RT 42
44 Worms_Pict	StimC	A	0	25 s RT 74
45 CirclePict	StimA	A	25	0 B 0 0 RT 68
46 CirclePict	StimA	A	25	0 B 0 0 RT 109
47 CirclePict	StimA	A	25	0 B 0 0 RT 34
48 SticksPict	StimB	A	25	0 B 0 1 RT 41
49 SticksPict	StimB	A	25	0 B 0 1 RT 33
50 CirclePict	StimA	A	25	0 B 0 0 RT 44
51 CirclePict	StimA	A	25	0 B 0 0 RT 92
52 SticksPict	StimB	B	25	0 B 1 1 RT 43
53 Green_Pict	StimD	A	0	25 s RT 116
54 Green_Pict	StimD	B	0	25 s RT 74
55 SticksPict	StimB	B	25	0 B 1 1 RT 36
56 Worms_Pict	StimC	A	0	25 s RT 52
57 Worms_Pict	StimC	A	0	25 B 0 0 RT 56
58 SticksPict	StimB	B	25	0 B 1 1 RT 60
59 Worms_Pict	StimC	A	0	25 s RT 56
60 CirclePict	StimA	B	25	0 B 1 0 RT 42
61 SticksPict	StimB	B	25	0 B 1 1 RT 70
62 Worms_Pict	StimC	B	0	25 s RT 54
63 Green_Pict	StimD	B	0	25 s RT 88
64 Green_Pict	StimD	B	0	25 s RT 55
65 Green_Pict	StimD	B	0	25 s RT 62
66 Worms_Pict	StimC	A	0	25 s RT 63
67 Worms_Pict	StimC	A	0	25 s RT 51
68 Green_Pict	StimD	A	0	25 s RT 56
69 SticksPict	StimB	B	25	0 B 1 1 RT 52
70 Green_Pict	StimD	B	0	25 s RT 51
71 Worms_Pict	StimC	B	0	25 s RT 61
72 Green_Pict	StimD	B	0	25 s RT 43
73 CirclePict	StimA	A	25	0 B 0 0 RT 43
74 Green_Pict	StimD	B	0	25 s RT 50
75 Green_Pict	StimD	B	0	25 s RT 83
76 CirclePict	StimA	A	25	0 B 0 0 RT 49
77 CirclePict	StimA	B	25	0 B 1 0 RT 95
78 SticksPict	StimB	B	25	0 B 1 1 RT 37
79 Worms_Pict	StimC	A	0	25 s RT 65
80 Worms_Pict	StimC	A	0	25 s RT 49
81 Worms_Pict	StimC	A	0	25 s RT 59
82 SticksPict	StimB	B	25	0 B 1 1 RT 36
83 CirclePict	StimA	A	25	0 B 0 0 RT 58
84 SticksPict	StimB	B	25	0 B 1 1 RT 51
85 Green_Pict	StimD	B	0	25 s RT 58
86 Green_Pict	StimD	B	0	25 s RT 80
87 CirclePict	StimA	A	25	0 B 0 0 RT 97
88 Green_Pict	StimD	B	0	25 s RT 82
89 CirclePict	StimA	A	25	0 B 0 0 RT 76
90 SticksPict	StimB	B	25	0 B 1 1 RT 198
91 CirclePict	StimA	B	25	0 B 1 0 RT 82
92 Worms_Pict	StimC	A	0	25 s RT 110
93 Worms_Pict	StimC	A	0	25 s RT 56
94 Worms_Pict	StimC	A	0	25 s RT 43
95 Worms_Pict	StimC	B	0	25 s RT 28
96 Green_Pict	StimD	B	0	25 s RT 49
97 SticksPict	StimB	A	25	0 B 0 1 RT 38
98 Green_Pict	StimD	B	0	25 s RT 52
99 Green_Pict	StimD	B	0	25 s RT 63
100 Green_Pict	StimD	B	0	25 s RT 46
101 SticksPict	StimB	B	25	0 B 1 1 RT 77
102 SticksPict	StimB	B	25	0 B 1 1 RT 96
103 SticksPict	StimB	B	25	0 B 1 1 RT 80
104 Worms_Pict	StimC	B	0	25 s RT 54
105 CirclePict	StimA	A	25	0 B 0 0 RT 45
106 CirclePict	StimA	A	25	0 B 0 0 RT 52
107 CirclePict	StimA	A	25	0 B 0 0 RT 37
108 SticksPict	StimB	B	25	0 B 1 1 RT 77
109 CirclePict	StimA	B	25	0 B 1 0 RT 67
110 CirclePict	StimA	A	25	0 B 0 0 RT 57
111 Worms_Pict	StimC	A	0	25 s RT 71
112 SticksPict	StimB	B	25	0 B 1 1 RT 49
113 SticksPict	StimB	A	25	0 B 0 1 RT 90
114 Green_Pict	StimD	A	0	25 s RT 56
115 CirclePict	StimA	A	25	0 B 0 0 RT 70
116 Worms_Pict	StimC	A	0	25 s RT 83
117 Worms_Pict	StimC	A	0	25 s RT 51
118 Worms_Pict	StimC	A	0	25 s RT 35
119 Green_Pict	StimD	B	0	25 s RT 75
120 Green_Pict	StimD	A	0	25 s RT 95
121 SticksPict	StimB	B	25	0 B 1 1 RT 44
122 CirclePict	StimA	A	25	0 B 0 0 RT 43
123 SticksPict	StimB	B	25	0 B 1 1 RT 41
124 CirclePict	StimA	A	25	0 B 0 0 RT 79
125 CirclePict	StimA	B	25	0 B 1 0 RT 45
126 Worms_Pict	StimC	B	0	25 s RT 101
127 SticksPict	StimB	A	25	0 B 0 1 RT 53
128 CirclePict	StimA	B	25	0 B 1 0 RT 87
129 Worms_Pict	StimC	A	0	25 s RT 84
130 Green_Pict	StimD	B	0	25 s RT 114
131 CirclePict	StimA	A	25	0 B 0 0 RT 51
132 SticksPict	StimB	B	25	0 B 1 1 RT 122
133 SticksPict	StimB	B	25	0 B 1 1 RT 33
134 Green_Pict	StimD	A	0	25 s RT 52
135 CirclePict	StimA	A	25	0 B 0 0 RT 50
136 Green_Pict	StimD	B	0	25 s RT 48
137 Worms_Pict	StimC	B	0	25 s RT 81
138 Green_Pict	StimD	B	0	25 s RT 52
139 CirclePict	StimA	A	25	0 B 0 0 RT 83
140 Green_Pict	StimD	B	0	25 s RT 124
141 Worms_Pict	StimC	A	0	25 s RT 44
142 CirclePict	StimA	A	25	0 B 0 0 RT 43
143 Worms_Pict	StimC	A	0	25 s RT 90
144 SticksPict	StimB	B	25	0 B 1 1 RT 83
145 SticksPict	StimB	B	25	0 B 1 1 RT 120
146 SticksPict	StimB	A	25	0 B 0 1 RT 46
147 Green_Pict	StimD	B	0	25 s RT 53
148 CirclePict	StimA	A	25	0 B 0 0 RT 38
149 Worms_Pict	StimC	A	0	25 s RT 130
150 Green_Pict	StimD	B	0	25 s RT 55
151 Worms_Pict	StimC	A	0	25 s RT 78
152 SticksPict	StimB	B	25	0 B 1 1 RT 59
153 CirclePict	StimA	A	25	0 B 0 0 RT 47
154 Worms_Pict	StimC	A	0	25 A 1 1 RT 102
155 Green_Pict	StimD	B	0	25 s RT 170
156 Green_Pict	StimD	A	0	25 s RT 198
157 Worms_Pict	StimC	A	0	25 A 1 1 RT 78
158 Green_Pict	StimD	B	0	25 B 1 1 RT 311
159 SticksPict	StimB	B	25	0 B 1 1 RT 82
160 Worms_Pict	StimC	A	0	25 B 0 0 RT 0
