# Supplementary material for: The Role of Informative and Ambiguous Feedback in Avoidance Behavior: Empirical and Computational Findings
Source: PLoS One. 2015 Dec 2;10(12):e0144083. doi: 10.1371/journal.pone.0144083 (PMC4668119; doi:10.1371/journal.pone.0144083)
Supplement: S2 File — Information contained in the file header describes how to use and run the program. (ZIP) [file pone.0144083.s002.zip › Moustafa2015_data/Moustafa2015_NoFeedback/080.doc]

1 SticksPict	StimB	B	25	0 B 1 1 RT 477
2 Worms_Pict	StimD	B	0	25 A 0 0 RT 205
3 CirclePict	StimA	B	25	0 A 0 1 RT 188
4 CirclePict	StimA	A	25	0 s RT 114
5 CirclePict	StimA	A	25	0 A 1 1 RT 155
6 CirclePict	StimA	B	25	0 A 0 1 RT 81
7 Worms_Pict	StimD	B	0	25 A 0 0 RT 118
8 Worms_Pict	StimD	A	0	25 A 1 0 RT 90
9 Worms_Pict	StimD	A	0	25 A 1 0 RT 65
10 SticksPict	StimB	B	25	0 B 1 1 RT 89
11 CirclePict	StimA	A	25	0 B 0 0 RT 184
12 CirclePict	StimA	A	25	0 B 0 0 RT 54
13 Worms_Pict	StimD	B	0	25 B 1 1 RT 264
14 CirclePict	StimA	A	25	0 A 1 1 RT 53
15 Worms_Pict	StimD	B	0	25 B 1 1 RT 39
16 CirclePict	StimA	A	25	0 B 0 0 RT 37
17 Worms_Pict	StimD	B	0	25 A 0 0 RT 31
18 SticksPict	StimB	B	25	0 B 1 1 RT 45
19 Green_Pict	StimC	A	0	25 B 0 0 RT 71
20 Green_Pict	StimC	A	0	25 B 0 0 RT 46
21 SticksPict	StimB	B	25	0 B 1 1 RT 18
22 Green_Pict	StimC	B	0	25 B 1 0 RT 39
23 SticksPict	StimB	B	25	0 A 0 0 RT 15
24 SticksPict	StimB	A	25	0 A 1 0 RT 36
25 SticksPict	StimB	B	25	0 A 0 0 RT 67
26 Green_Pict	StimC	A	0	25 A 1 1 RT 32
27 Worms_Pict	StimD	B	0	25 A 0 0 RT 18
28 Green_Pict	StimC	A	0	25 A 1 1 RT 15
29 SticksPict	StimB	B	25	0 A 0 0 RT 38
30 CirclePict	StimA	A	25	0 A 1 1 RT 21
31 Green_Pict	StimC	B	0	25 A 0 1 RT 48
32 SticksPict	StimB	A	25	0 A 1 0 RT 11
33 Green_Pict	StimC	A	0	25 B 0 0 RT 49
34 SticksPict	StimB	B	25	0 B 1 1 RT 13
35 Green_Pict	StimC	A	0	25 B 0 0 RT 21
36 Green_Pict	StimC	A	0	25 B 0 0 RT 22
37 Worms_Pict	StimD	B	0	25 B 1 1 RT 17
38 Green_Pict	StimC	A	0	25 B 0 0 RT 17
39 CirclePict	StimA	A	25	0 B 0 0 RT 23
40 Worms_Pict	StimD	B	0	25 B 1 1 RT 37
41 CirclePict	StimA	A	25	0 A 1 1 RT 13
42 SticksPict	StimB	B	25	0 A 0 0 RT 51
43 CirclePict	StimA	A	25	0 B 0 0 RT 17
44 Worms_Pict	StimD	B	0	25 B 1 1 RT 11
45 Worms_Pict	StimD	B	0	25 A 0 0 RT 25
46 Worms_Pict	StimD	B	0	25 A 0 0 RT 90
47 Green_Pict	StimC	A	0	25 A 1 1 RT 39
48 SticksPict	StimB	B	25	0 A 0 0 RT 34
49 Green_Pict	StimC	A	0	25 A 1 1 RT 17
50 CirclePict	StimA	A	25	0 A 1 1 RT 38
51 Worms_Pict	StimD	A	0	25 B 0 1 RT 56
52 CirclePict	StimA	B	25	0 A 0 1 RT 61
53 Green_Pict	StimC	A	0	25 B 0 0 RT 91
54 Green_Pict	StimC	B	0	25 B 1 0 RT 58
55 Worms_Pict	StimD	B	0	25 A 0 0 RT 59
56 Green_Pict	StimC	A	0	25 A 1 1 RT 57
57 Worms_Pict	StimD	B	0	25 A 0 0 RT 73
58 Green_Pict	StimC	B	0	25 A 0 1 RT 41
59 SticksPict	StimB	B	25	0 A 0 0 RT 63
60 Green_Pict	StimC	A	0	25 A 1 1 RT 89
61 CirclePict	StimA	A	25	0 A 1 1 RT 41
62 SticksPict	StimB	B	25	0 A 0 0 RT 48
63 Worms_Pict	StimD	A	0	25 B 0 1 RT 33
64 CirclePict	StimA	A	25	0 A 1 1 RT 39
65 Green_Pict	StimC	A	0	25 A 1 1 RT 42
66 SticksPict	StimB	B	25	0 A 0 0 RT 45
67 CirclePict	StimA	A	25	0 A 1 1 RT 35
68 SticksPict	StimB	B	25	0 A 0 0 RT 36
69 SticksPict	StimB	B	25	0 A 0 0 RT 108
70 Green_Pict	StimC	A	0	25 A 1 1 RT 33
71 Worms_Pict	StimD	B	0	25 A 0 0 RT 90
72 SticksPict	StimB	A	25	0 A 1 0 RT 41
73 SticksPict	StimB	A	25	0 A 1 0 RT 30
74 Green_Pict	StimC	A	0	25 A 1 1 RT 46
75 Worms_Pict	StimD	B	0	25 A 0 0 RT 81
76 SticksPict	StimB	B	25	0 A 0 0 RT 26
77 CirclePict	StimA	A	25	0 A 1 1 RT 16
78 CirclePict	StimA	B	25	0 A 0 1 RT 21
79 CirclePict	StimA	A	25	0 A 1 1 RT 19
80 Worms_Pict	StimD	B	0	25 B 1 1 RT 35
81 SticksPict	StimB	B	25	0 A 0 0 RT 41
82 CirclePict	StimA	A	25	0 A 1 1 RT 33
83 Worms_Pict	StimD	A	0	25 B 0 1 RT 55
84 Worms_Pict	StimD	B	0	25 B 1 1 RT 50
85 SticksPict	StimB	B	25	0 A 0 0 RT 46
86 SticksPict	StimB	B	25	0 A 0 0 RT 27
87 Worms_Pict	StimD	B	0	25 B 1 1 RT 70
88 Green_Pict	StimC	A	0	25 A 1 1 RT 42
89 Green_Pict	StimC	A	0	25 A 1 1 RT 23
90 CirclePict	StimA	A	25	0 A 1 1 RT 31
91 CirclePict	StimA	B	25	0 A 0 1 RT 23
92 SticksPict	StimB	A	25	0 A 1 0 RT 35
93 SticksPict	StimB	B	25	0 A 0 0 RT 18
94 SticksPict	StimB	B	25	0 A 0 0 RT 38
95 Green_Pict	StimC	A	0	25 A 1 1 RT 36
96 SticksPict	StimB	B	25	0 A 0 0 RT 31
97 SticksPict	StimB	B	25	0 A 0 0 RT 22
98 Green_Pict	StimC	B	0	25 A 0 1 RT 15
99 SticksPict	StimB	B	25	0 A 0 0 RT 47
100 SticksPict	StimB	A	25	0 A 1 0 RT 23
101 CirclePict	StimA	A	25	0 A 1 1 RT 30
102 Worms_Pict	StimD	B	0	25 B 1 1 RT 43
103 CirclePict	StimA	A	25	0 A 1 1 RT 33
104 Worms_Pict	StimD	B	0	25 B 1 1 RT 46
105 Green_Pict	StimC	A	0	25 B 0 0 RT 104
106 Green_Pict	StimC	A	0	25 A 1 1 RT 28
107 Worms_Pict	StimD	B	0	25 B 1 1 RT 50
108 CirclePict	StimA	A	25	0 A 1 1 RT 28
109 Green_Pict	StimC	A	0	25 A 1 1 RT 55
110 Worms_Pict	StimD	B	0	25 B 1 1 RT 62
111 Green_Pict	StimC	A	0	25 A 1 1 RT 95
112 CirclePict	StimA	A	25	0 A 1 1 RT 29
113 CirclePict	StimA	B	25	0 A 0 1 RT 23
114 CirclePict	StimA	A	25	0 A 1 1 RT 36
115 Worms_Pict	StimD	B	0	25 B 1 1 RT 33
116 CirclePict	StimA	A	25	0 A 1 1 RT 28
117 Worms_Pict	StimD	A	0	25 B 0 1 RT 25
118 Worms_Pict	StimD	B	0	25 A 0 0 RT 23
119 Green_Pict	StimC	A	0	25 A 1 1 RT 42
120 Green_Pict	StimC	B	0	25 A 0 1 RT 19
121 Worms_Pict	StimD	B	0	25 B 1 1 RT 45
122 CirclePict	StimA	A	25	0 A 1 1 RT 27
123 CirclePict	StimA	B	25	0 A 0 1 RT 27
124 SticksPict	StimB	B	25	0 A 0 0 RT 31
125 SticksPict	StimB	B	25	0 A 0 0 RT 21
126 CirclePict	StimA	A	25	0 A 1 1 RT 33
127 SticksPict	StimB	B	25	0 A 0 0 RT 26
128 Worms_Pict	StimD	A	0	25 B 0 1 RT 28
129 SticksPict	StimB	B	25	0 A 0 0 RT 33
130 Worms_Pict	StimD	B	0	25 B 1 1 RT 37
131 SticksPict	StimB	B	25	0 A 0 0 RT 41
132 Green_Pict	StimC	B	0	25 A 0 1 RT 43
133 SticksPict	StimB	A	25	0 A 1 0 RT 59
134 CirclePict	StimA	A	25	0 A 1 1 RT 31
135 Green_Pict	StimC	A	0	25 A 1 1 RT 25
136 SticksPict	StimB	B	25	0 A 0 0 RT 38
137 SticksPict	StimB	B	25	0 A 0 0 RT 25
138 CirclePict	StimA	A	25	0 A 1 1 RT 31
139 Green_Pict	StimC	A	0	25 A 1 1 RT 42
140 Worms_Pict	StimD	A	0	25 B 0 1 RT 25
141 Worms_Pict	StimD	B	0	25 B 1 1 RT 47
142 Worms_Pict	StimD	B	0	25 B 1 1 RT 58
143 SticksPict	StimB	B	25	0 A 0 0 RT 32
144 Green_Pict	StimC	A	0	25 A 1 1 RT 27
145 Green_Pict	StimC	A	0	25 A 1 1 RT 22
146 Green_Pict	StimC	A	0	25 A 1 1 RT 53
147 CirclePict	StimA	A	25	0 A 1 1 RT 27
148 Worms_Pict	StimD	B	0	25 B 1 1 RT 41
149 Worms_Pict	StimD	B	0	25 B 1 1 RT 25
150 Green_Pict	StimC	A	0	25 A 1 1 RT 36
151 Green_Pict	StimC	A	0	25 A 1 1 RT 34
152 Green_Pict	StimC	A	0	25 A 1 1 RT 34
153 Green_Pict	StimC	B	0	25 A 0 1 RT 22
154 CirclePict	StimA	A	25	0 A 1 1 RT 26
155 CirclePict	StimA	A	25	0 A 1 1 RT 32
156 SticksPict	StimB	A	25	0 A 1 0 RT 34
157 CirclePict	StimA	A	25	0 A 1 1 RT 31
158 CirclePict	StimA	B	25	0 A 0 1 RT 21
159 Worms_Pict	StimD	B	0	25 B 1 1 RT 43
160 Worms_Pict	StimD	B	0	25 B 1 1 RT 38
