# Supplementary material for: The Role of Informative and Ambiguous Feedback in Avoidance Behavior: Empirical and Computational Findings
Source: PLoS One. 2015 Dec 2;10(12):e0144083. doi: 10.1371/journal.pone.0144083 (PMC4668119; doi:10.1371/journal.pone.0144083)
Supplement: S2 File — Information contained in the file header describes how to use and run the program. (ZIP) [file pone.0144083.s002.zip › Moustafa2015_data/Moustafa2015_NoFeedback/081.doc]

1 SticksPict	StimB	B	25	0 A 0 0 RT 315
2 Green_Pict	StimA	B	25	0 B 1 0 RT 92
3 CirclePict	StimD	B	0	25 B 1 1 RT 47
4 CirclePict	StimD	A	0	25 A 1 0 RT 52
5 CirclePict	StimD	A	0	25 A 1 0 RT 182
6 Worms_Pict	StimC	A	0	25 B 0 0 RT 81
7 Green_Pict	StimA	A	25	0 B 0 0 RT 75
8 CirclePict	StimD	B	0	25 s RT 125
9 CirclePict	StimD	B	0	25 A 0 0 RT 106
10 SticksPict	StimB	B	25	0 B 1 1 RT 62
11 Green_Pict	StimA	A	25	0 A 1 1 RT 96
12 CirclePict	StimD	B	0	25 B 1 1 RT 65
13 Green_Pict	StimA	A	25	0 B 0 0 RT 79
14 Worms_Pict	StimC	A	0	25 A 1 1 RT 52
15 CirclePict	StimD	B	0	25 B 1 1 RT 86
16 SticksPict	StimB	B	25	0 A 0 0 RT 41
17 SticksPict	StimB	A	25	0 A 1 0 RT 61
18 Worms_Pict	StimC	A	0	25 A 1 1 RT 38
19 SticksPict	StimB	B	25	0 B 1 1 RT 45
20 Green_Pict	StimA	A	25	0 B 0 0 RT 35
21 Green_Pict	StimA	B	25	0 A 0 1 RT 56
22 Green_Pict	StimA	A	25	0 B 0 0 RT 48
23 Worms_Pict	StimC	A	0	25 B 0 0 RT 255
24 SticksPict	StimB	B	25	0 A 0 0 RT 61
25 Worms_Pict	StimC	B	0	25 B 1 0 RT 81
26 Worms_Pict	StimC	B	0	25 A 0 1 RT 113
27 CirclePict	StimD	B	0	25 A 0 0 RT 68
28 Worms_Pict	StimC	A	0	25 B 0 0 RT 30
29 Green_Pict	StimA	A	25	0 A 1 1 RT 33
30 Green_Pict	StimA	A	25	0 A 1 1 RT 33
31 SticksPict	StimB	B	25	0 B 1 1 RT 44
32 CirclePict	StimD	B	0	25 B 1 1 RT 60
33 SticksPict	StimB	A	25	0 B 0 1 RT 114
34 SticksPict	StimB	B	25	0 A 0 0 RT 37
35 Worms_Pict	StimC	A	0	25 A 1 1 RT 39
36 Worms_Pict	StimC	A	0	25 B 0 0 RT 16
37 Green_Pict	StimA	A	25	0 A 1 1 RT 31
38 SticksPict	StimB	B	25	0 A 0 0 RT 29
39 CirclePict	StimD	B	0	25 A 0 0 RT 41
40 Worms_Pict	StimC	A	0	25 A 1 1 RT 28
41 SticksPict	StimB	B	25	0 B 1 1 RT 24
42 Worms_Pict	StimC	B	0	25 B 1 0 RT 25
43 Green_Pict	StimA	B	25	0 B 1 0 RT 42
44 Green_Pict	StimA	A	25	0 B 0 0 RT 29
45 Green_Pict	StimA	B	25	0 A 0 1 RT 29
46 Worms_Pict	StimC	A	0	25 B 0 0 RT 78
47 Green_Pict	StimA	A	25	0 A 1 1 RT 24
48 Green_Pict	StimA	A	25	0 A 1 1 RT 35
49 Green_Pict	StimA	A	25	0 A 1 1 RT 26
50 CirclePict	StimD	B	0	25 B 1 1 RT 45
51 Worms_Pict	StimC	A	0	25 A 1 1 RT 41
52 Worms_Pict	StimC	A	0	25 B 0 0 RT 37
53 CirclePict	StimD	B	0	25 A 0 0 RT 24
54 Worms_Pict	StimC	A	0	25 B 0 0 RT 39
55 CirclePict	StimD	A	0	25 A 1 0 RT 24
56 CirclePict	StimD	B	0	25 B 1 1 RT 46
57 Worms_Pict	StimC	A	0	25 A 1 1 RT 30
58 Green_Pict	StimA	A	25	0 A 1 1 RT 34
59 CirclePict	StimD	B	0	25 A 0 0 RT 23
60 Worms_Pict	StimC	B	0	25 A 0 1 RT 28
61 CirclePict	StimD	A	0	25 A 1 0 RT 49
62 SticksPict	StimB	B	25	0 A 0 0 RT 37
63 SticksPict	StimB	B	25	0 B 1 1 RT 31
64 CirclePict	StimD	B	0	25 B 1 1 RT 53
65 SticksPict	StimB	B	25	0 A 0 0 RT 82
66 Green_Pict	StimA	A	25	0 B 0 0 RT 45
67 Worms_Pict	StimC	A	0	25 A 1 1 RT 36
68 CirclePict	StimD	B	0	25 A 0 0 RT 35
69 SticksPict	StimB	B	25	0 A 0 0 RT 51
70 Worms_Pict	StimC	A	0	25 A 1 1 RT 23
71 SticksPict	StimB	A	25	0 A 1 0 RT 26
72 Green_Pict	StimA	A	25	0 A 1 1 RT 27
73 SticksPict	StimB	B	25	0 B 1 1 RT 36
74 SticksPict	StimB	B	25	0 B 1 1 RT 32
75 Green_Pict	StimA	A	25	0 B 0 0 RT 38
76 CirclePict	StimD	B	0	25 A 0 0 RT 25
77 Worms_Pict	StimC	A	0	25 A 1 1 RT 30
78 CirclePict	StimD	B	0	25 A 0 0 RT 44
79 SticksPict	StimB	A	25	0 B 0 1 RT 34
80 SticksPict	StimB	B	25	0 B 1 1 RT 21
81 CirclePict	StimD	A	0	25 B 0 1 RT 37
82 Green_Pict	StimA	B	25	0 A 0 1 RT 26
83 SticksPict	StimB	B	25	0 A 0 0 RT 25
84 Green_Pict	StimA	A	25	0 A 1 1 RT 25
85 Worms_Pict	StimC	A	0	25 A 1 1 RT 25
86 SticksPict	StimB	A	25	0 A 1 0 RT 26
87 Worms_Pict	StimC	A	0	25 A 1 1 RT 28
88 Green_Pict	StimA	A	25	0 A 1 1 RT 18
89 CirclePict	StimD	B	0	25 A 0 0 RT 24
90 CirclePict	StimD	A	0	25 A 1 0 RT 16
91 CirclePict	StimD	B	0	25 A 0 0 RT 25
92 SticksPict	StimB	B	25	0 A 0 0 RT 17
93 Worms_Pict	StimC	B	0	25 A 0 1 RT 23
94 SticksPict	StimB	B	25	0 B 1 1 RT 32
95 Worms_Pict	StimC	A	0	25 B 0 0 RT 32
96 CirclePict	StimD	B	0	25 B 1 1 RT 28
97 Worms_Pict	StimC	A	0	25 A 1 1 RT 30
98 CirclePict	StimD	B	0	25 A 0 0 RT 37
99 Green_Pict	StimA	A	25	0 A 1 1 RT 29
100 Green_Pict	StimA	A	25	0 A 1 1 RT 24
101 SticksPict	StimB	B	25	0 A 0 0 RT 22
102 Green_Pict	StimA	A	25	0 A 1 1 RT 23
103 Worms_Pict	StimC	A	0	25 A 1 1 RT 24
104 CirclePict	StimD	B	0	25 A 0 0 RT 23
105 Green_Pict	StimA	B	25	0 B 1 0 RT 38
106 Worms_Pict	StimC	B	0	25 B 1 0 RT 43
107 Worms_Pict	StimC	A	0	25 A 1 1 RT 39
108 SticksPict	StimB	B	25	0 A 0 0 RT 3
109 Green_Pict	StimA	A	25	0 B 0 0 RT 22
110 SticksPict	StimB	B	25	0 A 0 0 RT 15
111 SticksPict	StimB	B	25	0 A 0 0 RT 20
112 Worms_Pict	StimC	A	0	25 A 1 1 RT 12
113 Worms_Pict	StimC	A	0	25 B 0 0 RT 20
114 CirclePict	StimD	B	0	25 B 1 1 RT 14
115 SticksPict	StimB	B	25	0 B 1 1 RT 15
116 Green_Pict	StimA	A	25	0 A 1 1 RT 24
117 CirclePict	StimD	B	0	25 A 0 0 RT 36
118 CirclePict	StimD	B	0	25 A 0 0 RT 32
119 Green_Pict	StimA	A	25	0 B 0 0 RT 31
120 SticksPict	StimB	A	25	0 B 0 1 RT 44
121 CirclePict	StimD	A	0	25 B 0 1 RT 33
122 CirclePict	StimD	B	0	25 A 0 0 RT 40
123 Worms_Pict	StimC	A	0	25 A 1 1 RT 28
124 Green_Pict	StimA	A	25	0 A 1 1 RT 33
125 Green_Pict	StimA	A	25	0 A 1 1 RT 32
126 CirclePict	StimD	B	0	25 A 0 0 RT 44
127 SticksPict	StimB	B	25	0 B 1 1 RT 27
128 SticksPict	StimB	B	25	0 B 1 1 RT 27
129 Green_Pict	StimA	B	25	0 B 1 0 RT 28
130 Worms_Pict	StimC	A	0	25 B 0 0 RT 31
131 SticksPict	StimB	B	25	0 A 0 0 RT 22
132 Green_Pict	StimA	A	25	0 A 1 1 RT 20
133 Worms_Pict	StimC	A	0	25 A 1 1 RT 22
134 Green_Pict	StimA	A	25	0 A 1 1 RT 15
135 Worms_Pict	StimC	A	0	25 A 1 1 RT 23
136 CirclePict	StimD	B	0	25 A 0 0 RT 27
137 CirclePict	StimD	B	0	25 A 0 0 RT 13
138 SticksPict	StimB	A	25	0 A 1 0 RT 18
139 Worms_Pict	StimC	B	0	25 A 0 1 RT 22
140 CirclePict	StimD	B	0	25 A 0 0 RT 22
141 SticksPict	StimB	B	25	0 B 1 1 RT 22
142 Worms_Pict	StimC	B	0	25 B 1 0 RT 23
143 Green_Pict	StimA	A	25	0 B 0 0 RT 31
144 Worms_Pict	StimC	A	0	25 B 0 0 RT 30
145 CirclePict	StimD	B	0	25 A 0 0 RT 22
146 Green_Pict	StimA	A	25	0 A 1 1 RT 26
147 SticksPict	StimB	B	25	0 A 0 0 RT 18
148 Green_Pict	StimA	A	25	0 A 1 1 RT 23
149 Green_Pict	StimA	B	25	0 A 0 1 RT 22
150 SticksPict	StimB	B	25	0 A 0 0 RT 24
151 SticksPict	StimB	A	25	0 B 0 1 RT 21
152 SticksPict	StimB	B	25	0 B 1 1 RT 18
153 Worms_Pict	StimC	A	0	25 B 0 0 RT 12
154 CirclePict	StimD	A	0	25 A 1 0 RT 34
155 CirclePict	StimD	B	0	25 A 0 0 RT 23
156 SticksPict	StimB	B	25	0 A 0 0 RT 30
157 CirclePict	StimD	B	0	25 A 0 0 RT 43
158 Worms_Pict	StimC	A	0	25 A 1 1 RT 18
159 Green_Pict	StimA	A	25	0 A 1 1 RT 15
160 Worms_Pict	StimC	A	0	25 A 1 1 RT 18
