# Supplementary material for: The Role of Informative and Ambiguous Feedback in Avoidance Behavior: Empirical and Computational Findings
Source: PLoS One. 2015 Dec 2;10(12):e0144083. doi: 10.1371/journal.pone.0144083 (PMC4668119; doi:10.1371/journal.pone.0144083)
Supplement: S2 File — Information contained in the file header describes how to use and run the program. (ZIP) [file pone.0144083.s002.zip › Moustafa2015_data/Moustafa2015_NoFeedback/082.doc]

1 SticksPict	StimD	B	0	25 A 0 0 RT 670
2 Green_Pict	StimA	A	25	0 A 1 1 RT 167
3 Green_Pict	StimA	A	25	0 A 1 1 RT 137
4 CirclePict	StimB	B	25	0 B 1 1 RT 179
5 CirclePict	StimB	B	25	0 B 1 1 RT 68
6 CirclePict	StimB	A	25	0 A 1 0 RT 101
7 Green_Pict	StimA	A	25	0 B 0 0 RT 101
8 SticksPict	StimD	B	0	25 B 1 1 RT 109
9 SticksPict	StimD	B	0	25 A 0 0 RT 75
10 Worms_Pict	StimC	A	0	25 A 1 1 RT 90
11 Worms_Pict	StimC	A	0	25 A 1 1 RT 57
12 CirclePict	StimB	B	25	0 B 1 1 RT 65
13 Green_Pict	StimA	B	25	0 A 0 1 RT 193
14 Green_Pict	StimA	B	25	0 B 1 0 RT 65
15 Worms_Pict	StimC	A	0	25 B 0 0 RT 68
16 CirclePict	StimB	B	25	0 A 0 0 RT 150
17 Worms_Pict	StimC	B	0	25 B 1 0 RT 51
18 CirclePict	StimB	B	25	0 A 0 0 RT 50
19 SticksPict	StimD	B	0	25 A 0 0 RT 44
20 CirclePict	StimB	B	25	0 B 1 1 RT 60
21 Worms_Pict	StimC	A	0	25 B 0 0 RT 66
22 SticksPict	StimD	B	0	25 B 1 1 RT 88
23 SticksPict	StimD	A	0	25 A 1 0 RT 63
24 SticksPict	StimD	B	0	25 B 1 1 RT 195
25 SticksPict	StimD	B	0	25 A 0 0 RT 70
26 CirclePict	StimB	B	25	0 A 0 0 RT 55
27 Worms_Pict	StimC	A	0	25 B 0 0 RT 50
28 Green_Pict	StimA	A	25	0 A 1 1 RT 71
29 Worms_Pict	StimC	A	0	25 B 0 0 RT 90
30 CirclePict	StimB	A	25	0 A 1 0 RT 59
31 SticksPict	StimD	B	0	25 B 1 1 RT 37
32 Worms_Pict	StimC	A	0	25 A 1 1 RT 53
33 CirclePict	StimB	B	25	0 B 1 1 RT 55
34 Green_Pict	StimA	A	25	0 A 1 1 RT 39
35 SticksPict	StimD	A	0	25 A 1 0 RT 78
36 Green_Pict	StimA	A	25	0 A 1 1 RT 55
37 Green_Pict	StimA	A	25	0 A 1 1 RT 46
38 Worms_Pict	StimC	B	0	25 A 0 1 RT 57
39 Green_Pict	StimA	A	25	0 A 1 1 RT 43
40 Worms_Pict	StimC	A	0	25 B 0 0 RT 46
41 CirclePict	StimB	B	25	0 A 0 0 RT 58
42 Green_Pict	StimA	A	25	0 A 1 1 RT 36
43 SticksPict	StimD	A	0	25 B 0 1 RT 67
44 SticksPict	StimD	B	0	25 A 0 0 RT 54
45 SticksPict	StimD	A	0	25 B 0 1 RT 42
46 Worms_Pict	StimC	A	0	25 A 1 1 RT 39
47 CirclePict	StimB	B	25	0 B 1 1 RT 58
48 SticksPict	StimD	B	0	25 A 0 0 RT 111
49 Worms_Pict	StimC	A	0	25 B 0 0 RT 64
50 Worms_Pict	StimC	A	0	25 B 0 0 RT 64
51 Worms_Pict	StimC	A	0	25 A 1 1 RT 65
52 CirclePict	StimB	B	25	0 B 1 1 RT 99
53 Worms_Pict	StimC	A	0	25 A 1 1 RT 39
54 Green_Pict	StimA	B	25	0 A 0 1 RT 60
55 Green_Pict	StimA	A	25	0 A 1 1 RT 43
56 Worms_Pict	StimC	A	0	25 B 0 0 RT 46
57 SticksPict	StimD	B	0	25 B 1 1 RT 56
58 SticksPict	StimD	B	0	25 A 0 0 RT 29
59 Worms_Pict	StimC	A	0	25 B 0 0 RT 76
60 Green_Pict	StimA	A	25	0 A 1 1 RT 33
61 Green_Pict	StimA	A	25	0 A 1 1 RT 31
62 CirclePict	StimB	B	25	0 B 1 1 RT 31
63 CirclePict	StimB	A	25	0 B 0 1 RT 31
64 CirclePict	StimB	A	25	0 B 0 1 RT 39
65 Green_Pict	StimA	A	25	0 A 1 1 RT 37
66 CirclePict	StimB	B	25	0 B 1 1 RT 48
67 Green_Pict	StimA	A	25	0 A 1 1 RT 36
68 Green_Pict	StimA	A	25	0 A 1 1 RT 35
69 Green_Pict	StimA	B	25	0 A 0 1 RT 35
70 Green_Pict	StimA	A	25	0 B 0 0 RT 54
71 SticksPict	StimD	B	0	25 B 1 1 RT 52
72 SticksPict	StimD	B	0	25 A 0 0 RT 33
73 CirclePict	StimB	B	25	0 B 1 1 RT 38
74 CirclePict	StimB	B	25	0 B 1 1 RT 38
75 SticksPict	StimD	B	0	25 A 0 0 RT 72
76 SticksPict	StimD	B	0	25 B 1 1 RT 40
77 Worms_Pict	StimC	B	0	25 A 0 1 RT 59
78 Worms_Pict	StimC	B	0	25 B 1 0 RT 42
79 CirclePict	StimB	B	25	0 B 1 1 RT 35
80 Worms_Pict	StimC	A	0	25 B 0 0 RT 111
81 CirclePict	StimB	A	25	0 B 0 1 RT 39
82 Worms_Pict	StimC	A	0	25 A 1 1 RT 52
83 CirclePict	StimB	B	25	0 B 1 1 RT 32
84 Worms_Pict	StimC	A	0	25 s RT 157
85 Green_Pict	StimA	A	25	0 A 1 1 RT 132
86 SticksPict	StimD	B	0	25 A 0 0 RT 77
87 SticksPict	StimD	B	0	25 B 1 1 RT 35
88 CirclePict	StimB	B	25	0 B 1 1 RT 82
89 SticksPict	StimD	B	0	25 B 1 1 RT 75
90 Green_Pict	StimA	A	25	0 A 1 1 RT 41
91 Green_Pict	StimA	A	25	0 A 1 1 RT 36
92 Green_Pict	StimA	B	25	0 A 0 1 RT 24
93 CirclePict	StimB	B	25	0 B 1 1 RT 37
94 CirclePict	StimB	B	25	0 B 1 1 RT 26
95 SticksPict	StimD	B	0	25 B 1 1 RT 71
96 Green_Pict	StimA	A	25	0 A 1 1 RT 35
97 Worms_Pict	StimC	B	0	25 B 1 0 RT 37
98 CirclePict	StimB	B	25	0 B 1 1 RT 33
99 Worms_Pict	StimC	A	0	25 A 1 1 RT 42
100 SticksPict	StimD	B	0	25 B 1 1 RT 44
101 Worms_Pict	StimC	A	0	25 A 1 1 RT 44
102 Worms_Pict	StimC	A	0	25 A 1 1 RT 94
103 SticksPict	StimD	A	0	25 B 0 1 RT 48
104 SticksPict	StimD	B	0	25 A 0 0 RT 56
105 CirclePict	StimB	A	25	0 B 0 1 RT 26
106 Worms_Pict	StimC	A	0	25 s RT 79
107 Green_Pict	StimA	A	25	0 A 1 1 RT 54
108 SticksPict	StimD	B	0	25 s RT 69
109 Green_Pict	StimA	B	25	0 A 0 1 RT 43
110 Green_Pict	StimA	A	25	0 A 1 1 RT 58
111 Green_Pict	StimA	A	25	0 A 1 1 RT 43
112 Worms_Pict	StimC	A	0	25 s RT 67
113 SticksPict	StimD	A	0	25 s RT 69
114 Green_Pict	StimA	A	25	0 A 1 1 RT 47
115 Worms_Pict	StimC	A	0	25 B 0 0 RT 98
116 SticksPict	StimD	B	0	25 A 0 0 RT 46
117 CirclePict	StimB	B	25	0 B 1 1 RT 47
118 CirclePict	StimB	B	25	0 B 1 1 RT 41
119 CirclePict	StimB	B	25	0 A 0 0 RT 43
120 Worms_Pict	StimC	B	0	25 s RT 60
121 SticksPict	StimD	B	0	25 s RT 48
122 SticksPict	StimD	A	0	25 s RT 50
123 Green_Pict	StimA	A	25	0 A 1 1 RT 51
124 Green_Pict	StimA	B	25	0 A 0 1 RT 41
125 CirclePict	StimB	B	25	0 B 1 1 RT 54
126 CirclePict	StimB	B	25	0 B 1 1 RT 45
127 Green_Pict	StimA	A	25	0 A 1 1 RT 54
128 Green_Pict	StimA	A	25	0 A 1 1 RT 156
129 Green_Pict	StimA	A	25	0 A 1 1 RT 38
130 Worms_Pict	StimC	A	0	25 s RT 72
131 Worms_Pict	StimC	A	0	25 s RT 60
132 CirclePict	StimB	B	25	0 B 1 1 RT 43
133 CirclePict	StimB	B	25	0 B 1 1 RT 25
134 CirclePict	StimB	B	25	0 B 1 1 RT 22
135 CirclePict	StimB	B	25	0 B 1 1 RT 37
136 Worms_Pict	StimC	A	0	25 A 1 1 RT 46
137 Green_Pict	StimA	A	25	0 A 1 1 RT 36
138 CirclePict	StimB	A	25	0 A 1 0 RT 32
139 CirclePict	StimB	B	25	0 B 1 1 RT 55
140 Green_Pict	StimA	A	25	0 A 1 1 RT 35
141 Worms_Pict	StimC	A	0	25 B 0 0 RT 53
142 Green_Pict	StimA	A	25	0 A 1 1 RT 29
143 SticksPict	StimD	B	0	25 A 0 0 RT 92
144 SticksPict	StimD	B	0	25 B 1 1 RT 37
145 CirclePict	StimB	B	25	0 B 1 1 RT 33
146 SticksPict	StimD	B	0	25 s RT 65
147 Worms_Pict	StimC	B	0	25 s RT 42
148 Green_Pict	StimA	A	25	0 A 1 1 RT 50
149 Worms_Pict	StimC	A	0	25 B 0 0 RT 121
150 SticksPict	StimD	B	0	25 s RT 72
151 SticksPict	StimD	B	0	25 s RT 41
152 Worms_Pict	StimC	B	0	25 s RT 39
153 Worms_Pict	StimC	A	0	25 s RT 62
154 Worms_Pict	StimC	A	0	25 s RT 37
155 SticksPict	StimD	B	0	25 s RT 55
156 CirclePict	StimB	A	25	0 B 0 1 RT 48
157 Worms_Pict	StimC	A	0	25 B 0 0 RT 58
158 Green_Pict	StimA	B	25	0 A 0 1 RT 34
159 SticksPict	StimD	A	0	25 A 1 0 RT 56
160 SticksPict	StimD	B	0	25 B 1 1 RT 34
