# Supplementary material for: The Role of Informative and Ambiguous Feedback in Avoidance Behavior: Empirical and Computational Findings
Source: PLoS One. 2015 Dec 2;10(12):e0144083. doi: 10.1371/journal.pone.0144083 (PMC4668119; doi:10.1371/journal.pone.0144083)
Supplement: S2 File — Information contained in the file header describes how to use and run the program. (ZIP) [file pone.0144083.s002.zip › Moustafa2015_data/Moustafa2015_NoFeedback/083.doc]

1 Worms_Pict	StimA	B	25	0 B 1 0 RT 773
2 Worms_Pict	StimA	A	25	0 B 0 0 RT 161
3 CirclePict	StimD	B	0	25 A 0 0 RT 342
4 Green_Pict	StimC	A	0	25 B 0 0 RT 247
5 CirclePict	StimD	B	0	25 B 1 1 RT 77
6 CirclePict	StimD	B	0	25 B 1 1 RT 129
7 Worms_Pict	StimA	A	25	0 B 0 0 RT 87
8 CirclePict	StimD	B	0	25 B 1 1 RT 54
9 Green_Pict	StimC	A	0	25 A 1 1 RT 256
10 Green_Pict	StimC	A	0	25 A 1 1 RT 68
11 Green_Pict	StimC	A	0	25 A 1 1 RT 67
12 Green_Pict	StimC	A	0	25 A 1 1 RT 142
13 CirclePict	StimD	A	0	25 B 0 1 RT 104
14 Green_Pict	StimC	A	0	25 A 1 1 RT 55
15 SticksPict	StimB	A	25	0 B 0 1 RT 317
16 SticksPict	StimB	B	25	0 B 1 1 RT 142
17 SticksPict	StimB	B	25	0 B 1 1 RT 76
18 SticksPict	StimB	B	25	0 B 1 1 RT 53
19 Worms_Pict	StimA	A	25	0 B 0 0 RT 68
20 Worms_Pict	StimA	A	25	0 B 0 0 RT 46
21 Worms_Pict	StimA	B	25	0 B 1 0 RT 48
22 CirclePict	StimD	B	0	25 B 1 1 RT 101
23 Green_Pict	StimC	B	0	25 A 0 1 RT 62
24 Green_Pict	StimC	B	0	25 B 1 0 RT 57
25 Worms_Pict	StimA	A	25	0 B 0 0 RT 51
26 SticksPict	StimB	B	25	0 B 1 1 RT 137
27 CirclePict	StimD	B	0	25 B 1 1 RT 90
28 SticksPict	StimB	B	25	0 B 1 1 RT 47
29 CirclePict	StimD	B	0	25 B 1 1 RT 48
30 Worms_Pict	StimA	A	25	0 B 0 0 RT 40
31 Worms_Pict	StimA	A	25	0 B 0 0 RT 120
32 SticksPict	StimB	B	25	0 B 1 1 RT 44
33 Worms_Pict	StimA	A	25	0 B 0 0 RT 56
34 Green_Pict	StimC	A	0	25 B 0 0 RT 79
35 CirclePict	StimD	B	0	25 B 1 1 RT 147
36 SticksPict	StimB	B	25	0 B 1 1 RT 31
37 SticksPict	StimB	A	25	0 B 0 1 RT 29
38 Green_Pict	StimC	A	0	25 s RT 89
39 SticksPict	StimB	B	25	0 B 1 1 RT 67
40 CirclePict	StimD	A	0	25 B 0 1 RT 32
41 Green_Pict	StimC	A	0	25 s RT 107
42 Worms_Pict	StimA	A	25	0 B 0 0 RT 48
43 Green_Pict	StimC	B	0	25 A 0 1 RT 88
44 Worms_Pict	StimA	B	25	0 B 1 0 RT 36
45 CirclePict	StimD	B	0	25 B 1 1 RT 99
46 CirclePict	StimD	B	0	25 B 1 1 RT 39
47 Green_Pict	StimC	A	0	25 s RT 102
48 Worms_Pict	StimA	A	25	0 B 0 0 RT 42
49 Worms_Pict	StimA	A	25	0 B 0 0 RT 33
50 Green_Pict	StimC	A	0	25 s RT 115
51 SticksPict	StimB	B	25	0 B 1 1 RT 34
52 Worms_Pict	StimA	A	25	0 B 0 0 RT 114
53 Worms_Pict	StimA	A	25	0 B 0 0 RT 33
54 Green_Pict	StimC	A	0	25 s RT 122
55 Green_Pict	StimC	A	0	25 s RT 97
56 CirclePict	StimD	A	0	25 B 0 1 RT 36
57 Green_Pict	StimC	B	0	25 s RT 107
58 CirclePict	StimD	A	0	25 A 1 0 RT 32
59 SticksPict	StimB	B	25	0 B 1 1 RT 37
60 CirclePict	StimD	B	0	25 A 0 0 RT 42
61 SticksPict	StimB	B	25	0 B 1 1 RT 136
62 SticksPict	StimB	B	25	0 B 1 1 RT 30
63 Worms_Pict	StimA	A	25	0 B 0 0 RT 48
64 Green_Pict	StimC	A	0	25 s RT 82
65 SticksPict	StimB	B	25	0 B 1 1 RT 45
66 Green_Pict	StimC	A	0	25 s RT 91
67 SticksPict	StimB	B	25	0 B 1 1 RT 84
68 CirclePict	StimD	B	0	25 s RT 87
69 SticksPict	StimB	A	25	0 B 0 1 RT 67
70 CirclePict	StimD	B	0	25 s RT 75
71 Worms_Pict	StimA	A	25	0 B 0 0 RT 43
72 SticksPict	StimB	A	25	0 B 0 1 RT 39
73 Worms_Pict	StimA	A	25	0 B 0 0 RT 70
74 Green_Pict	StimC	A	0	25 s RT 71
75 CirclePict	StimD	B	0	25 s RT 64
76 CirclePict	StimD	B	0	25 s RT 60
77 SticksPict	StimB	B	25	0 B 1 1 RT 36
78 CirclePict	StimD	B	0	25 B 1 1 RT 38
79 SticksPict	StimB	B	25	0 B 1 1 RT 39
80 Worms_Pict	StimA	B	25	0 B 1 0 RT 55
81 SticksPict	StimB	B	25	0 B 1 1 RT 36
82 CirclePict	StimD	B	0	25 s RT 56
83 SticksPict	StimB	B	25	0 B 1 1 RT 32
84 Worms_Pict	StimA	A	25	0 B 0 0 RT 57
85 Green_Pict	StimC	A	0	25 s RT 60
86 Worms_Pict	StimA	A	25	0 B 0 0 RT 33
87 Green_Pict	StimC	B	0	25 s RT 66
88 CirclePict	StimD	B	0	25 s RT 61
89 Worms_Pict	StimA	A	25	0 B 0 0 RT 34
90 SticksPict	StimB	B	25	0 B 1 1 RT 34
91 Green_Pict	StimC	A	0	25 s RT 63
92 SticksPict	StimB	A	25	0 B 0 1 RT 91
93 Worms_Pict	StimA	A	25	0 B 0 0 RT 87
94 Worms_Pict	StimA	A	25	0 B 0 0 RT 48
95 Worms_Pict	StimA	A	25	0 B 0 0 RT 71
96 Worms_Pict	StimA	A	25	0 B 0 0 RT 26
97 SticksPict	StimB	B	25	0 B 1 1 RT 42
98 SticksPict	StimB	B	25	0 B 1 1 RT 30
99 CirclePict	StimD	A	0	25 B 0 1 RT 159
100 Worms_Pict	StimA	A	25	0 B 0 0 RT 46
101 Green_Pict	StimC	A	0	25 s RT 68
102 Green_Pict	StimC	B	0	25 s RT 76
103 SticksPict	StimB	B	25	0 B 1 1 RT 29
104 CirclePict	StimD	B	0	25 s RT 90
105 SticksPict	StimB	A	25	0 B 0 1 RT 37
106 SticksPict	StimB	B	25	0 B 1 1 RT 26
107 Green_Pict	StimC	A	0	25 s RT 73
108 Green_Pict	StimC	A	0	25 A 1 1 RT 139
109 CirclePict	StimD	B	0	25 A 0 0 RT 72
110 CirclePict	StimD	B	0	25 B 1 1 RT 65
111 Green_Pict	StimC	A	0	25 A 1 1 RT 116
112 Green_Pict	StimC	A	0	25 B 0 0 RT 50
113 CirclePict	StimD	B	0	25 s RT 64
114 Worms_Pict	StimA	B	25	0 B 1 0 RT 39
115 SticksPict	StimB	B	25	0 B 1 1 RT 37
116 Worms_Pict	StimA	B	25	0 B 1 0 RT 37
117 CirclePict	StimD	B	0	25 s RT 56
118 CirclePict	StimD	A	0	25 s RT 46
119 Green_Pict	StimC	A	0	25 s RT 43
120 CirclePict	StimD	B	0	25 s RT 67
121 Worms_Pict	StimA	A	25	0 B 0 0 RT 55
122 Worms_Pict	StimA	A	25	0 B 0 0 RT 26
123 Green_Pict	StimC	A	0	25 s RT 66
124 CirclePict	StimD	B	0	25 s RT 61
125 Worms_Pict	StimA	A	25	0 B 0 0 RT 46
126 SticksPict	StimB	B	25	0 B 1 1 RT 33
127 CirclePict	StimD	B	0	25 s RT 54
128 SticksPict	StimB	B	25	0 B 1 1 RT 45
129 SticksPict	StimB	B	25	0 B 1 1 RT 32
130 Green_Pict	StimC	A	0	25 s RT 47
131 CirclePict	StimD	B	0	25 s RT 162
132 SticksPict	StimB	B	25	0 B 1 1 RT 33
133 SticksPict	StimB	A	25	0 B 0 1 RT 43
134 SticksPict	StimB	B	25	0 B 1 1 RT 30
135 CirclePict	StimD	B	0	25 s RT 41
136 Worms_Pict	StimA	A	25	0 B 0 0 RT 63
137 SticksPict	StimB	B	25	0 B 1 1 RT 43
138 Green_Pict	StimC	A	0	25 s RT 103
139 CirclePict	StimD	B	0	25 s RT 87
140 Worms_Pict	StimA	A	25	0 B 0 0 RT 40
141 Green_Pict	StimC	A	0	25 s RT 56
142 SticksPict	StimB	B	25	0 B 1 1 RT 43
143 CirclePict	StimD	B	0	25 s RT 53
144 CirclePict	StimD	A	0	25 s RT 53
145 Worms_Pict	StimA	A	25	0 B 0 0 RT 25
146 CirclePict	StimD	B	0	25 s RT 66
147 Green_Pict	StimC	A	0	25 s RT 49
148 Worms_Pict	StimA	B	25	0 B 1 0 RT 48
149 Worms_Pict	StimA	A	25	0 B 0 0 RT 36
150 Worms_Pict	StimA	A	25	0 B 0 0 RT 25
151 Green_Pict	StimC	A	0	25 s RT 71
152 Green_Pict	StimC	B	0	25 s RT 58
153 SticksPict	StimB	B	25	0 B 1 1 RT 64
154 CirclePict	StimD	A	0	25 s RT 65
155 Green_Pict	StimC	A	0	25 B 0 0 RT 52
156 Green_Pict	StimC	A	0	25 s RT 49
157 CirclePict	StimD	B	0	25 s RT 43
158 Green_Pict	StimC	B	0	25 s RT 36
159 Worms_Pict	StimA	B	25	0 B 1 0 RT 110
160 SticksPict	StimB	A	25	0 B 0 1 RT 38
