# Supplementary material for: The Role of Informative and Ambiguous Feedback in Avoidance Behavior: Empirical and Computational Findings
Source: PLoS One. 2015 Dec 2;10(12):e0144083. doi: 10.1371/journal.pone.0144083 (PMC4668119; doi:10.1371/journal.pone.0144083)
Supplement: S2 File — Information contained in the file header describes how to use and run the program. (ZIP) [file pone.0144083.s002.zip › Moustafa2015_data/Moustafa2015_NoFeedback/084.doc]

1 Green_Pict	StimC	A	0	25 A 1 1 RT 438
2 CirclePict	StimD	B	0	25 A 0 0 RT 580
3 CirclePict	StimD	B	0	25 B 1 1 RT 276
4 Worms_Pict	StimA	B	25	0 A 0 1 RT 268
5 Worms_Pict	StimA	A	25	0 A 1 1 RT 177
6 Worms_Pict	StimA	A	25	0 A 1 1 RT 199
7 Green_Pict	StimC	A	0	25 A 1 1 RT 95
8 Worms_Pict	StimA	A	25	0 A 1 1 RT 173
9 Green_Pict	StimC	A	0	25 A 1 1 RT 108
10 SticksPict	StimB	A	25	0 B 0 1 RT 129
11 SticksPict	StimB	B	25	0 B 1 1 RT 117
12 CirclePict	StimD	B	0	25 B 1 1 RT 99
13 SticksPict	StimB	B	25	0 B 1 1 RT 108
14 Green_Pict	StimC	A	0	25 A 1 1 RT 86
15 SticksPict	StimB	B	25	0 B 1 1 RT 96
16 CirclePict	StimD	A	0	25 B 0 1 RT 103
17 SticksPict	StimB	B	25	0 B 1 1 RT 167
18 Worms_Pict	StimA	B	25	0 A 0 1 RT 78
19 Worms_Pict	StimA	A	25	0 A 1 1 RT 60
20 CirclePict	StimD	B	0	25 B 1 1 RT 92
21 SticksPict	StimB	A	25	0 B 0 1 RT 67
22 CirclePict	StimD	B	0	25 B 1 1 RT 89
23 CirclePict	StimD	B	0	25 B 1 1 RT 77
24 Worms_Pict	StimA	A	25	0 A 1 1 RT 86
25 Green_Pict	StimC	A	0	25 A 1 1 RT 141
26 CirclePict	StimD	A	0	25 B 0 1 RT 81
27 SticksPict	StimB	B	25	0 B 1 1 RT 77
28 SticksPict	StimB	B	25	0 B 1 1 RT 74
29 Worms_Pict	StimA	A	25	0 A 1 1 RT 80
30 SticksPict	StimB	B	25	0 B 1 1 RT 107
31 Green_Pict	StimC	A	0	25 A 1 1 RT 91
32 Green_Pict	StimC	B	0	25 A 0 1 RT 70
33 Green_Pict	StimC	B	0	25 A 0 1 RT 112
34 CirclePict	StimD	B	0	25 B 1 1 RT 69
35 CirclePict	StimD	B	0	25 B 1 1 RT 114
36 SticksPict	StimB	B	25	0 B 1 1 RT 74
37 Green_Pict	StimC	A	0	25 A 1 1 RT 87
38 Worms_Pict	StimA	A	25	0 A 1 1 RT 73
39 Green_Pict	StimC	A	0	25 A 1 1 RT 104
40 Worms_Pict	StimA	A	25	0 A 1 1 RT 90
41 Green_Pict	StimC	B	0	25 A 0 1 RT 100
42 Green_Pict	StimC	B	0	25 B 1 0 RT 81
43 SticksPict	StimB	B	25	0 B 1 1 RT 59
44 CirclePict	StimD	B	0	25 B 1 1 RT 82
45 Green_Pict	StimC	A	0	25 B 0 0 RT 122
46 SticksPict	StimB	B	25	0 B 1 1 RT 46
47 CirclePict	StimD	B	0	25 B 1 1 RT 119
48 Green_Pict	StimC	A	0	25 A 1 1 RT 92
49 Worms_Pict	StimA	A	25	0 A 1 1 RT 73
50 SticksPict	StimB	A	25	0 B 0 1 RT 100
51 Worms_Pict	StimA	A	25	0 A 1 1 RT 64
52 CirclePict	StimD	B	0	25 B 1 1 RT 127
53 SticksPict	StimB	B	25	0 B 1 1 RT 74
54 Green_Pict	StimC	A	0	25 A 1 1 RT 99
55 CirclePict	StimD	B	0	25 B 1 1 RT 93
56 Worms_Pict	StimA	A	25	0 A 1 1 RT 78
57 CirclePict	StimD	B	0	25 B 1 1 RT 126
58 SticksPict	StimB	B	25	0 B 1 1 RT 67
59 CirclePict	StimD	A	0	25 B 0 1 RT 82
60 Worms_Pict	StimA	B	25	0 A 0 1 RT 62
61 Worms_Pict	StimA	A	25	0 A 1 1 RT 48
62 Green_Pict	StimC	A	0	25 A 1 1 RT 75
63 CirclePict	StimD	B	0	25 A 0 0 RT 88
64 CirclePict	StimD	B	0	25 B 1 1 RT 116
65 Worms_Pict	StimA	A	25	0 A 1 1 RT 49
66 CirclePict	StimD	A	0	25 B 0 1 RT 70
67 Green_Pict	StimC	A	0	25 A 1 1 RT 124
68 SticksPict	StimB	B	25	0 B 1 1 RT 71
69 Green_Pict	StimC	A	0	25 A 1 1 RT 63
70 Worms_Pict	StimA	A	25	0 A 1 1 RT 61
71 Green_Pict	StimC	A	0	25 A 1 1 RT 80
72 Worms_Pict	StimA	A	25	0 A 1 1 RT 61
73 Worms_Pict	StimA	A	25	0 A 1 1 RT 58
74 SticksPict	StimB	B	25	0 B 1 1 RT 66
75 SticksPict	StimB	B	25	0 B 1 1 RT 56
76 Green_Pict	StimC	A	0	25 A 1 1 RT 70
77 CirclePict	StimD	B	0	25 s RT 151
78 Worms_Pict	StimA	B	25	0 A 0 1 RT 69
79 SticksPict	StimB	A	25	0 B 0 1 RT 58
80 SticksPict	StimB	B	25	0 B 1 1 RT 161
81 SticksPict	StimB	B	25	0 B 1 1 RT 127
82 Green_Pict	StimC	A	0	25 A 1 1 RT 116
83 SticksPict	StimB	B	25	0 B 1 1 RT 94
84 Green_Pict	StimC	A	0	25 A 1 1 RT 73
85 SticksPict	StimB	A	25	0 B 0 1 RT 82
86 CirclePict	StimD	B	0	25 s RT 213
87 SticksPict	StimB	B	25	0 B 1 1 RT 60
88 Worms_Pict	StimA	A	25	0 A 1 1 RT 66
89 Worms_Pict	StimA	A	25	0 A 1 1 RT 83
90 Green_Pict	StimC	A	0	25 A 1 1 RT 108
91 CirclePict	StimD	B	0	25 B 1 1 RT 78
92 Worms_Pict	StimA	A	25	0 A 1 1 RT 54
93 CirclePict	StimD	B	0	25 B 1 1 RT 67
94 Green_Pict	StimC	B	0	25 A 0 1 RT 77
95 SticksPict	StimB	B	25	0 B 1 1 RT 46
96 Green_Pict	StimC	B	0	25 B 1 0 RT 74
97 Green_Pict	StimC	A	0	25 B 0 0 RT 41
98 CirclePict	StimD	A	0	25 B 0 1 RT 74
99 Worms_Pict	StimA	A	25	0 A 1 1 RT 46
100 CirclePict	StimD	B	0	25 A 0 0 RT 113
101 Worms_Pict	StimA	A	25	0 A 1 1 RT 33
102 CirclePict	StimD	B	0	25 s RT 87
103 Worms_Pict	StimA	A	25	0 A 1 1 RT 40
104 SticksPict	StimB	B	25	0 B 1 1 RT 58
105 CirclePict	StimD	B	0	25 s RT 45
106 SticksPict	StimB	A	25	0 B 0 1 RT 55
107 CirclePict	StimD	B	0	25 s RT 46
108 Green_Pict	StimC	A	0	25 s RT 66
109 CirclePict	StimD	A	0	25 s RT 49
110 SticksPict	StimB	B	25	0 B 1 1 RT 50
111 Worms_Pict	StimA	A	25	0 A 1 1 RT 55
112 SticksPict	StimB	B	25	0 B 1 1 RT 52
113 Green_Pict	StimC	A	0	25 s RT 69
114 Worms_Pict	StimA	A	25	0 A 1 1 RT 67
115 Green_Pict	StimC	A	0	25 s RT 51
116 Worms_Pict	StimA	B	25	0 A 0 1 RT 54
117 Green_Pict	StimC	A	0	25 s RT 55
118 CirclePict	StimD	B	0	25 s RT 46
119 Worms_Pict	StimA	B	25	0 A 0 1 RT 70
120 SticksPict	StimB	B	25	0 B 1 1 RT 59
121 Green_Pict	StimC	A	0	25 B 0 0 RT 96
122 SticksPict	StimB	B	25	0 B 1 1 RT 43
123 CirclePict	StimD	B	0	25 A 0 0 RT 107
124 SticksPict	StimB	B	25	0 B 1 1 RT 46
125 SticksPict	StimB	B	25	0 B 1 1 RT 52
126 Worms_Pict	StimA	A	25	0 A 1 1 RT 63
127 Worms_Pict	StimA	B	25	0 A 0 1 RT 47
128 Worms_Pict	StimA	A	25	0 A 1 1 RT 51
129 CirclePict	StimD	B	0	25 s RT 76
130 Worms_Pict	StimA	A	25	0 A 1 1 RT 148
131 Green_Pict	StimC	A	0	25 s RT 76
132 Green_Pict	StimC	A	0	25 s RT 189
133 CirclePict	StimD	B	0	25 s RT 53
134 SticksPict	StimB	A	25	0 B 0 1 RT 62
135 CirclePict	StimD	B	0	25 s RT 59
136 Green_Pict	StimC	B	0	25 s RT 59
137 Worms_Pict	StimA	A	25	0 A 1 1 RT 55
138 Worms_Pict	StimA	A	25	0 A 1 1 RT 55
139 SticksPict	StimB	A	25	0 B 0 1 RT 68
140 CirclePict	StimD	A	0	25 s RT 107
141 Green_Pict	StimC	A	0	25 s RT 49
142 Green_Pict	StimC	A	0	25 s RT 66
143 SticksPict	StimB	B	25	0 B 1 1 RT 51
144 Worms_Pict	StimA	A	25	0 A 1 1 RT 52
145 CirclePict	StimD	A	0	25 s RT 81
146 Worms_Pict	StimA	A	25	0 A 1 1 RT 45
147 Green_Pict	StimC	A	0	25 B 0 0 RT 87
148 Green_Pict	StimC	A	0	25 A 1 1 RT 51
149 SticksPict	StimB	B	25	0 B 1 1 RT 51
150 Green_Pict	StimC	A	0	25 B 0 0 RT 50
151 CirclePict	StimD	B	0	25 A 0 0 RT 59
152 SticksPict	StimB	B	25	0 B 1 1 RT 40
153 Worms_Pict	StimA	B	25	0 A 0 1 RT 47
154 CirclePict	StimD	B	0	25 s RT 45
155 SticksPict	StimB	B	25	0 B 1 1 RT 58
156 SticksPict	StimB	B	25	0 B 1 1 RT 43
157 Green_Pict	StimC	B	0	25 s RT 41
158 Worms_Pict	StimA	A	25	0 A 1 1 RT 63
159 CirclePict	StimD	B	0	25 s RT 41
160 CirclePict	StimD	B	0	25 s RT 67
