# Supplementary material for: The Role of Informative and Ambiguous Feedback in Avoidance Behavior: Empirical and Computational Findings
Source: PLoS One. 2015 Dec 2;10(12):e0144083. doi: 10.1371/journal.pone.0144083 (PMC4668119; doi:10.1371/journal.pone.0144083)
Supplement: S2 File — Information contained in the file header describes how to use and run the program. (ZIP) [file pone.0144083.s002.zip › Moustafa2015_data/Moustafa2015_NoFeedback/085.doc]

1 CirclePict	StimB	A	25	0 B 0 1 RT 126
2 CirclePict	StimB	B	25	0 B 1 1 RT 126
3 CirclePict	StimB	B	25	0 A 0 0 RT 97
4 Worms_Pict	StimD	B	0	25 B 1 1 RT 192
5 SticksPict	StimC	A	0	25 A 1 1 RT 99
6 Worms_Pict	StimD	B	0	25 B 1 1 RT 113
7 SticksPict	StimC	B	0	25 A 0 1 RT 59
8 Green_Pict	StimA	B	25	0 A 0 1 RT 146
9 Worms_Pict	StimD	B	0	25 B 1 1 RT 69
10 Worms_Pict	StimD	B	0	25 B 1 1 RT 132
11 Worms_Pict	StimD	B	0	25 B 1 1 RT 46
12 SticksPict	StimC	A	0	25 A 1 1 RT 105
13 Green_Pict	StimA	A	25	0 B 0 0 RT 109
14 Green_Pict	StimA	B	25	0 A 0 1 RT 91
15 CirclePict	StimB	B	25	0 B 1 1 RT 83
16 Green_Pict	StimA	A	25	0 A 1 1 RT 86
17 Green_Pict	StimA	A	25	0 A 1 1 RT 160
18 CirclePict	StimB	B	25	0 B 1 1 RT 72
19 Worms_Pict	StimD	A	0	25 B 0 1 RT 72
20 Worms_Pict	StimD	A	0	25 B 0 1 RT 76
21 Worms_Pict	StimD	B	0	25 A 0 0 RT 55
22 SticksPict	StimC	A	0	25 A 1 1 RT 54
23 Green_Pict	StimA	A	25	0 A 1 1 RT 96
24 Green_Pict	StimA	A	25	0 A 1 1 RT 91
25 SticksPict	StimC	A	0	25 A 1 1 RT 87
26 Worms_Pict	StimD	B	0	25 A 0 0 RT 89
27 Green_Pict	StimA	A	25	0 A 1 1 RT 52
28 Worms_Pict	StimD	B	0	25 B 1 1 RT 151
29 CirclePict	StimB	B	25	0 B 1 1 RT 65
30 SticksPict	StimC	A	0	25 A 1 1 RT 64
31 SticksPict	StimC	B	0	25 A 0 1 RT 179
32 CirclePict	StimB	A	25	0 B 0 1 RT 48
33 SticksPict	StimC	A	0	25 B 0 0 RT 72
34 SticksPict	StimC	A	0	25 A 1 1 RT 38
35 Green_Pict	StimA	A	25	0 A 1 1 RT 47
36 CirclePict	StimB	B	25	0 B 1 1 RT 87
37 Green_Pict	StimA	A	25	0 B 0 0 RT 222
38 CirclePict	StimB	B	25	0 B 1 1 RT 40
39 CirclePict	StimB	B	25	0 B 1 1 RT 43
40 SticksPict	StimC	A	0	25 A 1 1 RT 49
41 Worms_Pict	StimD	A	0	25 B 0 1 RT 86
42 SticksPict	StimC	A	0	25 A 1 1 RT 49
43 Green_Pict	StimA	A	25	0 A 1 1 RT 55
44 Worms_Pict	StimD	B	0	25 B 1 1 RT 84
45 Worms_Pict	StimD	B	0	25 B 1 1 RT 203
46 SticksPict	StimC	A	0	25 A 1 1 RT 141
47 Green_Pict	StimA	A	25	0 B 0 0 RT 148
48 CirclePict	StimB	B	25	0 B 1 1 RT 47
49 CirclePict	StimB	B	25	0 B 1 1 RT 88
50 CirclePict	StimB	A	25	0 A 1 0 RT 56
51 Worms_Pict	StimD	B	0	25 B 1 1 RT 105
52 Green_Pict	StimA	A	25	0 A 1 1 RT 76
53 Worms_Pict	StimD	B	0	25 B 1 1 RT 116
54 SticksPict	StimC	A	0	25 A 1 1 RT 57
55 Worms_Pict	StimD	B	0	25 B 1 1 RT 112
56 CirclePict	StimB	B	25	0 B 1 1 RT 65
57 CirclePict	StimB	A	25	0 B 0 1 RT 65
58 Green_Pict	StimA	A	25	0 A 1 1 RT 68
59 Green_Pict	StimA	A	25	0 A 1 1 RT 119
60 SticksPict	StimC	B	0	25 A 0 1 RT 47
61 Worms_Pict	StimD	B	0	25 B 1 1 RT 42
62 Green_Pict	StimA	A	25	0 A 1 1 RT 289
63 Green_Pict	StimA	A	25	0 A 1 1 RT 59
64 SticksPict	StimC	A	0	25 B 0 0 RT 179
65 SticksPict	StimC	A	0	25 A 1 1 RT 44
66 CirclePict	StimB	B	25	0 B 1 1 RT 37
67 Green_Pict	StimA	B	25	0 B 1 0 RT 268
68 CirclePict	StimB	B	25	0 B 1 1 RT 449
69 Green_Pict	StimA	A	25	0 B 0 0 RT 215
70 SticksPict	StimC	A	0	25 A 1 1 RT 58
71 Worms_Pict	StimD	B	0	25 B 1 1 RT 49
72 Worms_Pict	StimD	A	0	25 B 0 1 RT 64
73 SticksPict	StimC	B	0	25 A 0 1 RT 56
74 Worms_Pict	StimD	B	0	25 B 1 1 RT 278
75 SticksPict	StimC	A	0	25 A 1 1 RT 56
76 CirclePict	StimB	B	25	0 B 1 1 RT 44
77 SticksPict	StimC	A	0	25 B 0 0 RT 134
78 Green_Pict	StimA	B	25	0 A 0 1 RT 100
79 CirclePict	StimB	B	25	0 B 1 1 RT 81
80 CirclePict	StimB	B	25	0 B 1 1 RT 20
81 CirclePict	StimB	B	25	0 B 1 1 RT 22
82 CirclePict	StimB	B	25	0 A 0 0 RT 39
83 Green_Pict	StimA	A	25	0 B 0 0 RT 91
84 Green_Pict	StimA	A	25	0 B 0 0 RT 130
85 SticksPict	StimC	A	0	25 A 1 1 RT 102
86 CirclePict	StimB	A	25	0 B 0 1 RT 41
87 CirclePict	StimB	B	25	0 B 1 1 RT 156
88 SticksPict	StimC	A	0	25 A 1 1 RT 64
89 CirclePict	StimB	B	25	0 B 1 1 RT 48
90 CirclePict	StimB	B	25	0 B 1 1 RT 48
91 Green_Pict	StimA	A	25	0 A 1 1 RT 58
92 SticksPict	StimC	A	0	25 B 0 0 RT 80
93 Worms_Pict	StimD	B	0	25 B 1 1 RT 57
94 CirclePict	StimB	A	25	0 B 0 1 RT 63
95 Green_Pict	StimA	A	25	0 A 1 1 RT 44
96 Worms_Pict	StimD	B	0	25 B 1 1 RT 154
97 Green_Pict	StimA	A	25	0 A 1 1 RT 69
98 SticksPict	StimC	A	0	25 A 1 1 RT 56
99 SticksPict	StimC	B	0	25 A 0 1 RT 37
100 Worms_Pict	StimD	B	0	25 B 1 1 RT 48
101 SticksPict	StimC	A	0	25 A 1 1 RT 56
102 CirclePict	StimB	B	25	0 B 1 1 RT 41
103 SticksPict	StimC	A	0	25 A 1 1 RT 46
104 Worms_Pict	StimD	B	0	25 B 1 1 RT 49
105 Green_Pict	StimA	B	25	0 A 0 1 RT 280
106 Worms_Pict	StimD	B	0	25 B 1 1 RT 52
107 SticksPict	StimC	A	0	25 A 1 1 RT 48
108 Green_Pict	StimA	A	25	0 A 1 1 RT 90
109 Worms_Pict	StimD	A	0	25 B 0 1 RT 53
110 CirclePict	StimB	B	25	0 B 1 1 RT 36
111 CirclePict	StimB	B	25	0 B 1 1 RT 25
112 Green_Pict	StimA	B	25	0 A 0 1 RT 275
113 Worms_Pict	StimD	B	0	25 B 1 1 RT 296
114 Worms_Pict	StimD	A	0	25 B 0 1 RT 69
115 Green_Pict	StimA	A	25	0 A 1 1 RT 46
116 SticksPict	StimC	B	0	25 A 0 1 RT 45
117 Worms_Pict	StimD	B	0	25 B 1 1 RT 47
118 Green_Pict	StimA	A	25	0 B 0 0 RT 88
119 SticksPict	StimC	A	0	25 A 1 1 RT 128
120 Worms_Pict	StimD	B	0	25 B 1 1 RT 50
121 SticksPict	StimC	A	0	25 A 1 1 RT 73
122 CirclePict	StimB	B	25	0 B 1 1 RT 41
123 CirclePict	StimB	B	25	0 B 1 1 RT 129
124 Green_Pict	StimA	A	25	0 A 1 1 RT 46
125 CirclePict	StimB	A	25	0 B 0 1 RT 39
126 Worms_Pict	StimD	A	0	25 B 0 1 RT 60
127 SticksPict	StimC	A	0	25 A 1 1 RT 60
128 CirclePict	StimB	B	25	0 B 1 1 RT 67
129 Worms_Pict	StimD	B	0	25 B 1 1 RT 66
130 Green_Pict	StimA	A	25	0 A 1 1 RT 39
131 SticksPict	StimC	A	0	25 A 1 1 RT 70
132 Green_Pict	StimA	A	25	0 A 1 1 RT 111
133 Green_Pict	StimA	A	25	0 A 1 1 RT 54
134 CirclePict	StimB	B	25	0 B 1 1 RT 40
135 Green_Pict	StimA	A	25	0 A 1 1 RT 54
136 CirclePict	StimB	B	25	0 B 1 1 RT 37
137 Worms_Pict	StimD	B	0	25 B 1 1 RT 133
138 SticksPict	StimC	A	0	25 A 1 1 RT 32
139 SticksPict	StimC	A	0	25 A 1 1 RT 60
140 Green_Pict	StimA	A	25	0 A 1 1 RT 60
141 SticksPict	StimC	B	0	25 A 0 1 RT 47
142 SticksPict	StimC	A	0	25 B 0 0 RT 39
143 SticksPict	StimC	A	0	25 A 1 1 RT 35
144 Green_Pict	StimA	A	25	0 A 1 1 RT 57
145 Green_Pict	StimA	B	25	0 A 0 1 RT 74
146 CirclePict	StimB	B	25	0 B 1 1 RT 55
147 Worms_Pict	StimD	B	0	25 B 1 1 RT 49
148 Worms_Pict	StimD	B	0	25 B 1 1 RT 51
149 Worms_Pict	StimD	B	0	25 B 1 1 RT 24
150 SticksPict	StimC	A	0	25 A 1 1 RT 42
151 SticksPict	StimC	B	0	25 A 0 1 RT 60
152 CirclePict	StimB	B	25	0 B 1 1 RT 30
153 Green_Pict	StimA	B	25	0 A 0 1 RT 49
154 CirclePict	StimB	A	25	0 B 0 1 RT 38
155 Worms_Pict	StimD	B	0	25 B 1 1 RT 53
156 Worms_Pict	StimD	B	0	25 A 0 0 RT 74
157 Worms_Pict	StimD	B	0	25 B 1 1 RT 32
158 Green_Pict	StimA	A	25	0 B 0 0 RT 46
159 CirclePict	StimB	B	25	0 B 1 1 RT 33
160 Worms_Pict	StimD	A	0	25 A 1 0 RT 40
