# Supplementary material for: The Role of Informative and Ambiguous Feedback in Avoidance Behavior: Empirical and Computational Findings
Source: PLoS One. 2015 Dec 2;10(12):e0144083. doi: 10.1371/journal.pone.0144083 (PMC4668119; doi:10.1371/journal.pone.0144083)
Supplement: S2 File — Information contained in the file header describes how to use and run the program. (ZIP) [file pone.0144083.s002.zip › Moustafa2015_data/Moustafa2015_NoFeedback/086.doc]

1 Green_Pict	StimC	B	0	25 A 0 1 RT 159
2 Worms_Pict	StimD	B	0	25 B 1 1 RT 127
3 CirclePict	StimA	B	25	0 B 1 0 RT 171
4 Green_Pict	StimC	A	0	25 A 1 1 RT 98
5 CirclePict	StimA	A	25	0 B 0 0 RT 80
6 SticksPict	StimB	B	25	0 A 0 0 RT 125
7 SticksPict	StimB	A	25	0 A 1 0 RT 96
8 Worms_Pict	StimD	A	0	25 A 1 0 RT 102
9 CirclePict	StimA	A	25	0 B 0 0 RT 66
10 SticksPict	StimB	B	25	0 A 0 0 RT 67
11 Green_Pict	StimC	A	0	25 A 1 1 RT 93
12 SticksPict	StimB	B	25	0 A 0 0 RT 54
13 SticksPict	StimB	B	25	0 A 0 0 RT 65
14 Worms_Pict	StimD	A	0	25 A 1 0 RT 71
15 SticksPict	StimB	A	25	0 A 1 0 RT 50
16 SticksPict	StimB	B	25	0 A 0 0 RT 64
17 SticksPict	StimB	B	25	0 A 0 0 RT 61
18 Green_Pict	StimC	A	0	25 A 1 1 RT 49
19 Worms_Pict	StimD	B	0	25 A 0 0 RT 38
20 CirclePict	StimA	A	25	0 A 1 1 RT 73
21 Green_Pict	StimC	A	0	25 B 0 0 RT 81
22 Green_Pict	StimC	A	0	25 A 1 1 RT 80
23 CirclePict	StimA	A	25	0 B 0 0 RT 56
24 Green_Pict	StimC	A	0	25 A 1 1 RT 88
25 Worms_Pict	StimD	B	0	25 A 0 0 RT 87
26 Green_Pict	StimC	A	0	25 A 1 1 RT 45
27 CirclePict	StimA	A	25	0 B 0 0 RT 49
28 Worms_Pict	StimD	B	0	25 A 0 0 RT 48
29 Green_Pict	StimC	A	0	25 A 1 1 RT 77
30 CirclePict	StimA	A	25	0 B 0 0 RT 80
31 Green_Pict	StimC	B	0	25 B 1 0 RT 89
32 Worms_Pict	StimD	B	0	25 B 1 1 RT 107
33 SticksPict	StimB	B	25	0 A 0 0 RT 109
34 CirclePict	StimA	A	25	0 A 1 1 RT 63
35 Worms_Pict	StimD	B	0	25 B 1 1 RT 99
36 CirclePict	StimA	A	25	0 A 1 1 RT 71
37 Worms_Pict	StimD	B	0	25 A 0 0 RT 74
38 SticksPict	StimB	B	25	0 A 0 0 RT 87
39 Worms_Pict	StimD	B	0	25 B 1 1 RT 116
40 CirclePict	StimA	B	25	0 A 0 1 RT 68
41 Green_Pict	StimC	A	0	25 A 1 1 RT 69
42 Worms_Pict	StimD	A	0	25 B 0 1 RT 69
43 CirclePict	StimA	A	25	0 A 1 1 RT 60
44 Worms_Pict	StimD	A	0	25 A 1 0 RT 104
45 CirclePict	StimA	A	25	0 A 1 1 RT 73
46 Green_Pict	StimC	B	0	25 A 0 1 RT 103
47 SticksPict	StimB	B	25	0 B 1 1 RT 69
48 CirclePict	StimA	B	25	0 A 0 1 RT 60
49 SticksPict	StimB	B	25	0 B 1 1 RT 67
50 SticksPict	StimB	B	25	0 B 1 1 RT 88
51 SticksPict	StimB	B	25	0 B 1 1 RT 57
52 Green_Pict	StimC	A	0	25 B 0 0 RT 64
53 Worms_Pict	StimD	B	0	25 B 1 1 RT 97
54 Worms_Pict	StimD	B	0	25 A 0 0 RT 85
55 SticksPict	StimB	B	25	0 B 1 1 RT 59
56 SticksPict	StimB	A	25	0 B 0 1 RT 49
57 Green_Pict	StimC	A	0	25 A 1 1 RT 90
58 Worms_Pict	StimD	B	0	25 A 0 0 RT 78
59 Green_Pict	StimC	A	0	25 B 0 0 RT 78
60 Green_Pict	StimC	B	0	25 B 1 0 RT 85
61 SticksPict	StimB	B	25	0 B 1 1 RT 55
62 CirclePict	StimA	A	25	0 A 1 1 RT 47
63 Green_Pict	StimC	A	0	25 B 0 0 RT 89
64 Worms_Pict	StimD	B	0	25 B 1 1 RT 59
65 CirclePict	StimA	A	25	0 A 1 1 RT 58
66 Green_Pict	StimC	A	0	25 A 1 1 RT 81
67 CirclePict	StimA	A	25	0 A 1 1 RT 90
68 Green_Pict	StimC	A	0	25 A 1 1 RT 69
69 Worms_Pict	StimD	B	0	25 B 1 1 RT 65
70 SticksPict	StimB	B	25	0 B 1 1 RT 126
71 CirclePict	StimA	A	25	0 A 1 1 RT 59
72 Worms_Pict	StimD	B	0	25 B 1 1 RT 97
73 Worms_Pict	StimD	B	0	25 A 0 0 RT 72
74 Green_Pict	StimC	A	0	25 B 0 0 RT 53
75 SticksPict	StimB	A	25	0 B 0 1 RT 66
76 SticksPict	StimB	B	25	0 A 0 0 RT 49
77 CirclePict	StimA	B	25	0 A 0 1 RT 49
78 CirclePict	StimA	A	25	0 B 0 0 RT 56
79 CirclePict	StimA	A	25	0 B 0 0 RT 31
80 Worms_Pict	StimD	B	0	25 A 0 0 RT 55
81 Green_Pict	StimC	A	0	25 A 1 1 RT 51
82 Green_Pict	StimC	B	0	25 A 0 1 RT 52
83 CirclePict	StimA	B	25	0 B 1 0 RT 95
84 Green_Pict	StimC	A	0	25 B 0 0 RT 47
85 Worms_Pict	StimD	B	0	25 B 1 1 RT 64
86 CirclePict	StimA	A	25	0 A 1 1 RT 68
87 Green_Pict	StimC	A	0	25 A 1 1 RT 164
88 SticksPict	StimB	B	25	0 B 1 1 RT 55
89 SticksPict	StimB	B	25	0 A 0 0 RT 68
90 Worms_Pict	StimD	A	0	25 s RT 90
91 Green_Pict	StimC	A	0	25 A 1 1 RT 52
92 Worms_Pict	StimD	B	0	25 A 0 0 RT 65
93 Worms_Pict	StimD	B	0	25 A 0 0 RT 72
94 Worms_Pict	StimD	A	0	25 B 0 1 RT 49
95 SticksPict	StimB	B	25	0 B 1 1 RT 77
96 CirclePict	StimA	A	25	0 A 1 1 RT 89
97 Green_Pict	StimC	B	0	25 B 1 0 RT 70
98 Green_Pict	StimC	A	0	25 A 1 1 RT 59
99 CirclePict	StimA	B	25	0 A 0 1 RT 70
100 SticksPict	StimB	B	25	0 B 1 1 RT 53
101 SticksPict	StimB	B	25	0 A 0 0 RT 58
102 Worms_Pict	StimD	B	0	25 A 0 0 RT 121
103 Worms_Pict	StimD	B	0	25 B 1 1 RT 48
104 CirclePict	StimA	A	25	0 A 1 1 RT 45
105 SticksPict	StimB	B	25	0 B 1 1 RT 98
106 Green_Pict	StimC	A	0	25 B 0 0 RT 140
107 Green_Pict	StimC	A	0	25 A 1 1 RT 88
108 SticksPict	StimB	A	25	0 B 0 1 RT 51
109 CirclePict	StimA	A	25	0 A 1 1 RT 44
110 Worms_Pict	StimD	B	0	25 B 1 1 RT 121
111 Green_Pict	StimC	A	0	25 A 1 1 RT 154
112 Worms_Pict	StimD	B	0	25 B 1 1 RT 125
113 SticksPict	StimB	B	25	0 B 1 1 RT 51
114 CirclePict	StimA	A	25	0 A 1 1 RT 52
115 CirclePict	StimA	A	25	0 A 1 1 RT 103
116 CirclePict	StimA	A	25	0 A 1 1 RT 78
117 Worms_Pict	StimD	B	0	25 B 1 1 RT 180
118 CirclePict	StimA	A	25	0 A 1 1 RT 64
119 SticksPict	StimB	A	25	0 B 0 1 RT 62
120 SticksPict	StimB	B	25	0 B 1 1 RT 90
121 CirclePict	StimA	B	25	0 A 0 1 RT 66
122 CirclePict	StimA	A	25	0 B 0 0 RT 69
123 Worms_Pict	StimD	B	0	25 B 1 1 RT 69
124 Worms_Pict	StimD	A	0	25 B 0 1 RT 94
125 Green_Pict	StimC	A	0	25 A 1 1 RT 60
126 Green_Pict	StimC	A	0	25 B 0 0 RT 53
127 Worms_Pict	StimD	B	0	25 A 0 0 RT 30
128 Green_Pict	StimC	A	0	25 B 0 0 RT 43
129 SticksPict	StimB	A	25	0 A 1 0 RT 45
130 Green_Pict	StimC	B	0	25 A 0 1 RT 37
131 Worms_Pict	StimD	B	0	25 B 1 1 RT 27
132 Green_Pict	StimC	A	0	25 B 0 0 RT 53
133 SticksPict	StimB	B	25	0 A 0 0 RT 32
134 Worms_Pict	StimD	B	0	25 A 0 0 RT 64
135 Worms_Pict	StimD	B	0	25 B 1 1 RT 41
136 Worms_Pict	StimD	A	0	25 B 0 1 RT 44
137 CirclePict	StimA	A	25	0 A 1 1 RT 46
138 Worms_Pict	StimD	B	0	25 A 0 0 RT 52
139 Worms_Pict	StimD	B	0	25 A 0 0 RT 51
140 Green_Pict	StimC	A	0	25 B 0 0 RT 56
141 Green_Pict	StimC	A	0	25 A 1 1 RT 24
142 Green_Pict	StimC	A	0	25 A 1 1 RT 49
143 SticksPict	StimB	B	25	0 B 1 1 RT 62
144 Worms_Pict	StimD	B	0	25 A 0 0 RT 60
145 SticksPict	StimB	B	25	0 B 1 1 RT 45
146 SticksPict	StimB	B	25	0 B 1 1 RT 42
147 CirclePict	StimA	A	25	0 A 1 1 RT 49
148 SticksPict	StimB	B	25	0 B 1 1 RT 46
149 CirclePict	StimA	A	25	0 A 1 1 RT 46
150 CirclePict	StimA	A	25	0 A 1 1 RT 79
151 Green_Pict	StimC	B	0	25 A 0 1 RT 71
152 Green_Pict	StimC	A	0	25 A 1 1 RT 74
153 CirclePict	StimA	A	25	0 A 1 1 RT 52
154 CirclePict	StimA	A	25	0 A 1 1 RT 58
155 SticksPict	StimB	B	25	0 B 1 1 RT 56
156 SticksPict	StimB	B	25	0 B 1 1 RT 150
157 CirclePict	StimA	B	25	0 A 0 1 RT 66
158 CirclePict	StimA	A	25	0 A 1 1 RT 40
159 SticksPict	StimB	A	25	0 B 0 1 RT 76
160 SticksPict	StimB	B	25	0 B 1 1 RT 48
