# Supplementary material for: The Role of Informative and Ambiguous Feedback in Avoidance Behavior: Empirical and Computational Findings
Source: PLoS One. 2015 Dec 2;10(12):e0144083. doi: 10.1371/journal.pone.0144083 (PMC4668119; doi:10.1371/journal.pone.0144083)
Supplement: S2 File — Information contained in the file header describes how to use and run the program. (ZIP) [file pone.0144083.s002.zip › Moustafa2015_data/Moustafa2015_NoFeedback/087.doc]

1 Worms_Pict	StimD	B	0	25 B 1 1 RT 108
2 SticksPict	StimC	A	0	25 A 1 1 RT 49
3 SticksPict	StimC	A	0	25 B 0 0 RT 118
4 CirclePict	StimA	A	25	0 A 1 1 RT 56
5 CirclePict	StimA	A	25	0 A 1 1 RT 89
6 Green_Pict	StimB	B	25	0 A 0 0 RT 80
7 SticksPict	StimC	B	0	25 A 0 1 RT 72
8 Worms_Pict	StimD	A	0	25 A 1 0 RT 52
9 Green_Pict	StimB	B	25	0 B 1 1 RT 38
10 CirclePict	StimA	A	25	0 A 1 1 RT 44
11 SticksPict	StimC	B	0	25 B 1 0 RT 117
12 Green_Pict	StimB	B	25	0 A 0 0 RT 129
13 Green_Pict	StimB	A	25	0 A 1 0 RT 59
14 Green_Pict	StimB	B	25	0 A 0 0 RT 48
15 Worms_Pict	StimD	B	0	25 B 1 1 RT 126
16 SticksPict	StimC	A	0	25 B 0 0 RT 146
17 Green_Pict	StimB	B	25	0 A 0 0 RT 56
18 SticksPict	StimC	A	0	25 A 1 1 RT 125
19 Green_Pict	StimB	B	25	0 B 1 1 RT 64
20 CirclePict	StimA	A	25	0 A 1 1 RT 55
21 Green_Pict	StimB	B	25	0 A 0 0 RT 94
22 CirclePict	StimA	A	25	0 A 1 1 RT 66
23 Worms_Pict	StimD	B	0	25 A 0 0 RT 110
24 CirclePict	StimA	A	25	0 A 1 1 RT 46
25 SticksPict	StimC	A	0	25 A 1 1 RT 47
26 Green_Pict	StimB	B	25	0 B 1 1 RT 66
27 Worms_Pict	StimD	B	0	25 B 1 1 RT 32
28 CirclePict	StimA	B	25	0 A 0 1 RT 40
29 CirclePict	StimA	A	25	0 A 1 1 RT 38
30 CirclePict	StimA	B	25	0 A 0 1 RT 32
31 SticksPict	StimC	A	0	25 B 0 0 RT 63
32 Worms_Pict	StimD	B	0	25 B 1 1 RT 41
33 SticksPict	StimC	A	0	25 A 1 1 RT 33
34 Worms_Pict	StimD	A	0	25 B 0 1 RT 34
35 SticksPict	StimC	A	0	25 A 1 1 RT 44
36 Worms_Pict	StimD	B	0	25 B 1 1 RT 143
37 Green_Pict	StimB	A	25	0 A 1 0 RT 77
38 Worms_Pict	StimD	B	0	25 B 1 1 RT 108
39 CirclePict	StimA	A	25	0 A 1 1 RT 42
40 Worms_Pict	StimD	B	0	25 B 1 1 RT 52
41 CirclePict	StimA	A	25	0 A 1 1 RT 33
42 CirclePict	StimA	A	25	0 A 1 1 RT 34
43 Green_Pict	StimB	B	25	0 B 1 1 RT 223
44 SticksPict	StimC	A	0	25 A 1 1 RT 36
45 CirclePict	StimA	B	25	0 A 0 1 RT 33
46 Worms_Pict	StimD	B	0	25 B 1 1 RT 41
47 SticksPict	StimC	A	0	25 A 1 1 RT 32
48 Green_Pict	StimB	B	25	0 B 1 1 RT 51
49 Worms_Pict	StimD	B	0	25 B 1 1 RT 63
50 SticksPict	StimC	A	0	25 A 1 1 RT 36
51 CirclePict	StimA	A	25	0 A 1 1 RT 37
52 CirclePict	StimA	A	25	0 A 1 1 RT 35
53 Worms_Pict	StimD	A	0	25 B 0 1 RT 35
54 CirclePict	StimA	A	25	0 A 1 1 RT 54
55 SticksPict	StimC	A	0	25 A 1 1 RT 40
56 Green_Pict	StimB	B	25	0 B 1 1 RT 51
57 Worms_Pict	StimD	B	0	25 B 1 1 RT 74
58 Green_Pict	StimB	B	25	0 B 1 1 RT 39
59 Worms_Pict	StimD	B	0	25 B 1 1 RT 44
60 CirclePict	StimA	A	25	0 A 1 1 RT 30
61 SticksPict	StimC	A	0	25 A 1 1 RT 93
62 SticksPict	StimC	B	0	25 A 0 1 RT 61
63 Green_Pict	StimB	B	25	0 B 1 1 RT 65
64 CirclePict	StimA	B	25	0 A 0 1 RT 38
65 Worms_Pict	StimD	A	0	25 B 0 1 RT 193
66 Green_Pict	StimB	B	25	0 B 1 1 RT 88
67 CirclePict	StimA	A	25	0 A 1 1 RT 32
68 Green_Pict	StimB	A	25	0 B 0 1 RT 60
69 Worms_Pict	StimD	B	0	25 A 0 0 RT 74
70 Green_Pict	StimB	B	25	0 B 1 1 RT 66
71 Green_Pict	StimB	A	25	0 B 0 1 RT 54
72 SticksPict	StimC	B	0	25 A 0 1 RT 34
73 Green_Pict	StimB	B	25	0 B 1 1 RT 74
74 Worms_Pict	StimD	B	0	25 B 1 1 RT 39
75 Worms_Pict	StimD	B	0	25 B 1 1 RT 47
76 Worms_Pict	StimD	B	0	25 B 1 1 RT 43
77 SticksPict	StimC	A	0	25 A 1 1 RT 54
78 CirclePict	StimA	A	25	0 A 1 1 RT 32
79 SticksPict	StimC	A	0	25 A 1 1 RT 35
80 SticksPict	StimC	A	0	25 A 1 1 RT 32
81 CirclePict	StimA	A	25	0 A 1 1 RT 34
82 Green_Pict	StimB	B	25	0 B 1 1 RT 37
83 Green_Pict	StimB	A	25	0 B 0 1 RT 52
84 Green_Pict	StimB	B	25	0 B 1 1 RT 30
85 Worms_Pict	StimD	B	0	25 B 1 1 RT 37
86 CirclePict	StimA	A	25	0 A 1 1 RT 29
87 SticksPict	StimC	A	0	25 A 1 1 RT 42
88 Worms_Pict	StimD	B	0	25 B 1 1 RT 44
89 Green_Pict	StimB	B	25	0 B 1 1 RT 33
90 Green_Pict	StimB	A	25	0 B 0 1 RT 40
91 Worms_Pict	StimD	B	0	25 B 1 1 RT 38
92 CirclePict	StimA	A	25	0 A 1 1 RT 44
93 SticksPict	StimC	A	0	25 A 1 1 RT 30
94 Green_Pict	StimB	B	25	0 B 1 1 RT 34
95 Green_Pict	StimB	B	25	0 B 1 1 RT 26
96 Worms_Pict	StimD	B	0	25 B 1 1 RT 37
97 SticksPict	StimC	A	0	25 A 1 1 RT 42
98 CirclePict	StimA	A	25	0 A 1 1 RT 31
99 CirclePict	StimA	A	25	0 A 1 1 RT 30
100 Green_Pict	StimB	B	25	0 B 1 1 RT 39
101 Green_Pict	StimB	B	25	0 B 1 1 RT 30
102 Worms_Pict	StimD	B	0	25 B 1 1 RT 36
103 SticksPict	StimC	A	0	25 A 1 1 RT 36
104 Worms_Pict	StimD	B	0	25 B 1 1 RT 35
105 SticksPict	StimC	A	0	25 A 1 1 RT 30
106 Worms_Pict	StimD	B	0	25 B 1 1 RT 34
107 CirclePict	StimA	A	25	0 A 1 1 RT 31
108 SticksPict	StimC	B	0	25 A 0 1 RT 41
109 SticksPict	StimC	B	0	25 A 0 1 RT 40
110 SticksPict	StimC	A	0	25 B 0 0 RT 41
111 Worms_Pict	StimD	A	0	25 B 0 1 RT 66
112 Worms_Pict	StimD	A	0	25 A 1 0 RT 34
113 Worms_Pict	StimD	B	0	25 A 0 0 RT 33
114 CirclePict	StimA	B	25	0 A 0 1 RT 36
115 CirclePict	StimA	A	25	0 A 1 1 RT 49
116 SticksPict	StimC	A	0	25 A 1 1 RT 38
117 CirclePict	StimA	A	25	0 A 1 1 RT 37
118 Green_Pict	StimB	B	25	0 B 1 1 RT 44
119 CirclePict	StimA	B	25	0 A 0 1 RT 35
120 SticksPict	StimC	A	0	25 A 1 1 RT 58
121 CirclePict	StimA	A	25	0 A 1 1 RT 43
122 Worms_Pict	StimD	B	0	25 B 1 1 RT 86
123 Worms_Pict	StimD	B	0	25 B 1 1 RT 40
124 Green_Pict	StimB	B	25	0 B 1 1 RT 35
125 Worms_Pict	StimD	B	0	25 B 1 1 RT 36
126 Green_Pict	StimB	B	25	0 B 1 1 RT 34
127 SticksPict	StimC	A	0	25 A 1 1 RT 30
128 SticksPict	StimC	A	0	25 A 1 1 RT 23
129 Worms_Pict	StimD	A	0	25 B 0 1 RT 153
130 Green_Pict	StimB	B	25	0 B 1 1 RT 70
131 CirclePict	StimA	A	25	0 A 1 1 RT 32
132 CirclePict	StimA	A	25	0 A 1 1 RT 50
133 Worms_Pict	StimD	A	0	25 B 0 1 RT 132
134 SticksPict	StimC	A	0	25 A 1 1 RT 32
135 Worms_Pict	StimD	B	0	25 B 1 1 RT 30
136 CirclePict	StimA	B	25	0 A 0 1 RT 37
137 Worms_Pict	StimD	B	0	25 B 1 1 RT 67
138 CirclePict	StimA	A	25	0 A 1 1 RT 27
139 Worms_Pict	StimD	B	0	25 B 1 1 RT 42
140 CirclePict	StimA	A	25	0 A 1 1 RT 32
141 SticksPict	StimC	A	0	25 A 1 1 RT 39
142 SticksPict	StimC	A	0	25 A 1 1 RT 33
143 Green_Pict	StimB	B	25	0 B 1 1 RT 34
144 SticksPict	StimC	B	0	25 A 0 1 RT 56
145 Green_Pict	StimB	B	25	0 A 0 0 RT 67
146 Green_Pict	StimB	B	25	0 A 0 0 RT 71
147 Worms_Pict	StimD	B	0	25 A 0 0 RT 63
148 SticksPict	StimC	B	0	25 A 0 1 RT 101
149 SticksPict	StimC	A	0	25 B 0 0 RT 30
150 CirclePict	StimA	A	25	0 A 1 1 RT 45
151 CirclePict	StimA	B	25	0 A 0 1 RT 42
152 Worms_Pict	StimD	B	0	25 B 1 1 RT 49
153 CirclePict	StimA	A	25	0 A 1 1 RT 33
154 Green_Pict	StimB	A	25	0 B 0 1 RT 57
155 SticksPict	StimC	A	0	25 A 1 1 RT 79
156 CirclePict	StimA	A	25	0 A 1 1 RT 62
157 Green_Pict	StimB	A	25	0 B 0 1 RT 68
158 Green_Pict	StimB	B	25	0 B 1 1 RT 28
159 SticksPict	StimC	A	0	25 A 1 1 RT 48
160 Green_Pict	StimB	B	25	0 B 1 1 RT 76
