# Supplementary material for: The Role of Informative and Ambiguous Feedback in Avoidance Behavior: Empirical and Computational Findings
Source: PLoS One. 2015 Dec 2;10(12):e0144083. doi: 10.1371/journal.pone.0144083 (PMC4668119; doi:10.1371/journal.pone.0144083)
Supplement: S2 File — Information contained in the file header describes how to use and run the program. (ZIP) [file pone.0144083.s002.zip › Moustafa2015_data/Moustafa2015_NoFeedback/088.doc]

1 CirclePict	StimD	B	0	25 A 0 0 RT 165
2 CirclePict	StimD	B	0	25 B 1 1 RT 166
3 Green_Pict	StimB	B	25	0 B 1 1 RT 164
4 Green_Pict	StimB	A	25	0 A 1 0 RT 230
5 Green_Pict	StimB	B	25	0 A 0 0 RT 66
6 SticksPict	StimA	A	25	0 B 0 0 RT 172
7 Worms_Pict	StimC	A	0	25 A 1 1 RT 240
8 Green_Pict	StimB	B	25	0 A 0 0 RT 79
9 Green_Pict	StimB	B	25	0 B 1 1 RT 140
10 CirclePict	StimD	B	0	25 A 0 0 RT 75
11 CirclePict	StimD	B	0	25 B 1 1 RT 74
12 CirclePict	StimD	B	0	25 B 1 1 RT 86
13 SticksPict	StimA	A	25	0 A 1 1 RT 62
14 Green_Pict	StimB	B	25	0 A 0 0 RT 79
15 SticksPict	StimA	A	25	0 B 0 0 RT 53
16 CirclePict	StimD	B	0	25 B 1 1 RT 48
17 Worms_Pict	StimC	B	0	25 A 0 1 RT 44
18 Worms_Pict	StimC	A	0	25 B 0 0 RT 36
19 CirclePict	StimD	B	0	25 B 1 1 RT 66
20 SticksPict	StimA	B	25	0 A 0 1 RT 69
21 SticksPict	StimA	A	25	0 A 1 1 RT 228
22 Green_Pict	StimB	A	25	0 A 1 0 RT 74
23 SticksPict	StimA	A	25	0 A 1 1 RT 59
24 Worms_Pict	StimC	A	0	25 B 0 0 RT 51
25 Worms_Pict	StimC	A	0	25 A 1 1 RT 49
26 Green_Pict	StimB	B	25	0 A 0 0 RT 37
27 SticksPict	StimA	A	25	0 A 1 1 RT 67
28 Worms_Pict	StimC	A	0	25 A 1 1 RT 46
29 Green_Pict	StimB	B	25	0 A 0 0 RT 56
30 CirclePict	StimD	B	0	25 B 1 1 RT 45
31 SticksPict	StimA	A	25	0 A 1 1 RT 31
32 CirclePict	StimD	A	0	25 A 1 0 RT 42
33 Worms_Pict	StimC	A	0	25 B 0 0 RT 36
34 Worms_Pict	StimC	A	0	25 A 1 1 RT 25
35 SticksPict	StimA	B	25	0 A 0 1 RT 22
36 CirclePict	StimD	A	0	25 A 1 0 RT 30
37 Worms_Pict	StimC	A	0	25 A 1 1 RT 40
38 Green_Pict	StimB	B	25	0 A 0 0 RT 59
39 SticksPict	StimA	A	25	0 A 1 1 RT 35
40 Worms_Pict	StimC	B	0	25 A 0 1 RT 32
41 SticksPict	StimA	A	25	0 A 1 1 RT 27
42 CirclePict	StimD	B	0	25 A 0 0 RT 28
43 SticksPict	StimA	A	25	0 A 1 1 RT 25
44 Green_Pict	StimB	B	25	0 A 0 0 RT 35
45 CirclePict	StimD	A	0	25 B 0 1 RT 25
46 Worms_Pict	StimC	A	0	25 B 0 0 RT 24
47 CirclePict	StimD	B	0	25 B 1 1 RT 47
48 Green_Pict	StimB	B	25	0 A 0 0 RT 0
49 Worms_Pict	StimC	A	0	25 A 1 1 RT 30
50 Green_Pict	StimB	B	25	0 A 0 0 RT 24
51 Green_Pict	StimB	B	25	0 A 0 0 RT 37
52 CirclePict	StimD	B	0	25 B 1 1 RT 30
53 CirclePict	StimD	B	0	25 A 0 0 RT 37
54 CirclePict	StimD	B	0	25 B 1 1 RT 22
55 SticksPict	StimA	B	25	0 A 0 1 RT 44
56 Green_Pict	StimB	A	25	0 A 1 0 RT 90
57 SticksPict	StimA	A	25	0 A 1 1 RT 25
58 Worms_Pict	StimC	A	0	25 A 1 1 RT 35
59 Worms_Pict	StimC	A	0	25 A 1 1 RT 57
60 SticksPict	StimA	A	25	0 A 1 1 RT 135
61 SticksPict	StimA	A	25	0 A 1 1 RT 79
62 CirclePict	StimD	B	0	25 A 0 0 RT 28
63 SticksPict	StimA	A	25	0 A 1 1 RT 37
64 SticksPict	StimA	A	25	0 A 1 1 RT 29
65 Worms_Pict	StimC	B	0	25 A 0 1 RT 41
66 Green_Pict	StimB	B	25	0 A 0 0 RT 27
67 Worms_Pict	StimC	A	0	25 A 1 1 RT 34
68 SticksPict	StimA	A	25	0 A 1 1 RT 31
69 CirclePict	StimD	B	0	25 A 0 0 RT 44
70 Worms_Pict	StimC	A	0	25 A 1 1 RT 34
71 Worms_Pict	StimC	A	0	25 A 1 1 RT 33
72 SticksPict	StimA	B	25	0 A 0 1 RT 28
73 Worms_Pict	StimC	A	0	25 A 1 1 RT 19
74 Green_Pict	StimB	B	25	0 A 0 0 RT 69
75 CirclePict	StimD	A	0	25 A 1 0 RT 25
76 Green_Pict	StimB	A	25	0 A 1 0 RT 25
77 CirclePict	StimD	B	0	25 A 0 0 RT 25
78 Green_Pict	StimB	B	25	0 A 0 0 RT 21
79 Worms_Pict	StimC	B	0	25 A 0 1 RT 180
80 Green_Pict	StimB	B	25	0 A 0 0 RT 24
81 Worms_Pict	StimC	A	0	25 A 1 1 RT 24
82 Worms_Pict	StimC	A	0	25 A 1 1 RT 17
83 Worms_Pict	StimC	A	0	25 A 1 1 RT 24
84 SticksPict	StimA	A	25	0 A 1 1 RT 36
85 SticksPict	StimA	B	25	0 A 0 1 RT 45
86 CirclePict	StimD	B	0	25 A 0 0 RT 23
87 Green_Pict	StimB	B	25	0 A 0 0 RT 27
88 CirclePict	StimD	B	0	25 A 0 0 RT 29
89 Worms_Pict	StimC	A	0	25 A 1 1 RT 19
90 Green_Pict	StimB	A	25	0 A 1 0 RT 27
91 Green_Pict	StimB	B	25	0 A 0 0 RT 23
92 Green_Pict	StimB	B	25	0 B 1 1 RT 54
93 CirclePict	StimD	B	0	25 A 0 0 RT 30
94 Worms_Pict	StimC	A	0	25 B 0 0 RT 43
95 CirclePict	StimD	B	0	25 A 0 0 RT 29
96 Worms_Pict	StimC	B	0	25 A 0 1 RT 25
97 Green_Pict	StimB	B	25	0 A 0 0 RT 26
98 Worms_Pict	StimC	B	0	25 A 0 1 RT 50
99 CirclePict	StimD	A	0	25 A 1 0 RT 37
100 SticksPict	StimA	A	25	0 A 1 1 RT 21
101 SticksPict	StimA	A	25	0 A 1 1 RT 32
102 SticksPict	StimA	A	25	0 A 1 1 RT 37
103 Green_Pict	StimB	B	25	0 A 0 0 RT 29
104 Worms_Pict	StimC	A	0	25 A 1 1 RT 45
105 CirclePict	StimD	B	0	25 A 0 0 RT 60
106 Worms_Pict	StimC	A	0	25 A 1 1 RT 81
107 CirclePict	StimD	B	0	25 A 0 0 RT 35
108 SticksPict	StimA	A	25	0 A 1 1 RT 33
109 SticksPict	StimA	A	25	0 A 1 1 RT 34
110 SticksPict	StimA	A	25	0 A 1 1 RT 26
111 Worms_Pict	StimC	A	0	25 A 1 1 RT 46
112 SticksPict	StimA	B	25	0 A 0 1 RT 32
113 SticksPict	StimA	A	25	0 A 1 1 RT 26
114 Green_Pict	StimB	A	25	0 A 1 0 RT 36
115 CirclePict	StimD	B	0	25 s RT 76
116 Green_Pict	StimB	B	25	0 s RT 87
117 CirclePict	StimD	A	0	25 s RT 37
118 Green_Pict	StimB	B	25	0 s RT 45
119 CirclePict	StimD	B	0	25 s RT 77
120 Green_Pict	StimB	B	25	0 A 0 0 RT 30
121 SticksPict	StimA	A	25	0 A 1 1 RT 38
122 Green_Pict	StimB	B	25	0 s RT 40
123 SticksPict	StimA	A	25	0 A 1 1 RT 31
124 CirclePict	StimD	B	0	25 s RT 69
125 Green_Pict	StimB	A	25	0 A 1 0 RT 24
126 Worms_Pict	StimC	A	0	25 s RT 38
127 SticksPict	StimA	A	25	0 A 1 1 RT 28
128 SticksPict	StimA	A	25	0 s RT 70
129 Green_Pict	StimB	B	25	0 A 0 0 RT 18
130 Green_Pict	StimB	B	25	0 s RT 68
131 CirclePict	StimD	B	0	25 A 0 0 RT 27
132 CirclePict	StimD	B	0	25 s RT 30
133 Green_Pict	StimB	A	25	0 A 1 0 RT 26
134 Worms_Pict	StimC	A	0	25 s RT 31
135 Green_Pict	StimB	B	25	0 A 0 0 RT 25
136 Worms_Pict	StimC	A	0	25 A 1 1 RT 38
137 Worms_Pict	StimC	A	0	25 A 1 1 RT 28
138 SticksPict	StimA	A	25	0 A 1 1 RT 93
139 CirclePict	StimD	B	0	25 s RT 27
140 Worms_Pict	StimC	A	0	25 A 1 1 RT 20
141 SticksPict	StimA	A	25	0 s RT 27
142 CirclePict	StimD	B	0	25 A 0 0 RT 27
143 CirclePict	StimD	A	0	25 A 1 0 RT 35
144 CirclePict	StimD	A	0	25 A 1 0 RT 30
145 Worms_Pict	StimC	B	0	25 A 0 1 RT 63
146 SticksPict	StimA	B	25	0 A 0 1 RT 24
147 Green_Pict	StimB	B	25	0 A 0 0 RT 129
148 Green_Pict	StimB	B	25	0 A 0 0 RT 42
149 CirclePict	StimD	B	0	25 A 0 0 RT 36
150 Worms_Pict	StimC	A	0	25 A 1 1 RT 24
151 CirclePict	StimD	B	0	25 B 1 1 RT 29
152 Worms_Pict	StimC	A	0	25 B 0 0 RT 35
153 Worms_Pict	StimC	B	0	25 B 1 0 RT 29
154 SticksPict	StimA	A	25	0 B 0 0 RT 48
155 CirclePict	StimD	B	0	25 A 0 0 RT 29
156 Green_Pict	StimB	B	25	0 A 0 0 RT 33
157 SticksPict	StimA	A	25	0 A 1 1 RT 32
158 Worms_Pict	StimC	A	0	25 A 1 1 RT 36
159 SticksPict	StimA	B	25	0 A 0 1 RT 35
160 Green_Pict	StimB	B	25	0 A 0 0 RT 26
