# Supplementary material for: The Role of Informative and Ambiguous Feedback in Avoidance Behavior: Empirical and Computational Findings
Source: PLoS One. 2015 Dec 2;10(12):e0144083. doi: 10.1371/journal.pone.0144083 (PMC4668119; doi:10.1371/journal.pone.0144083)
Supplement: S2 File — Information contained in the file header describes how to use and run the program. (ZIP) [file pone.0144083.s002.zip › Moustafa2015_data/Moustafa2015_NoFeedback/089.doc]

1 Green_Pict	StimB	B	25	0 B 1 1 RT 195
2 Green_Pict	StimB	B	25	0 B 1 1 RT 186
3 Worms_Pict	StimC	B	0	25 A 0 1 RT 81
4 Worms_Pict	StimC	A	0	25 B 0 0 RT 70
5 Green_Pict	StimB	B	25	0 B 1 1 RT 70
6 CirclePict	StimA	A	25	0 B 0 0 RT 463
7 SticksPict	StimD	B	0	25 A 0 0 RT 71
8 Worms_Pict	StimC	A	0	25 B 0 0 RT 62
9 Green_Pict	StimB	A	25	0 B 0 1 RT 100
10 CirclePict	StimA	A	25	0 A 1 1 RT 68
11 CirclePict	StimA	A	25	0 A 1 1 RT 80
12 Worms_Pict	StimC	A	0	25 A 1 1 RT 87
13 CirclePict	StimA	A	25	0 A 1 1 RT 45
14 SticksPict	StimD	B	0	25 B 1 1 RT 60
15 SticksPict	StimD	A	0	25 B 0 1 RT 40
16 Green_Pict	StimB	B	25	0 B 1 1 RT 76
17 SticksPict	StimD	B	0	25 A 0 0 RT 52
18 SticksPict	StimD	B	0	25 B 1 1 RT 102
19 SticksPict	StimD	B	0	25 B 1 1 RT 52
20 SticksPict	StimD	B	0	25 B 1 1 RT 38
21 Worms_Pict	StimC	A	0	25 A 1 1 RT 57
22 CirclePict	StimA	A	25	0 A 1 1 RT 97
23 Green_Pict	StimB	B	25	0 B 1 1 RT 144
24 Worms_Pict	StimC	A	0	25 A 1 1 RT 49
25 SticksPict	StimD	A	0	25 B 0 1 RT 59
26 SticksPict	StimD	B	0	25 s RT 66
27 Green_Pict	StimB	B	25	0 B 1 1 RT 72
28 Green_Pict	StimB	B	25	0 B 1 1 RT 39
29 SticksPict	StimD	B	0	25 s RT 62
30 Worms_Pict	StimC	A	0	25 A 1 1 RT 68
31 Worms_Pict	StimC	A	0	25 A 1 1 RT 60
32 CirclePict	StimA	B	25	0 A 0 1 RT 36
33 Green_Pict	StimB	A	25	0 B 0 1 RT 60
34 CirclePict	StimA	A	25	0 A 1 1 RT 56
35 Worms_Pict	StimC	A	0	25 A 1 1 RT 106
36 Worms_Pict	StimC	B	0	25 A 0 1 RT 119
37 CirclePict	StimA	B	25	0 A 0 1 RT 51
38 Green_Pict	StimB	B	25	0 B 1 1 RT 61
39 CirclePict	StimA	A	25	0 A 1 1 RT 35
40 CirclePict	StimA	A	25	0 A 1 1 RT 60
41 Worms_Pict	StimC	A	0	25 A 1 1 RT 52
42 CirclePict	StimA	A	25	0 A 1 1 RT 44
43 Green_Pict	StimB	A	25	0 B 0 1 RT 48
44 SticksPict	StimD	B	0	25 A 0 0 RT 95
45 Worms_Pict	StimC	A	0	25 A 1 1 RT 63
46 SticksPict	StimD	A	0	25 B 0 1 RT 31
47 SticksPict	StimD	B	0	25 s RT 49
48 SticksPict	StimD	B	0	25 s RT 32
49 Green_Pict	StimB	B	25	0 B 1 1 RT 50
50 SticksPict	StimD	B	0	25 s RT 51
51 Green_Pict	StimB	B	25	0 B 1 1 RT 34
52 CirclePict	StimA	A	25	0 A 1 1 RT 37
53 Worms_Pict	StimC	A	0	25 A 1 1 RT 41
54 CirclePict	StimA	B	25	0 A 0 1 RT 54
55 CirclePict	StimA	B	25	0 A 0 1 RT 24
56 Green_Pict	StimB	B	25	0 B 1 1 RT 47
57 SticksPict	StimD	A	0	25 s RT 52
58 Worms_Pict	StimC	A	0	25 A 1 1 RT 40
59 Green_Pict	StimB	B	25	0 B 1 1 RT 60
60 CirclePict	StimA	A	25	0 A 1 1 RT 41
61 CirclePict	StimA	A	25	0 A 1 1 RT 169
62 Green_Pict	StimB	B	25	0 B 1 1 RT 75
63 Green_Pict	StimB	B	25	0 B 1 1 RT 36
64 CirclePict	StimA	A	25	0 A 1 1 RT 35
65 CirclePict	StimA	A	25	0 A 1 1 RT 36
66 Worms_Pict	StimC	A	0	25 A 1 1 RT 42
67 SticksPict	StimD	B	0	25 s RT 52
68 Worms_Pict	StimC	A	0	25 A 1 1 RT 38
69 Worms_Pict	StimC	A	0	25 A 1 1 RT 61
70 Worms_Pict	StimC	B	0	25 A 0 1 RT 41
71 Green_Pict	StimB	B	25	0 B 1 1 RT 39
72 SticksPict	StimD	B	0	25 s RT 86
73 Green_Pict	StimB	A	25	0 B 0 1 RT 46
74 Green_Pict	StimB	B	25	0 B 1 1 RT 137
75 Worms_Pict	StimC	A	0	25 A 1 1 RT 57
76 Worms_Pict	StimC	B	0	25 A 0 1 RT 35
77 CirclePict	StimA	A	25	0 A 1 1 RT 43
78 SticksPict	StimD	B	0	25 s RT 55
79 CirclePict	StimA	A	25	0 A 1 1 RT 41
80 SticksPict	StimD	B	0	25 s RT 47
81 Worms_Pict	StimC	B	0	25 A 0 1 RT 41
82 Worms_Pict	StimC	A	0	25 B 0 0 RT 43
83 CirclePict	StimA	A	25	0 A 1 1 RT 50
84 Worms_Pict	StimC	A	0	25 s RT 52
85 Worms_Pict	StimC	A	0	25 s RT 46
86 CirclePict	StimA	A	25	0 A 1 1 RT 31
87 Green_Pict	StimB	B	25	0 B 1 1 RT 40
88 SticksPict	StimD	B	0	25 s RT 50
89 SticksPict	StimD	A	0	25 s RT 29
90 Green_Pict	StimB	A	25	0 B 0 1 RT 82
91 SticksPict	StimD	B	0	25 s RT 59
92 Green_Pict	StimB	B	25	0 B 1 1 RT 50
93 Green_Pict	StimB	A	25	0 B 0 1 RT 29
94 Green_Pict	StimB	B	25	0 B 1 1 RT 59
95 CirclePict	StimA	A	25	0 A 1 1 RT 190
96 Worms_Pict	StimC	B	0	25 s RT 108
97 SticksPict	StimD	B	0	25 s RT 39
98 Worms_Pict	StimC	A	0	25 s RT 74
99 CirclePict	StimA	B	25	0 A 0 1 RT 83
100 CirclePict	StimA	A	25	0 A 1 1 RT 54
101 CirclePict	StimA	A	25	0 B 0 0 RT 0
102 SticksPict	StimD	B	0	25 s RT 112
103 Green_Pict	StimB	B	25	0 B 1 1 RT 87
104 Worms_Pict	StimC	A	0	25 s RT 57
105 SticksPict	StimD	B	0	25 s RT 42
106 Worms_Pict	StimC	A	0	25 s RT 95
107 Worms_Pict	StimC	A	0	25 s RT 52
108 SticksPict	StimD	B	0	25 s RT 61
109 CirclePict	StimA	B	25	0 A 0 1 RT 202
110 SticksPict	StimD	B	0	25 s RT 150
111 Green_Pict	StimB	B	25	0 B 1 1 RT 284
112 Worms_Pict	StimC	A	0	25 s RT 214
113 CirclePict	StimA	A	25	0 A 1 1 RT 34
114 SticksPict	StimD	A	0	25 s RT 42
115 Green_Pict	StimB	B	25	0 B 1 1 RT 57
116 Green_Pict	StimB	B	25	0 B 1 1 RT 69
117 CirclePict	StimA	A	25	0 A 1 1 RT 67
118 SticksPict	StimD	B	0	25 s RT 44
119 CirclePict	StimA	A	25	0 A 1 1 RT 48
120 Green_Pict	StimB	B	25	0 B 1 1 RT 61
121 Green_Pict	StimB	A	25	0 B 0 1 RT 56
122 Worms_Pict	StimC	A	0	25 s RT 150
123 Worms_Pict	StimC	B	0	25 s RT 65
124 SticksPict	StimD	B	0	25 s RT 61
125 SticksPict	StimD	A	0	25 s RT 34
126 SticksPict	StimD	A	0	25 s RT 42
127 SticksPict	StimD	B	0	25 s RT 44
128 Green_Pict	StimB	B	25	0 B 1 1 RT 59
129 CirclePict	StimA	B	25	0 A 0 1 RT 24
130 Green_Pict	StimB	B	25	0 B 1 1 RT 50
131 Worms_Pict	StimC	A	0	25 s RT 79
132 CirclePict	StimA	B	25	0 A 0 1 RT 46
133 CirclePict	StimA	A	25	0 A 1 1 RT 42
134 Worms_Pict	StimC	A	0	25 s RT 59
135 SticksPict	StimD	B	0	25 s RT 48
136 Worms_Pict	StimC	A	0	25 s RT 72
137 SticksPict	StimD	B	0	25 s RT 48
138 Green_Pict	StimB	B	25	0 B 1 1 RT 54
139 CirclePict	StimA	A	25	0 A 1 1 RT 79
140 Green_Pict	StimB	B	25	0 B 1 1 RT 60
141 SticksPict	StimD	B	0	25 s RT 52
142 Green_Pict	StimB	B	25	0 B 1 1 RT 51
143 CirclePict	StimA	A	25	0 A 1 1 RT 54
144 CirclePict	StimA	A	25	0 A 1 1 RT 127
145 Green_Pict	StimB	A	25	0 A 1 0 RT 39
146 CirclePict	StimA	A	25	0 A 1 1 RT 38
147 CirclePict	StimA	A	25	0 A 1 1 RT 37
148 Green_Pict	StimB	B	25	0 A 0 0 RT 34
149 SticksPict	StimD	B	0	25 s RT 52
150 Green_Pict	StimB	B	25	0 B 1 1 RT 46
151 Worms_Pict	StimC	B	0	25 s RT 54
152 Green_Pict	StimB	B	25	0 B 1 1 RT 47
153 Worms_Pict	StimC	A	0	25 s RT 57
154 Worms_Pict	StimC	A	0	25 B 0 0 RT 60
155 CirclePict	StimA	A	25	0 A 1 1 RT 47
156 Worms_Pict	StimC	A	0	25 s RT 101
157 Worms_Pict	StimC	A	0	25 s RT 38
158 SticksPict	StimD	B	0	25 s RT 50
159 CirclePict	StimA	A	25	0 A 1 1 RT 47
160 SticksPict	StimD	B	0	25 s RT 51
