# Supplementary material for: The Role of Informative and Ambiguous Feedback in Avoidance Behavior: Empirical and Computational Findings
Source: PLoS One. 2015 Dec 2;10(12):e0144083. doi: 10.1371/journal.pone.0144083 (PMC4668119; doi:10.1371/journal.pone.0144083)
Supplement: S2 File — Information contained in the file header describes how to use and run the program. (ZIP) [file pone.0144083.s002.zip › Moustafa2015_data/Moustafa2015_NoFeedback/090.doc]

1 CirclePict	StimC	A	0	25 A 1 1 RT 229
2 SticksPict	StimD	B	0	25 B 1 1 RT 194
3 SticksPict	StimD	B	0	25 A 0 0 RT 88
4 Green_Pict	StimA	A	25	0 A 1 1 RT 152
5 CirclePict	StimC	B	0	25 A 0 1 RT 70
6 Green_Pict	StimA	A	25	0 A 1 1 RT 197
7 SticksPict	StimD	A	0	25 B 0 1 RT 53
8 CirclePict	StimC	A	0	25 A 1 1 RT 147
9 SticksPict	StimD	B	0	25 A 0 0 RT 98
10 Green_Pict	StimA	A	25	0 B 0 0 RT 73
11 Worms_Pict	StimB	B	25	0 B 1 1 RT 200
12 CirclePict	StimC	A	0	25 A 1 1 RT 121
13 Green_Pict	StimA	A	25	0 A 1 1 RT 69
14 CirclePict	StimC	A	0	25 B 0 0 RT 79
15 CirclePict	StimC	A	0	25 B 0 0 RT 83
16 Green_Pict	StimA	A	25	0 A 1 1 RT 87
17 SticksPict	StimD	B	0	25 A 0 0 RT 60
18 Worms_Pict	StimB	B	25	0 B 1 1 RT 164
19 Worms_Pict	StimB	B	25	0 B 1 1 RT 153
20 SticksPict	StimD	B	0	25 B 1 1 RT 79
21 CirclePict	StimC	A	0	25 B 0 0 RT 395
22 SticksPict	StimD	B	0	25 B 1 1 RT 158
23 SticksPict	StimD	B	0	25 A 0 0 RT 103
24 Worms_Pict	StimB	B	25	0 B 1 1 RT 109
25 Worms_Pict	StimB	B	25	0 B 1 1 RT 125
26 CirclePict	StimC	B	0	25 A 0 1 RT 86
27 Green_Pict	StimA	B	25	0 A 0 1 RT 78
28 Worms_Pict	StimB	A	25	0 B 0 1 RT 67
29 SticksPict	StimD	A	0	25 B 0 1 RT 80
30 Worms_Pict	StimB	B	25	0 B 1 1 RT 65
31 CirclePict	StimC	A	0	25 s RT 78
32 Green_Pict	StimA	B	25	0 A 0 1 RT 57
33 Worms_Pict	StimB	B	25	0 B 1 1 RT 68
34 CirclePict	StimC	A	0	25 s RT 63
35 Worms_Pict	StimB	B	25	0 B 1 1 RT 45
36 SticksPict	StimD	B	0	25 s RT 92
37 Green_Pict	StimA	A	25	0 A 1 1 RT 42
38 Worms_Pict	StimB	A	25	0 B 0 1 RT 59
39 Green_Pict	StimA	A	25	0 A 1 1 RT 50
40 Green_Pict	StimA	A	25	0 A 1 1 RT 51
41 Green_Pict	StimA	A	25	0 A 1 1 RT 31
42 Green_Pict	StimA	A	25	0 A 1 1 RT 28
43 Worms_Pict	StimB	A	25	0 B 0 1 RT 55
44 SticksPict	StimD	B	0	25 s RT 31
45 Worms_Pict	StimB	B	25	0 B 1 1 RT 49
46 Worms_Pict	StimB	B	25	0 B 1 1 RT 101
47 Green_Pict	StimA	B	25	0 A 0 1 RT 53
48 CirclePict	StimC	A	0	25 s RT 30
49 SticksPict	StimD	B	0	25 s RT 54
50 SticksPict	StimD	B	0	25 s RT 40
51 SticksPict	StimD	A	0	25 s RT 23
52 Green_Pict	StimA	A	25	0 A 1 1 RT 34
53 Worms_Pict	StimB	A	25	0 B 0 1 RT 46
54 SticksPict	StimD	B	0	25 s RT 78
55 CirclePict	StimC	B	0	25 s RT 54
56 SticksPict	StimD	B	0	25 s RT 36
57 SticksPict	StimD	A	0	25 s RT 22
58 Worms_Pict	StimB	B	25	0 B 1 1 RT 43
59 CirclePict	StimC	A	0	25 s RT 45
60 CirclePict	StimC	A	0	25 s RT 42
61 Green_Pict	StimA	A	25	0 A 1 1 RT 35
62 CirclePict	StimC	A	0	25 s RT 43
63 CirclePict	StimC	B	0	25 s RT 23
64 CirclePict	StimC	A	0	25 s RT 29
65 SticksPict	StimD	B	0	25 s RT 40
66 SticksPict	StimD	B	0	25 s RT 22
67 CirclePict	StimC	A	0	25 s RT 41
68 SticksPict	StimD	B	0	25 s RT 33
69 Worms_Pict	StimB	B	25	0 B 1 1 RT 38
70 Green_Pict	StimA	A	25	0 A 1 1 RT 31
71 Worms_Pict	StimB	B	25	0 B 1 1 RT 40
72 Worms_Pict	StimB	B	25	0 B 1 1 RT 38
73 Green_Pict	StimA	B	25	0 A 0 1 RT 39
74 CirclePict	StimC	A	0	25 s RT 49
75 Green_Pict	StimA	A	25	0 A 1 1 RT 38
76 Worms_Pict	StimB	B	25	0 B 1 1 RT 39
77 Green_Pict	StimA	A	25	0 A 1 1 RT 49
78 Worms_Pict	StimB	B	25	0 B 1 1 RT 43
79 Green_Pict	StimA	A	25	0 A 1 1 RT 31
80 CirclePict	StimC	A	0	25 s RT 48
81 Worms_Pict	StimB	A	25	0 B 0 1 RT 37
82 Green_Pict	StimA	A	25	0 A 1 1 RT 30
83 CirclePict	StimC	B	0	25 s RT 51
84 CirclePict	StimC	A	0	25 s RT 29
85 CirclePict	StimC	B	0	25 s RT 18
86 Green_Pict	StimA	A	25	0 A 1 1 RT 31
87 Green_Pict	StimA	B	25	0 A 0 1 RT 28
88 CirclePict	StimC	A	0	25 s RT 38
89 SticksPict	StimD	B	0	25 s RT 31
90 SticksPict	StimD	B	0	25 s RT 29
91 Green_Pict	StimA	A	25	0 A 1 1 RT 34
92 Worms_Pict	StimB	B	25	0 B 1 1 RT 56
93 SticksPict	StimD	B	0	25 A 0 0 RT 116
94 SticksPict	StimD	B	0	25 A 0 0 RT 94
95 Green_Pict	StimA	A	25	0 A 1 1 RT 45
96 CirclePict	StimC	A	0	25 A 1 1 RT 69
97 Worms_Pict	StimB	B	25	0 B 1 1 RT 37
98 Worms_Pict	StimB	B	25	0 B 1 1 RT 53
99 SticksPict	StimD	B	0	25 B 1 1 RT 59
100 CirclePict	StimC	A	0	25 A 1 1 RT 33
101 Worms_Pict	StimB	B	25	0 B 1 1 RT 36
102 Worms_Pict	StimB	B	25	0 B 1 1 RT 50
103 SticksPict	StimD	A	0	25 B 0 1 RT 87
104 CirclePict	StimC	A	0	25 B 0 0 RT 53
105 SticksPict	StimD	B	0	25 A 0 0 RT 141
106 Green_Pict	StimA	A	25	0 A 1 1 RT 37
107 SticksPict	StimD	B	0	25 A 0 0 RT 114
108 Green_Pict	StimA	B	25	0 A 0 1 RT 36
109 CirclePict	StimC	A	0	25 s RT 42
110 Worms_Pict	StimB	A	25	0 B 0 1 RT 33
111 Green_Pict	StimA	A	25	0 A 1 1 RT 31
112 Worms_Pict	StimB	B	25	0 B 1 1 RT 40
113 SticksPict	StimD	A	0	25 s RT 42
114 SticksPict	StimD	B	0	25 s RT 71
115 Worms_Pict	StimB	B	25	0 B 1 1 RT 121
116 CirclePict	StimC	A	0	25 s RT 53
117 Green_Pict	StimA	A	25	0 A 1 1 RT 35
118 Green_Pict	StimA	A	25	0 A 1 1 RT 39
119 CirclePict	StimC	A	0	25 s RT 59
120 Worms_Pict	StimB	B	25	0 B 1 1 RT 35
121 Green_Pict	StimA	A	25	0 A 1 1 RT 50
122 SticksPict	StimD	A	0	25 s RT 59
123 Worms_Pict	StimB	B	25	0 B 1 1 RT 101
124 SticksPict	StimD	A	0	25 s RT 39
125 Green_Pict	StimA	A	25	0 A 1 1 RT 42
126 Green_Pict	StimA	A	25	0 A 1 1 RT 26
127 CirclePict	StimC	B	0	25 s RT 46
128 SticksPict	StimD	B	0	25 s RT 45
129 Green_Pict	StimA	B	25	0 A 0 1 RT 29
130 CirclePict	StimC	A	0	25 s RT 35
131 Green_Pict	StimA	A	25	0 A 1 1 RT 33
132 Worms_Pict	StimB	B	25	0 B 1 1 RT 52
133 Worms_Pict	StimB	B	25	0 B 1 1 RT 33
134 SticksPict	StimD	B	0	25 s RT 49
135 Worms_Pict	StimB	B	25	0 B 1 1 RT 35
136 Worms_Pict	StimB	B	25	0 B 1 1 RT 43
137 CirclePict	StimC	A	0	25 s RT 49
138 Worms_Pict	StimB	B	25	0 B 1 1 RT 33
139 SticksPict	StimD	B	0	25 s RT 51
140 CirclePict	StimC	A	0	25 s RT 65
141 CirclePict	StimC	A	0	25 s RT 26
142 Worms_Pict	StimB	A	25	0 B 0 1 RT 41
143 Worms_Pict	StimB	A	25	0 B 0 1 RT 47
144 CirclePict	StimC	A	0	25 B 0 0 RT 122
145 CirclePict	StimC	A	0	25 s RT 47
146 Worms_Pict	StimB	B	25	0 B 1 1 RT 45
147 SticksPict	StimD	B	0	25 s RT 36
148 CirclePict	StimC	B	0	25 s RT 41
149 Green_Pict	StimA	A	25	0 A 1 1 RT 34
150 SticksPict	StimD	B	0	25 s RT 98
151 CirclePict	StimC	A	0	25 s RT 76
152 SticksPict	StimD	B	0	25 s RT 60
153 SticksPict	StimD	B	0	25 s RT 40
154 Green_Pict	StimA	A	25	0 A 1 1 RT 77
155 CirclePict	StimC	A	0	25 s RT 44
156 Green_Pict	StimA	A	25	0 A 1 1 RT 34
157 Green_Pict	StimA	A	25	0 A 1 1 RT 37
158 Green_Pict	StimA	B	25	0 A 0 1 RT 30
159 SticksPict	StimD	B	0	25 s RT 37
160 Worms_Pict	StimB	B	25	0 B 1 1 RT 50
