# Supplementary material for: The Role of Informative and Ambiguous Feedback in Avoidance Behavior: Empirical and Computational Findings
Source: PLoS One. 2015 Dec 2;10(12):e0144083. doi: 10.1371/journal.pone.0144083 (PMC4668119; doi:10.1371/journal.pone.0144083)
Supplement: S2 File — Information contained in the file header describes how to use and run the program. (ZIP) [file pone.0144083.s002.zip › Moustafa2015_data/Moustafa2015_NoFeedback/091.doc]

1 CirclePict	StimA	A	25	0 A 1 1 RT 89
2 SticksPict	StimB	B	25	0 B 1 1 RT 69
3 CirclePict	StimA	A	25	0 A 1 1 RT 49
4 SticksPict	StimB	B	25	0 B 1 1 RT 75
5 Worms_Pict	StimD	B	0	25 B 1 1 RT 64
6 CirclePict	StimA	A	25	0 A 1 1 RT 51
7 Green_Pict	StimC	A	0	25 B 0 0 RT 75
8 Green_Pict	StimC	A	0	25 B 0 0 RT 101
9 CirclePict	StimA	B	25	0 A 0 1 RT 43
10 Worms_Pict	StimD	B	0	25 A 0 0 RT 111
11 Green_Pict	StimC	A	0	25 B 0 0 RT 77
12 CirclePict	StimA	A	25	0 A 1 1 RT 43
13 Green_Pict	StimC	A	0	25 A 1 1 RT 89
14 Green_Pict	StimC	A	0	25 A 1 1 RT 54
15 Worms_Pict	StimD	A	0	25 B 0 1 RT 86
16 Worms_Pict	StimD	B	0	25 A 0 0 RT 48
17 Worms_Pict	StimD	B	0	25 A 0 0 RT 59
18 Worms_Pict	StimD	B	0	25 B 1 1 RT 32
19 Worms_Pict	StimD	A	0	25 B 0 1 RT 77
20 SticksPict	StimB	B	25	0 B 1 1 RT 61
21 Green_Pict	StimC	B	0	25 B 1 0 RT 187
22 Worms_Pict	StimD	B	0	25 B 1 1 RT 102
23 Worms_Pict	StimD	B	0	25 B 1 1 RT 43
24 Green_Pict	StimC	A	0	25 B 0 0 RT 54
25 SticksPict	StimB	A	25	0 A 1 0 RT 57
26 CirclePict	StimA	A	25	0 B 0 0 RT 66
27 CirclePict	StimA	B	25	0 B 1 0 RT 55
28 CirclePict	StimA	A	25	0 B 0 0 RT 63
29 Green_Pict	StimC	A	0	25 B 0 0 RT 209
30 CirclePict	StimA	A	25	0 A 1 1 RT 58
31 CirclePict	StimA	A	25	0 A 1 1 RT 77
32 Green_Pict	StimC	B	0	25 B 1 0 RT 93
33 SticksPict	StimB	B	25	0 A 0 0 RT 39
34 Worms_Pict	StimD	B	0	25 B 1 1 RT 56
35 SticksPict	StimB	B	25	0 A 0 0 RT 37
36 Green_Pict	StimC	A	0	25 B 0 0 RT 149
37 SticksPict	StimB	B	25	0 A 0 0 RT 53
38 SticksPict	StimB	B	25	0 A 0 0 RT 41
39 SticksPict	StimB	B	25	0 A 0 0 RT 27
40 SticksPict	StimB	A	25	0 A 1 0 RT 35
41 Worms_Pict	StimD	A	0	25 B 0 1 RT 100
42 Green_Pict	StimC	A	0	25 A 1 1 RT 88
43 SticksPict	StimB	A	25	0 A 1 0 RT 54
44 Green_Pict	StimC	A	0	25 B 0 0 RT 136
45 CirclePict	StimA	A	25	0 A 1 1 RT 41
46 Green_Pict	StimC	A	0	25 B 0 0 RT 89
47 CirclePict	StimA	B	25	0 A 0 1 RT 40
48 Green_Pict	StimC	B	0	25 A 0 1 RT 69
49 Green_Pict	StimC	A	0	25 A 1 1 RT 72
50 Worms_Pict	StimD	B	0	25 A 0 0 RT 87
51 SticksPict	StimB	B	25	0 A 0 0 RT 44
52 Worms_Pict	StimD	B	0	25 B 1 1 RT 76
53 Worms_Pict	StimD	B	0	25 B 1 1 RT 68
54 CirclePict	StimA	A	25	0 A 1 1 RT 41
55 Worms_Pict	StimD	B	0	25 B 1 1 RT 78
56 CirclePict	StimA	A	25	0 A 1 1 RT 50
57 SticksPict	StimB	B	25	0 A 0 0 RT 46
58 CirclePict	StimA	A	25	0 A 1 1 RT 43
59 CirclePict	StimA	A	25	0 A 1 1 RT 34
60 Worms_Pict	StimD	A	0	25 B 0 1 RT 54
61 CirclePict	StimA	A	25	0 A 1 1 RT 35
62 Worms_Pict	StimD	B	0	25 A 0 0 RT 49
63 Worms_Pict	StimD	B	0	25 B 1 1 RT 30
64 SticksPict	StimB	B	25	0 A 0 0 RT 37
65 Worms_Pict	StimD	B	0	25 B 1 1 RT 88
66 CirclePict	StimA	B	25	0 A 0 1 RT 41
67 Green_Pict	StimC	B	0	25 B 1 0 RT 72
68 SticksPict	StimB	B	25	0 A 0 0 RT 36
69 SticksPict	StimB	B	25	0 A 0 0 RT 39
70 Green_Pict	StimC	A	0	25 B 0 0 RT 57
71 CirclePict	StimA	A	25	0 A 1 1 RT 60
72 Green_Pict	StimC	A	0	25 A 1 1 RT 81
73 SticksPict	StimB	A	25	0 A 1 0 RT 38
74 Green_Pict	StimC	A	0	25 A 1 1 RT 54
75 CirclePict	StimA	A	25	0 A 1 1 RT 46
76 SticksPict	StimB	B	25	0 A 0 0 RT 52
77 Worms_Pict	StimD	B	0	25 B 1 1 RT 66
78 Green_Pict	StimC	A	0	25 A 1 1 RT 62
79 SticksPict	StimB	B	25	0 A 0 0 RT 33
80 SticksPict	StimB	B	25	0 A 0 0 RT 39
81 Green_Pict	StimC	A	0	25 A 1 1 RT 49
82 SticksPict	StimB	B	25	0 A 0 0 RT 37
83 Green_Pict	StimC	A	0	25 A 1 1 RT 32
84 Worms_Pict	StimD	B	0	25 B 1 1 RT 45
85 CirclePict	StimA	A	25	0 A 1 1 RT 44
86 Green_Pict	StimC	A	0	25 A 1 1 RT 53
87 CirclePict	StimA	A	25	0 A 1 1 RT 35
88 Worms_Pict	StimD	B	0	25 B 1 1 RT 50
89 CirclePict	StimA	A	25	0 A 1 1 RT 42
90 Worms_Pict	StimD	A	0	25 B 0 1 RT 81
91 SticksPict	StimB	A	25	0 A 1 0 RT 53
92 SticksPict	StimB	B	25	0 A 0 0 RT 56
93 CirclePict	StimA	A	25	0 A 1 1 RT 42
94 Worms_Pict	StimD	A	0	25 A 1 0 RT 53
95 Green_Pict	StimC	A	0	25 B 0 0 RT 63
96 SticksPict	StimB	B	25	0 A 0 0 RT 35
97 Worms_Pict	StimD	B	0	25 B 1 1 RT 73
98 CirclePict	StimA	A	25	0 A 1 1 RT 36
99 Green_Pict	StimC	A	0	25 A 1 1 RT 48
100 SticksPict	StimB	B	25	0 A 0 0 RT 33
101 CirclePict	StimA	B	25	0 A 0 1 RT 34
102 CirclePict	StimA	A	25	0 A 1 1 RT 35
103 Worms_Pict	StimD	B	0	25 B 1 1 RT 65
104 SticksPict	StimB	B	25	0 A 0 0 RT 47
105 SticksPict	StimB	A	25	0 A 1 0 RT 75
106 SticksPict	StimB	B	25	0 A 0 0 RT 47
107 Green_Pict	StimC	A	0	25 A 1 1 RT 53
108 CirclePict	StimA	B	25	0 A 0 1 RT 50
109 Green_Pict	StimC	A	0	25 A 1 1 RT 37
110 Worms_Pict	StimD	B	0	25 B 1 1 RT 39
111 Green_Pict	StimC	B	0	25 A 0 1 RT 35
112 SticksPict	StimB	B	25	0 A 0 0 RT 38
113 Worms_Pict	StimD	B	0	25 B 1 1 RT 62
114 Worms_Pict	StimD	B	0	25 A 0 0 RT 37
115 Green_Pict	StimC	A	0	25 A 1 1 RT 69
116 CirclePict	StimA	A	25	0 A 1 1 RT 37
117 Green_Pict	StimC	B	0	25 A 0 1 RT 52
118 Worms_Pict	StimD	B	0	25 B 1 1 RT 50
119 SticksPict	StimB	B	25	0 A 0 0 RT 34
120 CirclePict	StimA	A	25	0 A 1 1 RT 36
121 Worms_Pict	StimD	B	0	25 A 0 0 RT 47
122 CirclePict	StimA	A	25	0 A 1 1 RT 100
123 Green_Pict	StimC	A	0	25 A 1 1 RT 79
124 CirclePict	StimA	A	25	0 A 1 1 RT 35
125 Worms_Pict	StimD	B	0	25 B 1 1 RT 82
126 SticksPict	StimB	B	25	0 A 0 0 RT 39
127 SticksPict	StimB	A	25	0 A 1 0 RT 56
128 CirclePict	StimA	A	25	0 A 1 1 RT 39
129 SticksPict	StimB	B	25	0 A 0 0 RT 35
130 Green_Pict	StimC	A	0	25 A 1 1 RT 87
131 Worms_Pict	StimD	B	0	25 B 1 1 RT 44
132 Green_Pict	StimC	A	0	25 B 0 0 RT 114
133 CirclePict	StimA	B	25	0 A 0 1 RT 33
134 SticksPict	StimB	B	25	0 A 0 0 RT 26
135 CirclePict	StimA	A	25	0 A 1 1 RT 38
136 Worms_Pict	StimD	B	0	25 B 1 1 RT 53
137 Green_Pict	StimC	B	0	25 A 0 1 RT 53
138 Green_Pict	StimC	B	0	25 A 0 1 RT 41
139 Green_Pict	StimC	A	0	25 B 0 0 RT 30
140 SticksPict	StimB	B	25	0 A 0 0 RT 37
141 CirclePict	StimA	A	25	0 A 1 1 RT 29
142 CirclePict	StimA	A	25	0 A 1 1 RT 30
143 SticksPict	StimB	B	25	0 A 0 0 RT 36
144 Worms_Pict	StimD	B	0	25 B 1 1 RT 48
145 Green_Pict	StimC	A	0	25 A 1 1 RT 56
146 SticksPict	StimB	B	25	0 A 0 0 RT 33
147 Worms_Pict	StimD	A	0	25 A 1 0 RT 44
148 Green_Pict	StimC	A	0	25 A 1 1 RT 36
149 SticksPict	StimB	A	25	0 A 1 0 RT 35
150 SticksPict	StimB	B	25	0 A 0 0 RT 39
151 CirclePict	StimA	B	25	0 A 0 1 RT 76
152 Green_Pict	StimC	A	0	25 A 1 1 RT 59
153 Worms_Pict	StimD	B	0	25 B 1 1 RT 47
154 Worms_Pict	StimD	A	0	25 A 1 0 RT 45
155 Worms_Pict	StimD	B	0	25 B 1 1 RT 58
156 Worms_Pict	StimD	B	0	25 B 1 1 RT 38
157 CirclePict	StimA	A	25	0 A 1 1 RT 38
158 CirclePict	StimA	A	25	0 A 1 1 RT 52
159 SticksPict	StimB	B	25	0 A 0 0 RT 44
160 Green_Pict	StimC	A	0	25 A 1 1 RT 40
