# Supplementary material for: The Role of Informative and Ambiguous Feedback in Avoidance Behavior: Empirical and Computational Findings
Source: PLoS One. 2015 Dec 2;10(12):e0144083. doi: 10.1371/journal.pone.0144083 (PMC4668119; doi:10.1371/journal.pone.0144083)
Supplement: S2 File — Information contained in the file header describes how to use and run the program. (ZIP) [file pone.0144083.s002.zip › Moustafa2015_data/Moustafa2015_NoFeedback/092.doc]

1 SticksPict	StimA	A	25	0 B 0 0 RT 204
2 CirclePict	StimC	A	0	25 B 0 0 RT 134
3 SticksPict	StimA	A	25	0 B 0 0 RT 75
4 CirclePict	StimC	A	0	25 A 1 1 RT 28
5 CirclePict	StimC	A	0	25 A 1 1 RT 67
6 CirclePict	StimC	A	0	25 A 1 1 RT 60
7 SticksPict	StimA	A	25	0 B 0 0 RT 54
8 SticksPict	StimA	A	25	0 B 0 0 RT 47
9 Worms_Pict	StimD	B	0	25 B 1 1 RT 183
10 Worms_Pict	StimD	B	0	25 B 1 1 RT 33
11 Worms_Pict	StimD	B	0	25 B 1 1 RT 29
12 Green_Pict	StimB	B	25	0 A 0 0 RT 198
13 Worms_Pict	StimD	A	0	25 B 0 1 RT 41
14 Green_Pict	StimB	B	25	0 A 0 0 RT 85
15 Green_Pict	StimB	B	25	0 A 0 0 RT 56
16 Worms_Pict	StimD	A	0	25 B 0 1 RT 41
17 CirclePict	StimC	A	0	25 A 1 1 RT 40
18 SticksPict	StimA	A	25	0 B 0 0 RT 47
19 Worms_Pict	StimD	B	0	25 A 0 0 RT 53
20 Green_Pict	StimB	B	25	0 A 0 0 RT 107
21 Worms_Pict	StimD	B	0	25 A 0 0 RT 89
22 SticksPict	StimA	A	25	0 B 0 0 RT 41
23 Worms_Pict	StimD	B	0	25 s RT 68
24 Green_Pict	StimB	B	25	0 A 0 0 RT 95
25 SticksPict	StimA	B	25	0 B 1 0 RT 42
26 CirclePict	StimC	B	0	25 A 0 1 RT 64
27 Green_Pict	StimB	B	25	0 B 1 1 RT 85
28 Worms_Pict	StimD	B	0	25 A 0 0 RT 216
29 CirclePict	StimC	A	0	25 A 1 1 RT 35
30 Green_Pict	StimB	A	25	0 B 0 1 RT 51
31 Worms_Pict	StimD	B	0	25 B 1 1 RT 62
32 SticksPict	StimA	A	25	0 B 0 0 RT 65
33 Green_Pict	StimB	B	25	0 A 0 0 RT 163
34 SticksPict	StimA	A	25	0 B 0 0 RT 65
35 CirclePict	StimC	B	0	25 A 0 1 RT 36
36 CirclePict	StimC	A	0	25 B 0 0 RT 129
37 SticksPict	StimA	B	25	0 B 1 0 RT 39
38 Green_Pict	StimB	A	25	0 B 0 1 RT 58
39 Green_Pict	StimB	B	25	0 B 1 1 RT 59
40 CirclePict	StimC	A	0	25 B 0 0 RT 53
41 SticksPict	StimA	A	25	0 B 0 0 RT 31
42 Green_Pict	StimB	B	25	0 B 1 1 RT 55
43 SticksPict	StimA	A	25	0 B 0 0 RT 39
44 CirclePict	StimC	A	0	25 B 0 0 RT 33
45 SticksPict	StimA	A	25	0 B 0 0 RT 45
46 SticksPict	StimA	A	25	0 B 0 0 RT 46
47 Worms_Pict	StimD	B	0	25 A 0 0 RT 83
48 CirclePict	StimC	A	0	25 B 0 0 RT 283
49 SticksPict	StimA	A	25	0 B 0 0 RT 63
50 Worms_Pict	StimD	A	0	25 s RT 103
51 Worms_Pict	StimD	A	0	25 s RT 50
52 SticksPict	StimA	A	25	0 B 0 0 RT 37
53 Green_Pict	StimB	B	25	0 B 1 1 RT 40
54 Green_Pict	StimB	A	25	0 B 0 1 RT 36
55 Green_Pict	StimB	B	25	0 B 1 1 RT 34
56 CirclePict	StimC	A	0	25 s RT 106
57 CirclePict	StimC	B	0	25 B 1 0 RT 231
58 SticksPict	StimA	A	25	0 B 0 0 RT 51
59 CirclePict	StimC	A	0	25 B 0 0 RT 120
60 Worms_Pict	StimD	B	0	25 A 0 0 RT 65
61 Worms_Pict	StimD	B	0	25 s RT 74
62 Worms_Pict	StimD	B	0	25 s RT 40
63 SticksPict	StimA	B	25	0 B 1 0 RT 40
64 Green_Pict	StimB	B	25	0 B 1 1 RT 38
65 SticksPict	StimA	A	25	0 B 0 0 RT 42
66 Green_Pict	StimB	B	25	0 B 1 1 RT 38
67 SticksPict	StimA	B	25	0 B 1 0 RT 42
68 Green_Pict	StimB	B	25	0 B 1 1 RT 31
69 CirclePict	StimC	A	0	25 A 1 1 RT 76
70 Worms_Pict	StimD	B	0	25 s RT 186
71 Worms_Pict	StimD	B	0	25 s RT 68
72 Green_Pict	StimB	B	25	0 B 1 1 RT 44
73 Worms_Pict	StimD	B	0	25 s RT 43
74 CirclePict	StimC	A	0	25 s RT 63
75 Green_Pict	StimB	A	25	0 B 0 1 RT 20
76 Worms_Pict	StimD	B	0	25 s RT 46
77 Green_Pict	StimB	B	25	0 B 1 1 RT 27
78 CirclePict	StimC	A	0	25 s RT 50
79 CirclePict	StimC	A	0	25 s RT 29
80 CirclePict	StimC	B	0	25 s RT 28
81 CirclePict	StimC	B	0	25 s RT 28
82 Green_Pict	StimB	B	25	0 B 1 1 RT 35
83 SticksPict	StimA	B	25	0 B 1 0 RT 41
84 SticksPict	StimA	A	25	0 B 0 0 RT 71
85 Worms_Pict	StimD	A	0	25 s RT 144
86 Worms_Pict	StimD	B	0	25 s RT 23
87 SticksPict	StimA	A	25	0 B 0 0 RT 54
88 Worms_Pict	StimD	B	0	25 s RT 40
89 Green_Pict	StimB	B	25	0 B 1 1 RT 38
90 CirclePict	StimC	A	0	25 B 0 0 RT 153
91 Green_Pict	StimB	B	25	0 B 1 1 RT 37
92 SticksPict	StimA	A	25	0 B 0 0 RT 39
93 SticksPict	StimA	A	25	0 B 0 0 RT 30
94 Worms_Pict	StimD	B	0	25 s RT 50
95 Green_Pict	StimB	B	25	0 B 1 1 RT 35
96 Worms_Pict	StimD	B	0	25 s RT 48
97 Green_Pict	StimB	B	25	0 B 1 1 RT 45
98 SticksPict	StimA	A	25	0 B 0 0 RT 48
99 CirclePict	StimC	A	0	25 s RT 133
100 Green_Pict	StimB	A	25	0 B 0 1 RT 39
101 SticksPict	StimA	A	25	0 B 0 0 RT 33
102 CirclePict	StimC	A	0	25 s RT 50
103 Green_Pict	StimB	A	25	0 B 0 1 RT 44
104 Green_Pict	StimB	B	25	0 B 1 1 RT 41
105 Worms_Pict	StimD	B	0	25 s RT 36
106 SticksPict	StimA	B	25	0 B 1 0 RT 34
107 CirclePict	StimC	A	0	25 s RT 69
108 CirclePict	StimC	A	0	25 s RT 45
109 Worms_Pict	StimD	B	0	25 s RT 53
110 Worms_Pict	StimD	B	0	25 s RT 29
111 SticksPict	StimA	A	25	0 B 0 0 RT 38
112 Worms_Pict	StimD	B	0	25 s RT 37
113 CirclePict	StimC	A	0	25 s RT 44
114 CirclePict	StimC	A	0	25 s RT 274
115 SticksPict	StimA	A	25	0 B 0 0 RT 34
116 CirclePict	StimC	B	0	25 A 0 1 RT 90
117 Green_Pict	StimB	B	25	0 B 1 1 RT 34
118 CirclePict	StimC	A	0	25 B 0 0 RT 31
119 Worms_Pict	StimD	A	0	25 s RT 33
120 Green_Pict	StimB	B	25	0 B 1 1 RT 36
121 SticksPict	StimA	B	25	0 B 1 0 RT 29
122 SticksPict	StimA	B	25	0 B 1 0 RT 41
123 SticksPict	StimA	A	25	0 B 0 0 RT 60
124 CirclePict	StimC	A	0	25 s RT 49
125 Worms_Pict	StimD	B	0	25 s RT 41
126 Worms_Pict	StimD	B	0	25 s RT 44
127 SticksPict	StimA	A	25	0 B 0 0 RT 34
128 Worms_Pict	StimD	B	0	25 s RT 30
129 CirclePict	StimC	A	0	25 B 0 0 RT 36
130 Green_Pict	StimB	B	25	0 B 1 1 RT 47
131 CirclePict	StimC	A	0	25 s RT 35
132 Worms_Pict	StimD	B	0	25 s RT 59
133 Worms_Pict	StimD	B	0	25 s RT 69
134 SticksPict	StimA	A	25	0 B 0 0 RT 40
135 Worms_Pict	StimD	B	0	25 B 1 1 RT 41
136 Worms_Pict	StimD	A	0	25 s RT 59
137 Green_Pict	StimB	B	25	0 B 1 1 RT 44
138 Green_Pict	StimB	B	25	0 B 1 1 RT 57
139 SticksPict	StimA	A	25	0 B 0 0 RT 76
140 Worms_Pict	StimD	B	0	25 s RT 47
141 Green_Pict	StimB	B	25	0 B 1 1 RT 35
142 Green_Pict	StimB	B	25	0 B 1 1 RT 35
143 Green_Pict	StimB	B	25	0 B 1 1 RT 37
144 CirclePict	StimC	A	0	25 s RT 61
145 CirclePict	StimC	A	0	25 s RT 45
146 CirclePict	StimC	A	0	25 s RT 40
147 CirclePict	StimC	B	0	25 s RT 37
148 Worms_Pict	StimD	A	0	25 s RT 36
149 Green_Pict	StimB	B	25	0 B 1 1 RT 47
150 Green_Pict	StimB	A	25	0 B 0 1 RT 52
151 CirclePict	StimC	A	0	25 B 0 0 RT 135
152 SticksPict	StimA	A	25	0 B 0 0 RT 50
153 SticksPict	StimA	A	25	0 B 0 0 RT 57
154 CirclePict	StimC	B	0	25 s RT 52
155 SticksPict	StimA	A	25	0 B 0 0 RT 47
156 Green_Pict	StimB	A	25	0 B 0 1 RT 37
157 SticksPict	StimA	A	25	0 B 0 0 RT 33
158 Worms_Pict	StimD	B	0	25 s RT 54
159 CirclePict	StimC	A	0	25 s RT 33
160 Green_Pict	StimB	B	25	0 B 1 1 RT 32
