# Supplementary material for: The Role of Informative and Ambiguous Feedback in Avoidance Behavior: Empirical and Computational Findings
Source: PLoS One. 2015 Dec 2;10(12):e0144083. doi: 10.1371/journal.pone.0144083 (PMC4668119; doi:10.1371/journal.pone.0144083)
Supplement: S2 File — Information contained in the file header describes how to use and run the program. (ZIP) [file pone.0144083.s002.zip › Moustafa2015_data/Moustafa2015_NoFeedback/093.doc]

1 CirclePict	StimD	A	0	25 A 1 0 RT 144
2 Green_Pict	StimC	B	0	25 B 1 0 RT 314
3 CirclePict	StimD	B	0	25 B 1 1 RT 94
4 Green_Pict	StimC	A	0	25 A 1 1 RT 91
5 SticksPict	StimA	A	25	0 A 1 1 RT 183
6 CirclePict	StimD	B	0	25 A 0 0 RT 49
7 Worms_Pict	StimB	B	25	0 A 0 0 RT 154
8 SticksPict	StimA	B	25	0 B 1 0 RT 104
9 Worms_Pict	StimB	B	25	0 B 1 1 RT 80
10 CirclePict	StimD	B	0	25 B 1 1 RT 94
11 Worms_Pict	StimB	B	25	0 B 1 1 RT 70
12 Worms_Pict	StimB	B	25	0 B 1 1 RT 52
13 SticksPict	StimA	A	25	0 s RT 124
14 SticksPict	StimA	A	25	0 B 0 0 RT 82
15 Worms_Pict	StimB	B	25	0 B 1 1 RT 60
16 Green_Pict	StimC	A	0	25 B 0 0 RT 97
17 CirclePict	StimD	B	0	25 B 1 1 RT 89
18 SticksPict	StimA	A	25	0 B 0 0 RT 145
19 SticksPict	StimA	B	25	0 B 1 0 RT 66
20 Green_Pict	StimC	A	0	25 B 0 0 RT 88
21 Green_Pict	StimC	A	0	25 A 1 1 RT 56
22 CirclePict	StimD	B	0	25 A 0 0 RT 54
23 Green_Pict	StimC	A	0	25 A 1 1 RT 62
24 Worms_Pict	StimB	B	25	0 B 1 1 RT 48
25 Green_Pict	StimC	B	0	25 B 1 0 RT 79
26 Green_Pict	StimC	A	0	25 B 0 0 RT 37
27 Worms_Pict	StimB	A	25	0 B 0 1 RT 31
28 Green_Pict	StimC	A	0	25 s RT 69
29 Worms_Pict	StimB	B	25	0 B 1 1 RT 33
30 SticksPict	StimA	A	25	0 s RT 61
31 Worms_Pict	StimB	B	25	0 B 1 1 RT 24
32 CirclePict	StimD	B	0	25 s RT 24
33 Worms_Pict	StimB	A	25	0 B 0 1 RT 45
34 SticksPict	StimA	A	25	0 s RT 22
35 SticksPict	StimA	A	25	0 s RT 38
36 Green_Pict	StimC	A	0	25 B 0 0 RT 31
37 CirclePict	StimD	B	0	25 A 0 0 RT 55
38 CirclePict	StimD	B	0	25 B 1 1 RT 28
39 SticksPict	StimA	A	25	0 s RT 44
40 CirclePict	StimD	A	0	25 s RT 31
41 Green_Pict	StimC	A	0	25 s RT 48
42 SticksPict	StimA	B	25	0 s RT 27
43 Worms_Pict	StimB	B	25	0 B 1 1 RT 31
44 CirclePict	StimD	B	0	25 s RT 26
45 SticksPict	StimA	A	25	0 s RT 29
46 Green_Pict	StimC	A	0	25 s RT 28
47 Green_Pict	StimC	B	0	25 s RT 24
48 Green_Pict	StimC	B	0	25 s RT 21
49 CirclePict	StimD	B	0	25 s RT 31
50 CirclePict	StimD	B	0	25 s RT 44
51 Worms_Pict	StimB	B	25	0 B 1 1 RT 59
52 Green_Pict	StimC	A	0	25 s RT 20
53 SticksPict	StimA	A	25	0 s RT 42
54 SticksPict	StimA	A	25	0 s RT 22
55 CirclePict	StimD	A	0	25 s RT 38
56 CirclePict	StimD	B	0	25 s RT 19
57 SticksPict	StimA	A	25	0 s RT 36
58 SticksPict	StimA	B	25	0 s RT 24
59 CirclePict	StimD	B	0	25 s RT 62
60 Worms_Pict	StimB	B	25	0 B 1 1 RT 35
61 Green_Pict	StimC	A	0	25 s RT 47
62 CirclePict	StimD	B	0	25 s RT 60
63 SticksPict	StimA	A	25	0 B 0 0 RT 27
64 Worms_Pict	StimB	A	25	0 B 0 1 RT 42
65 Green_Pict	StimC	A	0	25 s RT 54
66 Worms_Pict	StimB	B	25	0 B 1 1 RT 38
67 Green_Pict	StimC	A	0	25 s RT 41
68 Worms_Pict	StimB	B	25	0 B 1 1 RT 39
69 CirclePict	StimD	B	0	25 s RT 49
70 CirclePict	StimD	A	0	25 s RT 34
71 Worms_Pict	StimB	B	25	0 B 1 1 RT 39
72 Green_Pict	StimC	A	0	25 s RT 38
73 Worms_Pict	StimB	B	25	0 B 1 1 RT 50
74 CirclePict	StimD	B	0	25 s RT 31
75 SticksPict	StimA	A	25	0 B 0 0 RT 56
76 Green_Pict	StimC	A	0	25 s RT 41
77 SticksPict	StimA	A	25	0 s RT 36
78 Worms_Pict	StimB	B	25	0 B 1 1 RT 28
79 Worms_Pict	StimB	A	25	0 B 0 1 RT 31
80 SticksPict	StimA	A	25	0 B 0 0 RT 35
81 SticksPict	StimA	A	25	0 B 0 0 RT 80
82 Worms_Pict	StimB	B	25	0 B 1 1 RT 44
83 SticksPict	StimA	A	25	0 B 0 0 RT 53
84 CirclePict	StimD	B	0	25 B 1 1 RT 26
85 CirclePict	StimD	B	0	25 s RT 43
86 Green_Pict	StimC	A	0	25 s RT 42
87 Green_Pict	StimC	A	0	25 s RT 26
88 Worms_Pict	StimB	B	25	0 B 1 1 RT 31
89 Worms_Pict	StimB	B	25	0 B 1 1 RT 34
90 Green_Pict	StimC	A	0	25 s RT 50
91 CirclePict	StimD	B	0	25 s RT 29
92 Worms_Pict	StimB	A	25	0 B 0 1 RT 46
93 CirclePict	StimD	A	0	25 B 0 1 RT 35
94 SticksPict	StimA	A	25	0 B 0 0 RT 38
95 CirclePict	StimD	B	0	25 s RT 35
96 CirclePict	StimD	B	0	25 s RT 29
97 Green_Pict	StimC	A	0	25 s RT 37
98 CirclePict	StimD	B	0	25 s RT 33
99 Green_Pict	StimC	A	0	25 s RT 32
100 Green_Pict	StimC	A	0	25 s RT 53
101 Green_Pict	StimC	A	0	25 s RT 51
102 Green_Pict	StimC	B	0	25 s RT 52
103 SticksPict	StimA	A	25	0 B 0 0 RT 44
104 CirclePict	StimD	B	0	25 s RT 41
105 SticksPict	StimA	A	25	0 A 1 1 RT 54
106 SticksPict	StimA	A	25	0 A 1 1 RT 38
107 SticksPict	StimA	A	25	0 A 1 1 RT 51
108 SticksPict	StimA	B	25	0 A 0 1 RT 45
109 Worms_Pict	StimB	A	25	0 A 1 0 RT 40
110 CirclePict	StimD	B	0	25 s RT 69
111 Worms_Pict	StimB	B	25	0 B 1 1 RT 47
112 Green_Pict	StimC	A	0	25 s RT 36
113 Worms_Pict	StimB	B	25	0 A 0 0 RT 39
114 Worms_Pict	StimB	B	25	0 B 1 1 RT 35
115 Worms_Pict	StimB	B	25	0 B 1 1 RT 41
116 Green_Pict	StimC	B	0	25 s RT 32
117 CirclePict	StimD	A	0	25 s RT 33
118 Worms_Pict	StimB	B	25	0 B 1 1 RT 58
119 SticksPict	StimA	A	25	0 A 1 1 RT 57
120 SticksPict	StimA	B	25	0 A 0 1 RT 48
121 Green_Pict	StimC	A	0	25 s RT 75
122 Worms_Pict	StimB	B	25	0 B 1 1 RT 40
123 Worms_Pict	StimB	B	25	0 B 1 1 RT 25
124 Green_Pict	StimC	A	0	25 s RT 41
125 Green_Pict	StimC	A	0	25 s RT 27
126 Worms_Pict	StimB	B	25	0 B 1 1 RT 111
127 Green_Pict	StimC	A	0	25 s RT 81
128 Green_Pict	StimC	A	0	25 s RT 39
129 SticksPict	StimA	B	25	0 A 0 1 RT 56
130 SticksPict	StimA	B	25	0 A 0 1 RT 32
131 Worms_Pict	StimB	B	25	0 B 1 1 RT 47
132 CirclePict	StimD	B	0	25 s RT 42
133 SticksPict	StimA	A	25	0 s RT 55
134 CirclePict	StimD	B	0	25 s RT 34
135 Green_Pict	StimC	A	0	25 s RT 38
136 Worms_Pict	StimB	B	25	0 B 1 1 RT 68
137 CirclePict	StimD	B	0	25 s RT 39
138 Worms_Pict	StimB	A	25	0 B 0 1 RT 60
139 SticksPict	StimA	A	25	0 A 1 1 RT 48
140 Worms_Pict	StimB	B	25	0 B 1 1 RT 36
141 Green_Pict	StimC	B	0	25 s RT 45
142 Green_Pict	StimC	A	0	25 s RT 172
143 CirclePict	StimD	B	0	25 s RT 39
144 Worms_Pict	StimB	A	25	0 B 0 1 RT 56
145 Green_Pict	StimC	A	0	25 s RT 31
146 CirclePict	StimD	A	0	25 s RT 39
147 SticksPict	StimA	A	25	0 A 1 1 RT 54
148 CirclePict	StimD	B	0	25 s RT 91
149 Worms_Pict	StimB	B	25	0 B 1 1 RT 138
150 SticksPict	StimA	A	25	0 A 1 1 RT 48
151 SticksPict	StimA	A	25	0 A 1 1 RT 33
152 CirclePict	StimD	B	0	25 s RT 41
153 SticksPict	StimA	A	25	0 A 1 1 RT 42
154 Green_Pict	StimC	B	0	25 s RT 45
155 CirclePict	StimD	B	0	25 s RT 41
156 Worms_Pict	StimB	B	25	0 B 1 1 RT 87
157 SticksPict	StimA	A	25	0 A 1 1 RT 61
158 CirclePict	StimD	A	0	25 s RT 73
159 SticksPict	StimA	A	25	0 A 1 1 RT 43
160 CirclePict	StimD	B	0	25 s RT 34
