# Supplementary material for: The Role of Informative and Ambiguous Feedback in Avoidance Behavior: Empirical and Computational Findings
Source: PLoS One. 2015 Dec 2;10(12):e0144083. doi: 10.1371/journal.pone.0144083 (PMC4668119; doi:10.1371/journal.pone.0144083)
Supplement: S2 File — Information contained in the file header describes how to use and run the program. (ZIP) [file pone.0144083.s002.zip › Moustafa2015_data/Moustafa2015_NoFeedback/094.doc]

1 Worms_Pict	StimB	B	25	0 B 1 1 RT 208
2 Worms_Pict	StimB	B	25	0 A 0 0 RT 127
3 CirclePict	StimA	B	25	0 A 0 1 RT 138
4 CirclePict	StimA	A	25	0 B 0 0 RT 81
5 CirclePict	StimA	A	25	0 A 1 1 RT 203
6 SticksPict	StimD	B	0	25 B 1 1 RT 108
7 CirclePict	StimA	A	25	0 A 1 1 RT 102
8 Green_Pict	StimC	B	0	25 A 0 1 RT 179
9 Worms_Pict	StimB	A	25	0 B 0 1 RT 72
10 Worms_Pict	StimB	B	25	0 B 1 1 RT 86
11 CirclePict	StimA	A	25	0 B 0 0 RT 63
12 CirclePict	StimA	A	25	0 A 1 1 RT 95
13 Worms_Pict	StimB	B	25	0 B 1 1 RT 112
14 Worms_Pict	StimB	A	25	0 A 1 0 RT 113
15 Green_Pict	StimC	A	0	25 A 1 1 RT 138
16 Green_Pict	StimC	A	0	25 B 0 0 RT 109
17 Worms_Pict	StimB	B	25	0 B 1 1 RT 63
18 SticksPict	StimD	B	0	25 B 1 1 RT 123
19 Green_Pict	StimC	A	0	25 A 1 1 RT 117
20 CirclePict	StimA	A	25	0 B 0 0 RT 95
21 SticksPict	StimD	B	0	25 B 1 1 RT 56
22 Green_Pict	StimC	A	0	25 A 1 1 RT 65
23 SticksPict	StimD	B	0	25 B 1 1 RT 69
24 Green_Pict	StimC	A	0	25 A 1 1 RT 78
25 Green_Pict	StimC	A	0	25 A 1 1 RT 146
26 SticksPict	StimD	A	0	25 B 0 1 RT 57
27 Green_Pict	StimC	B	0	25 A 0 1 RT 96
28 CirclePict	StimA	A	25	0 B 0 0 RT 43
29 Green_Pict	StimC	A	0	25 B 0 0 RT 52
30 CirclePict	StimA	A	25	0 B 0 0 RT 69
31 Worms_Pict	StimB	B	25	0 B 1 1 RT 80
32 SticksPict	StimD	B	0	25 B 1 1 RT 60
33 SticksPict	StimD	B	0	25 B 1 1 RT 67
34 SticksPict	StimD	A	0	25 B 0 1 RT 77
35 SticksPict	StimD	B	0	25 B 1 1 RT 73
36 SticksPict	StimD	B	0	25 B 1 1 RT 58
37 Worms_Pict	StimB	B	25	0 B 1 1 RT 88
38 Green_Pict	StimC	A	0	25 B 0 0 RT 94
39 CirclePict	StimA	B	25	0 B 1 0 RT 48
40 Worms_Pict	StimB	B	25	0 B 1 1 RT 66
41 Worms_Pict	StimB	B	25	0 B 1 1 RT 69
42 CirclePict	StimA	B	25	0 B 1 0 RT 44
43 SticksPict	StimD	B	0	25 B 1 1 RT 76
44 SticksPict	StimD	B	0	25 B 1 1 RT 51
45 CirclePict	StimA	A	25	0 B 0 0 RT 44
46 Green_Pict	StimC	A	0	25 B 0 0 RT 57
47 SticksPict	StimD	A	0	25 B 0 1 RT 40
48 Green_Pict	StimC	A	0	25 A 1 1 RT 55
49 CirclePict	StimA	A	25	0 B 0 0 RT 47
50 Green_Pict	StimC	A	0	25 A 1 1 RT 54
51 Worms_Pict	StimB	B	25	0 B 1 1 RT 43
52 Worms_Pict	StimB	A	25	0 B 0 1 RT 41
53 SticksPict	StimD	A	0	25 A 1 0 RT 142
54 Worms_Pict	StimB	B	25	0 B 1 1 RT 62
55 Green_Pict	StimC	A	0	25 A 1 1 RT 61
56 Worms_Pict	StimB	B	25	0 B 1 1 RT 43
57 CirclePict	StimA	A	25	0 B 0 0 RT 46
58 Worms_Pict	StimB	A	25	0 B 0 1 RT 36
59 Worms_Pict	StimB	B	25	0 B 1 1 RT 37
60 Green_Pict	StimC	A	0	25 A 1 1 RT 57
61 CirclePict	StimA	B	25	0 B 1 0 RT 41
62 Worms_Pict	StimB	B	25	0 B 1 1 RT 46
63 SticksPict	StimD	B	0	25 B 1 1 RT 53
64 Worms_Pict	StimB	B	25	0 B 1 1 RT 45
65 SticksPict	StimD	B	0	25 A 0 0 RT 88
66 Green_Pict	StimC	A	0	25 A 1 1 RT 62
67 SticksPict	StimD	B	0	25 B 1 1 RT 57
68 Green_Pict	StimC	B	0	25 A 0 1 RT 49
69 Worms_Pict	StimB	B	25	0 B 1 1 RT 30
70 CirclePict	StimA	A	25	0 B 0 0 RT 27
71 SticksPict	StimD	B	0	25 B 1 1 RT 40
72 CirclePict	StimA	A	25	0 B 0 0 RT 35
73 SticksPict	StimD	B	0	25 B 1 1 RT 38
74 SticksPict	StimD	B	0	25 B 1 1 RT 76
75 Green_Pict	StimC	A	0	25 A 1 1 RT 83
76 CirclePict	StimA	A	25	0 B 0 0 RT 34
77 CirclePict	StimA	A	25	0 B 0 0 RT 35
78 Green_Pict	StimC	B	0	25 A 0 1 RT 43
79 Green_Pict	StimC	A	0	25 B 0 0 RT 20
80 CirclePict	StimA	A	25	0 B 0 0 RT 45
81 Worms_Pict	StimB	A	25	0 B 0 1 RT 42
82 Worms_Pict	StimB	B	25	0 B 1 1 RT 36
83 SticksPict	StimD	B	0	25 B 1 1 RT 38
84 Green_Pict	StimC	A	0	25 B 0 0 RT 58
85 SticksPict	StimD	B	0	25 B 1 1 RT 32
86 SticksPict	StimD	A	0	25 B 0 1 RT 33
87 Worms_Pict	StimB	B	25	0 B 1 1 RT 33
88 Worms_Pict	StimB	B	25	0 B 1 1 RT 40
89 Worms_Pict	StimB	B	25	0 B 1 1 RT 29
90 Worms_Pict	StimB	A	25	0 B 0 1 RT 32
91 Worms_Pict	StimB	B	25	0 B 1 1 RT 29
92 SticksPict	StimD	B	0	25 B 1 1 RT 29
93 CirclePict	StimA	A	25	0 B 0 0 RT 28
94 Green_Pict	StimC	A	0	25 B 0 0 RT 44
95 CirclePict	StimA	A	25	0 A 1 1 RT 38
96 Worms_Pict	StimB	B	25	0 B 1 1 RT 32
97 CirclePict	StimA	A	25	0 A 1 1 RT 40
98 CirclePict	StimA	A	25	0 B 0 0 RT 30
99 Green_Pict	StimC	A	0	25 A 1 1 RT 79
100 SticksPict	StimD	B	0	25 B 1 1 RT 35
101 Green_Pict	StimC	A	0	25 B 0 0 RT 88
102 SticksPict	StimD	B	0	25 A 0 0 RT 51
103 SticksPict	StimD	B	0	25 B 1 1 RT 16
104 Green_Pict	StimC	A	0	25 B 0 0 RT 15
105 CirclePict	StimA	B	25	0 B 1 0 RT 19
106 SticksPict	StimD	A	0	25 B 0 1 RT 17
107 CirclePict	StimA	A	25	0 B 0 0 RT 16
108 Green_Pict	StimC	A	0	25 B 0 0 RT 17
109 CirclePict	StimA	A	25	0 B 0 0 RT 31
110 SticksPict	StimD	B	0	25 B 1 1 RT 28
111 SticksPict	StimD	B	0	25 B 1 1 RT 29
112 Worms_Pict	StimB	B	25	0 B 1 1 RT 26
113 Green_Pict	StimC	A	0	25 B 0 0 RT 53
114 Green_Pict	StimC	B	0	25 B 1 0 RT 39
115 CirclePict	StimA	A	25	0 A 1 1 RT 46
116 Green_Pict	StimC	A	0	25 A 1 1 RT 46
117 CirclePict	StimA	A	25	0 B 0 0 RT 28
118 CirclePict	StimA	B	25	0 B 1 0 RT 33
119 Green_Pict	StimC	B	0	25 A 0 1 RT 39
120 Worms_Pict	StimB	B	25	0 B 1 1 RT 36
121 SticksPict	StimD	A	0	25 B 0 1 RT 43
122 CirclePict	StimA	A	25	0 A 1 1 RT 29
123 SticksPict	StimD	B	0	25 B 1 1 RT 24
124 SticksPict	StimD	B	0	25 B 1 1 RT 24
125 CirclePict	StimA	A	25	0 B 0 0 RT 29
126 CirclePict	StimA	A	25	0 B 0 0 RT 35
127 Worms_Pict	StimB	B	25	0 B 1 1 RT 25
128 Green_Pict	StimC	A	0	25 B 0 0 RT 57
129 CirclePict	StimA	A	25	0 A 1 1 RT 34
130 Worms_Pict	StimB	A	25	0 B 0 1 RT 32
131 Green_Pict	StimC	A	0	25 B 0 0 RT 25
132 Green_Pict	StimC	A	0	25 A 1 1 RT 42
133 Green_Pict	StimC	A	0	25 B 0 0 RT 33
134 Worms_Pict	StimB	B	25	0 B 1 1 RT 25
135 Green_Pict	StimC	A	0	25 B 0 0 RT 47
136 SticksPict	StimD	B	0	25 B 1 1 RT 28
137 Worms_Pict	StimB	B	25	0 B 1 1 RT 49
138 SticksPict	StimD	B	0	25 B 1 1 RT 36
139 SticksPict	StimD	B	0	25 B 1 1 RT 27
140 SticksPict	StimD	B	0	25 A 0 0 RT 58
141 CirclePict	StimA	A	25	0 B 0 0 RT 24
142 Worms_Pict	StimB	B	25	0 B 1 1 RT 47
143 Worms_Pict	StimB	A	25	0 B 0 1 RT 26
144 CirclePict	StimA	B	25	0 A 0 1 RT 53
145 Green_Pict	StimC	A	0	25 A 1 1 RT 44
146 Green_Pict	StimC	A	0	25 A 1 1 RT 48
147 Worms_Pict	StimB	B	25	0 B 1 1 RT 38
148 CirclePict	StimA	B	25	0 A 0 1 RT 46
149 Worms_Pict	StimB	B	25	0 B 1 1 RT 31
150 SticksPict	StimD	A	0	25 A 1 0 RT 46
151 CirclePict	StimA	A	25	0 A 1 1 RT 59
152 SticksPict	StimD	B	0	25 B 1 1 RT 27
153 Green_Pict	StimC	B	0	25 A 0 1 RT 44
154 Worms_Pict	StimB	B	25	0 B 1 1 RT 29
155 Green_Pict	StimC	A	0	25 B 0 0 RT 27
156 SticksPict	StimD	B	0	25 A 0 0 RT 36
157 Worms_Pict	StimB	B	25	0 B 1 1 RT 24
158 CirclePict	StimA	A	25	0 B 0 0 RT 24
159 Green_Pict	StimC	B	0	25 B 1 0 RT 61
160 CirclePict	StimA	A	25	0 B 0 0 RT 29
