# Supplementary material for: The Role of Informative and Ambiguous Feedback in Avoidance Behavior: Empirical and Computational Findings
Source: PLoS One. 2015 Dec 2;10(12):e0144083. doi: 10.1371/journal.pone.0144083 (PMC4668119; doi:10.1371/journal.pone.0144083)
Supplement: S2 File — Information contained in the file header describes how to use and run the program. (ZIP) [file pone.0144083.s002.zip › Moustafa2015_data/Moustafa2015_NoFeedback/095.doc]

1 CirclePict	StimD	B	0	25 A 0 0 RT 193
2 CirclePict	StimD	B	0	25 B 1 1 RT 93
3 SticksPict	StimC	A	0	25 A 1 1 RT 71
4 SticksPict	StimC	A	0	25 B 0 0 RT 64
5 Worms_Pict	StimB	B	25	0 B 1 1 RT 67
6 CirclePict	StimD	B	0	25 A 0 0 RT 49
7 Worms_Pict	StimB	A	25	0 B 0 1 RT 42
8 Green_Pict	StimA	A	25	0 B 0 0 RT 44
9 Green_Pict	StimA	A	25	0 B 0 0 RT 93
10 SticksPict	StimC	A	0	25 B 0 0 RT 67
11 Worms_Pict	StimB	B	25	0 A 0 0 RT 38
12 CirclePict	StimD	A	0	25 A 1 0 RT 26
13 Green_Pict	StimA	B	25	0 B 1 0 RT 51
14 SticksPict	StimC	B	0	25 B 1 0 RT 47
15 Worms_Pict	StimB	B	25	0 A 0 0 RT 56
16 Green_Pict	StimA	A	25	0 A 1 1 RT 70
17 Green_Pict	StimA	A	25	0 B 0 0 RT 40
18 Green_Pict	StimA	A	25	0 A 1 1 RT 57
19 Green_Pict	StimA	A	25	0 A 1 1 RT 42
20 Green_Pict	StimA	A	25	0 A 1 1 RT 28
21 CirclePict	StimD	B	0	25 B 1 1 RT 66
22 Green_Pict	StimA	A	25	0 A 1 1 RT 44
23 Worms_Pict	StimB	B	25	0 B 1 1 RT 70
24 SticksPict	StimC	A	0	25 A 1 1 RT 56
25 CirclePict	StimD	B	0	25 A 0 0 RT 74
26 Worms_Pict	StimB	B	25	0 A 0 0 RT 75
27 CirclePict	StimD	A	0	25 B 0 1 RT 53
28 CirclePict	StimD	B	0	25 A 0 0 RT 43
29 SticksPict	StimC	A	0	25 B 0 0 RT 33
30 SticksPict	StimC	A	0	25 A 1 1 RT 21
31 SticksPict	StimC	A	0	25 A 1 1 RT 37
32 Worms_Pict	StimB	B	25	0 A 0 0 RT 21
33 SticksPict	StimC	B	0	25 A 0 1 RT 38
34 CirclePict	StimD	B	0	25 B 1 1 RT 44
35 Worms_Pict	StimB	B	25	0 B 1 1 RT 14
36 Worms_Pict	StimB	A	25	0 B 0 1 RT 29
37 SticksPict	StimC	A	0	25 A 1 1 RT 17
38 Worms_Pict	StimB	B	25	0 B 1 1 RT 13
39 Green_Pict	StimA	B	25	0 A 0 1 RT 27
40 CirclePict	StimD	B	0	25 B 1 1 RT 40
41 CirclePict	StimD	B	0	25 A 0 0 RT 22
42 SticksPict	StimC	A	0	25 B 0 0 RT 41
43 SticksPict	StimC	A	0	25 A 1 1 RT 39
44 CirclePict	StimD	A	0	25 A 1 0 RT 21
45 Green_Pict	StimA	A	25	0 A 1 1 RT 12
46 CirclePict	StimD	B	0	25 A 0 0 RT 22
47 CirclePict	StimD	B	0	25 B 1 1 RT 35
48 CirclePict	StimD	B	0	25 A 0 0 RT 20
49 SticksPict	StimC	A	0	25 B 0 0 RT 65
50 CirclePict	StimD	B	0	25 A 0 0 RT 55
51 Green_Pict	StimA	A	25	0 A 1 1 RT 44
52 Green_Pict	StimA	A	25	0 A 1 1 RT 23
53 Worms_Pict	StimB	B	25	0 B 1 1 RT 49
54 Worms_Pict	StimB	B	25	0 B 1 1 RT 34
55 SticksPict	StimC	A	0	25 A 1 1 RT 43
56 SticksPict	StimC	B	0	25 A 0 1 RT 31
57 Green_Pict	StimA	A	25	0 A 1 1 RT 57
58 Green_Pict	StimA	A	25	0 A 1 1 RT 22
59 Worms_Pict	StimB	B	25	0 B 1 1 RT 37
60 SticksPict	StimC	A	0	25 A 1 1 RT 17
61 SticksPict	StimC	B	0	25 B 1 0 RT 15
62 CirclePict	StimD	A	0	25 A 1 0 RT 13
63 Worms_Pict	StimB	B	25	0 B 1 1 RT 14
64 Green_Pict	StimA	B	25	0 B 1 0 RT 20
65 CirclePict	StimD	B	0	25 A 0 0 RT 28
66 Worms_Pict	StimB	A	25	0 B 0 1 RT 13
67 SticksPict	StimC	A	0	25 B 0 0 RT 32
68 Green_Pict	StimA	A	25	0 B 0 0 RT 20
69 Worms_Pict	StimB	A	25	0 B 0 1 RT 14
70 Green_Pict	StimA	A	25	0 B 0 0 RT 23
71 Worms_Pict	StimB	B	25	0 B 1 1 RT 23
72 SticksPict	StimC	A	0	25 B 0 0 RT 14
73 SticksPict	StimC	A	0	25 A 1 1 RT 15
74 Worms_Pict	StimB	B	25	0 B 1 1 RT 8
75 CirclePict	StimD	B	0	25 A 0 0 RT 29
76 Green_Pict	StimA	A	25	0 B 0 0 RT 17
77 CirclePict	StimD	B	0	25 B 1 1 RT 18
78 Green_Pict	StimA	B	25	0 B 1 0 RT 23
79 Worms_Pict	StimB	B	25	0 B 1 1 RT 14
80 Worms_Pict	StimB	B	25	0 B 1 1 RT 12
81 CirclePict	StimD	A	0	25 B 0 1 RT 13
82 Worms_Pict	StimB	A	25	0 A 1 0 RT 30
83 SticksPict	StimC	A	0	25 A 1 1 RT 19
84 Green_Pict	StimA	B	25	0 B 1 0 RT 32
85 Worms_Pict	StimB	B	25	0 B 1 1 RT 17
86 Green_Pict	StimA	A	25	0 B 0 0 RT 15
87 CirclePict	StimD	B	0	25 A 0 0 RT 17
88 Green_Pict	StimA	A	25	0 A 1 1 RT 14
89 SticksPict	StimC	A	0	25 A 1 1 RT 17
90 Green_Pict	StimA	A	25	0 B 0 0 RT 21
91 CirclePict	StimD	B	0	25 A 0 0 RT 20
92 SticksPict	StimC	A	0	25 B 0 0 RT 20
93 CirclePict	StimD	B	0	25 A 0 0 RT 16
94 Worms_Pict	StimB	B	25	0 A 0 0 RT 18
95 Worms_Pict	StimB	B	25	0 A 0 0 RT 19
96 SticksPict	StimC	B	0	25 A 0 1 RT 12
97 Worms_Pict	StimB	B	25	0 B 1 1 RT 15
98 CirclePict	StimD	A	0	25 B 0 1 RT 10
99 Green_Pict	StimA	B	25	0 B 1 0 RT 16
100 Green_Pict	StimA	A	25	0 B 0 0 RT 21
101 SticksPict	StimC	B	0	25 B 1 0 RT 39
102 SticksPict	StimC	A	0	25 B 0 0 RT 20
103 CirclePict	StimD	B	0	25 A 0 0 RT 12
104 SticksPict	StimC	A	0	25 B 0 0 RT 11
105 Green_Pict	StimA	A	25	0 B 0 0 RT 11
106 CirclePict	StimD	B	0	25 B 1 1 RT 23
107 Worms_Pict	StimB	A	25	0 B 0 1 RT 25
108 Green_Pict	StimA	A	25	0 B 0 0 RT 24
109 CirclePict	StimD	B	0	25 B 1 1 RT 24
110 SticksPict	StimC	A	0	25 B 0 0 RT 19
111 Worms_Pict	StimB	B	25	0 A 0 0 RT 24
112 Green_Pict	StimA	A	25	0 A 1 1 RT 33
113 SticksPict	StimC	A	0	25 A 1 1 RT 21
114 CirclePict	StimD	B	0	25 A 0 0 RT 25
115 Worms_Pict	StimB	B	25	0 A 0 0 RT 20
116 Green_Pict	StimA	A	25	0 B 0 0 RT 10
117 SticksPict	StimC	A	0	25 B 0 0 RT 12
118 Worms_Pict	StimB	B	25	0 A 0 0 RT 37
119 Worms_Pict	StimB	B	25	0 B 1 1 RT 24
120 CirclePict	StimD	B	0	25 B 1 1 RT 14
121 Green_Pict	StimA	B	25	0 B 1 0 RT 16
122 CirclePict	StimD	B	0	25 B 1 1 RT 17
123 SticksPict	StimC	A	0	25 B 0 0 RT 16
124 Green_Pict	StimA	A	25	0 A 1 1 RT 24
125 Worms_Pict	StimB	B	25	0 A 0 0 RT 21
126 SticksPict	StimC	A	0	25 B 0 0 RT 12
127 SticksPict	StimC	A	0	25 A 1 1 RT 16
128 CirclePict	StimD	B	0	25 A 0 0 RT 10
129 Green_Pict	StimA	A	25	0 B 0 0 RT 8
130 SticksPict	StimC	B	0	25 A 0 1 RT 23
131 Worms_Pict	StimB	B	25	0 A 0 0 RT 55
132 CirclePict	StimD	B	0	25 B 1 1 RT 14
133 Worms_Pict	StimB	B	25	0 A 0 0 RT 14
134 SticksPict	StimC	A	0	25 B 0 0 RT 30
135 CirclePict	StimD	B	0	25 B 1 1 RT 18
136 Green_Pict	StimA	B	25	0 A 0 1 RT 48
137 Worms_Pict	StimB	A	25	0 B 0 1 RT 12
138 SticksPict	StimC	A	0	25 A 1 1 RT 21
139 Worms_Pict	StimB	A	25	0 A 1 0 RT 23
140 CirclePict	StimD	A	0	25 A 1 0 RT 46
141 Green_Pict	StimA	A	25	0 B 0 0 RT 61
142 Worms_Pict	StimB	B	25	0 A 0 0 RT 38
143 SticksPict	StimC	B	0	25 B 1 0 RT 21
144 SticksPict	StimC	A	0	25 A 1 1 RT 19
145 Green_Pict	StimA	A	25	0 B 0 0 RT 28
146 CirclePict	StimD	A	0	25 A 1 0 RT 19
147 CirclePict	StimD	B	0	25 A 0 0 RT 17
148 Green_Pict	StimA	A	25	0 B 0 0 RT 23
149 Worms_Pict	StimB	B	25	0 A 0 0 RT 16
150 Green_Pict	StimA	A	25	0 B 0 0 RT 27
151 Worms_Pict	StimB	B	25	0 B 1 1 RT 27
152 Worms_Pict	StimB	B	25	0 B 1 1 RT 21
153 CirclePict	StimD	B	0	25 B 1 1 RT 13
154 Worms_Pict	StimB	B	25	0 A 0 0 RT 12
155 Green_Pict	StimA	A	25	0 B 0 0 RT 15
156 Green_Pict	StimA	A	25	0 A 1 1 RT 12
157 SticksPict	StimC	A	0	25 B 0 0 RT 16
158 CirclePict	StimD	B	0	25 A 0 0 RT 15
159 CirclePict	StimD	B	0	25 B 1 1 RT 17
160 SticksPict	StimC	A	0	25 B 0 0 RT 15
