# Supplementary material for: The Role of Informative and Ambiguous Feedback in Avoidance Behavior: Empirical and Computational Findings
Source: PLoS One. 2015 Dec 2;10(12):e0144083. doi: 10.1371/journal.pone.0144083 (PMC4668119; doi:10.1371/journal.pone.0144083)
Supplement: S2 File — Information contained in the file header describes how to use and run the program. (ZIP) [file pone.0144083.s002.zip › Moustafa2015_data/Moustafa2015_NoFeedback/096.doc]

1 Green_Pict	StimB	B	25	0 A 0 0 RT 218
2 SticksPict	StimC	A	0	25 B 0 0 RT 136
3 Green_Pict	StimB	B	25	0 A 0 0 RT 56
4 SticksPict	StimC	B	0	25 A 0 1 RT 51
5 SticksPict	StimC	A	0	25 B 0 0 RT 90
6 SticksPict	StimC	B	0	25 A 0 1 RT 69
7 CirclePict	StimA	A	25	0 B 0 0 RT 78
8 CirclePict	StimA	A	25	0 B 0 0 RT 74
9 Worms_Pict	StimD	B	0	25 B 1 1 RT 137
10 SticksPict	StimC	A	0	25 A 1 1 RT 72
11 Green_Pict	StimB	B	25	0 A 0 0 RT 48
12 Green_Pict	StimB	B	25	0 A 0 0 RT 50
13 Green_Pict	StimB	A	25	0 A 1 0 RT 41
14 Worms_Pict	StimD	B	0	25 B 1 1 RT 55
15 Worms_Pict	StimD	B	0	25 B 1 1 RT 45
16 SticksPict	StimC	A	0	25 A 1 1 RT 56
17 Worms_Pict	StimD	A	0	25 B 0 1 RT 55
18 CirclePict	StimA	B	25	0 B 1 0 RT 170
19 SticksPict	StimC	A	0	25 A 1 1 RT 66
20 Worms_Pict	StimD	B	0	25 B 1 1 RT 53
21 CirclePict	StimA	B	25	0 B 1 0 RT 59
22 Worms_Pict	StimD	B	0	25 B 1 1 RT 48
23 SticksPict	StimC	A	0	25 A 1 1 RT 44
24 Worms_Pict	StimD	A	0	25 B 0 1 RT 49
25 CirclePict	StimA	A	25	0 B 0 0 RT 47
26 CirclePict	StimA	A	25	0 B 0 0 RT 52
27 CirclePict	StimA	A	25	0 B 0 0 RT 35
28 Green_Pict	StimB	B	25	0 A 0 0 RT 42
29 Worms_Pict	StimD	B	0	25 B 1 1 RT 92
30 Green_Pict	StimB	A	25	0 A 1 0 RT 131
31 SticksPict	StimC	A	0	25 A 1 1 RT 40
32 SticksPict	StimC	A	0	25 A 1 1 RT 50
33 Green_Pict	StimB	B	25	0 A 0 0 RT 39
34 CirclePict	StimA	A	25	0 B 0 0 RT 40
35 CirclePict	StimA	A	25	0 B 0 0 RT 94
36 CirclePict	StimA	A	25	0 B 0 0 RT 31
37 Worms_Pict	StimD	B	0	25 B 1 1 RT 48
38 Green_Pict	StimB	B	25	0 A 0 0 RT 51
39 Worms_Pict	StimD	B	0	25 B 1 1 RT 34
40 Green_Pict	StimB	B	25	0 A 0 0 RT 30
41 Worms_Pict	StimD	B	0	25 B 1 1 RT 38
42 SticksPict	StimC	A	0	25 A 1 1 RT 49
43 CirclePict	StimA	A	25	0 B 0 0 RT 35
44 Green_Pict	StimB	B	25	0 A 0 0 RT 42
45 Green_Pict	StimB	A	25	0 A 1 0 RT 40
46 SticksPict	StimC	A	0	25 A 1 1 RT 43
47 Worms_Pict	StimD	B	0	25 B 1 1 RT 42
48 Worms_Pict	StimD	B	0	25 B 1 1 RT 46
49 Green_Pict	StimB	B	25	0 A 0 0 RT 40
50 Worms_Pict	StimD	B	0	25 B 1 1 RT 35
51 CirclePict	StimA	A	25	0 B 0 0 RT 77
52 Green_Pict	StimB	B	25	0 A 0 0 RT 49
53 Worms_Pict	StimD	B	0	25 B 1 1 RT 168
54 SticksPict	StimC	A	0	25 A 1 1 RT 41
55 CirclePict	StimA	A	25	0 B 0 0 RT 33
56 CirclePict	StimA	A	25	0 B 0 0 RT 20
57 Green_Pict	StimB	B	25	0 A 0 0 RT 90
58 Worms_Pict	StimD	B	0	25 B 1 1 RT 47
59 Worms_Pict	StimD	B	0	25 B 1 1 RT 51
60 CirclePict	StimA	A	25	0 B 0 0 RT 35
61 SticksPict	StimC	A	0	25 A 1 1 RT 38
62 SticksPict	StimC	A	0	25 A 1 1 RT 36
63 Green_Pict	StimB	B	25	0 A 0 0 RT 39
64 CirclePict	StimA	A	25	0 B 0 0 RT 37
65 SticksPict	StimC	B	0	25 A 0 1 RT 75
66 Green_Pict	StimB	A	25	0 A 1 0 RT 41
67 Worms_Pict	StimD	B	0	25 B 1 1 RT 34
68 Green_Pict	StimB	B	25	0 A 0 0 RT 38
69 CirclePict	StimA	B	25	0 B 1 0 RT 34
70 SticksPict	StimC	B	0	25 A 0 1 RT 43
71 SticksPict	StimC	A	0	25 A 1 1 RT 36
72 Green_Pict	StimB	B	25	0 A 0 0 RT 36
73 Worms_Pict	StimD	A	0	25 B 0 1 RT 42
74 CirclePict	StimA	A	25	0 B 0 0 RT 35
75 CirclePict	StimA	B	25	0 B 1 0 RT 29
76 Worms_Pict	StimD	A	0	25 B 0 1 RT 39
77 SticksPict	StimC	A	0	25 A 1 1 RT 49
78 CirclePict	StimA	A	25	0 B 0 0 RT 43
79 Green_Pict	StimB	B	25	0 A 0 0 RT 52
80 SticksPict	StimC	A	0	25 A 1 1 RT 43
81 SticksPict	StimC	A	0	25 A 1 1 RT 36
82 Green_Pict	StimB	B	25	0 A 0 0 RT 37
83 SticksPict	StimC	A	0	25 A 1 1 RT 37
84 Worms_Pict	StimD	B	0	25 B 1 1 RT 52
85 CirclePict	StimA	A	25	0 B 0 0 RT 39
86 Worms_Pict	StimD	A	0	25 B 0 1 RT 41
87 SticksPict	StimC	B	0	25 A 0 1 RT 47
88 Worms_Pict	StimD	B	0	25 A 0 0 RT 49
89 Green_Pict	StimB	B	25	0 A 0 0 RT 37
90 SticksPict	StimC	A	0	25 A 1 1 RT 42
91 Green_Pict	StimB	A	25	0 A 1 0 RT 37
92 SticksPict	StimC	B	0	25 A 0 1 RT 39
93 SticksPict	StimC	A	0	25 A 1 1 RT 27
94 Worms_Pict	StimD	B	0	25 B 1 1 RT 34
95 SticksPict	StimC	A	0	25 A 1 1 RT 40
96 CirclePict	StimA	B	25	0 B 1 0 RT 42
97 CirclePict	StimA	A	25	0 B 0 0 RT 62
98 CirclePict	StimA	A	25	0 B 0 0 RT 31
99 Worms_Pict	StimD	B	0	25 B 1 1 RT 38
100 Green_Pict	StimB	A	25	0 A 1 0 RT 31
101 CirclePict	StimA	A	25	0 B 0 0 RT 37
102 Green_Pict	StimB	B	25	0 A 0 0 RT 33
103 Green_Pict	StimB	B	25	0 A 0 0 RT 33
104 Worms_Pict	StimD	A	0	25 B 0 1 RT 37
105 Worms_Pict	StimD	B	0	25 B 1 1 RT 38
106 Green_Pict	StimB	B	25	0 A 0 0 RT 38
107 SticksPict	StimC	A	0	25 A 1 1 RT 37
108 CirclePict	StimA	A	25	0 B 0 0 RT 36
109 SticksPict	StimC	A	0	25 A 1 1 RT 40
110 CirclePict	StimA	B	25	0 B 1 0 RT 55
111 Worms_Pict	StimD	B	0	25 B 1 1 RT 37
112 Green_Pict	StimB	B	25	0 A 0 0 RT 54
113 Green_Pict	StimB	B	25	0 A 0 0 RT 34
114 Worms_Pict	StimD	B	0	25 B 1 1 RT 33
115 CirclePict	StimA	A	25	0 B 0 0 RT 41
116 Worms_Pict	StimD	B	0	25 B 1 1 RT 68
117 CirclePict	StimA	A	25	0 B 0 0 RT 49
118 SticksPict	StimC	A	0	25 A 1 1 RT 46
119 CirclePict	StimA	A	25	0 B 0 0 RT 49
120 Green_Pict	StimB	B	25	0 A 0 0 RT 68
121 Green_Pict	StimB	B	25	0 A 0 0 RT 52
122 Worms_Pict	StimD	B	0	25 B 1 1 RT 49
123 CirclePict	StimA	A	25	0 B 0 0 RT 47
124 Green_Pict	StimB	B	25	0 A 0 0 RT 37
125 CirclePict	StimA	A	25	0 B 0 0 RT 38
126 SticksPict	StimC	A	0	25 A 1 1 RT 41
127 Green_Pict	StimB	B	25	0 A 0 0 RT 41
128 SticksPict	StimC	B	0	25 A 0 1 RT 34
129 SticksPict	StimC	A	0	25 B 0 0 RT 32
130 Green_Pict	StimB	A	25	0 A 1 0 RT 49
131 Green_Pict	StimB	B	25	0 A 0 0 RT 44
132 SticksPict	StimC	A	0	25 A 1 1 RT 36
133 Worms_Pict	StimD	B	0	25 B 1 1 RT 39
134 Worms_Pict	StimD	B	0	25 B 1 1 RT 35
135 CirclePict	StimA	A	25	0 B 0 0 RT 39
136 SticksPict	StimC	B	0	25 A 0 1 RT 42
137 Worms_Pict	StimD	B	0	25 B 1 1 RT 38
138 Worms_Pict	StimD	B	0	25 B 1 1 RT 56
139 Green_Pict	StimB	B	25	0 A 0 0 RT 47
140 Worms_Pict	StimD	B	0	25 B 1 1 RT 90
141 Worms_Pict	StimD	B	0	25 B 1 1 RT 73
142 Worms_Pict	StimD	B	0	25 B 1 1 RT 45
143 SticksPict	StimC	A	0	25 A 1 1 RT 40
144 Green_Pict	StimB	B	25	0 A 0 0 RT 68
145 Worms_Pict	StimD	A	0	25 B 0 1 RT 44
146 CirclePict	StimA	A	25	0 B 0 0 RT 36
147 Green_Pict	StimB	B	25	0 A 0 0 RT 43
148 Green_Pict	StimB	B	25	0 A 0 0 RT 35
149 CirclePict	StimA	B	25	0 B 1 0 RT 37
150 CirclePict	StimA	B	25	0 B 1 0 RT 47
151 CirclePict	StimA	A	25	0 B 0 0 RT 30
152 CirclePict	StimA	A	25	0 B 0 0 RT 33
153 SticksPict	StimC	A	0	25 A 1 1 RT 44
154 SticksPict	StimC	A	0	25 A 1 1 RT 46
155 Green_Pict	StimB	A	25	0 A 1 0 RT 55
156 Worms_Pict	StimD	A	0	25 B 0 1 RT 45
157 CirclePict	StimA	A	25	0 B 0 0 RT 33
158 SticksPict	StimC	A	0	25 A 1 1 RT 36
159 SticksPict	StimC	A	0	25 A 1 1 RT 44
160 CirclePict	StimA	A	25	0 B 0 0 RT 35
