# Supplementary material for: The Role of Informative and Ambiguous Feedback in Avoidance Behavior: Empirical and Computational Findings
Source: PLoS One. 2015 Dec 2;10(12):e0144083. doi: 10.1371/journal.pone.0144083 (PMC4668119; doi:10.1371/journal.pone.0144083)
Supplement: S2 File — Information contained in the file header describes how to use and run the program. (ZIP) [file pone.0144083.s002.zip › Moustafa2015_data/Moustafa2015_NoFeedback/097.doc]

1 SticksPict	StimC	A	0	25 A 1 1 RT 337
2 Green_Pict	StimD	B	0	25 B 1 1 RT 220
3 Green_Pict	StimD	B	0	25 A 0 0 RT 113
4 SticksPict	StimC	A	0	25 B 0 0 RT 76
5 CirclePict	StimB	B	25	0 A 0 0 RT 88
6 Green_Pict	StimD	B	0	25 B 1 1 RT 71
7 SticksPict	StimC	A	0	25 s RT 192
8 Worms_Pict	StimA	B	25	0 s RT 46
9 Green_Pict	StimD	B	0	25 s RT 28
10 SticksPict	StimC	B	0	25 s RT 36
11 Worms_Pict	StimA	A	25	0 s RT 16
12 CirclePict	StimB	B	25	0 s RT 12
13 Worms_Pict	StimA	A	25	0 s RT 35
14 CirclePict	StimB	B	25	0 s RT 13
15 CirclePict	StimB	B	25	0 s RT 14
16 Worms_Pict	StimA	B	25	0 s RT 13
17 Worms_Pict	StimA	A	25	0 s RT 13
18 Green_Pict	StimD	B	0	25 B 1 1 RT 81
19 Green_Pict	StimD	B	0	25 A 0 0 RT 78
20 Green_Pict	StimD	B	0	25 A 0 0 RT 88
21 CirclePict	StimB	B	25	0 A 0 0 RT 61
22 SticksPict	StimC	A	0	25 s RT 62
23 SticksPict	StimC	A	0	25 s RT 46
24 SticksPict	StimC	B	0	25 s RT 14
25 SticksPict	StimC	A	0	25 s RT 15
26 Green_Pict	StimD	A	0	25 s RT 3
27 CirclePict	StimB	A	25	0 s RT 12
28 CirclePict	StimB	B	25	0 s RT 36
29 CirclePict	StimB	B	25	0 s RT 19
30 Worms_Pict	StimA	A	25	0 s RT 37
31 Worms_Pict	StimA	A	25	0 s RT 15
32 CirclePict	StimB	A	25	0 s RT 40
33 Worms_Pict	StimA	A	25	0 s RT 24
34 Worms_Pict	StimA	A	25	0 s RT 23
35 Green_Pict	StimD	A	0	25 s RT 17
36 Green_Pict	StimD	B	0	25 s RT 15
37 SticksPict	StimC	A	0	25 s RT 18
38 SticksPict	StimC	A	0	25 s RT 22
39 Worms_Pict	StimA	A	25	0 s RT 36
40 CirclePict	StimB	B	25	0 s RT 71
41 Green_Pict	StimD	B	0	25 s RT 27
42 Green_Pict	StimD	B	0	25 s RT 27
43 SticksPict	StimC	B	0	25 s RT 9
44 Worms_Pict	StimA	A	25	0 s RT 16
45 Worms_Pict	StimA	A	25	0 s RT 18
46 CirclePict	StimB	B	25	0 s RT 40
47 SticksPict	StimC	A	0	25 s RT 16
48 CirclePict	StimB	B	25	0 s RT 30
49 SticksPict	StimC	A	0	25 s RT 20
50 Worms_Pict	StimA	A	25	0 s RT 44
51 Worms_Pict	StimA	A	25	0 s RT 17
52 Worms_Pict	StimA	A	25	0 s RT 22
53 Green_Pict	StimD	B	0	25 s RT 22
54 CirclePict	StimB	B	25	0 s RT 70
55 Worms_Pict	StimA	B	25	0 s RT 63
56 Green_Pict	StimD	B	0	25 s RT 15
57 Worms_Pict	StimA	B	25	0 s RT 9
58 SticksPict	StimC	B	0	25 s RT 50
59 CirclePict	StimB	B	25	0 s RT 38
60 Green_Pict	StimD	B	0	25 s RT 37
61 Worms_Pict	StimA	A	25	0 s RT 81
62 SticksPict	StimC	A	0	25 s RT 17
63 Green_Pict	StimD	A	0	25 s RT 62
64 Green_Pict	StimD	B	0	25 s RT 34
65 CirclePict	StimB	A	25	0 s RT 43
66 Green_Pict	StimD	B	0	25 s RT 0
67 CirclePict	StimB	B	25	0 s RT 29
68 SticksPict	StimC	A	0	25 s RT 16
69 CirclePict	StimB	B	25	0 s RT 18
70 SticksPict	StimC	A	0	25 s RT 14
71 Worms_Pict	StimA	A	25	0 s RT 18
72 CirclePict	StimB	B	25	0 s RT 36
73 SticksPict	StimC	A	0	25 s RT 9
74 Worms_Pict	StimA	A	25	0 s RT 14
75 CirclePict	StimB	A	25	0 s RT 22
76 SticksPict	StimC	A	0	25 s RT 202
77 Green_Pict	StimD	B	0	25 s RT 38
78 Green_Pict	StimD	A	0	25 s RT 20
79 CirclePict	StimB	B	25	0 s RT 13
80 SticksPict	StimC	A	0	25 s RT 13
81 Worms_Pict	StimA	A	25	0 s RT 14
82 Green_Pict	StimD	B	0	25 s RT 15
83 CirclePict	StimB	A	25	0 s RT 27
84 Green_Pict	StimD	B	0	25 s RT 11
85 Green_Pict	StimD	A	0	25 s RT 23
86 CirclePict	StimB	B	25	0 s RT 25
87 SticksPict	StimC	A	0	25 s RT 17
88 Green_Pict	StimD	A	0	25 s RT 45
89 SticksPict	StimC	B	0	25 s RT 104
90 SticksPict	StimC	A	0	25 s RT 35
91 CirclePict	StimB	B	25	0 s RT 16
92 SticksPict	StimC	A	0	25 s RT 15
93 Green_Pict	StimD	B	0	25 s RT 18
94 Worms_Pict	StimA	A	25	0 s RT 16
95 Worms_Pict	StimA	B	25	0 s RT 36
96 CirclePict	StimB	B	25	0 s RT 13
97 CirclePict	StimB	B	25	0 s RT 14
98 SticksPict	StimC	A	0	25 s RT 14
99 SticksPict	StimC	A	0	25 s RT 27
100 SticksPict	StimC	A	0	25 s RT 14
101 Green_Pict	StimD	B	0	25 B 1 1 RT 88
102 SticksPict	StimC	B	0	25 s RT 28
103 Worms_Pict	StimA	A	25	0 s RT 12
104 Worms_Pict	StimA	A	25	0 s RT 0
105 Worms_Pict	StimA	B	25	0 s RT 17
106 Green_Pict	StimD	B	0	25 s RT 12
107 CirclePict	StimB	B	25	0 s RT 14
108 CirclePict	StimB	B	25	0 s RT 13
109 Green_Pict	StimD	B	0	25 s RT 4
110 SticksPict	StimC	A	0	25 s RT 13
111 Green_Pict	StimD	B	0	25 s RT 9
112 Green_Pict	StimD	B	0	25 s RT 12
113 CirclePict	StimB	B	25	0 s RT 18
114 Worms_Pict	StimA	A	25	0 s RT 22
115 CirclePict	StimB	A	25	0 s RT 14
116 SticksPict	StimC	A	0	25 s RT 7
117 Worms_Pict	StimA	A	25	0 s RT 13
118 CirclePict	StimB	B	25	0 s RT 11
119 Worms_Pict	StimA	A	25	0 s RT 0
120 Worms_Pict	StimA	A	25	0 s RT 20
121 Green_Pict	StimD	B	0	25 s RT 22
122 Worms_Pict	StimA	B	25	0 s RT 25
123 SticksPict	StimC	A	0	25 s RT 29
124 CirclePict	StimB	B	25	0 s RT 16
125 CirclePict	StimB	B	25	0 s RT 54
126 CirclePict	StimB	B	25	0 s RT 39
127 CirclePict	StimB	A	25	0 s RT 114
128 CirclePict	StimB	B	25	0 s RT 87
129 Worms_Pict	StimA	B	25	0 s RT 22
130 CirclePict	StimB	B	25	0 s RT 13
131 Green_Pict	StimD	B	0	25 s RT 24
132 Worms_Pict	StimA	A	25	0 s RT 14
133 Worms_Pict	StimA	A	25	0 s RT 24
134 Worms_Pict	StimA	A	25	0 s RT 1
135 Green_Pict	StimD	B	0	25 s RT 3
136 Worms_Pict	StimA	A	25	0 s RT 15
137 Green_Pict	StimD	A	0	25 s RT 16
138 SticksPict	StimC	A	0	25 s RT 4
139 CirclePict	StimB	B	25	0 s RT 17
140 CirclePict	StimB	A	25	0 s RT 26
141 Worms_Pict	StimA	A	25	0 s RT 24
142 CirclePict	StimB	B	25	0 s RT 0
143 Worms_Pict	StimA	A	25	0 s RT 16
144 SticksPict	StimC	A	0	25 s RT 16
145 SticksPict	StimC	A	0	25 s RT 23
146 Green_Pict	StimD	B	0	25 s RT 12
147 SticksPict	StimC	A	0	25 s RT 11
148 Green_Pict	StimD	B	0	25 s RT 19
149 SticksPict	StimC	B	0	25 s RT 25
150 Worms_Pict	StimA	A	25	0 s RT 12
151 CirclePict	StimB	B	25	0 s RT 13
152 SticksPict	StimC	A	0	25 s RT 7
153 Green_Pict	StimD	A	0	25 s RT 39
154 Green_Pict	StimD	B	0	25 s RT 49
155 Green_Pict	StimD	B	0	25 s RT 7
156 Worms_Pict	StimA	A	25	0 s RT 49
157 SticksPict	StimC	A	0	25 s RT 166
158 SticksPict	StimC	B	0	25 s RT 73
159 Green_Pict	StimD	B	0	25 s RT 18
160 SticksPict	StimC	A	0	25 s RT 0
