# Supplementary material for: The Role of Informative and Ambiguous Feedback in Avoidance Behavior: Empirical and Computational Findings
Source: PLoS One. 2015 Dec 2;10(12):e0144083. doi: 10.1371/journal.pone.0144083 (PMC4668119; doi:10.1371/journal.pone.0144083)
Supplement: S2 File — Information contained in the file header describes how to use and run the program. (ZIP) [file pone.0144083.s002.zip › Moustafa2015_data/Moustafa2015_NoFeedback/098.doc]

1 SticksPict	StimA	A	25	0 A 1 1 RT 409
2 SticksPict	StimA	A	25	0 B 0 0 RT 371
3 Worms_Pict	StimD	B	0	25 B 1 1 RT 207
4 CirclePict	StimC	A	0	25 A 1 1 RT 177
5 CirclePict	StimC	A	0	25 B 0 0 RT 102
6 Worms_Pict	StimD	A	0	25 A 1 0 RT 123
7 CirclePict	StimC	A	0	25 B 0 0 RT 103
8 Worms_Pict	StimD	B	0	25 B 1 1 RT 75
9 Green_Pict	StimB	B	25	0 B 1 1 RT 103
10 Green_Pict	StimB	A	25	0 B 0 1 RT 86
11 Worms_Pict	StimD	B	0	25 A 0 0 RT 114
12 SticksPict	StimA	A	25	0 A 1 1 RT 158
13 SticksPict	StimA	B	25	0 A 0 1 RT 112
14 CirclePict	StimC	A	0	25 A 1 1 RT 372
15 SticksPict	StimA	A	25	0 A 1 1 RT 369
16 CirclePict	StimC	A	0	25 A 1 1 RT 78
17 CirclePict	StimC	A	0	25 A 1 1 RT 72
18 Green_Pict	StimB	B	25	0 B 1 1 RT 68
19 CirclePict	StimC	A	0	25 A 1 1 RT 60
20 SticksPict	StimA	A	25	0 A 1 1 RT 94
21 CirclePict	StimC	B	0	25 A 0 1 RT 73
22 Green_Pict	StimB	B	25	0 B 1 1 RT 69
23 Worms_Pict	StimD	B	0	25 A 0 0 RT 57
24 Green_Pict	StimB	A	25	0 B 0 1 RT 57
25 SticksPict	StimA	A	25	0 A 1 1 RT 83
26 SticksPict	StimA	A	25	0 A 1 1 RT 104
27 Green_Pict	StimB	B	25	0 B 1 1 RT 71
28 Worms_Pict	StimD	B	0	25 A 0 0 RT 88
29 SticksPict	StimA	B	25	0 A 0 1 RT 60
30 Green_Pict	StimB	B	25	0 B 1 1 RT 48
31 Worms_Pict	StimD	B	0	25 B 1 1 RT 95
32 CirclePict	StimC	A	0	25 A 1 1 RT 77
33 SticksPict	StimA	A	25	0 A 1 1 RT 71
34 Green_Pict	StimB	B	25	0 B 1 1 RT 75
35 Green_Pict	StimB	B	25	0 B 1 1 RT 87
36 Worms_Pict	StimD	A	0	25 A 1 0 RT 72
37 Worms_Pict	StimD	B	0	25 A 0 0 RT 92
38 Worms_Pict	StimD	B	0	25 B 1 1 RT 82
39 CirclePict	StimC	B	0	25 A 0 1 RT 61
40 Green_Pict	StimB	B	25	0 B 1 1 RT 52
41 Green_Pict	StimB	B	25	0 B 1 1 RT 63
42 Worms_Pict	StimD	B	0	25 B 1 1 RT 78
43 SticksPict	StimA	A	25	0 A 1 1 RT 72
44 SticksPict	StimA	A	25	0 A 1 1 RT 81
45 CirclePict	StimC	A	0	25 A 1 1 RT 159
46 SticksPict	StimA	B	25	0 A 0 1 RT 68
47 Green_Pict	StimB	A	25	0 B 0 1 RT 51
48 Green_Pict	StimB	B	25	0 B 1 1 RT 61
49 CirclePict	StimC	A	0	25 A 1 1 RT 91
50 Green_Pict	StimB	B	25	0 B 1 1 RT 81
51 SticksPict	StimA	A	25	0 A 1 1 RT 71
52 CirclePict	StimC	B	0	25 A 0 1 RT 85
53 Worms_Pict	StimD	B	0	25 B 1 1 RT 61
54 CirclePict	StimC	A	0	25 A 1 1 RT 191
55 SticksPict	StimA	B	25	0 A 0 1 RT 147
56 SticksPict	StimA	A	25	0 A 1 1 RT 293
57 CirclePict	StimC	A	0	25 A 1 1 RT 104
58 SticksPict	StimA	A	25	0 A 1 1 RT 86
59 Worms_Pict	StimD	B	0	25 A 0 0 RT 111
60 Green_Pict	StimB	B	25	0 B 1 1 RT 85
61 Green_Pict	StimB	B	25	0 B 1 1 RT 65
62 CirclePict	StimC	A	0	25 A 1 1 RT 171
63 Worms_Pict	StimD	B	0	25 A 0 0 RT 87
64 Worms_Pict	StimD	A	0	25 B 0 1 RT 62
65 Worms_Pict	StimD	B	0	25 A 0 0 RT 62
66 Worms_Pict	StimD	B	0	25 A 0 0 RT 54
67 CirclePict	StimC	A	0	25 A 1 1 RT 65
68 CirclePict	StimC	B	0	25 A 0 1 RT 57
69 Worms_Pict	StimD	B	0	25 B 1 1 RT 58
70 Green_Pict	StimB	B	25	0 B 1 1 RT 126
71 Worms_Pict	StimD	B	0	25 s RT 115
72 SticksPict	StimA	A	25	0 A 1 1 RT 65
73 CirclePict	StimC	A	0	25 A 1 1 RT 86
74 CirclePict	StimC	A	0	25 A 1 1 RT 71
75 Worms_Pict	StimD	A	0	25 s RT 106
76 Green_Pict	StimB	B	25	0 B 1 1 RT 48
77 SticksPict	StimA	A	25	0 A 1 1 RT 62
78 SticksPict	StimA	A	25	0 A 1 1 RT 71
79 Green_Pict	StimB	A	25	0 B 0 1 RT 55
80 Green_Pict	StimB	B	25	0 B 1 1 RT 56
81 Worms_Pict	StimD	B	0	25 s RT 89
82 SticksPict	StimA	A	25	0 A 1 1 RT 65
83 Worms_Pict	StimD	B	0	25 B 1 1 RT 110
84 SticksPict	StimA	A	25	0 A 1 1 RT 61
85 SticksPict	StimA	B	25	0 A 0 1 RT 60
86 SticksPict	StimA	A	25	0 A 1 1 RT 57
87 Green_Pict	StimB	B	25	0 B 1 1 RT 57
88 Green_Pict	StimB	B	25	0 B 1 1 RT 112
89 Worms_Pict	StimD	B	0	25 A 0 0 RT 83
90 Green_Pict	StimB	A	25	0 B 0 1 RT 50
91 SticksPict	StimA	A	25	0 A 1 1 RT 61
92 Worms_Pict	StimD	B	0	25 s RT 74
93 Green_Pict	StimB	B	25	0 B 1 1 RT 53
94 CirclePict	StimC	A	0	25 A 1 1 RT 90
95 Green_Pict	StimB	B	25	0 B 1 1 RT 50
96 CirclePict	StimC	A	0	25 A 1 1 RT 66
97 SticksPict	StimA	A	25	0 A 1 1 RT 69
98 CirclePict	StimC	A	0	25 A 1 1 RT 73
99 SticksPict	StimA	A	25	0 A 1 1 RT 61
100 CirclePict	StimC	B	0	25 A 0 1 RT 50
101 CirclePict	StimC	A	0	25 A 1 1 RT 70
102 Green_Pict	StimB	B	25	0 B 1 1 RT 54
103 Worms_Pict	StimD	B	0	25 s RT 79
104 SticksPict	StimA	A	25	0 A 1 1 RT 74
105 Green_Pict	StimB	B	25	0 B 1 1 RT 66
106 SticksPict	StimA	B	25	0 A 0 1 RT 65
107 Green_Pict	StimB	A	25	0 B 0 1 RT 91
108 Worms_Pict	StimD	B	0	25 s RT 73
109 Worms_Pict	StimD	B	0	25 A 0 0 RT 77
110 CirclePict	StimC	A	0	25 A 1 1 RT 52
111 Green_Pict	StimB	B	25	0 B 1 1 RT 53
112 Green_Pict	StimB	B	25	0 B 1 1 RT 43
113 CirclePict	StimC	A	0	25 B 0 0 RT 116
114 CirclePict	StimC	B	0	25 A 0 1 RT 51
115 SticksPict	StimA	A	25	0 A 1 1 RT 70
116 Worms_Pict	StimD	A	0	25 B 0 1 RT 80
117 CirclePict	StimC	A	0	25 A 1 1 RT 62
118 Worms_Pict	StimD	A	0	25 s RT 48
119 Worms_Pict	StimD	B	0	25 s RT 98
120 CirclePict	StimC	A	0	25 A 1 1 RT 97
121 Green_Pict	StimB	B	25	0 B 1 1 RT 53
122 Green_Pict	StimB	A	25	0 B 0 1 RT 73
123 SticksPict	StimA	A	25	0 A 1 1 RT 86
124 Worms_Pict	StimD	B	0	25 s RT 72
125 Worms_Pict	StimD	B	0	25 s RT 72
126 SticksPict	StimA	A	25	0 A 1 1 RT 72
127 Green_Pict	StimB	B	25	0 B 1 1 RT 56
128 SticksPict	StimA	A	25	0 A 1 1 RT 53
129 Worms_Pict	StimD	B	0	25 s RT 94
130 SticksPict	StimA	A	25	0 A 1 1 RT 348
131 CirclePict	StimC	A	0	25 A 1 1 RT 393
132 CirclePict	StimC	A	0	25 A 1 1 RT 97
133 Worms_Pict	StimD	A	0	25 s RT 61
134 Green_Pict	StimB	B	25	0 B 1 1 RT 109
135 Worms_Pict	StimD	A	0	25 s RT 98
136 Worms_Pict	StimD	B	0	25 s RT 107
137 SticksPict	StimA	B	25	0 A 0 1 RT 94
138 CirclePict	StimC	A	0	25 A 1 1 RT 98
139 CirclePict	StimC	A	0	25 A 1 1 RT 82
140 CirclePict	StimC	B	0	25 A 0 1 RT 61
141 SticksPict	StimA	A	25	0 A 1 1 RT 68
142 Green_Pict	StimB	B	25	0 B 1 1 RT 93
143 Worms_Pict	StimD	B	0	25 s RT 69
144 CirclePict	StimC	A	0	25 A 1 1 RT 324
145 Worms_Pict	StimD	B	0	25 s RT 236
146 Green_Pict	StimB	A	25	0 B 0 1 RT 316
147 SticksPict	StimA	B	25	0 A 0 1 RT 120
148 CirclePict	StimC	A	0	25 A 1 1 RT 70
149 SticksPict	StimA	A	25	0 A 1 1 RT 67
150 CirclePict	StimC	B	0	25 A 0 1 RT 85
151 Worms_Pict	StimD	B	0	25 B 1 1 RT 104
152 CirclePict	StimC	A	0	25 B 0 0 RT 90
153 SticksPict	StimA	A	25	0 A 1 1 RT 60
154 Green_Pict	StimB	B	25	0 B 1 1 RT 55
155 SticksPict	StimA	A	25	0 A 1 1 RT 72
156 Green_Pict	StimB	B	25	0 B 1 1 RT 60
157 CirclePict	StimC	A	0	25 A 1 1 RT 59
158 Worms_Pict	StimD	B	0	25 B 1 1 RT 75
159 Green_Pict	StimB	B	25	0 B 1 1 RT 63
160 Green_Pict	StimB	B	25	0 B 1 1 RT 66
