# Supplementary material for: The Role of Informative and Ambiguous Feedback in Avoidance Behavior: Empirical and Computational Findings
Source: PLoS One. 2015 Dec 2;10(12):e0144083. doi: 10.1371/journal.pone.0144083 (PMC4668119; doi:10.1371/journal.pone.0144083)
Supplement: S2 File — Information contained in the file header describes how to use and run the program. (ZIP) [file pone.0144083.s002.zip › Moustafa2015_data/Moustafa2015_NoFeedback/099.doc]

1 CirclePict	StimA	A	25	0 A 1 1 RT 137
2 CirclePict	StimA	B	25	0 A 0 1 RT 129
3 SticksPict	StimB	B	25	0 B 1 1 RT 133
4 SticksPict	StimB	B	25	0 B 1 1 RT 92
5 Green_Pict	StimD	B	0	25 A 0 0 RT 89
6 SticksPict	StimB	A	25	0 B 0 1 RT 69
7 CirclePict	StimA	B	25	0 A 0 1 RT 63
8 CirclePict	StimA	A	25	0 A 1 1 RT 67
9 Worms_Pict	StimC	A	0	25 B 0 0 RT 114
10 CirclePict	StimA	A	25	0 A 1 1 RT 40
11 CirclePict	StimA	A	25	0 A 1 1 RT 48
12 Green_Pict	StimD	A	0	25 B 0 1 RT 132
13 Worms_Pict	StimC	A	0	25 A 1 1 RT 86
14 Green_Pict	StimD	B	0	25 A 0 0 RT 60
15 Green_Pict	StimD	B	0	25 A 0 0 RT 54
16 CirclePict	StimA	A	25	0 A 1 1 RT 41
17 Worms_Pict	StimC	A	0	25 B 0 0 RT 69
18 CirclePict	StimA	A	25	0 A 1 1 RT 63
19 CirclePict	StimA	A	25	0 A 1 1 RT 43
20 SticksPict	StimB	B	25	0 B 1 1 RT 57
21 Worms_Pict	StimC	A	0	25 A 1 1 RT 77
22 Green_Pict	StimD	A	0	25 B 0 1 RT 100
23 CirclePict	StimA	A	25	0 A 1 1 RT 37
24 Worms_Pict	StimC	A	0	25 A 1 1 RT 68
25 Worms_Pict	StimC	A	0	25 A 1 1 RT 30
26 Green_Pict	StimD	B	0	25 A 0 0 RT 49
27 SticksPict	StimB	A	25	0 B 0 1 RT 56
28 Worms_Pict	StimC	B	0	25 B 1 0 RT 55
29 SticksPict	StimB	B	25	0 B 1 1 RT 36
30 SticksPict	StimB	B	25	0 B 1 1 RT 38
31 Green_Pict	StimD	B	0	25 B 1 1 RT 67
32 SticksPict	StimB	B	25	0 B 1 1 RT 42
33 Green_Pict	StimD	B	0	25 B 1 1 RT 47
34 SticksPict	StimB	B	25	0 B 1 1 RT 34
35 Worms_Pict	StimC	B	0	25 B 1 0 RT 42
36 Green_Pict	StimD	B	0	25 B 1 1 RT 21
37 Worms_Pict	StimC	A	0	25 B 0 0 RT 27
38 Green_Pict	StimD	B	0	25 B 1 1 RT 47
39 SticksPict	StimB	B	25	0 B 1 1 RT 41
40 Worms_Pict	StimC	A	0	25 B 0 0 RT 38
41 SticksPict	StimB	B	25	0 B 1 1 RT 37
42 Green_Pict	StimD	A	0	25 B 0 1 RT 51
43 CirclePict	StimA	A	25	0 A 1 1 RT 35
44 Worms_Pict	StimC	B	0	25 A 0 1 RT 44
45 SticksPict	StimB	B	25	0 B 1 1 RT 37
46 CirclePict	StimA	A	25	0 A 1 1 RT 35
47 Worms_Pict	StimC	A	0	25 A 1 1 RT 37
48 CirclePict	StimA	A	25	0 A 1 1 RT 38
49 Green_Pict	StimD	B	0	25 A 0 0 RT 40
50 CirclePict	StimA	A	25	0 A 1 1 RT 37
51 SticksPict	StimB	B	25	0 B 1 1 RT 39
52 Green_Pict	StimD	B	0	25 B 1 1 RT 72
53 SticksPict	StimB	A	25	0 B 0 1 RT 36
54 SticksPict	StimB	A	25	0 B 0 1 RT 32
55 SticksPict	StimB	B	25	0 B 1 1 RT 34
56 Worms_Pict	StimC	A	0	25 A 1 1 RT 74
57 SticksPict	StimB	B	25	0 B 1 1 RT 46
58 Green_Pict	StimD	B	0	25 s RT 132
59 CirclePict	StimA	A	25	0 A 1 1 RT 44
60 Green_Pict	StimD	B	0	25 s RT 47
61 SticksPict	StimB	B	25	0 B 1 1 RT 40
62 Worms_Pict	StimC	A	0	25 s RT 31
63 Worms_Pict	StimC	A	0	25 A 1 1 RT 40
64 Worms_Pict	StimC	A	0	25 A 1 1 RT 33
65 Worms_Pict	StimC	A	0	25 A 1 1 RT 30
66 CirclePict	StimA	B	25	0 A 0 1 RT 40
67 CirclePict	StimA	A	25	0 A 1 1 RT 20
68 Green_Pict	StimD	B	0	25 s RT 61
69 Worms_Pict	StimC	A	0	25 A 1 1 RT 45
70 Worms_Pict	StimC	A	0	25 A 1 1 RT 22
71 Worms_Pict	StimC	B	0	25 A 0 1 RT 30
72 SticksPict	StimB	B	25	0 B 1 1 RT 46
73 CirclePict	StimA	A	25	0 A 1 1 RT 38
74 Green_Pict	StimD	A	0	25 s RT 284
75 SticksPict	StimB	B	25	0 B 1 1 RT 103
76 CirclePict	StimA	B	25	0 A 0 1 RT 65
77 Green_Pict	StimD	B	0	25 s RT 99
78 Green_Pict	StimD	B	0	25 s RT 110
79 Green_Pict	StimD	B	0	25 s RT 37
80 CirclePict	StimA	A	25	0 A 1 1 RT 79
81 SticksPict	StimB	A	25	0 B 0 1 RT 55
82 Green_Pict	StimD	B	0	25 s RT 75
83 SticksPict	StimB	B	25	0 B 1 1 RT 89
84 Worms_Pict	StimC	A	0	25 s RT 160
85 CirclePict	StimA	A	25	0 A 1 1 RT 52
86 CirclePict	StimA	A	25	0 A 1 1 RT 62
87 Worms_Pict	StimC	A	0	25 s RT 53
88 Green_Pict	StimD	A	0	25 s RT 45
89 CirclePict	StimA	A	25	0 A 1 1 RT 56
90 CirclePict	StimA	B	25	0 A 0 1 RT 45
91 Worms_Pict	StimC	A	0	25 s RT 67
92 Green_Pict	StimD	B	0	25 s RT 42
93 CirclePict	StimA	A	25	0 A 1 1 RT 31
94 CirclePict	StimA	A	25	0 A 1 1 RT 31
95 Worms_Pict	StimC	B	0	25 s RT 93
96 Green_Pict	StimD	A	0	25 s RT 39
97 SticksPict	StimB	B	25	0 B 1 1 RT 64
98 Green_Pict	StimD	B	0	25 s RT 42
99 SticksPict	StimB	B	25	0 B 1 1 RT 79
100 Worms_Pict	StimC	A	0	25 s RT 53
101 Worms_Pict	StimC	A	0	25 s RT 63
102 Worms_Pict	StimC	A	0	25 s RT 44
103 SticksPict	StimB	B	25	0 B 1 1 RT 44
104 Worms_Pict	StimC	A	0	25 s RT 49
105 Green_Pict	StimD	B	0	25 s RT 42
106 Worms_Pict	StimC	A	0	25 s RT 52
107 SticksPict	StimB	B	25	0 B 1 1 RT 95
108 Green_Pict	StimD	B	0	25 s RT 53
109 SticksPict	StimB	B	25	0 B 1 1 RT 42
110 Green_Pict	StimD	B	0	25 s RT 56
111 CirclePict	StimA	B	25	0 A 0 1 RT 55
112 Worms_Pict	StimC	B	0	25 s RT 45
113 Green_Pict	StimD	B	0	25 s RT 59
114 SticksPict	StimB	B	25	0 B 1 1 RT 75
115 SticksPict	StimB	A	25	0 B 0 1 RT 70
116 CirclePict	StimA	A	25	0 A 1 1 RT 39
117 CirclePict	StimA	A	25	0 A 1 1 RT 61
118 CirclePict	StimA	A	25	0 A 1 1 RT 31
119 Green_Pict	StimD	B	0	25 s RT 59
120 SticksPict	StimB	B	25	0 B 1 1 RT 60
121 Green_Pict	StimD	B	0	25 s RT 81
122 Green_Pict	StimD	A	0	25 s RT 65
123 Worms_Pict	StimC	A	0	25 s RT 43
124 Green_Pict	StimD	B	0	25 s RT 73
125 Green_Pict	StimD	B	0	25 s RT 90
126 Green_Pict	StimD	B	0	25 s RT 38
127 SticksPict	StimB	B	25	0 B 1 1 RT 77
128 CirclePict	StimA	B	25	0 A 0 1 RT 71
129 SticksPict	StimB	B	25	0 B 1 1 RT 74
130 CirclePict	StimA	A	25	0 A 1 1 RT 41
131 SticksPict	StimB	B	25	0 B 1 1 RT 56
132 SticksPict	StimB	A	25	0 B 0 1 RT 42
133 Worms_Pict	StimC	A	0	25 s RT 55
134 SticksPict	StimB	B	25	0 B 1 1 RT 53
135 Worms_Pict	StimC	A	0	25 s RT 136
136 Green_Pict	StimD	B	0	25 s RT 43
137 CirclePict	StimA	A	25	0 A 1 1 RT 44
138 Worms_Pict	StimC	A	0	25 s RT 45
139 CirclePict	StimA	A	25	0 A 1 1 RT 33
140 CirclePict	StimA	A	25	0 A 1 1 RT 42
141 CirclePict	StimA	A	25	0 A 1 1 RT 34
142 Green_Pict	StimD	A	0	25 s RT 47
143 CirclePict	StimA	A	25	0 A 1 1 RT 39
144 Worms_Pict	StimC	B	0	25 s RT 43
145 Worms_Pict	StimC	B	0	25 s RT 188
146 Green_Pict	StimD	B	0	25 s RT 38
147 CirclePict	StimA	A	25	0 A 1 1 RT 92
148 SticksPict	StimB	B	25	0 A 0 0 RT 56
149 Worms_Pict	StimC	A	0	25 s RT 57
150 SticksPict	StimB	B	25	0 B 1 1 RT 86
151 Worms_Pict	StimC	A	0	25 s RT 78
152 CirclePict	StimA	B	25	0 A 0 1 RT 39
153 Worms_Pict	StimC	A	0	25 s RT 50
154 CirclePict	StimA	A	25	0 A 1 1 RT 111
155 Green_Pict	StimD	B	0	25 s RT 64
156 SticksPict	StimB	B	25	0 B 1 1 RT 83
157 SticksPict	StimB	B	25	0 B 1 1 RT 58
158 SticksPict	StimB	A	25	0 B 0 1 RT 106
159 Worms_Pict	StimC	A	0	25 s RT 112
160 Green_Pict	StimD	B	0	25 s RT 103
